# Supplementary material for: A genome-wide association study in 10,000 individuals links plasma N-glycome to liver disease and anti-inflammatory proteins
Source: Nat Commun. 2025 Jul 1;16:5525. doi: 10.1038/s41467-025-60431-y (PMC12218978; doi:10.1038/s41467-025-60431-y)
Supplement: Supplementary file 3 — Supplementary Data 1 [file 41467_2025_60431_MOESM3_ESM.xlsx]

## Sheet: 1a
Supplementary Data 1a. Description of total plasma protein N-glycosylation traits.
Type of the trait	Originally measured trait of derevied trait
Original code	Label of the original glycan traits
Harmonized code	Label of the harmonized glycan trait
GlyTouCan code	Code for glycan trait using https://glytoucan.org/
Trait	Short name of the glycan trait
Description	Full description of the glycan trait
Formula	Formula used to compute the trait's value.
Ig score	The score of relatedness to Ig or non-Ig proteins
Classification	Belonging of the glycan trait to the Ig/non-Ig/mixed/NA
Type of the trait	Original code	Harmonized code	GlyTouCan code	Trait	Description	Formula	Ig score	Classification
Originally measured	GP1	PGP1	G56903ZB	FA2	The percentage of FA2	GP1	1	Ig
Originally measured	GP2	PGP2	G92129PT	FA2B	The percentage of FA2B	GP2	NA	gray
Originally measured	GP3	PGP3	G55052CN	A2BG1	The percentage of A2BG1	GP3	NA	gray
Originally measured	GP4	PGP4	G61937QU	FA2G1	The percentage of FA2G1	GP4	1	Ig
Originally measured	GP5	PGP5	G61937QU	FA2G1	The percentage of FA2G1	GP5	1	Ig
Originally measured	GP6	PGP6	G57616BR	FA2BG1	The percentage of FA2BG1	GP6	1	Ig
Originally measured	GP7	PGP7	G25386IJ	M6	The percentage of M6	GP7	0.0937	nonIg
Originally measured	GP8	PGP8	G22140GZ	A2G2	The percentage of A2G2	GP8	0	nonIg
Originally measured	GP9	PGP9	G43157UW	A2BG2	The percentage of A2BG2	GP9	NA	gray
Originally measured	GP10	PGP10	G57818FI	FA2G2	The percentage of FA2G2	GP10	1	Ig
Originally measured	GP11	PGP11	G61627IG	FA2BG2	The percentage of FA2BG2	GP11	NA	gray
Originally measured	GP12	PGP12	G43947VZ + G37868ZX	M7 + A2G2S1	The percentage of M7+A2G2S1	GP12	0.0575	nonIg
Originally measured	GP13	PGP13	G05642HQ	FA2G1S1	The percentage of FA2G1S1	GP13	0.8659	Ig
Originally measured	GP14+GP15	PGP14	G37868ZX	A2G2S1	The percentage of A2G2S1+A2G2S1	GP14 + GP15	0.1146	nonIg
Originally measured	GP16	PGP15	G45495MK	FA2G2S1	The percentage of FA2G2S1	GP16	0.8659	Ig
Originally measured	GP17	PGP16	G05859WN	FA2BG2S1	The percentage of FA2BG2S1	GP17	1	Ig
Originally measured	GP18	PGP17	G42358LZ	A2G2S2	The percentage of A2G2S2	GP18	0.0282	nonIg
Originally measured	GP19	PGP18	G00798PL	M9	The percentage of M9	GP19	0.0574	nonIg
Originally measured	GP20+GP21	PGP19	G42358LZ	A2G2S2	The percentage of A2G2S2	GP20+GP21	0.0282	nonIg
Originally measured	GP22	PGP20	G08146BT	FA2G2S2	The percentage of FA2G2S2	GP22	0.0015	nonIg
Originally measured	GP23	PGP21	G65219TP	FA2BG2S2	The percentage of FA2BG2S2	GP23	1	Ig
Originally measured	GP24+GP25	PGP22	G98455QP	A3G3S2	The percentage of A3G3S2	GP24+GP25	0	nonIg
Originally measured	GP26	PGP23	G98455QP	A3G3S2	The percentage of A3G3S2	GP26	0	nonIg
Originally measured	GP27	PGP24	G58232MG	A3F1G3S2	The percentage of A3F1G3S2	GP27	0	nonIg
Originally measured	GP28	PGP25	G54682XF	A3G3S3	The percentage of A3G3S3	GP28	0	nonIg
Originally measured	GP29	PGP26	G54682XF	A3G3S3	The percentage of A3G3S3	GP29	0	nonIg
Originally measured	GP30	PGP27	G54682XF	A3G3S3	The percentage of A3G3S3	GP30	0	nonIg
Originally measured	GP31	PGP28	G84331QL	FA3G3S3	The percentage of FA3G3S3	GP31	0	nonIg
Originally measured	GP32	PGP29	G54682XF	A3G3S3	The percentage of A3G3S3	GP32	0	nonIg
Originally measured	GP33	PGP30	G08527WT	A3F1G3S3	The percentage of A3F1G3S3	GP33	0	nonIg
Originally measured	GP34	PGP31	G84331QL	FA3G3S3	The percentage of FA3G3S3	GP34	0	nonIg
Originally measured	GP35	PGP32	G67895PX	FA3F1G3S3	The percentage of FA3F1G3S3	GP35	0	nonIg
Originally measured	GP36	PGP33	G83213GG	A4G4S3	The percentage of A4G4S3	GP36	0	nonIg
Originally measured	GP37	PGP34	G72309KR	A4G4S4	The percentage of A4G4S4	GP37	0	nonIg
Originally measured	GP38	PGP35	G72309KR	A4G4S4	The percentage of A4G4S4	GP38	0	nonIg
Originally measured	GP39	PGP36	G83009TH	A4F1G4S4	The percentage of A4F1G4S4	GP39	0	nonIg
Derived trait		PGP37		FGS/(FG+FGS)	The percentage of sialylation of core-fucosylated galactosylated structures without bisecting GlcNAc	SUM(PGP13+PGP15+PGP20+PGP28+PGP31+PGP32)/SUM(PGP4+PGP5+PGP10+PGP13+PGP15+PGP20+PGP28+PGP31+PGP32)*100		Ig
Derived trait		PGP38		FBGS/(FBG+FBGS)	The percentage of sialylation of core-fucosylated galactosylated structures with bisecting GlcNAc	SUM(PGP16+PGP21)/SUM(PGP6+PGP11+PGP16+PGP21)*100		Ig
Derived trait		PGP39		FGS/(F+FG+FGS)	The percentage of sialylation of all core-fucosylated structures without bisecting GlcNAc	SUM(PGP13+PGP15+PGP20+PGP28+PGP31+PGP32)/SUM(PGP1+PGP4+PGP5+PGP10+PGP13+PGP15+PGP20+PGP28+PGP31+PGP32)*100		Ig
Derived trait		PGP40		FBGS/(FB+FBG+FBGS)	The percentage of sialylation of all core-fucosylated structures with bisecting GlcNAc	SUM(PGP16+PGP21)/SUM(PGP2+PGP6+PGP11+PGP16+PGP21)*100		Ig
Derived trait		PGP41		FG1S1/(FG1+FG1S1)	The percentage of monosialylation of core-fucosylated monogalactosylated structures without bisecting GlcNAc	PGP13/SUM(PGP4+PGP5+PGP13)*100		Ig
Derived trait		PGP42		FG2S1/(FG2+FG2S1+FG2S2)	The percentage of monosialylation of core-fucosylated digalactosylated structures without bisecting GlcNAc	PGP15/SUM(PGP10+PGP15+PGP20)*100		mixed
Derived trait		PGP43		FG2S2/(FG2+FG2S1+FG2S2)	The percentage of disialylation of core-fucosylated digalactosylated structures without bisecting GlcNAc	PGP20/SUM(PGP10+PGP15+PGP20)*100		mixed
Derived trait		PGP44		FBG2S1/(FBG2+FBG2S1+FBG2S2)	The percentage of monosialylation of core-fucosylated digalactosylated structures with bisecting GlcNAc	PGP16/SUM(PGP11+PGP16+PGP21)*100		Ig
Derived trait		PGP45		FBG2S2/(FBG2+FBG2S1+FBG2S2)	The percentage of disialylation of core-fucosylated digalactosylated structures with bisecting GlcNAc	PGP21/SUM(PGP11+PGP16+PGP21)*100		Ig
Derived trait		PGP46		FtotalS1/FtotalS2	Ratio of all fucosylated monosialylated and disialylated structures (+/- bisecting GlcNAc)	SUM(PGP13+PGP15+PGP16)/SUM(PGP20+PGP21+PGP24)		mixed
Derived trait		PGP47		FS1/FS2	Ratio of fucosylated monosialylated and disialylated structures (without bisecting GlcNAc)	SUM(PGP13+PGP15)/SUM(PGP20+PGP24)		mixed
Derived trait		PGP48		FBS1/FBS2	Ratio of fucosylated monosialylated and disialylated structures (with bisecting GlcNAc)	PGP16/PGP21		Ig
Derived trait		PGP49		FtotalS1/FtotalS3	Ratio of all core-fucosylated monosialylated and trisialylated structures (+/- bisecting GlcNAc)	SUM(PGP13+PGP15+PGP16)/SUM(PGP28+PGP31+PGP32)		nonIg
Derived trait		PGP50		FS1/FS3	Ratio of core-fucosylated monosialylated and trisialylated structures (without bisecting GlcNAc)	SUM(PGP13+PGP15)/SUM(PGP28+PGP31+PGP32)		nonIg
Derived trait		PGP51		FtotalS2/FtotalS3	Ratio of all core-fucosylated disialylated and trisialylated structures (+/- bisecting GlcNAc)	SUM(PGP20+PGP21)/SUM(PGP28+PGP31+PGP32)		nonIg
Derived trait		PGP52		FS2/FS3	Ratio of core-fucosylated disialylated and trisialylated structures (without bisecting GlcNAc)	PGP20/SUM(PGP28+PGP31+PGP32)		nonIg
Derived trait		PGP53		FBStotal/FStotal	Ratio of all core-fucosylated sialylated structures with and without bisecting GlcNAc	SUM(PGP16+PGP21)/SUM(PGP13+PGP15+PGP20+PGP28+PGP31+PGP32)		Ig
Derived trait		PGP54		FBS1/FS1	Ratio of fucosylated monosialylated structures with and without bisecting GlcNAc	PGP16/SUM(PGP13+PGP15)		Ig
Derived trait		PGP55		FBS1/(FS1+FBS1)	The incidence of bisecting GlcNAc in all fucosylated monosialylated structures	PGP16/SUM(PGP13+PGP15+PGP16)		Ig
Derived trait		PGP56		FBS2/FS2	Ratio of fucosylated disialylated structures with and without bisecting GlcNAc	PGP21/SUM(PGP20+PGP24)		mixed
Derived trait		PGP57		FBS2/(FS2+FBS2)	The incidence of bisecting GlcNAc in all fucosylated disialylated structures	PGP21/SUM(PGP20+PGP21+PGP24)		mixed
Derived trait		PGP58		FA2n	The percentage of FA2 in total neutral plasma glycans (GPn)	PGP1/SUM(PGP1+PGP2+PGP3+PGP4+PGP5+PGP6+PGP7+PGP8+PGP9+PGP10+PGP11+1/2*PGP12+PGP18) * 100		Ig
Derived trait		PGP59		FA2Bn	The percentage of FA2B in total neutral plasma glycans (GPn)	PGP2/SUM(PGP1+PGP2+PGP3+PGP4+PGP5+PGP6+PGP7+PGP8+PGP9+PGP10+PGP11+1/2*PGP12+PGP18) * 100		mixed
Derived trait		PGP60		A2BG1n	The percentage of A2BG1 in total neutral plasma glycans (GPn)	PGP3/SUM(PGP1+PGP2+PGP3+PGP4+PGP5+PGP6+PGP7+PGP8+PGP9+PGP10+PGP11+1/2*PGP12+PGP18) * 100		mixed
Derived trait		PGP61		FA2G1n	The percentage of FA2G1 in total neutral plasma glycans (GPn)	PGP4/SUM(PGP1+PGP2+PGP3+PGP4+PGP5+PGP6+PGP7+PGP8+PGP9+PGP10+PGP11+1/2*PGP12+PGP18) * 100		Ig
Derived trait		PGP62		FA2G1n	The percentage of FA2G1 in total neutral plasma glycans (GPn)	PGP5/SUM(PGP1+PGP2+PGP3+PGP4+PGP5+PGP6+PGP7+PGP8+PGP9+PGP10+PGP11+1/2*PGP12+PGP18) * 100		Ig
Derived trait		PGP63		FA2BG1n	The percentage of FA2BG1 in total neutral plasma glycans (GPn)	PGP6/SUM(PGP1+PGP2+PGP3+PGP4+PGP5+PGP6+PGP7+PGP8+PGP9+PGP10+PGP11+1/2*PGP12+PGP18) * 100		Ig
Derived trait		PGP64		M6n	The percentage of M6 in total neutral plasma glycans (GPn)	PGP7/SUM(PGP1+PGP2+PGP3+PGP4+PGP5+PGP6+PGP7+PGP8+PGP9+PGP10+PGP11+1/2*PGP12+PGP18) * 100		mixed
Derived trait		PGP65		A2G2n	The percentage of A2G2 in total neutral plasma glycans (GPn)	PGP8/SUM(PGP1+PGP2+PGP3+PGP4+PGP5+PGP6+PGP7+PGP8+PGP9+PGP10+PGP11+1/2*PGP12+PGP18) * 100		mixed
Derived trait		PGP66		A2BG2n	The percentage of A2BG2 in total neutral plasma glycans (GPn)	PGP9/SUM(PGP1+PGP2+PGP3+PGP4+PGP5+PGP6+PGP7+PGP8+PGP9+PGP10+PGP11+1/2*PGP12+PGP18) * 100		mixed
Derived trait		PGP67		FA2G2n	The percentage of FA2G2 in total neutral plasma glycans (GPn)	PGP10/SUM(PGP1+PGP2+PGP3+PGP4+PGP5+PGP6+PGP7+PGP8+PGP9+PGP10+PGP11+1/2*PGP12+PGP18) * 100		Ig
Derived trait		PGP68		FA2BG2n	The percentage of FA2BG2 in total neutral plasma glycans (GPn)	PGP11/SUM(PGP1+PGP2+PGP3+PGP4+PGP5+PGP6+PGP7+PGP8+PGP9+PGP10+PGP11+1/2*PGP12+PGP18) * 100		Ig
Derived trait		PGP69		M9n	The percentage of M9 in total neutral plasma glycans (GPn)	PGP18/SUM(PGP1+PGP2+PGP3+PGP4+PGP5+PGP6+PGP7+PGP8+PGP9+PGP10+PGP11+1/2*PGP12+PGP18) * 100		mixed
Derived trait		PGP70		G0n	The percentage of agalactosylated structures in total neutral plasma glycans	SUM(PGP1+PGP2+PGP7+1/2*PGP12+PGP18)/SUM(PGP1+PGP2+PGP3+PGP4+PGP5+PGP6+PGP7+PGP8+PGP9+PGP10+PGP11+1/2*PGP12+PGP18) * 100		Ig
Derived trait		PGP71		G1n	The percentage of monogalactosylated structures in total neutral plasma glycans	SUM(PGP3+PGP4+PGP5+PGP6)/SUM(PGP1+PGP2+PGP3+PGP4+PGP5+PGP6+PGP7+PGP8+PGP9+PGP10+PGP11+1/2*PGP12+PGP18) * 100		Ig
Derived trait		PGP72		G2n	The percentage of digalactosylated structures in total neutral plasma glycans	SUM(PGP8+PGP9+PGP10+PGP11)/SUM(PGP1+PGP2+PGP3+PGP4+PGP5+PGP6+PGP7+PGP8+PGP9+PGP10+PGP11+1/2*PGP12+PGP18) * 100		Ig
Derived trait		PGP73		Fn total	The percentage of all fucosylated structures (+/- bisecting GlcNAc) in total neutral plasma glycans	SUM(PGP1+PGP2+PGP4+PGP5+PGP6+PGP10+PGP11)/SUM(PGP1+PGP2+PGP3+PGP4+PGP5+PGP6+PGP7+PGP8+PGP9+PGP10+PGP11+1/2*PGP12+PGP18) * 100		Ig
Derived trait		PGP74		FG1n total/G1n	The percentage of fucosylation of monogalactosylated structures in total neutral plasma glycans	SUM(PGP4+PGP5+PGP6)/SUM(PGP3+PGP4+PGP5+PGP6) * 100		mixed
Derived trait		PGP75		FG2n total /G2n	The percentage of fucosylation of digalactosylated structures in total neutral plasma glycans	SUM(PGP10+PGP11)/SUM(PGP8+PGP9+PGP10+PGP11) * 100		mixed
Derived trait		PGP76		Fn	The percentage of fucosylated structures (without bisecting GlcNAc) in total neutral plasma glycans	SUM(PGP1+PGP4+PGP5+PGP10)/SUM(PGP1+PGP2+PGP3+PGP4+PGP5+PGP6+PGP7+PGP8+PGP9+PGP10+PGP11+1/2*PGP12+PGP18) * 100		Ig
Derived trait		PGP77		FG0n/G0n	The percentage of fucosylation of agalactosylated structures (without bisecting GlcNAc) in total neutral plasma glycans	PGP1/SUM(PGP1+PGP2+PGP7+1/2*PGP12+PGP18) * 100		Ig
Derived trait		PGP78		FG1n/G1n	The percentage of fucosylation of monogalactosylated structures (without bisecting GlcNAc) in total neutral plasma glycans	SUM(PGP4+PGP5)/SUM(PGP3+PGP4+PGP5+PGP6) * 100		Ig
Derived trait		PGP79		FG2n/G2n	The percentage of fucosylation of digalactosylated structures (without bisecting GlcNAc) in total neutral plasma glycans	PGP10/SUM(PGP8+PGP9+PGP10+PGP11) * 100		mixed
Derived trait		PGP80		FBn	The percentage of fucosylated structures (with bisecting GlcNAc) in total neutral plasma glycans	SUM(PGP2+PGP6+PGP11)/SUM(PGP1+PGP2+PGP3+PGP4+PGP5+PGP6+PGP7+PGP8+PGP9+PGP10+PGP11+1/2*PGP12+PGP18) * 100		Ig
Derived trait		PGP81		FBG0n/G0n	The percentage of fucosylation of agalactosylated structures (with bisecting GlcNAc) in total neutral plasma glycans	PGP2/SUM(PGP1+PGP2+PGP7+1/2*PGP12+PGP18) * 100		Ig
Derived trait		PGP82		FBG1n/G1n	The percentage of fucosylation of monogalactosylated structures (with bisecting GlcNAc) in total neutral plasma glycans	PGP6/SUM(PGP3+PGP4+PGP5+PGP6) * 100		Ig
Derived trait		PGP83		FBG2n/G2n	The percentage of fucosylation of digalactosylated structures (with bisecting GlcNAc) in total neutral plasma glycans	PGP11/SUM(PGP8+PGP9+PGP10+PGP11) * 100		Ig
Derived trait		PGP84		FBn/Fn	Ratio of fucosylated structures with and without bisecting GlcNAc in total neutral plasma glycans	SUM(PGP2+PGP6+PGP11)/SUM(PGP1+PGP4+PGP5+PGP10)		Ig
Derived trait		PGP85		FBn/Fn total	The incidence of bisecting GlcNAc in all fucosylated structures in total neutral plasma glycans	SUM(PGP2+PGP6+PGP11)/SUM(PGP1+PGP2+PGP4+PGP5+PGP6+PGP10+PGP11) * 100		Ig
Derived trait		PGP86		Fn/(Bn+FBn)	Ratio of fucosylated non-bisecting GlcNAc structures and all structures with bisecting GlcNAc in total neutral plasma glycans	SUM(PGP1+PGP4+PGP5+PGP10)/SUM(PGP2+PGP3+PGP6+PGP9+PGP11)		Ig
Derived trait		PGP87		Bn/(Fn+FBn)	Ratio of afucosylated structures with bisecting GlcNAc and all fucosylated structures (+/- bisecting GlcNAc) in total neutral plasma glycans	SUM(PGP3+PGP9)/SUM(PGP1+PGP2+PGP4+PGP5+PGP6+PGP10+PGP11)		mixed
Derived trait		PGP88		FBG2n/FG2n	Ratio of fucosylated digalactosylated structures with and without bisecting GlcNAc in total neutral plasma glycans	PGP11/PGP10		Ig
Derived trait		PGP89		FBG2n /(FG2n+FBG2n )	The incidence of bisecting GlcNAc in all fucosylated digalactosylated structures in total neutral plasma glycans	PGP11/SUM(PGP10+PGP11) * 100		Ig
Derived trait		PGP90		FG2n/(BG2n+FBG2n)	Ratio of fucosylated digalactosylated non-bisecting GlcNAc structures and all digalactosylated structures with bisecting GlcNAc in total neutral plasma glycans	PGP10/SUM(PGP9+PGP11)		Ig
Derived trait		PGP91		BG2n/(FG2n+FBG2n)	Ratio of afucosylated digalactosylated structures with bisecting GlcNAc and all fucosylated digalactosylated structures (+/- bisecting GlcNAc) in total neutral plasma glycans	PGP9/SUM(PGP10+PGP11)		mixed
Derived trait		PGP92		FUC-A	The percentage of antennary fucosylated structures in total plasma glycans	PGP24+PGP30+PGP32+PGP36		nonIg
Derived trait		PGP93		FUC-C	The percentage of core fucosylated structures in total plasma glycans	PGP1+PGP2+PGP4+PGP5+PGP6+PGP10+PGP11+PGP13+PGP15+PGP16+PGP20+PGP21+PGP28+PGP31+PGP32		Ig
Derived trait		PGP94		S0total	The percentage of neutral glycan structures in total plasma glycans	PGP1+PGP2+PGP3+PGP4+PGP5+PGP6+PGP7+PGP8+PGP9+PGP10+PGP11+1/2*PGP12+PGP18		Ig
Derived trait		PGP95		S1total	the percentage of monosialylated structures in total plasma glycans	1/2*PGP12+PGP13+PGP14+PGP15+PGP16		nonIg
Derived trait		PGP96		S2total	the percentage of bisialylated structures in total plasma glycans	PGP17+PGP19+PGP20+PGP21+PGP22+PGP23+PGP24		nonIg
Derived trait		PGP97		S3total	the percentage of trisialylated structures in total plasma glycans	PGP25+PGP26+PGP27+PGP28+PGP29+PGP30+PGP31+PGP32+PGP33		nonIg
Derived trait		PGP98		S4total	the percentage of tetrasialylated structures in total plasma glycans	PGP34+PGP35+PGP36		nonIg
Derived trait		PGP99		G0total	The percentage of agalactosylated structures in total plasma glycans	PGP1+PGP2+PGP7+1/2*PGP12+PGP18		Ig
Derived trait		PGP100		G1total	The percentage of monogalactosylated structures in total plasma glycans	PGP3+PGP4+PGP5+PGP6+PGP13		Ig
Derived trait		PGP101		G2total	The percentage of digalactosylated structures in total plasma glycans	PGP8+PGP9+PGP10+PGP11+1/2*PGP12+PGP14+PGP15+PGP16+PGP17+PGP19+PGP20+PGP21		nonIg
Derived trait		PGP102		G3total	The percentage of trigalactosylated structures in total plasma glycans	PGP22+PGP23+PGP24+PGP25+PGP26+PGP27+PGP28+PGP29+PGP30+PGP31+PGP32		nonIg
Derived trait		PGP103		G4total	The percentage of tetragalactosylated structures in total plasma glycans	PGP33+PGP34+PGP35+PGP36		nonIg
Derived trait		PGP104		A2total	The percentage of biantennary structures in total plasma glycans	PGP1+PGP2+PGP3+PGP4+PGP5+PGP6+PGP8+PGP9+PGP10+PGP11+1/2*PGP12+PGP13+PGP14+PGP15+PGP16+PGP17+PGP19+PGP20+PGP21		nonIg
Derived trait		PGP105		A3total	The percentage of triantennary structures in total plasma glycans	PGP22+PGP23+PGP24+PGP25+PGP26+PGP27+PGP28+PGP29+PGP30+PGP31+PGP32		nonIg
Derived trait		PGP106		A4total	The percentage of tetraantennary structures in total plasma glycans	PGP33+PGP34+PGP35+PGP36		nonIg
Derived trait		PGP107		Mtotal	The percentage of high-mannose structures in total plasma glycans	PGP7+1/2*PGP12+PGP18		nonIg
Derived trait		PGP108		Btotal	The percentage of glycan structures with bisecting GlcNAc in total plasma glycans	PGP2+PGP3+PGP6+PGP9+PGP11+PGP16+PGP21		Ig
Derived trait		PGP109		G3S2/G3S3	Ratio of disialylated and trisialylated trigalactosylated structures	SUM(PGP22+PGP23+PGP24)/SUM(PGP25+PGP26+PGP27+PGP28+PGP29+PGP30+PGP31+PGP32)		nonIg
Derived trait		PGP110		G4S3/G4S4	Ratio of trisialylated and tetrasialylated tetragalactosylated structures	PGP33/SUM(PGP34+PGP35+PGP36)		nonIg
Derived trait		PGP111		FG3/G3total	The percentage of core-fucosylation of trigalactosylated structures	SUM(PGP28+PGP31+PGP32)/SUM(PGP22+PGP23+PGP24+PGP25+PGP26+PGP27+PGP28+PGP29+PGP30+PGP31+PGP32)*100		nonIg
Derived trait		PGP112		G3Fa/G3total	The percentage of antennary-fucosylation of trigalactosylated structures	SUM(PGP24+PGP30+PGP32)/SUM(PGP22+PGP23+PGP24+PGP25+PGP26+PGP27+PGP28+PGP29+PGP30+PGP31+PGP32)*100		nonIg
Derived trait		PGP113		G4Fa/G4total	The percentage of antennary-fucosylation of tetragalactosylated structures	PGP36/SUM(PGP33+PGP34+PGP35+PGP36)*100		nonIg
Derived trait		PGP114		M7n	The percentage of M7 in total neutral plasma glycans (GPn)	1/2*PGP12/SUM(PGP1+PGP2+PGP3+PGP4+PGP5+PGP6+PGP7+PGP8+PGP9+PGP10+PGP11+1/2*PGP12+PGP18) * 100		mixed
Derived trait		PGP115		Stotal	The percentage of sialylated structures in total plasma glycans	1/2 * PGP12 + PGP13 + PGP14 + PGP15 + PGP16 + PGP17 + PGP19 + PGP20 + PGP21 + PGP22 + PGP23 + PGP24 + PGP25 + PGP26 + PGP27 + PGP28 + PGP29 + PGP30 + PGP31 + PGP32 + PGP33 + PGP34 + PGP35 + PGP36		nonIg
Derived trait		PGP116		Gtotal	The percentage of galactosylated structures in total plasma glycans	PGP3 + PGP4 + PGP5 + PGP6 + PGP8 + PGP9 + PGP10 + PGP11 +1/2 * PGP12 + PGP13 + PGP14 + PGP15 + PGP16 + PGP17 + PGP19 + PGP20 + PGP21 + PGP22 + PGP23 + PGP24 + PGP25 + PGP26 + PGP27 + PGP28 + PGP29 + PGP30 + PGP31 + PGP32 + PGP33 + PGP34 + PGP35 + PGP36		nonIg
Derived trait		PGP117		Gntotal	The percentage of galactosylated structures in total neutral plasma glycans	PGP3 + PGP4 + PGP5 + PGP6 + PGP8 + PGP9 + PGP10 + PGP11		Ig

## Sheet: 1b
Supplementary Data 1b. Description of plasma protein N-glycosylation multivariate traits
Multivariate trait	Name of the multivariate trait
Сode name	Label of the multivariate trait
Harmonized code of traits included in that multivariate trait	Harmonized codes of traits included in that multivariate trait
Names of traits included in that multivariate trait	Names of traits included in that multivariate trait
Multivariate trait	Сode name	Harmonized code of traits included in that multivariate trait	Names of traits included in that multivariate trait
N-glycosylation	N	PGP1, PGP2, PGP3, PGP4, PGP5, PGP6, PGP7, PGP8, PGP9, PGP10, PGP11, PGP12, PGP13, PGP14, PGP15, PGP16, PGP17, PGP18, PGP19, PGP20, PGP21, PGP22, PGP23, PGP24, PGP25, PGP26, PGP27, PGP28, PGP29, PGP30, PGP31, PGP32, PGP33, PGP34, PGP35, PGP36	FA2, FA2B, A2BG1, FA2G1, FA2G1, FA2BG1, M6, A2G2, A2BG2, FA2G2, FA2BG2, M7+ A2G2S1, FA2G1S1, A2G2S1, FA2G2S1, FA2BG2S1, A2G2S2, M9, A2G2S2, FA2G2S2, FA2BG2S2, A3G3S2, A3G3S2, A3F1G3S2, A3G3S3, A3G3S3, A3G3S3, FA3G3S3, A3G3S3, A3F1G3S3, FA3G3S3, FA3F1G3S3, A4G4S3, A4G4S4, A4G4S4, A4F1G4S4
monogalactosylation of antennary branches	G1	PGP3, PGP4, PGP5, PGP6, PGP13	A2BG1, FA2G1, FA2G1, FA2BG1, FA2G1S1
digalactosylation of antennary branches	G2	PGP8, PGP9, PGP10, PGP11, PGP12, PGP14, PGP15, PGP16, PGP17, PGP19, PGP20, PGP21	A2G2, A2BG2, FA2G2, FA2BG2, A2G2S1, FA2G2S1, FA2BG2S1, A2G2S2, A2G2S2, FA2G2S2, FA2BG2S2
trigalactosylation of antennary branches	G3	PGP22, PGP23, PGP24, PGP25, PGP26, PGP27, PGP28, PGP29, PGP30, PGP31, PGP32	A3G3S2, A3G3S2, A3F1G3S2, A3G3S3, A3G3S3, A3G3S3, FA3G3S3, A3G3S3, A3F1G3S3, FA3G3S3, FA3F1G3S3
tetragalactosylation of antennary branches	G4	PGP33, PGP34, PGP35, PGP36	A4G4S3, A4G4S4, A4G4S4, A4F1G4S4
galactosylation of antennary branches	G	PGP3, PGP4, PGP5, PGP6, PGP8, PGP9, PGP10, PGP11, PGP12, PGP13, PGP14, PGP15, PGP16, PGP17, PGP19, PGP20, PGP21, PGP22, PGP23, PGP24, PGP25, PGP26, PGP27, PGP28, PGP29, PGP30, PGP31, PGP32, PGP33, PGP34, PGP35, PGP36	A2BG1, FA2G1, FA2G1, FA2BG1, A2G2, A2BG2, FA2G2, FA2BG2, FA2G1S1, A2G2S1, FA2G2S1, FA2BG2S1, A2G2S2, A2G2S2, FA2G2S2, FA2BG2S2, A3G3S2, A3G3S2, A3F1G3S2, A3G3S3, A3G3S3, A3G3S3, FA3G3S3, A3G3S3, A3F1G3S3, FA3G3S3, FA3F1G3S3, A4G4S3, A4G4S4, A4G4S4, A4F1G4S4
monosialylation of antennary branches	S1	PGP12, PGP13, PGP14, PGP15, PGP16	FA2G1S1, A2G2S1, FA2G2S1, FA2BG2S1
disialylation of antennary branches	S2	PGP17, PGP19, PGP20, PGP21, PGP22, PGP23, PGP24	A2G2S2, A2G2S2, FA2G2S2, FA2BG2S2, A3G3S2, A3G3S2, A3F1G3S2
trisialylation of antennary branches	S3	PGP25, PGP26, PGP27, PGP28, PGP29, PGP30, PGP31, PGP32, PGP33	A3G3S3, A3G3S3, A3G3S3, FA3G3S3, A3G3S3, A3F1G3S3, FA3G3S3, FA3F1G3S3, A4G4S3
tetrasialylation of antennary branches	S4	PGP34, PGP35, PGP36	A4G4S4, A4G4S4, A4F1G4S4
sialylation of antennary branches	S	PGP12, PGP13, PGP14, PGP15, PGP16, PGP17, PGP19, PGP20, PGP21, PGP22, PGP23, PGP24, PGP25, PGP26, PGP27, PGP28, PGP29, PGP30, PGP31, PGP32, PGP33, PGP34, PGP35, PGP36	FA2G1S1, A2G2S1, FA2G2S1, FA2BG2S1, A2G2S2, A2G2S2, FA2G2S2, FA2BG2S2, A3G3S2, A3G3S2, A3F1G3S2, A3G3S3, A3G3S3, A3G3S3, FA3G3S3, A3G3S3, A3F1G3S3, FA3G3S3, FA3F1G3S3, A4G4S3, A4G4S4, A4G4S4, A4F1G4S4
core-fucosylation	FUC-C	PGP1, PGP2, PGP4, PGP5, PGP6, PGP10, PGP11, PGP13, PGP15, PGP16, PGP20, PGP21, PGP28, PGP31, PGP32	FA2, FA2B, FA2G1, FA2G1, FA2BG1, FA2G2, FA2BG2, FA2G1S1, FA2G2S1, FA2BG2S1, FA2G2S2, FA2BG2S2, FA3G3S3, FA3G3S3, FA3F1G3S3
fucosylation of antennary branches (mono)	FUC-A	PGP24, PGP30, PGP32, PGP36	A3F1G3S2, A3F1G3S3, FA3F1G3S3, A4F1G4S4
bisecting GlcNAc	B	PGP2, PGP3, PGP6, PGP9, PGP11, PGP16, PGP21	FA2B, A2BG1, FA2BG1, A2BG2, FA2BG2, FA2BG2S1, FA2BG2S2
neutral glycans = absence of N-acetylneuraminic acid	S0	PGP1, PGP2, PGP3, PGP4, PGP5, PGP6, PGP7, PGP8, PGP9, PGP10, PGP11, PGP18	FA2, FA2B, A2BG1, FA2G1, FA2G1, FA2BG1, A2G2, A2BG2, FA2G2, FA2BG2
agalactosylation	G0	PGP1, PGP2	FA2, FA2B
level of biantennary glycans	LB	PGP1, PGP2, PGP3, PGP4, PGP5, PGP6, PGP8, PGP9, PGP10, PGP11, PGP12, PGP13, PGP14, PGP15, PGP16, PGP17, PGP19, PGP20, PGP21	FA2, FA2B, A2BG1, FA2G1, FA2G1, FA2BG1, A2G2, A2BG2, FA2G2, FA2BG2, M7+ A2G2S1, FA2G1S1, A2G2S1, FA2G2S1, FA2BG2S1, A2G2S2, A2G2S2, FA2G2S2, FA2BG2S2
level of triantennary glycans	HB3	PGP22, PGP23, PGP24, PGP25, PGP26, PGP27, PGP28, PGP29, PGP30, PGP31, PGP32	A3G3S2, A3G3S2, A3F1G3S2, A3G3S3, A3G3S3, A3G3S3, FA3G3S3, A3G3S3, A3F1G3S3, FA3G3S3, FA3F1G3S3
level of tetraantennary glycans	HB4	PGP33, PGP34, PGP35, PGP36	A4G4S3, A4G4S4, A4G4S4, A4F1G4S4
high branching glycans	HB	PGP22, PGP23, PGP24, PGP25, PGP26, PGP27, PGP28, PGP29, PGP30, PGP31, PGP32, PGP33, PGP34, PGP35, PGP36	A3G3S2, A3G3S2, A3F1G3S2, A3G3S3, A3G3S3, A3G3S3, FA3G3S3, A3G3S3, A3F1G3S3, FA3G3S3, FA3F1G3S3, A4G4S3, A4G4S4, A4G4S4, A4F1G4S4
Oligomannose structures	OM	PGP7, PGP12, PGP18	M6, M7+ A2G2S1, M9
