# Supplementary material for: A genome-wide association study in 10,000 individuals links plasma N-glycome to liver disease and anti-inflammatory proteins
Source: Nat Commun. 2025 Jul 1;16:5525. doi: 10.1038/s41467-025-60431-y (PMC12218978; doi:10.1038/s41467-025-60431-y)
Supplement: Supplementary file 4 — Supplementary Data 2 [file 41467_2025_60431_MOESM4_ESM.xlsx]

## Sheet: 2a
Supplementary Data 2a. Description of the cohorts and design
Cohort name	Full name of the study	Study design	Total sample size	Ethnicity	Additional notes (if nesseceary)	Reference link (PMID or DOI)
TwinsUK	TwinsUK	Population	5658	Brithish		23088889
SABRE	Southall And Brent REvisited	Population	V2 clinic attenders: 1438	British Europeans, South Asians and African Caribbeans		21044979
SOCCS	Colorectal Cancer Genetics Susceptibility Study	Cancer free population based	1762 (1297 cases and 465 controls )	Scottish and British	Cases: incident cancer cases of adenocarcinoma; contorls: cancer free population based	18199722 ,19011631, 22634755
QMDiab	Qatar Metabolomics Study of Diabetes (QMDiab)	diabetes case/control	dermatology clinic attenders: 327	Arab/Indian/Filipino	non-fasting (but not post-prandial; probably fasting >2h)	24423354, 25434815, 26049400
Painomics	PainOmicc Retrospective Study	Lower back pain cases/controls	3400	Caucasian		28459826
EPIC-Potsdam	The European Prospective Investigation into Cancer and Nutrition, Potsdam	Population	27548	German		10592369, 10592368
CEDAR	Correlated Expression & Disease Association Research	Population	323	Belgian		29930244, 10.1038/s41467-018-04365-8

## Sheet: 2b
Supplementary Data 2b. Demographic descriptive statistics of discovery and replication cohorts
Cohort name	Number of IDs with genome and glycome data	% male IDs	Mean age	SD age	Discovery GWAMA	Replication GWAMA	European GWAMA
TwinsUK	2739	10.95	47.79	15.01	V		V
TwinsUK_2000	1179	4.06	51.79	10.14		V	V
SABRE European	277	90.2	69.71	6.24	V		V
SABRE South Asians	267	76.74	68.94	6.14		V
SOCCS cases	1283	57.6	58.52	9.69		V	V
SOCCS controls	459	53.6	51.36	6.29	V		V
QMDiab	325	50.15	46.76	12.88		V
Painomics UNIPR GSA	221	47.96	55.77	15.35	V		V
Painomics ZOL GSA	149	51.67	52.15	14.24	V		V
Painomics KCL GSA	225	34.67	45.58	14.32	V		V
Painomics CRO GSA	155	46.15	47.66	14.69	V		V
Painomics UNIPR Human Core	510	47.84	61.2	15.7	V		V
Painomics ZOL Human Core	423	44.79	57.93	13.15	V		V
Painomics CRO Human Core	190	38.42	52.37	14.19	V		V
EPIC quad	325	60.12	50.95	8.88	V		V
EPIC corex	451	59.73	49.78	8.93	V		V
EPIC corex2	171	55.81	51.91	8.58	V		V
EPIC bonn	1245	61.8	50.27	8.93	V		V
CEDAR	170	43.18	54.69	12.92		V	V
Total sample size	10764				7540	3224	10172

## Sheet: 2c
Supplementary Data 2c. Details of the genotyping, imputation and association analysis.
Cohort	Genotyping and pre-imputation QC						Imputation and QC					Association analysis and SNP inclusion criteria
	Genotyping platform	ID call rate	MAF	SNP call rate	HWE P	# SNPs passed QC	Imputaion software	Reference sample for imputation	MAF	Imputation quality	# SNPs passed QC	Study specific covariates used together with sex and age for computing residuals	Method used for correction for genetic (sub)structure	Software
TwinsUK	a combination of Illumina arrays (HumanHap300, HumanHap610Q, 1M‐Duo and 1.2MDuo 1M)	>98%	>1%	>97% (SNPs with MAF≥5%) or >99% (for 1% ≤ MAF <5%)	>1e-6	275139	Eagle / Minimac / Michigan Imp server	HRC r1.1 2016	unfiltered	unfiltered	2392236	NA	kinship matrix estimated using LD-prunned set of genotyped SNPs	GEMMA
SABRE	Illumina Human Core Bead Chip + 200 K custom SNPs	0.95	0.01	0.95	0.0001	307523	Eagle / Minimac / Michigan Imp server	HRC for Eur samples, 1000G for nonEur samples	0.005	Rsq > 0.3	6912559	NA	Genotype PC1-10 to account for ethnicitiy	R (lm function) to calculate residuals, SNPTEST for association analysis
SOCCS	Illumina HumanHap300 and HumanHap240S, OmniExpressExome-8	>95%	0.01	>99% for autosomal, >98% for sex chromosomes	Bonferonni cut-off > 0.05/number of tested SNPs	Illumina HumanHap300 and HumanHap240S: 526959, OmniExpressExome-8: 565459	SHAPEIT/Impute2	1000 Genomes, phase 1 Integrated haplotypes, released June 2014	unfiltered	unfiltered	all variants were provided for analysis	NA	Genotype PC1-3 to account for ethnicitiy	R (lm function) to calculate residuals, SNPTEST for association analysis
QMDiab	Illumina Omni array 2.5 (version 8)	>98%	>1%	>98%	>1e-6	1 223 299	SHAPEIT	1000G_Phase3_Haplotypes	unfiltered	LowInfo=0.7, Geno=0.02	20 483 276	AGE, SEX, BMI, Diabetes (yes/no)	Genotype PC1-3 to account for ethnicitiy	R to compute residuals, PLINK to compute association statistics
Painomics	Illumina HumanCore24 / Infinium Global Screening Array-24 v2.0 (GSA) BeadChip	>95%	> 0.04%	>97%	>1e-5	301 472 / 718 440	Minimac3 / Michigan imp server	HRC r1.1 2016	unfiltered	unfiltered	39 080 215	AGE, SEX	Genotype PC1-10 to account for ethnicitiy	Plink 2.0 (April 2 2019 version)
EPIC	Human660W-Quad_v1_A (quad) (n=355), HumanCoreExome-12v1-0_B (corex and corex2) (n=622) andInfiniumOmniExpressExome-8v1-3_A (bonn) (n=1349)	>95% (Human660W-Quad),>98%(HumanCoreExome), >97%(InfiniumOmniExpressExome)	>0% (Human660W-Quad), >1%(HumanCoreExome),>0%(InfiniumOmniExpressExome)	>95%(Human660W-Quad),95%(HumanCoreExome),>96%(InfiniumOmniExpressExome)	10e-6 (Human660W-Quad), 10e-6(HumanCoreExome),10e-5(InfiniumOmniExpressExome)	564409, 408270 (corex) ,391118 (corex2), 849466	Eagle /Minimac3 / Michigan imp server	HRC r1.1 2016	unfiltered	unfiltered	39131578, 39127678,39127678	NA	Genotype PC1-10 to account for ethnicitiy	R (lm function) to calculate residuals, SNPTEST for association analysis
CEDAR	Illumina Human OmniExpress BeadChip, iScan system	> 95%	>5%	>99%	>1e-5	509 777	Sanger Imputation Services	UK10K + 1000G_Phase3_Haplotypes
LEGEND
Genotyping and pre-imputations QC	Genotyping platform	SNP array used for genotying
	ID call rate	ID call rate
	MAF	Minor allele frequence filter for genotyped data
	SNP call rate	SNP call rate
	HWE P	P-value of HWE test
	# SNPs passed QC	Number of genotyped SNPs passed QC
Imputation and quality control	Imputaion software	Software that was used for imputation
	Reference sample for imputation	Reference sample that was used for imputation
	MAF	Minor allele frequence filter for imputed data
	Imputation quality	Imputation quality control filter
	# SNPs passed QC	Number of imputed SNPs passed QC
Association analysis and SNP inclusion criteria	Study specific covariates used together with sex and age for computing residuals	Covariates used in the linear model of association
	Have you ranktransformed the residuals before GWAS?	YES, if you included covariates into joint model with SNP e.g. Trait ~ age +sex + SNP. NO, if you adjusted trait for effect of covariates, rank tranformed and then fit trait ~ SNP model
	Method used for correction for genetic (sub)structure	Method used for correction for genetic (sub)structure
	Software	Software that was used for association analysis
