# Supplementary material for: A genome-wide association study in 10,000 individuals links plasma N-glycome to liver disease and anti-inflammatory proteins
Source: Nat Commun. 2025 Jul 1;16:5525. doi: 10.1038/s41467-025-60431-y (PMC12218978; doi:10.1038/s41467-025-60431-y)
Supplement: Supplementary file 5 — Supplementary Data 3 [file 41467_2025_60431_MOESM5_ESM.xlsx]

## Sheet: 3a
Supplementary Data 3a. Loci associated with Total Plasma N-Glycome traits in the univariate analysis.
White color depicts the loci identified and replicated previously
Green color depicts novel loci identified and replicated in a univariate analysis
Peach colour depicts novel loci identified but not replicated in a univariate analysis
32 replicated loci are marked in bold
SNP info						Discovery												Replication (0.05/28=1,79E-03)
Lead SNP	Chromosome	Position	EA	RA	Gene with the highest prioritization score	Top N-glycosylation trait	beta	SE (beta)	Z	P-value	Number of traits	All traits associated with the locus	N	EAF	Q_het	p_het	I^2_het	beta	SE (beta)	Z	P-value	N	EAF	Q_het	p_het	I^2_het
rs16830188	1	25298841	C	T	RUNX3	FBG1n/G1n	-0.968117	0.0677453	-14.2906	2.50602e-46	30	FBG1n/G1n;FG1n/G1n;FBn;FBGS/(FBG+FBGS);FBGS/(FB+FBG+FBGS);FA2BG1n;FA2G2S2;FA2Bn;FBn/Fn total;FA2B;FBn/Fn;FA2BG1;Fn/(Bn+FBn);FA2G2S1;FA2G1n;FBG2n /(FG2n+FBG2n);FBG2n/FG2n;FG2n/(BG2n+FBG2n);FA2G2n;FS2/FS3;FBG2S2/(FBG2+FBG2S1+FBG2S2);FBG2n/G2n;G0n;FG2n/G2n;FA2BG2S2;FtotalS2/FtotalS3;FBS1/FBS2;FGS/(F+FG+FGS);G0total;G2n	6654	0.980361	6.09924	0.6361	0
rs1257218	2	135014685	C	T	MGAT5	G4total	-0.204242	0.0194903	-10.4792	1.07662e-25	7	G4total;A4total;S4total;A4G4S4;A3G3S3;A4G4S4;A4G4S3	7540	0.753543	25.7592	0.0183	49.5327
rs9842703	3	142934693	A	G	SLC9A9	FBS2/(FS2+FBS2)	-0.153725	0.0206271	-7.45261	9.15145e-14	3	FBS2/(FS2+FBS2);FBS2/FS2;A3G3S2	6790	0.75725	21.9245	0.0091	58.95
rs11710456	3	186725887	A	G	ST6GAL1	FG1S1/(FG1+FG1S1)	-0.428061	0.0178346	-24.0017	2.66652e-127	17	FG1S1/(FG1+FG1S1);FA2G1S1;FG2S1/(FG2+FG2S1+FG2S2);FBG2S2/(FBG2+FBG2S1+FBG2S2);FBS1/FBS2;FA2BG2S2;FBG2S1/(FBG2+FBG2S1+FBG2S2);FGS/(FG+FGS);FBS2/(FS2+FBS2);FBS2/FS2;FA2G2n;FA2G2;FA2BG2;FBGS/(FBG+FBGS);G2n;FG2n total /G2n;A3G3S3	7540	0.280485	33.5492	0.0014	61.2509
rs8283	6	32083300	A	G	ATF6B	M9	-0.197622	0.0219987	-8.98334	2.62671e-19	3	M9;Mtotal;M9n	7081	0.805232	8.75096	0.724	0
rs7804185	7	50353144	C	T	IKZF1	A2BG1n	-0.222297	0.0171251	-12.9807	1.57366e-38	15	A2BG1n;M64;Bn/(Fn+FBn);A2BG1;A2BG2n;BG2n/(FG2n+FBG2n);FBG0n/G0n;FG0n/G0n;Fn/(Bn+FBn);A2BG2;FA2Bn;FG1n/G1n;FBn/Fn;FBn/Fn total;Fn	7540	0.385173	23.3009	0.0382	44.2081
rs13297246	9	33128617	A	G	B4GALT1	FA2G2n	0.286089	0.0234092	12.2212	2.39456e-34	22	FA2G2n;G2n;G0n;FA2n;FA2G2S1;FBG2n /(FG2n+FBG2n);FG2n/(BG2n+FBG2n);FBG2n/FG2n;FBS1/(FS1+FBS1);FBS1/FS1;FA2;FG2n/G2n;G0total;FA2G2;FGS/(F+FG+FGS);FBG2n/G2n;FBG0n/G0n;FG0n/G0n;FBStotal/FStotal;BG2n/(FG2n+FBG2n);A2BG1;FA2G2S2	6790	0.170501	11.4425	0.2466	21.346
rs78689694	11	126234820	C	G	ST3GAL4	G4S3/G4S4	-0.634267	0.0241819	-26.229	1.24026e-151	23	G4S3/G4S4;A3G3S3;A4G4S4;A2G2S2;A3G3S3;A3G3S2;A3G3S3;M7 + A2G2S1;A4G4S3;G3S2/G3S3;A2G2S2;M7n;S4total;A2total;Gtotal;S1total;A2G2S1;G2total;Stotal;FG3/G3total;S2total;G4Fa/G4total;FS2/FS3	7540	0.13095	23.6344	0.0347	44.9954
rs111711955	11	134264529	A	G	B3GAT1	A4G4S3	0.353261	0.0258459	13.668	1.57762e-42	7	A4G4S3;G4S3/G4S4;A3G3S2;G3S2/G3S3;A4F1G4S4;G4total;A4total	6790	0.861987	11.7821	0.2259	23.6127
rs7970695	12	121423376	A	G	HNF1A	G3Fa/G3total	0.207768	0.017369	11.962	5.6173e-33	15	G3Fa/G3total;A3F1G3S2;FUC-A;A3F1G3S3;FA3F1G3S3;G4Fa/G4total;A3G3S3;FS1/FS2;A4G4S4;A4F1G4S4;A3G3S2;A3G3S3;FBS2/FS2;FBS2/(FS2+FBS2);FtotalS1/FtotalS2	7540	0.616459	12.8238	0.4615	0
rs8022053	14	65867947	G	T	FUT8	FG3/G3total	0.457305	0.0179498	25.4768	3.56322e-143	27	FG3/G3total;FA2G2S2;FA3G3S3;FG2S2/(FG2+FG2S1+FG2S2);FA3G3S3;FA3F1G3S3;FS1/FS3;FtotalS1/FtotalS3;M64;A2BG1n;A2BG1;FG2S1/(FG2+FG2S1+FG2S2);FS1/FS2;FBS2/FS2;FBS2/(FS2+FBS2);Bn/(Fn+FBn);FGS/(FG+FGS);FGS/(F+FG+FGS);FtotalS2/FtotalS3;FBStotal/FStotal;FtotalS1/FtotalS2;BG2n/(FG2n+FBG2n);A2G2;FA2Bn;FG2n total /G2n;A2BG2;A2BG2n	6790	0.663332	6.28402	0.7112	0
rs4075105	14	106000231	A	G	TMEM121	FA2G1n	0.222884	0.0227434	9.79994	1.12647e-22	3	FA2G1n;FA2G1S1;FA2G1	5667	0.243206	1.55798	0.9556	0
rs78060698	19	5832773	A	G	FUT6	G3Fa/G3total	-1.14191	0.0481349	-23.723	2.08652e-124	20	G3Fa/G3total;FUC-A;A3F1G3S3;A3F1G3S2;G4Fa/G4total;FA3F1G3S3;A3G3S3;A4G4S4;A4F1G4S4;A3G3S3;A3G3S2;FA3G3S3;FS1/FS2;A3G3S2;FBS2/FS2;FBS2/(FS2+FBS2);FtotalS1/FtotalS2;A3G3S3;FA3G3S3;A4G4S4	5667	0.0402573	3.62712	0.727	0
rs2186369	22	24170996	G	T	SMARCB1	FA2BG1n	-0.303905	0.0238695	-12.7319	3.92982e-37	16	FA2BG1n;FBn;FBG1n/G1n;FG1n/G1n;FBn/Fn;FBn/Fn total;Fn/(Bn+FBn);FA2BG1;FA2Bn;FBG0n/G0n;FG0n/G0n;FBG2n/G2n;Fn;FBG2n /(FG2n+FBG2n);FBG2n/FG2n;FA2B	6790	0.160034	5.02369	0.8322	0
rs4821898	22	39838352	C	T	MGAT3	FA2BG1n	0.21963	0.0188266	11.6659	1.90284e-31	17	FA2BG1n;FBn;FBG1n/G1n;FG1n/G1n;FBn/Fn;FBn/Fn total;Fn/(Bn+FBn);FBG0n/G0n;FA2Bn;FG0n/G0n;FBS2/FS2;FBS2/(FS2+FBS2);FBStotal/FStotal;FA2BG1;Fn;Btotal;FA2B	7540	0.285071	5.30651	0.9678	0
rs1260326	2	27730940	C	T	GCKR	G3total	-0.168064	0.0175423	-9.58054	9.65428e-22	9	G3total;A3total;A3G3S3;S3total;A3G3S2;A3G3S2;A3G3S3;Btotal;A3G3S3	7081	0.575119	11.563	0.4814	0	-0.12515	0.0345	-3.62805	0.00029	1941	0.60247	14.353	0.00246204	79.0984
rs3774964	4	103519487	A	G	SLC39A8	G0n	0.109002	0.0180296	6.0457	1.48765e-09	2	G0n;G0total	7164	0.636939	17.106	0.1048	35.695	0.08719	0.02613	3.33706	0.00085	3224	0.63005	6.05595	0.195009	33.9492
rs7705720	5	95280033	C	T	ELL2	FG1S1/(FG1+FG1S1)	-0.133181	0.0207273	-6.4254	1.31527e-10	1	FG1S1/(FG1+FG1S1)	7540	0.200272	8.13849	0.8345	0	-0.13047	0.03096	-4.21408	2.51e-05	3222	0.21588	3.41675	0.490649	0
rs4543384	6	139629524	C	T	TXLNB	FA2BG1n	0.142959	0.017801	8.03093	9.67343e-16	9	FA2BG1n;FG1n/G1n;FBG1n/G1n;FBG0n/G0n;FG0n/G0n;FBn;FBn/Fn;Fn/(Bn+FBn);FBn/Fn total	6790	0.557363	12.2046	0.202	26.2572	0.10761	0.02553	4.21488	2.5e-05	3224	0.54898	10.9768	0.0268263	63.5594
rs7758383	6	143169723	A	G	HIVEP2	FA2G2n	0.153428	0.0166752	9.20093	3.54857e-20	6	FA2G2n;G2n;FA2G2;FA2G2S1;G0n;FA2n	7540	0.498734	27.5626	0.0104	52.8347	0.10978	0.02497	4.39691	1.1e-05	3219	0.52353	3.32907	0.50434	0
rs34166762	7	73018524	C	T	BCL7B	A3G3S2	-0.121046	0.0187566	-6.45353	1.09277e-10	3	A3G3S2;A3G3S2;A3G3S3	7540	0.275824	19.6504	0.1043	33.8435	-0.11371	0.02865	-3.96969	7.2e-05	3220	0.27334	6.3887	0.17194	37.3895
rs7781265	7	150950940	A	G	CHPF2	M64	0.222792	0.0274453	8.11767	4.75204e-16	6	M64;BG2n/(FG2n+FBG2n);A2BG1n;FA2Bn;A2BG1;Bn/(Fn+FBn)	7540	0.109856	12.1708	0.5137	0	0.27953	0.04264	6.5556	5.54e-11	3208	0.10367	1.97666	0.740053	0
rs28601761	8	126500031	C	G	TRIB1	G3Fa/G3total	-0.1426	0.0183226	-7.78273	7.09736e-15	6	G3Fa/G3total;G4Fa/G4total;FUC-A;A3F1G3S3;A3F1G3S2;A3G3S3	6790	0.575599	8.65477	0.4697	0	-0.09887	0.02671	-3.70101	0.00021	3213	0.60035	5.67578	0.224705	29.5251
rs36020612	11	123344435	C	T	GRAMD1B	FBG2S1/(FBG2+FBG2S1+FBG2S2)	-0.169142	0.0220383	-7.67493	1.65513e-14	8	FBG2S1/(FBG2+FBG2S1+FBG2S2);FBS1/(FS1+FBS1);FBS1/FBS2;FBS1/FS1;M6;FA2BG2S1;FBG2n/G2n;FBG2S2/(FBG2+FBG2S1+FBG2S2)	7319	0.79962	9.13429	0.6914	0	-0.11734	0.03399	-3.45255	0.00056	3224	0.81634	4.67404	0.322406	14.421
rs11223982	11	134612702	A	G	LINC02714	A4G4S3	0.256393	0.0286364	8.95341	3.44671e-19	2	A4G4S3;G4S3/G4S4	6280	0.124738	25.6149	0.0012	68.7682	0.30311	0.04026	7.52786	5.16e-14	2957	0.12614	25.4718	1.23e-05	88.2223
rs7161378	14	65450780	C	T	MAX	FG3/G3total	-0.179513	0.0193861	-9.25985	2.04723e-20	2	FG3/G3total;FA3G3S3	7540	0.24744	8.7211	0.7937	0	-0.16576	0.03022	-5.48522	4.13e-08	3224	0.24192	3.09358	0.542289	0
rs28929474	14	94844947	C	T	SERPINA1	A2G2S2	0.43716	0.071575	6.10772	1.01068e-09	1	A2G2S2	5135	0.977064	1.85638	0.7622	0	0.52492	0.13712	3.8282	0.00013	1179	0.973	0	1	0
rs217184	16	72105965	C	T	HP	S3total	0.210922	0.0213632	9.87313	5.44397e-23	14	S3total;G3total;A3total;A2G2S1;S1total;Mtotal;A3G3S2;M9;G3S2/G3S3;G4S3/G4S4;A3G3S3;A2G2;FS2/FS3;A4G4S3	7540	0.199007	8.6912	0.7958	0	0.18135	0.03438	5.2752	1.33e-07	3210	0.1786	1.6401	0.801567	0
rs4500785	17	16848565	C	G	TNFRSF13B	FA2BG1	-0.18003	0.0266089	-6.76576	1.32611e-11	2	FA2BG1;A2BG1	7540	0.886309	11.2481	0.59	0	-0.16071	0.04136	-3.88558	0.0001	3219	0.87789	2.88652	0.576992	0
rs2659007	17	79217478	A	G	SLC38A10	FA2BG1n	0.108114	0.0172947	6.25126	4.07145e-10	1	FA2BG1n	7540	0.464374	12.7346	0.4685	0	0.08793	0.02584	3.40351	0.00067	3224	0.46363	6.12014	0.190354	34.642
rs11669860	19	19277296	A	G	MEF2B	FA2BG1n	-0.112813	0.0173087	-6.51768	7.14027e-11	1	FA2BG1n	7540	0.554265	12.6203	0.4775	0	-0.13065	0.02612	-5.00284	5.65e-07	3197	0.55377	9.74021	0.0450387	58.9331
rs2834847	21	36588180	A	C	RUNX1	FBn	0.160248	0.0202596	7.9097	2.58007e-15	9	FBn;FA2Bn;FG1n/G1n;FBG1n/G1n;FA2BG1n;FA2B;FBn/Fn;FBn/Fn total;Fn/(Bn+FBn)	7540	0.772235	16.058	0.246	19.0436	0.14432	0.02896	4.9844	6.22e-07	3223	0.72122	1.33965	0.854614	0
rs12738964	1	93274450	G	T	EVI5	G3total	-0.139287	0.0196738	-7.07981	1.44348e-12	6	G3total;A3total;A3G3S3;A3G3S3;S3total;A2total	7081	0.261827	17.1423	0.1443	29.9978	-0.06011	0.03932	-1.52878	0.12632	1941	0.2512	3.15141	0.368864	4.80458
rs34881159	1	161590503	A	T	FCGR3B	FA2BG1	-0.149607	0.0192017	-7.79133	6.63069e-15	16	FA2BG1;FGS/(FG+FGS);FA2G1;M9n;Gntotal;FG2S2/(FG2+FG2S1+FG2S2);Fn total;FA2G2;G1total;FA2G1n;S0total;FBGS/(FBG+FBGS);M6n;M7n;G1n;FGS/(F+FG+FGS)	6825	0.489974	16.2829	0.0612	44.7274	-0.08844	0.02919	-3.02955	0.00245	2899	0.49615	2.8134	0.421298	0
rs76360119	5	179183793	A	G	MGAT5B	A3G3S2	-0.485629	0.0722457	-6.7219	1.79366e-11	2	A3G3S2;A3G3S3	5404	0.0197313	1.49821	0.827	0	-0.22214	0.10246	-2.16816	0.03015	2462	0.02195	0.853069	0.355686	0
rs9352006	6	74238815	A	G	MBD4	G2n	0.118606	0.0193559	6.12763	8.91952e-10	1	G2n	6705	0.67807	7.61005	0.6669	0	0.04816	0.03499	1.37644	0.16869	1941	0.65638	1.07084	0.784119	0
rs7866188	9	94681588	A	C	ROR2	M7n	-0.298361	0.0482606	-6.18228	6.31807e-10	1	M7n	6331	0.96165	7.20329	0.5149	0	-0.05887	0.07996	-0.73625	0.46158	1771	0.94867	5.92739	0.0516279	66.2583
rs1150975	12	32052422	A	C	RPLP2P4	G3Fa/G3total	-0.116864	0.0186474	-6.26703	3.68011e-10	2	G3Fa/G3total;G4Fa/G4total	7081	0.320033	9.40494	0.668	0	-0.05825	0.03667	-1.58825	0.11223	1941	0.29767	0.852474	0.836879	0
rs7402780	15	44336044	A	G	FRMD5	FtotalS1/FtotalS3	-0.247045	0.0406938	-6.07083	1.2725e-09	1	FtotalS1/FtotalS3	6790	0.051831	8.66129	0.4691	0	-0.05066	0.05472	-0.92577	0.35456	3224	0.05711	12.3423	0.014979	67.5912
rs11071549	15	60941324	G	T	RORA	FUC-A	-0.108876	0.0179394	-6.06913	1.28604e-09	2	FUC-A;A3F1G3S2	7540	0.657659	28.9561	0.0066	55.1044	-0.05524	0.02711	-2.03763	0.04159	3219	0.64712	3.26803	0.514014	0
rs56214516	17	43836953	A	C	CRHR1	FG3/G3total	0.163449	0.0227715	7.17778	7.08507e-13	1	FG3/G3total	7236	0.804512	16.1107	0.1371	31.7224	0.07669	0.03704	2.07057	0.0384	3202	0.82008	8.98988	0.0613529	55.5055
rs11085197	19	6713175	C	G	C3	M9	-0.202046	0.0251379	-8.03754	9.16613e-16	2	M9;Mtotal	5667	0.200592	4.40002	0.6227	0	-0.03779	0.03372	-1.12089	0.26233	3216	0.19708	7.70846	0.102861	48.109
rs7412	19	45412079	C	T	APOE4	M9	0.229568	0.0305058	7.52537	5.257e-14	1	M9	7540	0.914028	19.7312	0.1021	34.1146	0.05183	0.05006	1.03533	0.30051	3221	0.92431	0.919697	0.921718	0
SNP info	Lead SNP		Leading SNP in the locus
	Chromosome		GRCh37 chromosome
	Position		GRCh37 position
	EA		Effective allele
	RA		Reference allele
	Gene with the highest prioritization score		Gene with the highest prioritization score according to the supplementary table 6, sheet ST6B
Discovery	Top N-glycosylation trait		Glycan trait with strongest association with SNP
	beta		Effect size of effective allele
	SE (beta)		Standard error of effect size
	Z		Z-score (for the effective allele association)
	P-value		P-value of association between SNP and leading glycan trait (two-sided Wald test with one degree of freedom adjusted for multiple tests for univariate type of association)
	Number of traits		Number of glycan traits, genome-wide significantly associated with the locus
	All traits associated with the locus		All glycan traits, genome-wide significantly associated with the locus
	N		Sample size
	EAF		Effective allele frequence
	Q_het		Heterogeneity Chi^2 statistic
	p_het		Heterogeneity P-value, based on the above Chi^2 statistic
	I^2_het		Heterogeneity I^2 parameter
Replication	beta		Effect size of the SNP
	SE (beta)		Standard error of effect size
	Z		Z-score (for the effective allele association)
	P-value		P-value of association (two-sided Wald test with one degree of freedom adjusted for multiple tests for univariate type of association)
	N		Sample size
	EAF		Effective allele frequence
	Q_het		Heterogeneity Chi^2 statistic
	p_het		Heterogeneity P-value, based on the above Chi^2 statistic
	I^2_het		Heterogeneity I^2 parameter

## Sheet: 3b
Supplementary Data 3b. Loci associated with Total Plasma N-Glycome traits in the multivariate analysis
Green color depicts novel loci identified in a multivariate analysis
Powder-blue color depicts the loci overlapping with those identified but not replicated previously
White color depicts the loci identified and replicated previously
8 replicated loci are marked in bold						significance threshold:	2.38095e-09								significance threshold:	0.00217391
SNP info						Discovery								Replication MANOVA					Association with linear combinations			Pearson correlation			Kendall correlation
Lead SNP	Chromosome	Position	EA	RA	Gene with the highest prioritization score	Top group of N-glycosylation traits	beta	SE (beta)	P-value	Number of traits groups	All trait groups associated with the locus	N	EAF	beta	SE (beta)	P-value	N	EAF	beta	SE (beta)	P-value	correlation	ci.left	ci.right	correlation	ci.left	ci.right
rs1329427	1	196704559	C	T	CFH	N-glycosylation	0.0158359	0.00255372	5.61e-10	1	N-glycosylation	7540	0.576318	0.0269325	0.00610069	1.0117e-05	3224	0.574093	0.100428	0.0253818	7.5998e-05	0.247	-0.258	0.583	0.054	-0.279	0.39
rs10188206	2	26142632	A	T	NDUFB4P4	neutral glycans = absence of N-acetylneuraminic acid	0.0116844	0.00170261	6.76e-12	2	neutral glycans = absence of N-acetylneuraminic acid; level of biantennary glycans	7540	0.691738	0.0100519	0.00346731	0.00374316	3220	0.693193	0.0957146	0.0283727	0.00074227	0.471	-0.117	0.752	0.212	-0.121	0.576
rs2470750	3	98690592	A	T	ST3GAL6	high branching glycans	0.0116662	0.00189354	7.23e-10	1	high branching glycans	6790	0.590444	0.0234364	0.00399809	4.576e-09	3224	0.603816	0.0849891	0.0265849	0.00138913	0.654	0.14	0.835	0.505	0.048	0.695
rs523118	3	135965888	G	T	PCCB	galactosylation of antennary branches	0.0171822	0.0026969	1.88e-10	3	galactosylation of antennary branches; N-glycosylation; sialylation of antennary branches	7015	0.780796	0.0303717	0.00584877	2.0712e-07	3223	0.772071	0.017184	0.0306629	0.575195	0.455	-0.131	0.692	0.286	-0.105	0.512
rs7647487	3	196206175	C	T	RNF168	level of biantennary glycans	0.0145455	0.0019844	2.3e-13	4	level of biantennary glycans; core-fucosylation; N-glycosylation; galactosylation of antennary branches	7540	0.625715	0.0122215	0.00468168	0.00904124	3223	0.628701	0.0862331	0.0265946	0.00118484	0.24	-0.344	0.682	0.146	-0.251	0.509
rs2881699	7	6544886	C	G	GRID2IP	N-glycosylation	0.0182562	0.00266273	7.07e-12	4	N-glycosylation; level of biantennary glycans; core-fucosylation; galactosylation of antennary branches	7540	0.787018	0.0321562	0.00627372	2.9668e-07	3224	0.790993	0.0790747	0.0315352	0.0121587	0.08	-0.324	0.456	0.01	-0.27	0.286
rs4841133	8	9183664	A	G	LOC157273	sialylation of antennary branches	0.0130572	0.00211643	6.85e-10	1	sialylation of antennary branches	7540	0.0836652	0.0181464	0.00490073	0.00021324	3224	0.0888882	0.238901	0.0439075	5.2983e-08	0.898	0.468	0.917	0.746	0.333	0.768
rs2511737	8	103580527	A	C	ODF1	bisecting GlcNAc	0.00945077	0.00141391	2.32e-11	3	bisecting GlcNAc ; core-fucosylation; level of biantennary glycans	7319	0.731736	0.00778026	0.00254581	0.00224233	3208	0.752769	0.119564	0.0303045	7.9664e-05	0.904	0.435	0.969	0.81	0.238	0.905
rs582118	9	136145471	A	G	ABO	N-glycosylation	0.0227043	0.00267304	2e-17	5	N-glycosylation; galactosylation of antennary branches; level of biantennary glycans; sialylation of antennary branches; digalactosylation of antennary branches	7540	0.65121	0.0355124	0.00606821	4.8511e-09	3220	0.664687	0.195312	0.0268118	3.227e-13	0.526	-0.078	0.663	0.213	-0.213	0.451
rs2497318	10	94432000	C	T	EIF2S2P3	monogalactosylation of antennary branches	0.00823947	0.00125539	5.26e-11	1	monogalactosylation of antennary branches	7540	0.546253	0.00500991	0.00196866	0.010933	3224	0.573376	0.0823416	0.0264574	0.00185676	0.884	0.236	0.978	0.8	0.2	1
rs174528	11	61543499	C	T	FADS2	sialylation of antennary branches	0.0132327	0.00218936	1.5e-09	1	sialylation of antennary branches	7540	0.358277	0.0185428	0.00513337	0.00030361	3214	0.371182	0.106106	0.0264136	5.8918e-05	0.659	0.124	0.847	0.42	0.087	0.652
rs10896045	11	65555524	A	G	OVOL1	neutral glycans = absence of N-acetylneuraminic acid	0.0092972	0.00155374	2.18e-09	1	neutral glycans = absence of N-acetylneuraminic acid	7540	0.298457	0.00815341	0.00328131	0.0129624	3216	0.313486	0.055989	0.0272247	0.0397296	0.465	-0.117	0.724	0.303	-0.152	0.576
rs667633	11	114366732	C	T	NXPE2	digalactosylation of antennary branches	0.0137762	0.00177166	7.49e-15	5	digalactosylation of antennary branches; level of biantennary glycans; galactosylation of antennary branches; N-glycosylation; core-fucosylation	7540	0.507255	0.00796244	0.00333582	0.0169888	3224	0.528212	0.0848819	0.0254226	0.00084131	0.279	-0.328	0.663	0.242	-0.212	0.515
rs8046823	16	71400131	A	G	CALB2	galactosylation of antennary branches	0.0212508	0.0025729	1.46e-16	5	galactosylation of antennary branches; sialylation of antennary branches; N-glycosylation; digalactosylation of antennary branches; level of biantennary glycans	7540	0.515327	0.0488449	0.00605367	7.1089e-16	3215	0.506705	0.211953	0.0257732	1.9722e-16	0.608	0.082	0.78	0.407	0.028	0.581
rs2305479	17	38062217	C	T	GSDMB	neutral glycans = absence of N-acetylneuraminic acid	0.0135119	0.00181485	9.68e-14	6	neutral glycans = absence of N-acetylneuraminic acid; N-glycosylation; bisecting GlcNAc ; level of biantennary glycans; core-fucosylation; monogalactosylation of antennary branches	7081	0.507904	0.0179454	0.00577787	0.00189715	1941	0.520501	0.100666	0.0336347	0.00276322	0.422	-0.086	0.752	0.152	-0.121	0.576
rs2618588	20	17832658	C	T	LOC107985440	core-fucosylation	0.0113006	0.00177681	2.02e-10	3	core-fucosylation; monogalactosylation of antennary branches; level of biantennary glycans	7540	0.396871	0.0131992	0.00384281	0.00059306	3199	0.426752	0.128297	0.0260637	8.5478e-07	0.836	0.286	0.919	0.6	0.181	0.771
rs12726286	1	93334379	C	T	DIPK1A	sialylation of antennary branches	0.0220964	0.00232764	2.24e-21	8	sialylation of antennary branches; galactosylation of antennary branches; N-glycosylation; disialylation of antennary branches; trisialylation of antennary branches; trigalactosylation of antennary branches; level of triantennary glycans; high branching glycans	7540	0.735184	0.0202947	0.00504941	5.8389e-05	3224	0.735024	0.141682	0.0288359	8.9516e-07	0.839	0.364	0.901	0.587	0.217	0.732
rs7529425	1	161479599	A	G	FCGR3B	neutral glycans = absence of N-acetylneuraminic acid	0.0162627	0.00197259	1.66e-16	8	neutral glycans = absence of N-acetylneuraminic acid; level of biantennary glycans; monogalactosylation of antennary branches; core-fucosylation; N-glycosylation; galactosylation of antennary branches; bisecting GlcNAc ; digalactosylation of antennary branches	7081	0.133494	0.0100332	0.00695364	0.149057	1941	0.130999	0.129495	0.050463	0.0102837	0.785	-0.057	0.901	0.576	-0.03	0.758
rs190195912	5	179216294	A	G	MGAT5B	sialylation of antennary branches	0.0155928	0.00247414	2.93e-10	1	sialylation of antennary branches	6790	0.0349859	0.0118266	0.00731633	0.105994	3053	0.0383737	0.189116	0.0687132	0.00591879	0.655	-0.24	0.804	0.42	-0.181	0.594
rs3822960	6	74230859	C	T	MBD4	core-fucosylation	0.0120404	0.00187366	1.31e-10	1	core-fucosylation	7164	0.321527	0.00707077	0.00461545	0.125527	3222	0.330845	0.0679454	0.0272732	0.0127281	0.694	-0.273	0.833	0.39	-0.2	0.619
rs1150975	12	32052422	A	C	RPLP2P4	disialylation of antennary branches	0.00844792	0.00138517	1.07e-09	1	disialylation of antennary branches	7081	0.320288	0.00999415	0.00408527	0.0144296	1941	0.297908	0.0822073	0.0364747	0.0242077	0.965	0.304	0.97	0.905	0.143	1
rs1358071	17	43803189	A	C	CRHR1	core-fucosylation	0.0184258	0.00205353	2.89e-19	10	core-fucosylation; N-glycosylation; galactosylation of antennary branches; level of biantennary glycans; digalactosylation of antennary branches; neutral glycans = absence of N-acetylneuraminic acid; bisecting GlcNAc ; fucosylation of antennary branches (mono); sialylation of antennary branches; trisialylation of antennary branches	7540	0.732051	0.00863509	0.00449689	0.0548278	3224	0.75093	0.117004	0.0305512	0.00012827	0.609	-0.227	0.877	0.429	-0.124	0.714
rs7412	19	45412079	C	T	APOE4	Oligomannose structures	0.00985678	0.00128957	2.11e-14	3	Oligomannose structures; N-glycosylation; neutral glycans = absence of N-acetylneuraminic acid	7540	0.913648	0.00067661	0.00124097	0.585599	3221	0.924711	0.0304892	0.0500589	0.542481	0.325	-0.987	0.997	0.333	-1	1
rs311432	1	25316924	C	T	RUNX3	level of biantennary glycans	0.0166191	0.00222082	7.25e-14	7	level of biantennary glycans; core-fucosylation; monogalactosylation of antennary branches; neutral glycans = absence of N-acetylneuraminic acid; N-glycosylation; galactosylation of antennary branches; digalactosylation of antennary branches	7015	0.895458
rs1260326	2	27730940	C	T	NRBP1	sialylation of antennary branches	0.0271116	0.00262079	4.42e-25	10	sialylation of antennary branches; N-glycosylation; galactosylation of antennary branches; trisialylation of antennary branches; trigalactosylation of antennary branches; level of triantennary glycans; high branching glycans; disialylation of antennary branches; digalactosylation of antennary branches; level of biantennary glycans	7081	0.575775
rs1257218	2	135014685	C	T	MGAT5	sialylation of antennary branches	0.0441368	0.00296552	4.23e-50	11	sialylation of antennary branches; high branching glycans; galactosylation of antennary branches; N-glycosylation; trisialylation of antennary branches; trigalactosylation of antennary branches; level of triantennary glycans; tetragalactosylation of antennary branches; level of tetraantennary glycans; tetrasialylation of antennary branches; fucosylation of antennary branches (mono)	7540	0.753682
rs9879103	3	142939775	A	C	SLC9A9	N-glycosylation	0.0766359	0.00412449	4.61e-77	10	N-glycosylation; galactosylation of antennary branches; sialylation of antennary branches; high branching glycans; disialylation of antennary branches; trigalactosylation of antennary branches; level of triantennary glycans; core-fucosylation; level of biantennary glycans; digalactosylation of antennary branches	6790	0.211022
rs11710456	3	186725887	A	G	ST6GAL1	N-glycosylation	0.193292	0.00573702	7.56e-249	13	N-glycosylation; level of biantennary glycans; galactosylation of antennary branches; core-fucosylation; monogalactosylation of antennary branches; digalactosylation of antennary branches; sialylation of antennary branches; monosialylation of antennary branches; bisecting GlcNAc ; neutral glycans = absence of N-acetylneuraminic acid; disialylation of antennary branches; trigalactosylation of ante…	7540	0.280403
rs13107325	4	103188709	C	T	SLC39A8	N-glycosylation	0.0253629	0.00306422	1.26e-16	7	N-glycosylation; galactosylation of antennary branches; sialylation of antennary branches; trisialylation of antennary branches; trigalactosylation of antennary branches; level of triantennary glycans; high branching glycans	7081	0.923005
rs3777183	5	95263735	A	G	ELL2	N-glycosylation	0.026994	0.00271767	3e-23	7	N-glycosylation; galactosylation of antennary branches; level of biantennary glycans; core-fucosylation; sialylation of antennary branches; monogalactosylation of antennary branches; monosialylation of antennary branches	7540	0.261297
rs8283	6	32083300	A	G	C4A-C4B	Oligomannose structures	0.0151348	0.00159731	2.66e-21	7	Oligomannose structures; neutral glycans = absence of N-acetylneuraminic acid; N-glycosylation; monogalactosylation of antennary branches; core-fucosylation; galactosylation of antennary branches; level of biantennary glycans	7081	0.805629
rs4543384	6	139629524	C	T	TXLNB	core-fucosylation	0.0196453	0.0021912	3.09e-19	7	core-fucosylation; level of biantennary glycans; neutral glycans = absence of N-acetylneuraminic acid; N-glycosylation; galactosylation of antennary branches; monogalactosylation of antennary branches; agalactosylation	6790	0.557542
rs7758383	6	143169723	A	G	HIVEP2	neutral glycans = absence of N-acetylneuraminic acid	0.0245389	0.00213781	1.69e-30	8	neutral glycans = absence of N-acetylneuraminic acid; level of biantennary glycans; core-fucosylation; N-glycosylation; galactosylation of antennary branches; monosialylation of antennary branches; sialylation of antennary branches; digalactosylation of antennary branches	7540	0.498278
rs7804185	7	50353144	C	T	IKZF1	level of biantennary glycans	0.0317363	0.00251249	1.42e-36	9	level of biantennary glycans; monogalactosylation of antennary branches; neutral glycans = absence of N-acetylneuraminic acid; N-glycosylation; galactosylation of antennary branches; bisecting GlcNAc ; digalactosylation of antennary branches; core-fucosylation; agalactosylation	7540	0.385388
rs35732917	7	73013269	C	T	BCL7B	disialylation of antennary branches	0.0082819	0.00130937	2.53e-10	2	disialylation of antennary branches; trisialylation of antennary branches	7540	0.275132
rs73169671	7	150947689	A	C	CHPF2	level of biantennary glycans	0.0215708	0.00225924	1.32e-21	8	level of biantennary glycans; N-glycosylation; bisecting GlcNAc ; neutral glycans = absence of N-acetylneuraminic acid; monogalactosylation of antennary branches; core-fucosylation; galactosylation of antennary branches; digalactosylation of antennary branches	7540	0.109298
rs28601761	8	126500031	C	G	RP11-136O12	sialylation of antennary branches	0.0196344	0.00253966	1.07e-14	12	sialylation of antennary branches; trigalactosylation of antennary branches; level of triantennary glycans; high branching glycans; trisialylation of antennary branches; disialylation of antennary branches; N-glycosylation; tetrasialylation of antennary branches; tetragalactosylation of antennary branches; level of tetraantennary glycans; galactosylation of antennary branches; core-fucosylation	6790	0.576157
rs10971420	9	33125000	C	T	B4GALT1	N-glycosylation	0.0621176	0.00364004	2.7e-65	12	N-glycosylation; level of biantennary glycans; neutral glycans = absence of N-acetylneuraminic acid; galactosylation of antennary branches; core-fucosylation; sialylation of antennary branches; monosialylation of antennary branches; digalactosylation of antennary branches; bisecting GlcNAc ; agalactosylation; monogalactosylation of antennary branches; disialylation of antennary branches	7391	0.305887
rs36020612	11	123344435	C	T	GRAMD1B	bisecting GlcNAc	0.0104724	0.00151538	4.82e-12	6	bisecting GlcNAc ; Oligomannose structures; monosialylation of antennary branches; digalactosylation of antennary branches; neutral glycans = absence of N-acetylneuraminic acid; core-fucosylation	7319	0.799611
rs78689694	11	126234820	C	G	ST3GAL4	sialylation of antennary branches	0.188342	0.00561059	4.74e-247	17	sialylation of antennary branches; high branching glycans; N-glycosylation; galactosylation of antennary branches; tetragalactosylation of antennary branches; level of tetraantennary glycans; trigalactosylation of antennary branches; level of triantennary glycans; trisialylation of antennary branches; tetrasialylation of antennary branches; disialylation of antennary branches; digalactosylation o…	7540	0.131019
rs78760579	11	134281332	G	T	B3GAT1	sialylation of antennary branches	0.148261	0.00537025	8.95e-168	12	sialylation of antennary branches; galactosylation of antennary branches; N-glycosylation; high branching glycans; trigalactosylation of antennary branches; level of triantennary glycans; disialylation of antennary branches; trisialylation of antennary branches; tetragalactosylation of antennary branches; level of tetraantennary glycans; fucosylation of antennary branches (mono); tetrasialylation…	6939	0.139671
rs7979473	12	121420260	A	G	HNF1A	disialylation of antennary branches	0.0260856	0.00219629	1.56e-32	14	disialylation of antennary branches; fucosylation of antennary branches (mono); trisialylation of antennary branches; trigalactosylation of antennary branches; level of triantennary glycans; high branching glycans; core-fucosylation; sialylation of antennary branches; galactosylation of antennary branches; N-glycosylation; tetrasialylation of antennary branches; tetragalactosylation of antennary …	7081	0.389871
rs7161378	14	65450780	C	T	MAX	high branching glycans	0.0182958	0.00199703	5.12e-20	3	high branching glycans; galactosylation of antennary branches; N-glycosylation	7540	0.247706
rs1953415	14	65988034	A	G	FUT8	N-glycosylation	0.146988	0.00538993	9.4e-164	17	N-glycosylation; galactosylation of antennary branches; sialylation of antennary branches; high branching glycans; trigalactosylation of antennary branches; level of triantennary glycans; trisialylation of antennary branches; level of biantennary glycans; core-fucosylation; digalactosylation of antennary branches; disialylation of antennary branches; fucosylation of antennary branches (mono); neu…	6790	0.334749
rs217184	16	72105965	C	T	HP	N-glycosylation	0.0863209	0.00416289	1.65e-95	17	N-glycosylation; galactosylation of antennary branches; sialylation of antennary branches; digalactosylation of antennary branches; high branching glycans; level of biantennary glycans; trigalactosylation of antennary branches; level of triantennary glycans; disialylation of antennary branches; neutral glycans = absence of N-acetylneuraminic acid; monosialylation of antennary branches; trisialyla…	7540	0.199336
rs34562254	17	16842991	A	G	TNFRSF13B	neutral glycans = absence of N-acetylneuraminic acid	0.0159861	0.00193443	1.41e-16	7	neutral glycans = absence of N-acetylneuraminic acid; level of biantennary glycans; core-fucosylation; bisecting GlcNAc ; monogalactosylation of antennary branches; N-glycosylation; galactosylation of antennary branches	7081	0.112203
rs2659007	17	79217478	A	G	SLC38A10	galactosylation of antennary branches	0.0213229	0.00263237	5.48e-16	6	galactosylation of antennary branches; level of biantennary glycans; N-glycosylation; core-fucosylation; neutral glycans = absence of N-acetylneuraminic acid; monogalactosylation of antennary branches	7540	0.464422
rs3795016	19	6003679	A	C	FUT6	high branching glycans	0.0173455	0.00223813	9.19e-15	13	high branching glycans; fucosylation of antennary branches (mono); trisialylation of antennary branches; disialylation of antennary branches; galactosylation of antennary branches; trigalactosylation of antennary branches; level of triantennary glycans; sialylation of antennary branches; N-glycosylation; core-fucosylation; tetrasialylation of antennary branches; tetragalactosylation of antennary …	6790	0.761924
rs12975290	19	19279793	A	G	MEF2B	digalactosylation of antennary branches	0.0111301	0.00163705	1.05e-11	7	digalactosylation of antennary branches; core-fucosylation; galactosylation of antennary branches; level of biantennary glycans; monogalactosylation of antennary branches; N-glycosylation; neutral glycans = absence of N-acetylneuraminic acid	7540	0.476236
rs2008959	21	36586866	C	T	RUNX1	neutral glycans = absence of N-acetylneuraminic acid	0.0160454	0.00186358	7.31e-18	8	neutral glycans = absence of N-acetylneuraminic acid; level of biantennary glycans; core-fucosylation; monogalactosylation of antennary branches; N-glycosylation; galactosylation of antennary branches; agalactosylation; bisecting GlcNAc	7540	0.22941
rs2186369	22	24170996	G	T	SMARCB1	neutral glycans = absence of N-acetylneuraminic acid	0.029935	0.00244763	2.14e-34	10	neutral glycans = absence of N-acetylneuraminic acid; core-fucosylation; level of biantennary glycans; monogalactosylation of antennary branches; N-glycosylation; galactosylation of antennary branches; agalactosylation; bisecting GlcNAc ; digalactosylation of antennary branches; sialylation of antennary branches	6790	0.160101
rs5757678	22	39843409	C	T	MGAT3	N-glycosylation	0.0675406	0.00373361	3.83e-73	11	N-glycosylation; level of biantennary glycans; core-fucosylation; galactosylation of antennary branches; neutral glycans = absence of N-acetylneuraminic acid; sialylation of antennary branches; monogalactosylation of antennary branches; digalactosylation of antennary branches; agalactosylation; disialylation of antennary branches; bisecting GlcNAc	7540	0.284456
SNP info	Lead SNP		Leading SNP in the locus
	Chromosome		GRCh37 chromosome
	Position		GRCh37 position
	EA		Effective allele
	RA		Reference allele
	Gene with the highest prioritization score		Gene with the highest prioritization score according to the supplementary table 6, sheet ST6B
Discovery	Top group of N-glycosylation traits		Top group of traits associated with SNP at the highest level of statistical significance
	beta		Effect size of effective allele
	SE (beta)		Standard error of effect size
	P-value		P-value of association between SNP and leading glycan trait (MANOVA test with k degrees of freedom for multivariate type of association, where k is a number of glycans in a multivariate trait)
	Number of traits groups		Number of glycan traits groups, genome-wide significantly associated with the locus
	All trait groups associated with the locus		All glycan traits groups, genome-wide significantly associated with the locus
	N		Sample size
	EAF		Effective allele frequence
Replication MANOVA	beta		Effect size of the SNP
	SE (beta)		Standard error of effect size
	P-value		P-value of association between SNP and leading glycan trait (MANOVA test with k degrees of freedom for multivariate type of association, where k is a number of glycans in a multivariate trait)
	N		Sample size
	EAF		Effective allele frequence
Association with linear combinations	beta		Effect size of the SNP
	SE (beta)		Standard error of effect size
	P-value		P-value of association
Pearson correlation	correlation		Pearson correlation
	ci.left		Left bound of the confidence interval
	ci.right		Right bound of the confidence interval
Kendall correlation	correlation		Kendall correlation
	ci.left		Left bound of the confidence interval
	ci.right		Right bound of the confidence interval
