# Supplementary material for: A genome-wide association study in 10,000 individuals links plasma N-glycome to liver disease and anti-inflammatory proteins
Source: Nat Commun. 2025 Jul 1;16:5525. doi: 10.1038/s41467-025-60431-y (PMC12218978; doi:10.1038/s41467-025-60431-y)
Supplement: Supplementary file 6 — Supplementary Data 4 [file 41467_2025_60431_MOESM6_ESM.xlsx]

## Sheet: 4
Supplementary Data 4. Phenotypic variance explained by significantly associated SNPs identified by CoJo (conditional & joint association analysis using GWAS summary statistics) (p<=5e-8/28).
total univariate variance - sum of variances explained by strongest SNP in every region associated with given glycan from univariate analysis; total joint variance - sum of variances explained by all SNPs jointly contributing to a given glycan, as estimated by GCTA-joint analysis; variance univariate - phenotypic variance explained by SNP in univariate model; variance joint - phenotypic variance …
Trait	Chr	Position	Gene	CoJo SNP rsID	EA	RA	total univariate variance	total joint variance	variance univariate	variance joint	EAF discovery GWAMA	beta univariate	p univariate	EAF SABRE	beta joint	p joint	LD_r
PGP1	9	33128617	B4GALT1	rs13297246	A	G	0.0092	0.0092	0.0092	0.0092	0.1704	-0.1808	1.95e-14	0.1677	-0.1808	2.49e-14	0
PGP10	3	186725887	ST6GAL1	rs11710456	A	G	0.0303	0.0303	0.0066	0.0066	0.281	0.1278	6.04e-12	0.283	0.1278	6.96e-12	0
PGP10	6	143169723	HIVEP2	rs7758383	A	G			0.0067	0.0067	0.4987	0.1159	4.77e-12	0.5149	0.1159	5.52e-12	0
PGP10	9	33128617	B4GALT1	rs13297246	A	G			0.0089	0.0089	0.1704	0.1775	5.26e-14	0.1677	0.1775	6.61e-14	0
PGP101	11	126232337	ST3GAL4	rs4055121	C	T	0.0068	0.0068	0.0068	0.0068	0.8651	0.1711	6.12e-12	0.8562	0.1711	7.1e-12	0
PGP102	2	27730940	GCKR	rs1260326	C	T			0.0138	0.0138	0.5751	-0.1681	9.65e-22	0.6076	-0.1681	1.72e-21	0
PGP102	16	72105965	HP, HPR	rs217184	C	T	0.0428	0.0486	0.0132	0.0162	0.1991	0.2033	2.6e-21	0.186	0.2494	1.56e-29	-0.2178
PGP102	16	72144174	HP, HPR	rs9302635	C	T			0.0084	0.0112	0.1788	0.1687	9.39e-14	0.1758	0.2253	3.74e-22	0
PGP103	2	134879670	MGAT5	rs11888896	A	G			0.0065	0.0085	0.2356	-0.1346	6.99e-12	0.2213	-0.1749	2.14e-18	-0.1734
PGP103	2	135014685	MGAT5	rs1257218	C	T			0.0155	0.0178	0.7535	-0.2042	1.08e-25	0.7623	-0.2341	7.06e-32	0
PGP103	11	134261150	B3GAT1	rs11223780	A	G	0.0322	0.0365	0.0102	0.0102	0.8557	0.2034	3.68e-14	0.8685	0.2034	4.82e-14	0
PGP104	11	126232337	ST3GAL4	rs4055121	C	T	0.0149	0.0149	0.0087	0.0087	0.8652	0.1935	7.02e-15	0.8562	0.1935	8.95e-15	0
PGP105	2	27730940	GCKR	rs1260326	C	T			0.0138	0.0138	0.5751	-0.1681	9.65e-22	0.6076	-0.1681	1.72e-21	0
PGP105	16	72105965	HP, HPR	rs217184	C	T			0.0132	0.0162	0.1991	0.2033	2.6e-21	0.186	0.2494	1.56e-29	-0.2178
PGP105	16	72144174	HP, HPR	rs9302635	C	T			0.0084	0.0112	0.1788	0.1687	9.39e-14	0.1758	0.2253	3.74e-22	0
PGP106	2	134879670	MGAT5	rs11888896	A	G			0.0065	0.0085	0.2356	-0.1346	6.99e-12	0.2213	-0.1749	2.14e-18	-0.1734
PGP106	2	135014685	MGAT5	rs1257218	C	T			0.0155	0.0178	0.7535	-0.2042	1.08e-25	0.7623	-0.2341	7.06e-32	0
PGP106	11	134261150	B3GAT1	rs11223780	A	G			0.0102	0.0102	0.8557	0.2034	3.68e-14	0.8685	0.2034	4.82e-14	0
PGP107	6	32191730	HLA	rs367398	A	G			0.0077	0.0077	0.3234	0.1327	8.33e-13	0.308	0.1327	9.97e-13	0
PGP107	16	72052348	HP, HPR	rs11648003	A	G	0.0309	0.0309	0.0109	0.0109	0.7721	-0.1758	2.95e-18	0.757	-0.1758	4.31e-18	0
PGP108	2	27730940	GCKR	rs1260326	C	T			0.0071	0.0071	0.5752	0.1203	1.01e-11	0.6076	0.1203	1.18e-11	0
PGP108	22	39851970	MGAT3	rs1557541	A	C	0.0135	0.0135	0.0064	0.0064	0.716	-0.1259	2.75e-11	0.7486	-0.1259	3.13e-11	0
PGP109	11	126234820	ST3GAL4	rs78689694	C	G	0.0338	0.0338	0.0159	0.0159	0.1308	-0.2648	1.58e-26	0.142	-0.2642	4.73e-26	0.0031
PGP109	11	134281332	B3GAT1	rs78760579	G	T			0.01	0.0099	0.1399	-0.2036	1.07e-15	0.1357	-0.2028	1.87e-15	0
PGP109	16	72098260	HP, HPR	rs56129242	C	G			0.0079	0.0079	0.8153	-0.1623	5.32e-14	0.82	-0.1623	6.57e-14	0
PGP11	3	186725887	ST6GAL1	rs11710456	A	G	0.0062	0.0062	0.0062	0.0062	0.281	0.1238	2.61e-11	0.283	0.1238	2.96e-11	0
PGP110	11	126195841	ST3GAL4	rs1614592	C	T	0.1555	0.1516	0.0098	0.01	0.4565	0.1403	9.56e-17	0.4575	0.144	2.3e-17	0.0292
PGP110	11	126234820	ST3GAL4	rs78689694	C	G			0.0916	0.093	0.131	-0.6343	1.24e-151	0.142	-0.6442	3.09e-143	0.0031
PGP110	11	134281332	B3GAT1	rs78760579	G	T			0.0277	0.0238	0.1391	-0.3399	2.13e-40	0.1357	-0.2917	1.6e-28	-0.182
PGP110	11	134316532	B3GAT1	rs7938546	G	T			0.0089	0.0074	0.477	0.1336	2.53e-15	0.5015	0.1116	9.73e-11	-0.065
PGP110	11	134611280	B3GAT1	rs12360937	C	T			0.0112	0.0111	0.1235	0.2276	2.75e-15	0.093	0.2247	1.1e-14	0
PGP110	16	72097827	HP, HPR	rs3794695	C	T			0.0063	0.0063	0.8008	0.1409	2.75e-11	0.7965	0.1409	3.13e-11	0
PGP111	11	126228000	ST3GAL4	rs59379014	C	T	0.1642	0.1328	0.0064	0.0064	0.9269	-0.2167	4.38e-11	0.9241	-0.2167	4.97e-11	0
PGP111	14	65445271	MAX	rs67733303	A	G			0.012	0.0116	0.7524	0.1794	2.12e-20	0.7383	0.1732	9.61e-19	-0.087
PGP111	14	65758236	FUT8	rs76824828	A	G			0.044	0.0244	0.2266	-0.3544	4.16e-71	0.1893	-0.1964	9.15e-20	-0.3426
PGP111	14	65867947	FUT8	rs8022053	G	T			0.0934	0.082	0.6633	0.4573	3.56e-143	0.6937	0.4017	1.29e-90	0
PGP112	8	126500031	TRIB1	rs28601761	C	G			0.0099	0.0099	0.5756	-0.1426	7.1e-15	0.5942	-0.1426	9.31e-15	0
PGP112	12	121423376	HNF1A	rs7970695	A	G	0.1519	0.1552	0.0204	0.0204	0.6165	0.2078	5.62e-33	0.6412	0.2078	2.1e-32	0
PGP112	19	5832773	FUT6	rs78060698	A	G			0.1008	0.1025	0.0403	-1.1419	2.09e-124	0.044	-1.1621	4.5e-117	-0.0419
PGP112	19	5897610	FUT6	rs10421538	C	T			0.0149	0.0164	0.7835	-0.2095	2.96e-20	0.7914	-0.2305	7.75e-24	0
PGP113	8	126500031	TRIB1	rs28601761	C	G			0.0079	0.0079	0.5755	-0.1274	3.43e-12	0.5942	-0.1274	4.08e-12	0
PGP113	11	126212022	ST3GAL4	rs75757016	A	G	0.1276	0.1297	0.0059	0.0059	0.0511	-0.2461	3.57e-10	0.0518	-0.2461	3.96e-10	0
PGP113	12	121423376	HNF1A	rs7970695	A	G			0.0139	0.0139	0.6162	0.1714	7.49e-23	0.6412	0.1714	1.38e-22	0
PGP113	19	5831840	FUT6	rs17855739	C	T			0.0843	0.0855	0.9596	1.043	6.28e-103	0.9556	1.0571	1.19e-97	0.0359
PGP113	19	5897610	FUT6	rs10421538	C	T			0.0099	0.0109	0.7832	-0.1712	5.22e-14	0.7914	-0.1875	2.34e-16	0
PGP114	11	126234820	ST3GAL4	rs78689694	C	G			0.0122	0.0122	0.1308	0.2315	3.18e-20	0.142	0.2315	5.11e-20	0
PGP115	11	126233669	ST3GAL4	rs7952602	C	G	0.0063	0.0063	0.0063	0.0063	0.1347	-0.1646	3.81e-11	0.1442	-0.1646	4.32e-11	0
PGP116	11	126233669	ST3GAL4	rs7952602	C	G	0.0087	0.0087	0.0087	0.0087	0.1348	-0.1937	7.19e-15	0.1442	-0.1937	9.16e-15	0
PGP12	11	126234820	ST3GAL4	rs78689694	C	G	0.0202	0.0202	0.0202	0.0202	0.131	0.2976	5.17e-33	0.142	0.2976	1.96e-32	0
PGP13	3	186725887	ST6GAL1	rs11710456	A	G			0.0429	0.0367	0.2812	-0.3257	1.01e-71	0.283	-0.2787	9.42e-45	0.3941
PGP13	3	186739677	ST6GAL1	rs4686837	A	G			0.0264	0.0151	0.3049	-0.2496	1.82e-36	0.2996	-0.1423	3.19e-11	0
PGP13	14	106000231	TMEM121	rs4075105	A	G	0.0813	0.0638	0.012	0.012	0.2432	0.1808	1.43e-15	0.2398	0.1808	2.02e-15	0
PGP14	11	126234820	ST3GAL4	rs78689694	C	G	0.0246	0.0302	0.0072	0.0072	0.1309	-0.1777	1.5e-12	0.142	-0.1777	1.77e-12	0
PGP14	16	72043546	HP, HPR	rs12149380	C	G			0.0115	0.0143	0.7507	-0.1754	1.25e-19	0.7535	-0.2171	2.49e-27	0.1217
PGP14	16	72110781	HP, HPR	rs1065360	C	T			0.0033	0.0045	0.0393	0.2075	4.29e-06	0.029	0.288	3.04e-10	0.0709
PGP14	16	72214974	HP, HPR	rs217179	C	T			0.0026	0.0043	0.8833	-0.1123	2.52e-05	0.8777	-0.1844	1.64e-11	0
PGP15	1	25298841	RUNX3	rs16830188	C	T	0.0375	0.0375	0.0193	0.0193	0.9804	0.7082	2.73e-25	0.9806	0.7082	7.04e-25	0
PGP15	6	143169723	HIVEP2	rs7758383	A	G			0.0067	0.0067	0.4985	0.1154	5.58e-12	0.5149	0.1154	6.44e-12	0
PGP15	9	33128617	B4GALT1	rs13297246	A	G			0.0116	0.0116	0.1704	0.2025	7.37e-18	0.1677	0.2025	1.09e-17	0
PGP16	6	30458064	HLA	rs1264457	A	G			0.0072	0.0072	0.5762	-0.1218	5.68e-12	0.6107	-0.1218	6.64e-12	0
PGP16	11	123344435	GRAMD1B	rs36020612	C	T	0.0142	0.0142	0.007	0.007	0.7997	-0.1475	1.85e-11	0.8203	-0.1475	2.14e-11	0
PGP17	11	126188405	ST3GAL4	rs672806	A	G	0.0663	0.0649	0.0101	0.0094	0.4161	0.1442	3.48e-17	0.4093	0.1339	7.05e-15	0.0313
PGP17	11	126234820	ST3GAL4	rs78689694	C	G			0.0562	0.0555	0.131	0.497	2.08e-90	0.142	0.4908	9.84e-84	0
PGP18	6	31364832	HLA	rs28366143	A	C			0.0083	0.0074	0.1413	0.1848	6.42e-14	0.1572	0.1647	3.04e-11	0.0181
PGP18	6	31915144	HLA	rs4151669	A	G			0.0043	0.005	0.0439	0.2264	1.45e-07	0.0444	0.2618	1.51e-09	0.0897
PGP18	6	32083300	HLA	rs8283	A	G			0.0123	0.0137	0.8052	-0.1976	2.63e-19	0.8346	-0.2216	4.14e-23	-0.1242
PGP18	6	32383249	HLA	rs9268532	C	T			0.0086	0.0099	0.1427	-0.188	1.38e-11	0.0426	-0.2145	2.37e-14	0
PGP18	16	72108093	HP, HPR	rs2000999	A	G	0.0648	0.0673	0.0099	0.0099	0.2006	0.176	5.76e-16	0.2036	0.176	7.76e-16	0
PGP19	11	126233669	ST3GAL4	rs7952602	C	G	0.0209	0.0209	0.0123	0.0123	0.1349	-0.2295	2.24e-20	0.1442	-0.2295	3.63e-20	0
PGP19	14	94844947	SERPINA1	rs28929474	C	T			0.0086	0.0086	0.9771	0.4372	1.01e-09	0.9776	0.4372	1.17e-09	0
PGP2	1	25298841	RUNX3	rs16830188	C	T	0.04	0.04	0.0223	0.0223	0.9803	-0.7611	2.8e-29	0.9806	-0.7611	1.02e-28	0
PGP2	21	36588180	RUNX1	rs2834847	A	C			0.0062	0.0062	0.7726	0.1326	5.24e-11	0.7602	0.1326	5.92e-11	0
PGP2	22	24166256	SMARCB1, DERL3	rs9624334	C	G			0.006	0.006	0.1596	-0.1496	3.98e-10	0.1371	-0.1496	4.43e-10	0
PGP2	22	39852921	MGAT3	rs6001600	G	T			0.0055	0.0055	0.2843	0.1159	8.32e-10	0.2518	0.1159	9.14e-10	0
PGP20	1	25298841	RUNX3	rs16830188	C	T			0.0263	0.0263	0.9804	0.8268	3.9e-34	0.9806	0.8268	2.31e-33	0
PGP20	9	33128021	B4GALT1	rs10813951	A	G			0.0053	0.0053	0.7495	0.1184	7.56e-10	0.7482	0.1184	8.27e-10	0
PGP20	14	65879354	FUT8	rs2898820	G	T	0.0798	0.0798	0.0482	0.0482	0.6648	0.329	2.79e-71	0.6963	0.329	3.06e-68	0
PGP21	1	25298841	RUNX3	rs16830188	C	T	0.0228	0.0228	0.0117	0.0117	0.9804	0.5515	8.1e-16	0.9806	0.5515	1.14e-15	0
PGP21	3	186727170	ST6GAL1	rs7621161	A	C			0.0111	0.0111	0.2829	-0.1652	5.44e-19	0.2848	-0.1652	8.11e-19	0
PGP22	2	27730940	GCKR	rs1260326	C	T			0.0093	0.0093	0.5754	-0.1377	6.55e-15	0.6076	-0.1377	8.45e-15	0
PGP22	7	72995943	BCL7B, MLXIPL	rs66506038	C	T			0.0058	0.0058	0.2743	-0.1204	1.09e-10	0.2911	-0.1204	1.22e-10	0
PGP22	11	134272451	B3GAT1	rs7945585	A	G	0.0716	0.0716	0.0124	0.0124	0.1391	-0.2272	2.13e-18	0.1355	-0.2272	3.28e-18	0
PGP22	12	121438844	HNF1A	rs735396	C	T			0.008	0.008	0.3517	0.1322	5.05e-13	0.3457	0.1322	6.09e-13	0
PGP22	16	72101525	HP, HPR	rs34042070	C	G			0.0099	0.0099	0.8024	0.1764	4.12e-16	0.8032	0.1764	5.54e-16	0
PGP22	19	5832773	FUT6	rs78060698	A	G			0.0264	0.0264	0.0402	0.5845	6.67e-32	0.044	0.5845	3.49e-31	0
PGP23	2	27598097	GCKR	rs4665972	C	T			0.0107	0.0107	0.5808	-0.1479	6.87e-17	0.608	-0.1479	9.62e-17	0
PGP23	7	73013269	BCL7B, MLXIPL	rs35732917	C	T			0.0054	0.0054	0.2752	-0.1166	4.99e-10	0.2923	-0.1166	5.48e-10	0
PGP23	11	126234820	ST3GAL4	rs78689694	C	G	0.077	0.077	0.0366	0.0366	0.131	-0.401	6.23e-58	0.142	-0.401	4.51e-56	0
PGP23	19	5832773	FUT6	rs78060698	A	G			0.0152	0.0152	0.0403	0.4439	5.85e-19	0.044	0.4439	1.01e-18	0
PGP24	8	126500031	TRIB1	rs28601761	C	G			0.0071	0.0071	0.5756	-0.1203	5.3e-11	0.5942	-0.1203	6.08e-11	0
PGP24	12	121420260	HNF1A	rs7979473	A	G	0.1347	0.1372	0.0197	0.0197	0.3901	-0.2034	1.47e-29	0.3621	-0.2034	4.59e-29	0
PGP24	19	5831840	FUT6	rs17855739	C	T			0.0892	0.0905	0.9596	1.0729	4.89e-109	0.9556	1.0891	2.74e-103	0.0359
PGP24	19	5897610	FUT6	rs10421538	C	T			0.0135	0.0146	0.7835	-0.1992	1.93e-18	0.7914	-0.216	3.77e-21	0
PGP25	2	27598097	GCKR	rs4665972	C	T			0.0077	0.0077	0.5807	-0.126	1.1e-12	0.608	-0.126	1.31e-12	0
PGP25	11	126188405	ST3GAL4	rs672806	A	G	0.0856	0.0848	0.0066	0.0061	0.4163	0.1162	1.28e-11	0.4093	0.1086	2.91e-10	0.0313
PGP25	11	126234820	ST3GAL4	rs78689694	C	G			0.0308	0.0304	0.1309	0.3678	5.13e-49	0.142	0.3628	2.04e-46	0
PGP25	12	121423376	HNF1A	rs7970695	A	G			0.0072	0.0072	0.6164	-0.123	1.53e-12	0.6412	-0.123	1.8e-12	0
PGP25	19	5827765	FUT6	rs79744308	A	G			0.0268	0.0268	0.0409	0.5842	4.08e-32	0.0466	0.5842	2.24e-31	0
PGP26	2	134883353	MGAT5	rs2277882	C	G			0.0096	0.0119	0.7639	0.1631	9.05e-17	0.7812	0.203	3.53e-24	-0.1832
PGP26	2	135015347	MGAT5	rs1257220	A	G			0.0143	0.017	0.2589	0.1932	1.5e-22	0.247	0.2293	8.5e-30	0
PGP26	11	126234820	ST3GAL4	rs78689694	C	G	0.0701	0.0751	0.0369	0.0369	0.1308	0.4025	8.43e-60	0.142	0.4025	8.08e-58	0
PGP26	19	5827765	FUT6	rs79744308	A	G			0.0093	0.0093	0.0409	0.3442	2.85e-12	0.0466	0.3442	3.51e-12	0
PGP27	2	27730940	GCKR	rs1260326	C	T			0.0117	0.0117	0.575	-0.155	1.37e-18	0.6076	-0.155	2.07e-18	0
PGP27	7	73017657	BCL7B, MLXIPL	rs35368205	C	T			0.0054	0.0054	0.8119	0.1325	9.39e-10	0.7996	0.1325	1.03e-09	0
PGP27	8	126500031	TRIB1	rs28601761	C	G			0.0063	0.0063	0.5758	0.1136	5.06e-10	0.5942	0.1136	5.65e-10	0
PGP27	12	121423376	HNF1A	rs7970695	A	G	0.1006	0.1071	0.0094	0.0094	0.6167	-0.1411	4.79e-16	0.6412	-0.1411	6.35e-16	0
PGP27	16	72105965	HP, HPR	rs217184	C	T			0.0053	0.0069	0.199	0.129	2.22e-09	0.186	0.1668	4.96e-14	-0.2178
PGP27	16	72144174	HP, HPR	rs9302635	C	T			0.0063	0.008	0.1789	0.147	9.7e-11	0.1758	0.1848	2.3e-15	0
PGP27	19	5832773	FUT6	rs78060698	A	G			0.0374	0.0394	0.0403	0.6957	2.82e-45	0.044	0.733	7.66e-48	-0.1228
PGP27	19	5903479	FUT6	rs35728843	C	G			0.004	0.0054	0.9205	0.1661	5.67e-07	0.9163	0.2207	4.33e-11	0
PGP28	14	65450780	MAX	rs7161378	C	T	0.1062	0.079	0.0064	0.006	0.2473	-0.1306	1.94e-11	0.2631	-0.1235	2.86e-10	0.0569
PGP28	14	66012624	FUT8	rs72714483	A	G			0.0422	0.0282	0.1819	-0.3766	2.95e-62	0.1472	-0.2512	5.25e-21	-0.5047
PGP28	14	66160827	FUT8	rs7152023	A	C			0.0374	0.0246	0.5742	0.2764	4.92e-56	0.5941	0.1817	1.25e-18	0
PGP28	19	5827765	FUT6	rs79744308	A	G			0.0203	0.0203	0.0409	0.5091	1.26e-24	0.0466	0.5091	3.33e-24	0
PGP29	2	27730940	GCKR	rs1260326	C	T			0.0058	0.0058	0.5752	-0.1088	6.49e-10	0.6076	-0.1088	7.17e-10	0
PGP29	3	186711098	ST6GAL1	rs6444192	G	T			0.0063	0.0063	0.5516	0.1129	7.95e-10	0.5619	0.1129	8.86e-10	0
PGP29	11	126228659	ST3GAL4	rs4937122	G	T	0.1213	0.0841	0.0472	0.0233	0.0767	-0.5775	4.15e-67	0.0768	-0.2853	1.28e-12	0.5624
PGP29	11	126234820	ST3GAL4	rs78689694	C	G			0.062	0.0487	0.1311	-0.5216	7.11e-100	0.142	-0.4095	7.53e-43	0
PGP3	7	50354512	IKZF1	rs10269380	A	G			0.0155	0.0155	0.3644	-0.1828	8.81e-26	0.3805	-0.1828	1.91e-25	0
PGP3	7	150942349	SMARCD3, CHPF2	rs113745074	C	T			0.007	0.007	0.1119	-0.1872	4.18e-12	0.1006	-0.1872	4.86e-12	0
PGP3	9	33122645	B4GALT1	rs10113903	C	G			0.0057	0.0057	0.3056	0.1156	5.1e-10	0.3057	0.1156	5.63e-10	0
PGP3	14	65898242	FUT8	rs61989991	G	T	0.0742	0.0745	0.0151	0.0119	0.9751	-0.5564	3.95e-20	0.9779	-0.4382	1.24e-12	0.152
PGP3	14	66171541	FUT8	rs2411351	C	T			0.0218	0.0233	0.4941	-0.2088	6.1e-32	0.5189	-0.2233	1.04e-32	0.2587
PGP3	14	66277953	FUT8	rs77866774	A	G			0.0029	0.0048	0.9496	0.1729	1.29e-05	0.949	0.2908	1.45e-12	0
PGP3	17	16842991	TNFRSF13B	rs34562254	A	G			0.0064	0.0064	0.1118	0.1796	9.77e-11	0.0967	0.1796	1.1e-10	0
PGP30	8	126500031	TRIB1	rs28601761	C	G			0.0071	0.0071	0.5757	-0.1207	3.95e-11	0.5942	-0.1207	4.54e-11	0
PGP30	12	121420260	HNF1A	rs7979473	A	G	0.1293	0.1323	0.0191	0.0191	0.39	-0.2006	6.43e-29	0.3621	-0.2006	1.9e-28	0
PGP30	19	5832773	FUT6	rs78060698	A	G			0.089	0.0906	0.0403	-1.0731	6.73e-110	0.044	-1.0927	1.15e-104	-0.0419
PGP30	19	5897610	FUT6	rs10421538	C	T			0.0141	0.0154	0.7836	-0.2036	2.54e-19	0.7914	-0.2233	1.27e-22	0
PGP31	14	65831141	FUT8	rs74655860	A	G	0.0345	0.0345	0.0258	0.0258	0.1842	-0.2932	5.89e-39	0.1496	-0.2932	4.41e-38	0
PGP31	19	5827765	FUT6	rs79744308	A	G			0.0087	0.0087	0.0409	0.3324	2.27e-11	0.0466	0.3324	2.71e-11	0
PGP32	12	121423376	HNF1A	rs7970695	A	G	0.1112	0.1172	0.0176	0.0176	0.6163	0.1929	8.19e-29	0.6412	0.1929	2.22e-28	0
PGP32	14	65879354	FUT8	rs2898820	G	T			0.0232	0.0232	0.6651	0.2284	1.54e-34	0.6963	0.2284	7.6e-34	0
PGP32	19	5831840	FUT6	rs17855739	C	T			0.064	0.0676	0.9596	0.9086	6.1e-78	0.9556	0.9606	9.07e-81	0.1321
PGP32	19	5886764	FUT6	rs17271897	C	T			0.0064	0.0088	0.9174	-0.2057	2.71e-10	0.9197	-0.2811	1.31e-17	0
PGP33	2	134879670	MGAT5	rs11888896	A	G			0.0053	0.0068	0.2361	-0.1212	7.02e-10	0.2213	-0.1556	7.03e-15	-0.1734
PGP33	2	135014685	MGAT5	rs1257218	C	T			0.0113	0.013	0.753	-0.1741	5.17e-19	0.7623	-0.2006	7.88e-24	0
PGP33	11	126234820	ST3GAL4	rs78689694	C	G	0.1002	0.1003	0.0195	0.0197	0.1308	-0.2926	1.99e-31	0.142	-0.2964	1.22e-31	-0.0095
PGP33	11	134264529	B3GAT1	rs111711955	A	G			0.0297	0.0256	0.862	0.3533	1.58e-42	0.8712	0.3044	4.05e-30	-0.1891
PGP33	11	134312488	B3GAT1	rs7935790	C	T			0.0107	0.009	0.5203	-0.1463	1.19e-17	0.4856	-0.1231	2.08e-12	0.0659
PGP33	11	134612702	B3GAT1	rs11223982	A	G			0.0144	0.0143	0.1247	0.2564	3.45e-19	0.0953	0.2555	1.06e-18	0
PGP33	16	72079657	HP, HPR	rs77303550	C	T			0.0054	0.0066	0.8017	-0.1299	1.35e-09	0.8146	-0.1603	2.92e-13	0.2142
PGP33	16	72144174	HP, HPR	rs9302635	C	T			0.004	0.0053	0.1787	0.1174	2.31e-07	0.1758	0.1531	4.55e-11	0
PGP34	2	134879492	MGAT5	rs10928479	A	T			0.0049	0.0059	0.7175	0.11	3.49e-09	0.7298	0.133	1.56e-12	0.1257
PGP34	2	135014685	MGAT5	rs1257218	C	T			0.0117	0.0129	0.7531	-0.1777	1.25e-19	0.7623	-0.1951	8.75e-23	0
PGP34	11	126188405	ST3GAL4	rs672806	A	G	0.1336	0.1342	0.0129	0.0121	0.416	0.1631	1.49e-21	0.4093	0.1526	7.66e-19	0.0313
PGP34	11	126234820	ST3GAL4	rs78689694	C	G			0.0577	0.0569	0.131	0.5035	6.3e-93	0.142	0.4966	1.12e-85	0
PGP34	12	121420260	HNF1A	rs7979473	A	G			0.0093	0.0093	0.39	0.1396	1.01e-14	0.3621	0.1396	1.31e-14	0
PGP34	19	5827765	FUT6	rs79744308	A	G			0.037	0.037	0.0409	0.6871	2.67e-44	0.0466	0.6871	7.24e-43	0
PGP35	2	134879670	MGAT5	rs11888896	A	G			0.006	0.0078	0.2358	-0.1295	4.09e-11	0.2213	-0.1681	3.72e-17	-0.1734
PGP35	2	135014685	MGAT5	rs1257218	C	T			0.0143	0.0164	0.7533	-0.196	7.61e-24	0.7623	-0.2247	1.35e-29	0
PGP35	19	5827765	FUT6	rs79744308	A	G	0.0276	0.0315	0.0073	0.0073	0.0409	0.304	8.13e-10	0.0466	0.304	9.23e-10	0
PGP36	11	134261150	B3GAT1	rs11223780	A	G	0.0569	0.0582	0.011	0.011	0.8558	0.2108	4.61e-15	0.8685	0.2108	6.28e-15	0
PGP36	12	121451425	HNF1A	rs2258043	C	T			0.0076	0.0076	0.483	-0.1237	1.99e-13	0.4883	-0.1237	2.41e-13	0
PGP36	19	5832773	FUT6	rs78060698	A	G			0.0311	0.0317	0.0403	-0.634	4.68e-38	0.044	-0.6479	1.58e-38	-0.0419
PGP36	19	5897610	FUT6	rs10421538	C	T			0.0072	0.0078	0.7836	-0.1461	1.05e-10	0.7914	-0.1579	3.61e-12	0
PGP37	3	186723150	ST6GAL1	rs13098740	A	G			0.009	0.009	0.6564	0.1416	1.11e-15	0.6496	0.1416	1.44e-15	0
PGP37	14	65867947	FUT8	rs8022053	G	T	0.0341	0.0341	0.0154	0.0154	0.6631	0.1859	3.69e-23	0.6937	0.1859	7.36e-23	0
PGP38	1	25298841	RUNX3	rs16830188	C	T	0.0513	0.0513	0.0309	0.0309	0.9804	0.8957	1.06e-39	0.9806	0.8957	1.21e-38	0
PGP38	3	186724219	ST6GAL1	rs6788832	A	G			0.0064	0.0064	0.6554	0.1191	6.56e-11	0.6494	0.1191	7.42e-11	0
PGP38	6	30467120	HLA	rs56393452	A	C			0.0077	0.0077	0.6143	-0.1272	7.79e-12	0.6134	-0.1272	9.17e-12	0
PGP39	1	25298841	RUNX3	rs16830188	C	T			0.0097	0.0097	0.9804	0.5007	2.96e-13	0.9806	0.5007	3.73e-13	0
PGP39	9	33125000	B4GALT1	rs10971420	C	T			0.0083	0.0083	0.3057	-0.1398	5.28e-14	0.3058	-0.1398	6.54e-14	0
PGP39	14	65871861	FUT8	rs8013442	A	G	0.0407	0.0407	0.0165	0.0165	0.3291	-0.1933	4.7e-23	0.2984	-0.1933	9.78e-23	0
PGP40	1	25298841	RUNX3	rs16830188	C	T	0.0383	0.0383	0.0305	0.0305	0.9804	0.8896	2.43e-39	0.9806	0.8896	2.66e-38	0
PGP40	6	30056476	HLA	rs1264709	A	T			0.0078	0.0078	0.8244	0.1646	2.82e-12	0.8068	0.1646	3.36e-12	0
PGP41	3	186706879	ST6GAL1	rs75502178	C	T	0.0876	0.0893	0.0079	0.009	0.9629	0.3335	9.17e-09	0.9697	0.3784	8.4e-11	0.0438
PGP41	3	186725887	ST6GAL1	rs11710456	A	G			0.074	0.0746	0.2805	-0.4281	2.67e-127	0.283	-0.432	7.15e-121	0
PGP41	5	95280033	ELL2	rs7705720	C	T			0.0057	0.0057	0.2003	-0.1332	1.32e-10	0.2173	-0.1332	1.46e-10	0
PGP42	3	186722362	ST6GAL1	rs17775791	C	T			0.0223	0.0223	0.2599	-0.2408	6.34e-35	0.2705	-0.2408	2.96e-34	0
PGP42	14	65553939	MAX	rs2093989	C	T	0.0446	0.0464	0.0036	0.0044	0.6439	-0.0887	4.36e-07	0.6174	-0.1076	1.09e-09	-0.0983
PGP42	14	66107920	FUT8	rs11158605	A	T			0.0187	0.0197	0.6518	-0.2031	2.43e-28	0.6751	-0.2138	1.87e-30	0
PGP43	14	65879354	FUT8	rs2898820	G	T	0.038	0.038	0.0288	0.0288	0.6651	0.2542	1.6e-42	0.6963	0.2542	1.87e-41	0
PGP44	3	186727170	ST6GAL1	rs7621161	A	C			0.0102	0.0102	0.2831	0.1585	1.58e-17	0.2848	0.1585	2.2e-17	0
PGP44	6	29837119	HLA	rs3094155	A	G			0.007	0.007	0.6169	-0.1213	2.45e-11	0.6364	-0.1213	2.82e-11	0
PGP44	11	123344435	GRAMD1B	rs36020612	C	T	0.0263	0.0263	0.0092	0.0092	0.7996	-0.1691	1.66e-14	0.8203	-0.1691	2.11e-14	0
PGP45	1	25298841	RUNX3	rs16830188	C	T			0.014	0.014	0.9804	0.6041	1.1e-18	0.9806	0.6041	1.81e-18	0
PGP45	3	186727170	ST6GAL1	rs7621161	A	C			0.0192	0.0192	0.2831	-0.2178	4.21e-32	0.2848	-0.2178	1.42e-31	0
PGP45	11	123344435	GRAMD1B	rs36020612	C	T	0.0392	0.0392	0.006	0.006	0.7996	0.1363	5.79e-10	0.8203	0.1363	6.43e-10	0
PGP46	12	121415390	HNF1A	rs2464190	C	T	0.0267	0.0267	0.0064	0.0064	0.4165	0.1145	3.41e-11	0.3908	0.1145	3.88e-11	0
PGP46	14	65873447	FUT8	rs2152374	A	G			0.0088	0.0088	0.3262	0.1418	5.58e-14	0.2972	0.1418	7.01e-14	0
PGP46	19	5835677	FUT6	rs12019136	A	G			0.0115	0.0115	0.0409	0.3835	1.09e-14	0.0438	0.3835	1.49e-14	0
PGP47	12	121415390	HNF1A	rs2464190	C	T	0.0518	0.0526	0.0092	0.0092	0.4167	0.1375	1.69e-15	0.3908	0.1375	2.2e-15	0
PGP47	14	65873447	FUT8	rs2152374	A	G			0.0181	0.0181	0.3262	0.2032	2.88e-27	0.2972	0.2032	7.6e-27	0
PGP47	19	5835677	FUT6	rs12019136	A	G			0.0186	0.0191	0.0408	0.4875	7.73e-23	0.0438	0.4989	1.92e-23	-0.0394
PGP47	19	5897610	FUT6	rs10421538	C	T			0.0058	0.0062	0.7834	0.1311	8.03e-09	0.7914	0.1397	9.25e-10	0
PGP48	1	25298841	RUNX3	rs16830188	C	T			0.0097	0.0097	0.9804	-0.5028	2.48e-13	0.9806	-0.5028	3.14e-13	0
PGP48	3	186727170	ST6GAL1	rs7621161	A	C			0.0161	0.0161	0.2831	0.1992	5.18e-27	0.2848	0.1992	1.21e-26	0
PGP48	6	29837119	HLA	rs3094155	A	G			0.0059	0.0059	0.6169	-0.1121	6.64e-10	0.6364	-0.1121	7.36e-10	0
PGP48	11	123344435	GRAMD1B	rs36020612	C	T	0.0393	0.0393	0.0076	0.0076	0.7996	-0.1536	3.06e-12	0.8203	-0.1536	3.61e-12	0
PGP49	14	65867947	FUT8	rs8022053	G	T	0.0287	0.0287	0.0227	0.0227	0.6636	-0.2256	8.2e-34	0.6937	-0.2256	3.77e-33	0
PGP5	14	106002352	TMEM121	rs8021330	A	C	0.0105	0.0105	0.0105	0.0105	0.2455	0.1681	2.15e-13	0.2467	0.1681	2.77e-13	0
PGP50	14	65829552	FUT8	rs139251867	C	T	0.0227	0.0227	0.0227	0.0227	0.1844	0.2744	2.76e-34	0.1498	0.2744	1.29e-33	0
PGP51	1	25298841	RUNX3	rs16830188	C	T			0.0109	0.0109	0.9804	0.5328	5.25e-15	0.9806	0.5328	7.13e-15	0
PGP51	14	65829552	FUT8	rs139251867	C	T	0.0232	0.0232	0.0123	0.0123	0.1845	0.2019	4.09e-19	0.1498	0.2019	6.41e-19	0
PGP52	1	25298841	RUNX3	rs16830188	C	T			0.0152	0.0152	0.9804	0.6292	1.75e-20	0.9806	0.6292	3.19e-20	0
PGP52	11	126228000	ST3GAL4	rs59379014	C	T	0.0305	0.0331	0.0056	0.0056	0.9266	0.2037	4.58e-10	0.9241	0.2037	5.06e-10	0
PGP52	16	72114002	HP, HPR	rs217181	C	T			0.006	0.0073	0.7999	0.1364	6.47e-10	0.8136	0.1676	1.43e-13	0.2181
PGP52	16	72144174	HP, HPR	rs9302635	C	T			0.0037	0.0049	0.1786	-0.1124	6.9e-07	0.1758	-0.1492	1.34e-10	0
PGP53	9	33122645	B4GALT1	rs10113903	C	G			0.0076	0.0076	0.3055	0.1342	4.88e-13	0.3057	0.1342	5.84e-13	0
PGP53	14	65871861	FUT8	rs8013442	A	G	0.0308	0.0308	0.0135	0.0135	0.329	0.1746	4.12e-19	0.2984	0.1746	6.71e-19	0
PGP53	22	39851970	MGAT3	rs1557541	A	C			0.0097	0.0097	0.716	-0.1541	3.63e-16	0.7486	-0.1541	4.85e-16	0
PGP54	6	29833664	HLA	rs2844824	A	T			0.0057	0.0057	0.4818	0.1065	5.06e-10	0.4618	0.1065	5.59e-10	0
PGP54	9	33122645	B4GALT1	rs10113903	C	G			0.0092	0.0092	0.3054	0.1469	2.42e-15	0.3057	0.1469	3.14e-15	0
PGP54	11	123344435	GRAMD1B	rs36020612	C	T	0.0223	0.0223	0.0075	0.0075	0.7997	-0.1527	3.52e-12	0.8203	-0.1527	4.15e-12	0
PGP55	6	29850727	HLA	rs9259113	C	T			0.0056	0.0056	0.3524	0.1104	6.29e-10	0.3356	0.1104	6.93e-10	0
PGP55	9	33122645	B4GALT1	rs10113903	C	G			0.0092	0.0092	0.3054	0.1475	1.87e-15	0.3057	0.1475	2.44e-15	0
PGP55	11	123344435	GRAMD1B	rs36020612	C	T	0.0224	0.0224	0.0076	0.0076	0.7997	-0.1536	2.63e-12	0.8203	-0.1536	3.11e-12	0
PGP56	3	142934693	CHST2, SLC9A9	rs9842703	A	G			0.0087	0.0087	0.7572	-0.1534	1.03e-13	0.7724	-0.1534	1.28e-13	0
PGP56	3	186725887	ST6GAL1	rs11710456	A	G			0.0085	0.0085	0.2809	-0.1454	5.79e-15	0.283	-0.1454	7.33e-15	0
PGP56	12	121451866	HNF1A	rs2701180	C	T	0.068	0.068	0.0072	0.0072	0.5013	-0.1197	1.75e-12	0.4961	-0.1197	2.06e-12	0
PGP56	14	65873447	FUT8	rs2152374	A	G			0.0177	0.0177	0.3263	0.2007	1.44e-26	0.2972	0.2007	3.6e-26	0
PGP56	19	5823244	FUT6	rs7250982	A	G			0.0144	0.0144	0.9607	-0.436	1.57e-17	0.9552	-0.436	2.52e-17	0
PGP56	22	39851584	MGAT3	rs5757684	A	G			0.0116	0.0116	0.7159	-0.1688	4.22e-19	0.7486	-0.1688	6.42e-19	0
PGP57	3	142934693	CHST2, SLC9A9	rs9842703	A	G			0.0087	0.0087	0.7572	-0.1537	9.15e-14	0.7724	-0.1537	1.14e-13	0
PGP57	3	186725887	ST6GAL1	rs11710456	A	G			0.0086	0.0086	0.2809	-0.1457	4.96e-15	0.283	-0.1457	6.3e-15	0
PGP57	12	121451866	HNF1A	rs2701180	C	T			0.0071	0.0071	0.5013	-0.1196	1.89e-12	0.4961	-0.1196	2.22e-12	0
PGP57	14	65873447	FUT8	rs2152374	A	G			0.0176	0.0176	0.3263	0.2003	1.81e-26	0.2972	0.2003	4.49e-26	0
PGP57	19	5823244	FUT6	rs7250982	A	G			0.0144	0.0144	0.9607	-0.4359	1.62e-17	0.9552	-0.4359	2.59e-17	0
PGP57	22	39851584	MGAT3	rs5757684	A	G			0.0115	0.0115	0.7159	-0.1685	4.96e-19	0.7486	-0.1685	7.51e-19	0
PGP58	6	143169723	HIVEP2	rs7758383	A	G	0.0302	0.0368	0.0052	0.0052	0.4983	-0.1023	1.07e-09	0.5149	-0.1023	1.17e-09	0
PGP58	9	33128617	B4GALT1	rs13297246	A	G			0.0132	0.0159	0.1705	-0.2157	5.67e-20	0.1677	-0.2613	7.04e-27	-0.0702
PGP58	9	33149340	B4GALT1	rs113197944	A	G			0.0083	0.0098	0.0176	-0.4903	2.04e-10	0.0179	-0.5761	1.29e-13	0.0633
PGP58	9	33160611	B4GALT1	rs112548980	A	G			0.0035	0.0059	0.7609	0.0977	4.74e-05	0.7724	0.1654	2.09e-11	0
PGP59	1	25298841	RUNX3	rs16830188	C	T			0.0256	0.0256	0.9804	-0.8151	1.2e-33	0.9806	-0.8151	6.67e-33	0
PGP59	7	50352695	IKZF1	rs7789913	C	T			0.0062	0.0062	0.6189	0.1145	1.25e-10	0.5983	0.1145	1.4e-10	0
PGP59	7	150947689	SMARCD3, CHPF2	rs73169671	A	C			0.0076	0.0076	0.1096	-0.1977	4.17e-13	0.0979	-0.1977	5.01e-13	0
PGP59	14	66068555	FUT8	rs56206812	C	T	0.0821	0.0821	0.0088	0.0088	0.0261	0.4164	6.14e-13	0.0272	0.4164	7.56e-13	0
PGP59	21	36588180	RUNX1	rs2834847	A	C			0.0086	0.0086	0.7721	0.156	8.67e-15	0.7602	0.156	1.1e-14	0
PGP59	22	24166256	SMARCB1, DERL3	rs9624334	C	G			0.012	0.012	0.1599	-0.2113	8.12e-19	0.1371	-0.2113	1.25e-18	0
PGP59	22	39845898	MGAT3	rs1005522	A	C			0.0134	0.0134	0.7305	-0.1843	1.03e-20	0.7674	-0.1843	1.75e-20	0
PGP6	1	25298841	RUNX3	rs16830188	C	T			0.0221	0.0221	0.9804	-0.7574	1.11e-28	0.9806	-0.7574	3.83e-28	0
PGP6	6	31264392	HLA	rs9380237	A	G			0.0061	0.0061	0.2995	-0.1203	1.79e-10	0.2244	-0.1203	2.01e-10	0
PGP6	17	16848565	TNFRSF13B	rs4500785	C	G	0.0667	0.0667	0.0065	0.0065	0.8863	-0.18	1.33e-11	0.8999	-0.18	1.52e-11	0
PGP6	22	24175440	SMARCB1, DERL3	rs34864242	G	T			0.0123	0.0123	0.8401	0.2136	4.88e-19	0.8639	0.2136	7.6e-19	0
PGP6	22	39838352	MGAT3	rs4821898	C	T			0.0086	0.0086	0.285	0.145	1.44e-14	0.2488	0.145	1.82e-14	0
PGP60	7	50353144	IKZF1	rs7804185	C	T			0.0234	0.0234	0.3852	-0.2223	1.57e-38	0.4018	-0.2223	9.43e-38	0
PGP60	7	150950940	SMARCD3, CHPF2	rs7781265	A	G			0.008	0.008	0.1099	-0.2018	2.16e-13	0.0986	-0.2018	2.62e-13	0
PGP60	14	65855232	FUT8	rs1815654	C	T	0.0718		0.0197	0.0215	0.4098	0.2018	5.27e-32	0.3848	0.2201	9.15e-33	-0.1904
PGP60	14	65898242	FUT8	rs61989991	G	T			0.0181	0.0139	0.975	-0.6102	6.79e-24	0.9779	-0.4681	4.88e-14	-0.0231
PGP60	14	66277953	FUT8	rs77866774	A	G			0.0026	0.0049	0.9497	0.1638	3.65e-05	0.949	0.3103	1.15e-13	0
PGP61	1	25298841	RUNX3	rs16830188	C	T	0.031	0.031	0.0174	0.0174	0.9804	0.6719	7.82e-23	0.9806	0.6719	1.68e-22	0
PGP61	6	32651868	HLA	rs2856696	A	T			0.0055	0.0055	0.8964	0.1724	1.13e-09	0.8927	0.1724	1.24e-09	0
PGP62	14	106000231	TMEM121	rs4075105	A	G	0.0183	0.0183	0.0183	0.0183	0.2432	0.2229	1.13e-22	0.2398	0.2229	2.5e-22	0
PGP63	1	25298841	RUNX3	rs16830188	C	T			0.0285	0.0285	0.9804	-0.8597	1.27e-36	0.9806	-0.8597	9.89e-36	0
PGP63	6	139629524	TXLNB, C6ORF115	rs4543384	C	T			0.0101	0.0101	0.5574	0.143	9.67e-16	0.5773	0.143	1.3e-15	0
PGP63	17	79217478	SLC38A10	rs2659007	A	G	0.1022	0.1022	0.0058	0.0058	0.4644	0.1081	4.07e-10	0.4461	0.1081	4.51e-10	0
PGP63	19	19277296	MEF2B	rs11669860	A	G			0.0063	0.0063	0.5543	-0.1128	7.14e-11	0.5628	-0.1128	8.05e-11	0
PGP63	21	36588180	RUNX1	rs2834847	A	C			0.0071	0.0071	0.7725	0.1416	3.49e-12	0.7602	0.1416	4.07e-12	0
PGP63	22	24170996	SMARCB1, DERL3	rs2186369	G	T			0.0248	0.0248	0.16	-0.3039	3.93e-37	0.1364	-0.3039	2.41e-36	0
PGP63	22	39838352	MGAT3	rs4821898	C	T			0.0197	0.0197	0.2851	0.2196	1.9e-31	0.2488	0.2196	6.36e-31	0
PGP64	6	30229583	HLA	rs2023476	C	G	0.014	0.014	0.0061	0.0061	0.2265	0.1324	2.94e-10	0.2016	0.1324	3.29e-10	0
PGP66	7	50353144	IKZF1	rs7804185	C	T			0.0099	0.0099	0.3852	-0.1447	3.95e-17	0.4018	-0.1447	5.44e-17	0
PGP66	14	65809286	FUT8	rs12886168	A	C	0.0161	0.0161	0.0062	0.0062	0.5804	-0.113	1.48e-10	0.6092	-0.113	1.66e-10	0
PGP67	1	25298841	RUNX3	rs16830188	C	T	0.0855	0.0775	0.0154	0.0154	0.9804	0.633	1.4e-20	0.9806	0.633	2.57e-20	0
PGP67	3	186713556	ST6GAL1	rs13071014	C	T			0.0084	0.0084	0.7453	-0.1489	4.11e-14	0.7494	-0.1489	5.11e-14	0
PGP67	6	143169723	HIVEP2	rs7758383	A	G			0.0118	0.0118	0.4987	0.1534	3.55e-20	0.5149	0.1534	5.59e-20	0
PGP67	9	33124872	B4GALT1	rs12342831	C	T			0.0184	0.0135	0.2496	-0.2218	1.97e-29	0.2516	-0.1629	2.21e-15	-0.2492
PGP67	9	33128617	B4GALT1	rs13297246	A	G			0.0232	0.0201	0.1705	0.2861	2.39e-34	0.1677	0.248	3.5e-24	-0.0669
PGP67	9	33164527	B4GALT1	rs73472938	A	T			0.0083	0.0083	0.0176	0.4895	3e-10	0.0172	0.4917	3.63e-10	0
PGP68	6	32653136	HLA	rs28746965	A	G	0.0065	0.0065	0.0065	0.0065	0.7426	0.1307	1.84e-10	0.7613	0.1307	2.08e-10	0
PGP69	6	31364832	HLA	rs28366143	A	C	0.0217	0.0211	0.0065	0.0062	0.1413	0.1638	3.87e-11	0.1572	0.1562	3.39e-10	-0.0477
PGP69	6	32083300	HLA	rs8283	A	G			0.0071	0.0068	0.8053	-0.1502	1.22e-11	0.8346	-0.1436	1.09e-10	0
PGP7	6	30229583	HLA	rs2023476	C	G			0.0061	0.0061	0.2264	0.1321	2.57e-10	0.2016	0.1321	2.87e-10	0
PGP7	11	123374923	GRAMD1B	rs12789243	C	T	0.0128	0.0128	0.0067	0.0067	0.2037	0.1433	8.19e-12	0.1895	0.1433	9.43e-12	0
PGP70	1	25298841	RUNX3	rs16830188	C	T	0.0548	0.0567	0.0135	0.0135	0.9804	-0.5927	3.37e-18	0.9806	-0.5927	5.37e-18	0
PGP70	4	103519487	SCL39A8, NFKB1	rs3774964	A	G			0.0055	0.0055	0.6369	0.109	1.49e-09	0.6268	0.109	1.63e-09	0
PGP70	6	143169723	HIVEP2	rs7758383	A	G			0.0054	0.0054	0.4985	-0.1038	5.4e-10	0.5149	-0.1038	5.94e-10	0
PGP70	9	33128617	B4GALT1	rs13297246	A	G			0.0142	0.0147	0.1706	-0.2239	1.68e-21	0.1677	-0.2326	9.82e-23	-0.0685
PGP70	9	33158557	B4GALT1	rs12343079	A	G			0.0098	0.011	0.0171	-0.5403	2.94e-12	0.0175	-0.6064	7.32e-15	-0.0445
PGP70	9	33303900	B4GALT1	rs706127	A	G			0.0064	0.0065	0.2323	-0.1335	7.41e-10	0.2297	-0.137	3.11e-10	0
PGP72	1	25298841	RUNX3	rs16830188	C	T	0.0625	0.0719	0.0092	0.0092	0.9804	0.4897	7.92e-13	0.9806	0.4897	9.83e-13	0
PGP72	3	186718745	ST6GAL1	rs13322676	A	C			0.0059	0.0059	0.739	-0.124	8.3e-11	0.7312	-0.124	9.3e-11	0
PGP72	6	143169723	HIVEP2	rs7758383	A	G			0.0103	0.0103	0.4986	0.1433	9.02e-18	0.5149	0.1433	1.27e-17	0
PGP72	9	33128617	B4GALT1	rs13297246	A	G			0.0177	0.0216	0.1705	0.2499	1.89e-26	0.1677	0.3053	3.19e-36	-0.0702
PGP72	9	33149340	B4GALT1	rs113197944	A	G			0.006	0.0076	0.0176	0.4179	6e-08	0.0179	0.5232	1.67e-11	0.0633
PGP72	9	33160611	B4GALT1	rs112548980	A	G			0.0073	0.0112	0.761	-0.1413	3.59e-09	0.7724	-0.2175	1.14e-18	0
PGP74	7	50353144	IKZF1	rs7804185	C	T			0.0221	0.0221	0.3852	0.2162	1.53e-36	0.4018	0.2162	7.59e-36	0
PGP74	7	150950940	SMARCD3, CHPF2	rs7781265	A	G			0.0097	0.0097	0.1099	0.2228	4.75e-16	0.0986	0.2228	6.35e-16	0
PGP74	14	65855232	FUT8	rs1815654	C	T	0.0726	0.072	0.0198	0.0213	0.4096	-0.2023	3.76e-32	0.3848	-0.2182	2.94e-32	-0.1904
PGP74	14	65898242	FUT8	rs61989991	G	T			0.0188	0.0145	0.9751	0.6213	1.38e-24	0.9779	0.4806	1.22e-14	-0.0231
PGP74	14	66277953	FUT8	rs77866774	A	G			0.0022	0.0043	0.9497	-0.1512	0.00013705	0.949	-0.2962	1.33e-12	0
PGP75	3	186723150	ST6GAL1	rs13098740	A	G			0.0058	0.0058	0.6564	-0.1137	1.07e-10	0.6496	-0.1137	1.2e-10	0
PGP75	14	65859984	FUT8	rs11158593	A	G	0.0132	0.0132	0.0074	0.0074	0.5226	0.1214	3.96e-12	0.5549	0.1214	4.66e-12	0
PGP76	7	50353144	IKZF1	rs7804185	C	T			0.0053	0.0053	0.3852	0.1056	1.01e-09	0.4018	0.1056	1.1e-09	0
PGP76	22	24166256	SMARCB1, DERL3	rs9624334	C	G	0.0188	0.0188	0.0066	0.0066	0.1598	0.1564	6.78e-11	0.1371	0.1564	7.7e-11	0
PGP76	22	39845898	MGAT3	rs1005522	A	C			0.007	0.007	0.7305	0.1332	2.31e-11	0.7674	0.1332	2.66e-11	0
PGP77	6	139625074	TXLNB, C6ORF115	rs9385856	C	T			0.0078	0.0078	0.4495	0.1258	5.96e-12	0.4251	0.1258	7.05e-12	0
PGP77	7	50348745	IKZF1	rs7782210	A	G			0.0065	0.0065	0.615	-0.1174	1.1e-11	0.5982	-0.1174	1.26e-11	0
PGP77	9	33124872	B4GALT1	rs12342831	C	T			0.0079	0.0079	0.2499	0.1448	3.06e-13	0.2516	0.1448	3.7e-13	0
PGP77	22	24139866	SMARCB1, DERL3	rs5760025	A	G	0.0426	0.0426	0.0083	0.0083	0.7225	-0.1436	3.78e-13	0.7421	-0.1436	4.61e-13	0
PGP77	22	39829973	MGAT3	rs5750823	C	T			0.0121	0.0121	0.2867	-0.1718	4.12e-20	0.2507	-0.1718	6.54e-20	0
PGP78	1	25298841	RUNX3	rs16830188	C	T	0.0938	0.0938	0.0343	0.0343	0.9804	0.9431	6.56e-44	0.9806	0.9431	1.3e-42	0
PGP78	6	139625074	TXLNB, C6ORF115	rs9385856	C	T			0.0099	0.0099	0.4502	0.1417	9.14e-15	0.4251	0.1417	1.2e-14	0
PGP78	7	50352695	IKZF1	rs7789913	C	T			0.0061	0.0061	0.6186	-0.1135	2.68e-10	0.5983	-0.1135	2.99e-10	0
PGP78	21	36588180	RUNX1	rs2834847	A	C			0.0081	0.0081	0.7726	-0.152	7.11e-14	0.7602	-0.152	8.73e-14	0
PGP78	22	24170996	SMARCB1, DERL3	rs2186369	G	T			0.0184	0.0184	0.16	0.2616	7.97e-28	0.1364	0.2616	2.15e-27	0
PGP78	22	39845898	MGAT3	rs1005522	A	C			0.017	0.017	0.7308	0.2076	1.68e-25	0.7674	0.2076	3.86e-25	0
PGP79	1	25298841	RUNX3	rs16830188	C	T			0.0118	0.0118	0.9803	0.5537	5.53e-16	0.9806	0.5537	7.86e-16	0
PGP79	9	33128617	B4GALT1	rs13297246	A	G			0.0091	0.0091	0.1703	0.1796	2.64e-14	0.1677	0.1796	3.36e-14	0
PGP8	14	65855762	FUT8	rs11158591	C	T	0.018	0.0216	0.0077	0.0077	0.408	0.1259	2.56e-13	0.3827	0.1259	3.08e-13	0
PGP8	16	72105965	HP, HPR	rs217184	C	T			0.0041	0.0058	0.1992	-0.1133	1.44e-07	0.186	-0.1603	7.24e-13	-0.2614
PGP8	16	72225314	HP, HPR	rs8054585	A	G			0.0062	0.0081	0.2627	-0.1269	1.01e-10	0.2539	-0.1649	5.87e-16	0
PGP80	1	25298841	RUNX3	rs16830188	C	T	0.0896	0.0896	0.0316	0.0316	0.9803	-0.906	6.38e-41	0.9806	-0.906	8.37e-40	0
PGP80	6	139625074	TXLNB, C6ORF115	rs9385856	C	T			0.0071	0.0071	0.4498	-0.12	5.6e-11	0.4251	-0.12	6.43e-11	0
PGP80	21	36588180	RUNX1	rs2834847	A	C			0.009	0.009	0.7722	0.1602	2.58e-15	0.7602	0.1602	3.33e-15	0
PGP80	22	24166256	SMARCB1, DERL3	rs9624334	C	G			0.0226	0.0226	0.1599	-0.2899	4.85e-34	0.1371	-0.2899	2.21e-33	0
PGP80	22	39829973	MGAT3	rs5750823	C	T			0.0192	0.0192	0.2863	0.2167	3.95e-31	0.2507	0.2167	1.27e-30	0
PGP81	6	139625074	TXLNB, C6ORF115	rs9385856	C	T			0.0082	0.0082	0.4496	-0.1287	1.92e-12	0.4251	-0.1287	2.3e-12	0
PGP81	7	50348745	IKZF1	rs7782210	A	G			0.0068	0.0068	0.6149	0.12	3.88e-12	0.5982	0.12	4.5e-12	0
PGP81	9	33121480	B4GALT1	rs10971417	C	T			0.0074	0.0074	0.7502	0.1409	2.46e-13	0.7491	0.1409	2.95e-13	0
PGP81	22	24139866	SMARCB1, DERL3	rs5760025	A	G	0.0438	0.0438	0.0087	0.0087	0.7226	0.1477	8.08e-14	0.7421	0.1477	1.01e-13	0
PGP81	22	39829973	MGAT3	rs5750823	C	T			0.0126	0.0126	0.2865	0.1756	6.15e-21	0.2507	0.1756	1.02e-20	0
PGP82	1	25298841	RUNX3	rs16830188	C	T	0.0911	0.0911	0.0361	0.0361	0.9804	-0.9681	2.51e-46	0.9806	-0.9681	7.02e-45	0
PGP82	6	139625074	TXLNB, C6ORF115	rs9385856	C	T			0.0095	0.0095	0.45	-0.1387	3.26e-14	0.4251	-0.1387	4.18e-14	0
PGP82	21	36588180	RUNX1	rs2834847	A	C			0.0079	0.0079	0.7724	0.1497	1.68e-13	0.7602	0.1497	2.04e-13	0
PGP82	22	24170996	SMARCB1, DERL3	rs2186369	G	T			0.0195	0.0195	0.1601	-0.2694	1.87e-29	0.1364	-0.2694	5.75e-29	0
PGP82	22	39845898	MGAT3	rs1005522	A	C			0.0181	0.0181	0.7307	-0.2144	3.93e-27	0.7674	-0.2144	1.02e-26	0
PGP83	1	25298841	RUNX3	rs16830188	C	T			0.0138	0.0138	0.9803	-0.5975	1.74e-18	0.9806	-0.5975	2.83e-18	0
PGP83	6	29833664	HLA	rs2844824	A	T			0.0054	0.0054	0.4811	0.1041	1.09e-09	0.4618	0.1041	1.19e-09	0
PGP83	9	33128021	B4GALT1	rs10813951	A	G			0.0074	0.0074	0.7499	-0.1407	2.43e-13	0.7482	-0.1407	2.91e-13	0
PGP83	11	123344959	GRAMD1B	rs36051450	C	T			0.0061	0.0061	0.2008	0.1383	2.46e-10	0.1817	0.1383	2.76e-10	0
PGP83	22	24170996	SMARCB1, DERL3	rs2186369	G	T			0.0066	0.0066	0.1597	-0.1567	6.62e-11	0.1364	-0.1567	7.53e-11	0
PGP84	1	25298841	RUNX3	rs16830188	C	T	0.0747	0.0747	0.0225	0.0225	0.9804	-0.7642	3.28e-29	0.9806	-0.7642	1.18e-28	0
PGP84	6	139625074	TXLNB, C6ORF115	rs9385856	C	T			0.0066	0.0066	0.4498	-0.1157	2.66e-10	0.4251	-0.1157	3e-10	0
PGP84	7	50352695	IKZF1	rs7789913	C	T			0.0059	0.0059	0.6187	0.1122	3.91e-10	0.5983	0.1122	4.35e-10	0
PGP84	21	36588180	RUNX1	rs2834847	A	C			0.0061	0.0061	0.7724	0.1319	7.93e-11	0.7602	0.1319	8.91e-11	0
PGP84	22	24166256	SMARCB1, DERL3	rs9624334	C	G			0.0171	0.0171	0.1599	-0.2521	4.97e-26	0.1371	-0.2521	1.18e-25	0
PGP84	22	39845898	MGAT3	rs1005522	A	C			0.0165	0.0165	0.7304	-0.2045	7.35e-25	0.7674	-0.2045	1.62e-24	0
PGP85	1	25298841	RUNX3	rs16830188	C	T	0.0748	0.0748	0.0227	0.0227	0.9804	-0.7683	1.65e-29	0.9806	-0.7683	6.12e-29	0
PGP85	6	139625074	TXLNB, C6ORF115	rs9385856	C	T			0.0066	0.0066	0.4498	-0.1151	3.3e-10	0.4251	-0.1151	3.71e-10	0
PGP85	7	50352695	IKZF1	rs7789913	C	T			0.0059	0.0059	0.6187	0.1118	4.55e-10	0.5983	0.1118	5.04e-10	0
PGP85	21	36588180	RUNX1	rs2834847	A	C			0.0061	0.0061	0.7724	0.1317	8.47e-11	0.7602	0.1317	9.52e-11	0
PGP85	22	24166256	SMARCB1, DERL3	rs9624334	C	G			0.0171	0.0171	0.1599	-0.2521	4.99e-26	0.1371	-0.2521	1.18e-25	0
PGP85	22	39845898	MGAT3	rs1005522	A	C			0.0164	0.0164	0.7304	-0.2041	9.19e-25	0.7674	-0.2041	2.01e-24	0
PGP86	1	25298841	RUNX3	rs16830188	C	T	0.0729	0.0729	0.0214	0.0214	0.9804	0.7461	6.89e-28	0.9806	0.7461	2.21e-27	0
PGP86	6	139625074	TXLNB, C6ORF115	rs9385856	C	T			0.0066	0.0066	0.4498	0.1156	2.77e-10	0.4251	0.1156	3.12e-10	0
PGP86	7	50352695	IKZF1	rs7789913	C	T			0.0069	0.0069	0.6187	-0.121	1.46e-11	0.5983	-0.121	1.68e-11	0
PGP86	21	36588180	RUNX1	rs2834847	A	C			0.0059	0.0059	0.7724	-0.1296	1.68e-10	0.7602	-0.1296	1.88e-10	0
PGP86	22	24166256	SMARCB1, DERL3	rs9624334	C	G			0.0163	0.0163	0.1599	0.2461	7.23e-25	0.1371	0.2461	1.58e-24	0
PGP86	22	39845898	MGAT3	rs1005522	A	C			0.0158	0.0158	0.7304	0.2002	7.04e-24	0.7674	0.2002	1.45e-23	0
PGP87	7	50353144	IKZF1	rs7804185	C	T			0.0193	0.0193	0.3852	-0.202	5.33e-32	0.4018	-0.202	1.8e-31	0
PGP87	7	150906453	SMARCD3, CHPF2	rs73169642	C	T			0.0063	0.0063	0.1113	-0.1785	5.84e-11	0.0942	-0.1785	6.61e-11	0
PGP87	14	65809286	FUT8	rs12886168	A	C	0.0552	0.0509	0.0153	0.0134	0.5806	-0.1773	7.27e-24	0.6092	-0.155	6.71e-18	0.185
PGP87	14	65898242	FUT8	rs61989991	G	T			0.0143	0.0119	0.975	-0.5421	3.9e-19	0.9779	-0.4514	3.13e-13	0
PGP88	1	25298841	RUNX3	rs16830188	C	T	0.0327	0.0327	0.017	0.017	0.9803	-0.6634	1.75e-22	0.9806	-0.6634	3.66e-22	0
PGP88	9	33128021	B4GALT1	rs10813951	A	G			0.0096	0.0096	0.7498	-0.16	7.55e-17	0.7482	-0.16	1.02e-16	0
PGP88	22	24166256	SMARCB1, DERL3	rs9624334	C	G			0.0061	0.0061	0.1594	-0.1507	3.36e-10	0.1371	-0.1507	3.75e-10	0
PGP89	1	25298841	RUNX3	rs16830188	C	T	0.0329	0.0329	0.017	0.017	0.9803	-0.6645	1.54e-22	0.9806	-0.6645	3.23e-22	0
PGP89	9	33128021	B4GALT1	rs10813951	A	G			0.0098	0.0098	0.7498	-0.1614	4.12e-17	0.7482	-0.1614	5.64e-17	0
PGP89	22	24166256	SMARCB1, DERL3	rs9624334	C	G			0.0061	0.0061	0.1595	-0.1509	3.27e-10	0.1371	-0.1509	3.65e-10	0
PGP9	7	50354512	IKZF1	rs10269380	A	G			0.0059	0.0059	0.3647	-0.1129	8.75e-11	0.3805	-0.1129	9.81e-11	0
PGP9	14	66261937	FUT8	rs8018379	C	G	0.0124	0.0124	0.0065	0.0065	0.5797	-0.1152	8.71e-12	0.5969	-0.1152	1e-11	0
PGP90	1	25298841	RUNX3	rs16830188	C	T	0.0262	0.0262	0.0166	0.0166	0.9803	0.6553	5.44e-22	0.9806	0.6553	1.1e-21	0
PGP90	9	33128021	B4GALT1	rs10813951	A	G			0.0097	0.0097	0.7498	0.1606	5.61e-17	0.7482	0.1606	7.65e-17	0
PGP91	7	50354512	IKZF1	rs10269380	A	G			0.0098	0.0098	0.3641	-0.1452	6.57e-17	0.3805	-0.1452	8.97e-17	0
PGP91	7	150906453	SMARCD3, CHPF2	rs73169642	C	T			0.008	0.008	0.1111	-0.201	1.43e-13	0.0942	-0.201	1.75e-13	0
PGP91	9	33128617	B4GALT1	rs13297246	A	G			0.0062	0.0062	0.1706	-0.148	3.27e-10	0.1677	-0.148	3.66e-10	0
PGP91	14	65859968	FUT8	rs11158592	G	T	0.0328	0.0328	0.0089	0.0089	0.4771	0.1335	2.04e-13	0.4451	0.1335	2.54e-13	0
PGP92	8	126500031	TRIB1	rs28601761	C	G			0.0073	0.0073	0.5757	-0.1226	2.03e-11	0.5942	-0.1226	2.36e-11	0
PGP92	12	121420260	HNF1A	rs7979473	A	G	0.1364	0.139	0.0194	0.0194	0.39	-0.2021	2.84e-29	0.3621	-0.2021	8.65e-29	0
PGP92	19	5831840	FUT6	rs17855739	C	T			0.0898	0.0912	0.9596	1.0762	2.01e-110	0.9556	1.0931	1.3e-104	0.0359
PGP92	19	5897610	FUT6	rs10421538	C	T			0.0145	0.0157	0.7835	-0.2071	6.52e-20	0.7914	-0.224	1.01e-22	0
PGP95	11	126234820	ST3GAL4	rs78689694	C	G	0.0191	0.0191	0.0076	0.0076	0.1309	-0.1832	3.17e-13	0.142	-0.1832	3.82e-13	0
PGP95	16	72043546	HP, HPR	rs12149380	C	G			0.0114	0.0114	0.7506	-0.1748	1.84e-19	0.7535	-0.1748	2.82e-19	0
PGP96	11	126233669	ST3GAL4	rs7952602	C	G	0.0058	0.0058	0.0058	0.0058	0.1348	-0.1574	2.58e-10	0.1442	-0.1574	2.87e-10	0
PGP97	2	27730940	GCKR	rs1260326	C	T			0.0115	0.0115	0.5753	-0.1532	1.86e-18	0.6076	-0.1532	2.79e-18	0
PGP97	16	72105965	HP, HPR	rs217184	C	T	0.0421	0.0485	0.0142	0.0175	0.199	0.2109	5.44e-23	0.186	0.2596	4.37e-32	-0.2178
PGP97	16	72144174	HP, HPR	rs9302635	C	T			0.0094	0.0125	0.1788	0.179	2.02e-15	0.1758	0.2379	1.05e-24	0
PGP98	2	134883353	MGAT5	rs2277882	C	G			0.006	0.0078	0.7653	0.1291	6.37e-11	0.7812	0.1691	4.14e-17	0.1747
PGP98	2	135014685	MGAT5	rs1257218	C	T			0.0147	0.0169	0.7538	-0.199	1.53e-24	0.7623	-0.2281	2.03e-30	0
PGP98	11	126238633	ST3GAL4	rs74612335	C	T	0.0324	0.0364	0.0117	0.0117	0.1347	0.2238	1.69e-19	0.1412	0.2238	2.62e-19	0
PGP99	1	25298841	RUNX3	rs16830188	C	T	0.0241	0.0241	0.0096	0.0096	0.9804	-0.4997	3.15e-13	0.9806	-0.4997	3.98e-13	0
PGP99	4	103515055	SCL39A8, NFKB1	rs4648052	G	T			0.0055	0.0055	0.6367	0.1089	1.58e-09	0.6267	0.1089	1.73e-09	0
PGP99	9	33128617	B4GALT1	rs13297246	A	G			0.009	0.009	0.1704	-0.1789	3.35e-14	0.1677	-0.1789	4.24e-14	0
