# Supplementary material for: A genome-wide association study in 10,000 individuals links plasma N-glycome to liver disease and anti-inflammatory proteins
Source: Nat Commun. 2025 Jul 1;16:5525. doi: 10.1038/s41467-025-60431-y (PMC12218978; doi:10.1038/s41467-025-60431-y)
Supplement: Supplementary file 7 — Supplementary Data 5 [file 41467_2025_60431_MOESM7_ESM.xlsx]

## Sheet: 5a
Supplementary Data 5a. Results of LDSC regression on discovery meta-analysis (7540)
h2_pval - one-sided z-test p-value
Trait name	lambda GC	intercept	intercept_se	mean_chi2	h2	h2_se	h2_pval	n_snps
PGP1	1.02997	1.01045	0.005816	1.03207	0.158532	0.060419	0.008694	1176189		1
PGP2	1.01293	1.01324	0.006252	1.02178	0.064458	0.067202	0.337475	1176189
PGP3	1.02561	1.0204	0.006147	1.03498	0.103961	0.072978	0.154286	1176189
PGP4	1.03971	1.00516	0.006268	1.04785	0.305511	0.06817	7.41e-06	1176189		2
PGP5	1.0375	1.01184	0.005376	1.04883	0.263164	0.061621	1.95e-05	1176189		1
PGP6	1.02445	1.01131	0.006186	1.03228	0.149972	0.070229	0.032721	1176189		1
PGP7	1.02366	1.01554	0.00585	1.03318	0.127043	0.06318	0.044347	1176189
PGP8	1.01089	1.0152	0.005479	1.01564	0.003584	0.067825	0.95786	1176189
PGP9	1.02808	1.0164	0.005626	1.02277	0.048258	0.05794	0.404906	1176189
PGP10	1.03303	1.01252	0.005806	1.02948	0.118682	0.062649	0.05817	1176189
PGP11	1.02189	1.01055	0.005874	1.02546	0.111555	0.060917	0.067061	1176189
PGP12	1.02159	1.02201	0.005486	1.02145	0.000156	0.056139	0.997776	1176189
PGP13	1.02698	1.01706	0.005904	1.03739	0.146492	0.062652	0.019378	1176189
PGP14	1.00683	1.01123	0.005174	1.00962	-0.0111	0.058379	0.849259	1176189
PGP15	1.02751	1.01538	0.005562	1.02521	0.070932	0.055837	0.20396	1176189
PGP16	1.02549	1.01233	0.005653	1.02953	0.127126	0.059935	0.033916	1176189
PGP17	1.02333	1.02178	0.005995	1.02911	0.055242	0.065138	0.396394	1176189
PGP18	1.01637	1.00475	0.006185	1.02223	0.12672	0.06253	0.042711	1176189
PGP19	1.02551	1.01137	0.005621	1.0232	0.08595	0.059232	0.146759	1176189
PGP20	1.01492	1.01413	0.005661	1.03383	0.140705	0.104756	0.179218	1176189
PGP21	1.01847	1.01269	0.005784	1.02158	0.064712	0.063835	0.310712	1176189
PGP22	1.03194	1.009	0.005674	1.04012	0.222706	0.06692	0.000875	1176189
PGP23	1.03185	1.00527	0.006265	1.03652	0.224759	0.068366	0.00101	1176189
PGP24	1.03564	1.01322	0.005953	1.04181	0.20926	0.068898	0.002388	1176189
PGP25	1.03419	1.01069	0.005612	1.04375	0.240341	0.065895	0.000265	1176189
PGP26	1.03622	1.01858	0.005302	1.03551	0.124596	0.066156	0.059652	1176189
PGP27	1.03051	1.0096	0.005877	1.04139	0.229276	0.07081	0.001204	1176189
PGP28	1.031	1.01691	0.006212	1.04218	0.175047	0.110803	0.114152	1176189
PGP29	1.03548	1.00236	0.005919	1.04373	0.296878	0.074576	6.87e-05	1176189
PGP30	1.03345	1.00226	0.00623	1.04269	0.294705	0.074068	6.93e-05	1176189
PGP31	1.02728	1.01008	0.006259	1.02943	0.136565	0.076743	0.075156	1176189
PGP32	1.0262	0.997712	0.006359	1.04462	0.334681	0.087804	0.000138	1176189
PGP33	1.0228	1.00796	0.005958	1.02754	0.144041	0.065976	0.02902	1176189
PGP34	1.01702	1.0151	0.006221	1.02974	0.106923	0.074804	0.152897	1176189
PGP35	1.01367	1.01912	0.005995	1.02195	0.020746	0.065508	0.751477	1176189
PGP36	1.02797	1.00297	0.006153	1.03548	0.236964	0.067092	0.000413	1176189
PGP37	1.03118	0.999578	0.006332	1.03857	0.270838	0.069228	9.14e-05	1176189
PGP38	1.02218	1.00777	0.005801	1.02076	0.092208	0.060532	0.127682	1176189
PGP39	1.03634	1.00149	0.00627	1.03789	0.256199	0.071843	0.000362	1176189
PGP40	1.02697	1.00816	0.005833	1.02297	0.107336	0.05942	0.070857	1176189
PGP41	1.02666	1.00917	0.005956	1.03875	0.217563	0.068151	0.001411	1176189
PGP42	1.0275	1.01569	0.005867	1.03741	0.155837	0.068506	0.022919	1176189
PGP43	1.01715	1.00929	0.005619	1.02212	0.091319	0.078287	0.243428	1176189
PGP44	1.03462	1.01451	0.005853	1.04532	0.227648	0.070626	0.001267	1176189
PGP45	1.02541	1.01237	0.006221	1.03463	0.168884	0.067446	0.01228	1176189
PGP46	1.01759	1.01055	0.005229	1.02196	0.087907	0.059045	0.136537	1176189
PGP47	1.01169	1.01074	0.00528	1.02263	0.087961	0.061981	0.155851	1176189
PGP48	1.02628	1.01294	0.006015	1.04021	0.204955	0.069342	0.003119	1176189
PGP49	1.02664	1.00594	0.005659	1.02616	0.14403	0.080353	0.073057	1176189
PGP50	1.02728	1.00819	0.005546	1.02717	0.134841	0.079591	0.090234	1176189
PGP51	1.02393	1.00866	0.005884	1.02415	0.110563	0.073796	0.134076	1176189
PGP52	1.02219	1.00761	0.005921	1.02341	0.11398	0.070514	0.106004	1176189
PGP53	1.02488	1.01287	0.006279	1.03293	0.146996	0.075282	0.050866	1176189
PGP54	1.04036	1.01358	0.006311	1.04416	0.22749	0.070836	0.00132	1176189
PGP55	1.04039	1.0137	0.006323	1.04391	0.224899	0.07326	0.002142	1176189
PGP56	1.01423	1.00854	0.006265	1.03133	0.162238	0.079305	0.040781	1176189
PGP57	1.01361	1.00858	0.006135	1.0314	0.162398	0.079645	0.041448	1176189
PGP58	1.02251	1.0101	0.005811	1.02761	0.127613	0.06362	0.044873	1176189
PGP59	1.03196	1.01074	0.005996	1.04025	0.217812	0.066911	0.001133	1176189
PGP60	1.02446	1.01916	0.005808	1.03825	0.13759	0.074027	0.063077	1176189
PGP61	1.04566	1.00293	0.006791	1.04937	0.334519	0.069586	1.53e-06	1176189
PGP62	1.04003	1.01118	0.006237	1.04575	0.243094	0.065028	0.000185	1176189
PGP63	1.04207	1.01371	0.006153	1.05161	0.274772	0.070978	0.000108	1176189
PGP64	1.04113	1.00256	0.00579	1.05239	0.351207	0.066226	1.14e-07	1176189
PGP65	1.01957	1.01632	0.006036	1.02238	0.040875	0.068428	0.550272	1176189
PGP66	1.0263	1.01406	0.005559	1.02803	0.106285	0.061238	0.082635	1176189
PGP67	1.01969	1.01283	0.005806	1.02208	0.066952	0.060368	0.267405	1176189
PGP68	1.03861	1.00772	0.006689	1.04447	0.268287	0.066648	5.69e-05	1176189
PGP69	1.02568	1.00334	0.005669	1.02807	0.178298	0.062319	0.004222	1176189
PGP70	1.01715	1.00805	0.00629	1.02435	0.118104	0.069464	0.089089	1176189
PGP71	1.03811	1.00567	0.0066	1.04607	0.285635	0.073807	0.000109	1176189
PGP72	1.01697	1.01272	0.006072	1.02199	0.06661	0.060505	0.270939	1176189
PGP73	1.0311	1.00613	0.006114	1.03437	0.201898	0.06531	0.001992	1176189
PGP74	1.02789	1.0181	0.005846	1.04341	0.181845	0.073429	0.013268	1176189
PGP75	1.01678	1.01348	0.005518	1.02526	0.082305	0.063602	0.195646	1176189
PGP76	1.04638	1.00749	0.006345	1.04944	0.304195	0.063252	1.51e-06	1176189
PGP77	1.03057	1.01512	0.00564	1.03806	0.170133	0.062573	0.006549	1176189
PGP78	1.05115	1.01202	0.005968	1.05373	0.306607	0.067772	6.07e-06	1176189
PGP79	1.03053	1.01168	0.005547	1.03381	0.159098	0.059942	0.00795	1176189
PGP80	1.05194	1.01716	0.006465	1.05157	0.258118	0.070105	0.000232	1176189
PGP81	1.0312	1.01425	0.005694	1.03895	0.183086	0.06276	0.003531	1176189
PGP82	1.04968	1.01042	0.006004	1.05436	0.322473	0.068114	2.2e-06	1176189
PGP83	1.0336	1.01132	0.006453	1.04112	0.22502	0.069806	0.001266	1176189
PGP84	1.05835	1.01362	0.006368	1.0552	0.307764	0.068477	6.98e-06	1176189
PGP85	1.05873	1.01347	0.006515	1.05503	0.307627	0.064257	1.69e-06	1176189
PGP86	1.05788	1.01377	0.005776	1.05455	0.301893	0.063836	2.25e-06	1176189
PGP87	1.02173	1.01732	0.005183	1.0333	0.11811	0.061854	0.0562	1176189
PGP88	1.04453	1.01295	0.006238	1.04416	0.233167	0.06231	0.000183	1176189
PGP89	1.0443	1.01293	0.0063	1.04411	0.233094	0.068473	0.000664	1176189
PGP90	1.04485	1.01168	0.005621	1.04323	0.235595	0.06128	0.000121	1176189
PGP91	1.02381	1.00842	0.005682	1.02683	0.134636	0.05939	0.023392	1176189
PGP92	1.03302	1.00308	0.006088	1.04313	0.291876	0.072138	5.21e-05	1176189
PGP93	1.03166	1.01173	0.005503	1.03065	0.136958	0.06345	0.030887	1176189
PGP94	1.02833	1.00983	0.006619	1.03534	0.182804	0.066393	0.005899	1176189
PGP95	1.00445	1.01082	0.005491	1.01278	0.014521	0.058943	0.805407	1176189
PGP96	1.02394	1.01283	0.005578	1.01769	0.036668	0.0588	0.532886	1176189
PGP97	1.02047	0.995558	0.005534	1.02972	0.246124	0.07383	0.000857	1176189
PGP98	1.01284	1.01455	0.005825	1.02004	0.041315	0.064103	0.519244	1176189
PGP99	1.02345	1.00992	0.006061	1.02894	0.139642	0.062035	0.024383	1176189
PGP100	1.03566	1.009	0.005548	1.04415	0.250318	0.064341	0.0001	1176189
PGP101	1.01681	1.01262	0.005377	1.01354	0.008662	0.058195	0.88168	1176189
PGP102	1.02136	0.995541	0.005602	1.03117	0.25751	0.07805	0.000969	1176189
PGP103	1.01707	1.01242	0.005846	1.01991	0.056035	0.060439	0.353862	1176189
PGP104	1.02168	1.01024	0.005765	1.01991	0.072238	0.058229	0.214762	1176189
PGP105	1.02136	0.995541	0.005865	1.03117	0.25751	0.072317	0.00037	1176189
PGP106	1.01707	1.01242	0.006315	1.01991	0.056035	0.062561	0.370425	1176189
PGP107	1.02004	1.00964	0.006335	1.02865	0.133813	0.066732	0.044939	1176189
PGP108	1.02109	1.01704	0.00626	1.02136	0.032983	0.067111	0.623096	1176189
PGP109	1.01295	1.01206	0.006602	1.02028	0.057472	0.07163	0.422348	1176189
PGP110	1.02759	1.01356	0.005915	1.03882	0.184573	0.089905	0.040074	1176189
PGP111	1.02202	1.01267	0.005704	1.05345	0.282753	0.180889	0.118023	1176189
PGP112	1.03345	1.01039	0.005915	1.04761	0.27153	0.071	0.000131	1176189
PGP113	1.02868	1.00503	0.006154	1.04058	0.256409	0.069741	0.000236	1176189
PGP114	1.02141	1.01721	0.005881	1.02774	0.078776	0.056085	0.160145	1176189
PGP115	1.02201	1.01011	0.005671	1.01642	0.04682	0.054926	0.393984	1176189
PGP116	1.02011	1.01304	0.005708	1.01679	0.029572	0.059462	0.618961	1176189
PGP117	1.03478	1.00816	0.006092	1.03826	0.21163	0.066461	0.001451	1176189
MIN	1.00445	0.995541
MAX	1.05873	1.02201

## Sheet: 5b
Supplementary Data 5b. Results of LDSC regression on EUR meta-analysis (10172)
h2_pval - one-sided z-test p-value
Trait name	lambda_gc	intercept	intercept_se	mean_chi2	h2	h2_se	h2_pval	n_snps
PGP71	1.03456	0.974282	0.00986236	1.04285	0.290733	0.0631505	4.15e-06	1176479
PGP4	1.04103	0.981057	0.0100515	1.04774	0.281154	0.0628683	7.75e-06	1176479
PGP76	1.03535	0.985973	0.00977574	1.0459	0.253869	0.0568431	7.96e-06	1176479
PGP10	1.0349	1.00064	0.00603689	1.03632	0.146811	0.0340613	1.63e-05	1176479
PGP92	1.05072	0.997552	0.01007	1.06463	0.280019	0.0652599	1.78e-05	1176479
PGP100	1.032	0.983335	0.0101433	1.04302	0.251073	0.0596724	2.58e-05	1176479
PGP112	1.05176	1.00394	0.0103916	1.0705	0.278121	0.0661404	2.61e-05	1176479
PGP73	1.03326	0.978494	0.00922363	1.03663	0.246847	0.0590217	2.89e-05	1176479
PGP32	1.03615	0.983566	0.0113412	1.06623	0.333662	0.0799905	3.03e-05	1176479
PGP37	1.03441	0.981681	0.0113745	1.05201	0.285601	0.0688031	3.31e-05	1176479
PGP61	1.02743	0.983423	0.0101116	1.04482	0.262651	0.063479	3.51e-05	1176479
PGP23	1.03694	0.986432	0.00967424	1.04767	0.257551	0.0625869	3.87e-05	1176479
PGP30	1.051	0.997944	0.0108429	1.06519	0.280858	0.0704498	6.7e-05	1176479
PGP29	1.04283	1.00286	0.00896113	1.05874	0.23582	0.0592562	6.9e-05	1176479
PGP39	1.02626	0.98528	0.0106103	1.05061	0.269894	0.0678581	6.97e-05	1176479
PGP64	1.03834	0.99329	0.0106377	1.05475	0.252616	0.0646665	9.37e-05	1176479
PGP5	1.04699	0.990958	0.0100596	1.04941	0.244001	0.0638069	0.000131276	1176479
PGP63	1.04431	1.00446	0.00926431	1.06378	0.25218	0.0672571	0.000177189	1176479
PGP102	1.011	0.980213	0.00929567	1.03998	0.250676	0.0671281	0.000188245	1176479
PGP82	1.03818	1.00195	0.00918394	1.05992	0.246641	0.0661419	0.000192265	1176479
PGP105	1.011	0.980213	0.00965869	1.03998	0.250676	0.0683453	0.000244663	1176479
PGP84	1.03956	1.00277	0.00968781	1.05708	0.232448	0.0643066	0.00030071	1176479
PGP56	1.03554	0.981027	0.0109517	1.05176	0.295303	0.0818672	0.000309648	1176479
PGP86	1.0402	1.00363	0.00970203	1.05623	0.224946	0.0629725	0.000354088	1176479
PGP85	1.04023	1.00264	0.0101681	1.05692	0.232318	0.0654624	0.000386879	1176479
PGP97	1.01536	0.980649	0.0097238	1.04133	0.253616	0.0716053	0.000397313	1176479
PGP62	1.0348	0.988087	0.00999558	1.04389	0.231351	0.0656759	0.000427318	1176479
PGP24	1.05015	1.00644	0.00992826	1.05864	0.218826	0.062857	0.000498936	1176479
PGP117	1.04025	0.989722	0.0105721	1.04359	0.222812	0.0659784	0.000732713	1176479
PGP57	1.03556	0.981215	0.011071	1.05162	0.293915	0.0871762	0.000747583	1176479
PGP78	1.04512	1.00483	0.010029	1.05841	0.227408	0.068843	0.000955609	1176479
PGP77	1.03262	0.99495	0.0104419	1.04262	0.206302	0.0639919	0.00126467	1176479
PGP59	1.01918	0.997655	0.00863836	1.03882	0.178248	0.0552967	0.00126642	1176479
PGP74	1.03569	1.00537	0.00999724	1.05596	0.211876	0.0659114	0.00130643	1176479
PGP68	1.04346	1.00819	0.0103478	1.05392	0.195414	0.0621595	0.001668	1176479
PGP94	1.02391	0.990968	0.0107336	1.03946	0.202931	0.0650527	0.00181163	1176479
PGP80	1.0375	1.00629	0.00980075	1.05581	0.213724	0.0688394	0.00190484	1176479
PGP31	1.0182	0.985867	0.00980025	1.04011	0.219921	0.0710385	0.0019628	1176479
PGP6	1.0417	0.99626	0.0094616	1.04171	0.192262	0.0624473	0.0020785	1176479
PGP1	1.02613	0.993665	0.0100616	1.03699	0.185043	0.0601293	0.00208805	1176479
PGP41	1.02856	1.0038	0.00929281	1.04507	0.176521	0.0574032	0.00210432	1176479
PGP27	1.03754	1.0072	0.0101059	1.05534	0.201234	0.0655155	0.00212954	1176479
PGP81	1.03525	0.995664	0.0100788	1.04424	0.210334	0.0688249	0.00224255	1176479
PGP50	1.02841	0.985687	0.0109849	1.04284	0.229785	0.0760825	0.00252597	1176479
PGP93	1.02745	0.994981	0.00844278	1.03168	0.157263	0.0527552	0.00287319	1176479
PGP87	1.02991	1.00748	0.00912509	1.04526	0.157647	0.0529484	0.0029074	1176479
PGP49	1.02514	0.984462	0.00995174	1.03921	0.221638	0.0755622	0.00335499	1176479
PGP69	1.02406	0.986841	0.00945992	1.02566	0.165008	0.0567719	0.0036549	1176479
PGP114	1.0214	0.991668	0.00956183	1.02991	0.163376	0.0562531	0.00368084	1176479
PGP36	1.03069	1.00089	0.00940792	1.04048	0.168108	0.057999	0.00374997	1176479
PGP42	1.03076	1.00165	0.0103565	1.04863	0.195104	0.0679832	0.00410629	1176479
PGP53	1.02914	0.996811	0.0102597	1.04343	0.194626	0.0685761	0.00453832	1176479
PGP25	1.04779	1.01476	0.00921739	1.05557	0.17405	0.0631435	0.00584381	1176479
PGP99	1.01591	0.993959	0.00979607	1.03286	0.165699	0.0602631	0.00596692	1176479
PGP113	1.02121	1.00532	0.0102581	1.04706	0.17202	0.0627971	0.00615704	1176479
PGP60	1.03367	1.00928	0.0108058	1.05234	0.17992	0.0671817	0.0074038	1176479
PGP21	1.03616	1.00146	0.00984541	1.03685	0.15027	0.0607621	0.0133951	1176479
PGP58	1.01784	1.00082	0.00979841	1.03551	0.148506	0.0603925	0.013932	1176479
PGP22	1.03781	1.01008	0.0112266	1.04998	0.163917	0.0670918	0.0145589	1176479
PGP83	1.02104	1.00458	0.00998239	1.03918	0.148359	0.0608166	0.0147095	1176479
PGP28	1.01378	0.997645	0.0105911	1.05303	0.221019	0.0912187	0.0153948	1176479
PGP51	1.0308	0.992868	0.0118603	1.0403	0.191073	0.0794109	0.0161226	1176479
PGP88	1.01828	1.00333	0.0102069	1.03838	0.147777	0.0620175	0.0171805	1176479
PGP66	1.02506	1.00637	0.00909135	1.03624	0.125886	0.053358	0.018311	1176479
PGP65	1.01212	0.99476	0.00879941	1.0229	0.120798	0.0519772	0.0201222	1176479
PGP38	1.03477	1.0007	0.0111273	1.03604	0.145299	0.0628652	0.0208171	1176479
PGP89	1.01948	1.0038	0.0105792	1.0385	0.146334	0.0633966	0.0209863	1176479
PGP79	1.02086	0.996158	0.00993028	1.0289	0.136732	0.0598313	0.022296	1176479
PGP3	1.032	1.00896	0.00965155	1.04547	0.154043	0.0678033	0.0230923	1176479
PGP40	1.03498	1.00015	0.0113333	1.03514	0.145693	0.0644887	0.0238709	1176479
PGP43	1.02577	0.99879	0.00991484	1.03612	0.151507	0.0674535	0.0246979	1176479
PGP52	1.03402	0.99845	0.0113679	1.03909	0.165075	0.0735438	0.0247948	1176479
PGP13	1.03631	1.00261	0.0104701	1.03699	0.143606	0.0644511	0.0258716	1176479
PGP90	1.02183	1.00395	0.0105722	1.03642	0.136448	0.0639994	0.033005	1176479
PGP70	1.00695	1.0009	0.00930081	1.03078	0.127156	0.0609676	0.0370122	1176479
PGP47	1.02937	1.00436	0.00938872	1.03503	0.126137	0.0608056	0.0380395	1176479
PGP44	1.03583	1.01793	0.00963935	1.04947	0.131788	0.0643412	0.0405334	1176479
PGP18	1.01373	0.991555	0.00978023	1.01989	0.121524	0.0597471	0.0419534	1176479
PGP15	1.03746	1.01077	0.00957252	1.03467	0.101817	0.0515566	0.0482849	1176479
PGP33	1.01632	1.00036	0.00882225	1.02687	0.117206	0.0603337	0.0520615	1176479
PGP48	1.03605	1.01532	0.0094481	1.04294	0.117624	0.0610974	0.0542066	1176479
PGP110	1.04049	1.01116	0.0102338	1.0437	0.136163	0.0707975	0.0544465	1176479
PGP54	1.02924	1.01639	0.0105601	1.04563	0.123963	0.0647509	0.0555621	1176479
PGP75	1.0112	1.00093	0.00889538	1.02383	0.098056	0.0513341	0.0561133	1176479
PGP72	1.00904	1.0057	0.00976469	1.0329	0.116644	0.0611734	0.05655	1176479
PGP109	1.0336	1.00993	0.010027	1.03897	0.118175	0.0638293	0.0641094	1176479
PGP55	1.02981	1.01691	0.00996606	1.04548	0.121233	0.0655162	0.0642522	1176479
PGP45	1.02915	1.01281	0.00896859	1.03697	0.104101	0.0589153	0.0772343	1176479
PGP11	1.02112	1.01081	0.0103095	1.03374	0.100605	0.0570509	0.0778295	1176479
PGP20	1.02107	1.00966	0.00959038	1.04525	0.146124	0.0842578	0.0828742	1176479
PGP2	1.00007	0.998775	0.00908211	1.02215	0.100049	0.0598081	0.0943604	1176479
PGP91	1.01499	1.00322	0.00968883	1.02495	0.0906831	0.0542611	0.0946753	1176479
PGP19	1.01589	1.00699	0.00955689	1.02875	0.0927388	0.055587	0.0952454	1176479
PGP16	1.0191	1.0118	0.0100425	1.03402	0.0948681	0.0579446	0.101584	1176479
PGP111	1.01603	0.999125	0.00998345	1.06825	0.272551	0.1722	0.113476	1176479
PGP8	1.02396	1.00148	0.00908475	1.02435	0.0973804	0.0619622	0.116041	1176479
PGP108	1.02183	1.00624	0.00963969	1.02967	0.100768	0.0647724	0.119775	1176479
PGP67	1.00504	1.0113	0.00877247	1.02782	0.0700869	0.0503532	0.163951	1176479
PGP107	1.01362	1.00296	0.00958454	1.02322	0.0850967	0.0611974	0.164369	1176479
PGP34	1.01943	1.01626	0.00959151	1.03588	0.0835102	0.0616417	0.175491	1176479
PGP35	1.01736	1.00982	0.00964617	1.0282	0.0779551	0.0590461	0.186754	1176479
PGP104	1.02228	1.00498	0.00986584	1.0219	0.0707364	0.0561215	0.20752	1176479
PGP12	1.02513	1.00515	0.00954307	1.0201	0.0648742	0.0522804	0.214647	1176479
PGP103	1.0202	1.00945	0.00960369	1.0247	0.0658282	0.0568983	0.247295	1176479
PGP106	1.0202	1.00945	0.00974438	1.0247	0.0658282	0.0575972	0.253077	1176479
PGP26	1.04109	1.02348	0.0102416	1.03877	0.0654659	0.0613661	0.286058	1176479
PGP98	1.01801	1.01258	0.00973732	1.02663	0.0598405	0.0588368	0.309126	1176479
PGP95	1.00713	1.00533	0.0101773	1.02078	0.0646254	0.0644877	0.316279	1176479
PGP14	1.01642	1.00802	0.00907196	1.02138	0.0579157	0.0602265	0.336235	1176479
PGP46	1.0222	1.01601	0.00935036	1.02845	0.0522751	0.057758	0.365428	1176479
PGP17	1.02818	1.02383	0.00877501	1.03269	0.0383327	0.0525526	0.465748	1176479
PGP9	1.02218	1.01558	0.00915839	1.02472	0.0375482	0.0553362	0.497425	1176479
PGP96	1.01775	1.01453	0.00952264	1.02162	0.0302533	0.050253	0.54716	1176479
PGP115	1.01186	1.0114	0.0101705	1.01683	0.0232307	0.0510578	0.649118	1176479
PGP101	1.00826	1.01314	0.00948317	1.01763	0.0195437	0.0557184	0.725769	1176479
PGP116	1.01285	1.01437	0.00963296	1.01621	0.00793485	0.0521469	0.879058	1176479
PGP7	1.01579	1.02281	0.00913492	1.02222	-0.00264585	0.0532896	0.960401	1176479

## Sheet: 5c
Supplementary Data 5c. Genomic control results for discovery meta-analysis and for multivariate analysis
Trait code - label of the univariate trait after harmonization/label of the multivariate trait
lambda GC - genomic inflation factor
Trait code	lambda GC
PGP1	1.02997
PGP2	1.01293
PGP3	1.02561
PGP4	1.03971
PGP5	1.0375
PGP6	1.02445
PGP7	1.02366
PGP8	1.01089
PGP9	1.02808
PGP10	1.03303
PGP11	1.02189
PGP12	1.02159
PGP13	1.02698
PGP14	1.00683
PGP15	1.02751
PGP16	1.02549
PGP17	1.02333
PGP18	1.01637
PGP19	1.02551
PGP20	1.01492
PGP21	1.01847
PGP22	1.03194
PGP23	1.03185
PGP24	1.03564
PGP25	1.03419
PGP26	1.03622
PGP27	1.03051
PGP28	1.031
PGP29	1.03548
PGP30	1.03345
PGP31	1.02728
PGP32	1.0262
PGP33	1.0228
PGP34	1.01702
PGP35	1.01367
PGP36	1.02797
PGP37	1.03118
PGP38	1.02218
PGP39	1.03634
PGP40	1.02697
PGP41	1.02666
PGP42	1.0275
PGP43	1.01715
PGP44	1.03462
PGP45	1.02541
PGP46	1.01759
PGP47	1.01169
PGP48	1.02628
PGP49	1.02664
PGP50	1.02728
PGP51	1.02393
PGP52	1.02219
PGP53	1.02488
PGP54	1.04036
PGP55	1.04039
PGP56	1.01423
PGP57	1.01361
PGP58	1.02251
PGP59	1.03196
PGP60	1.02446
PGP61	1.04566
PGP62	1.04003
PGP63	1.04207
PGP64	1.04113
PGP65	1.01957
PGP66	1.0263
PGP67	1.01969
PGP68	1.03861
PGP69	1.02568
PGP70	1.01715
PGP71	1.03811
PGP72	1.01697
PGP73	1.0311
PGP74	1.02789
PGP75	1.01678
PGP76	1.04638
PGP77	1.03057
PGP78	1.05115
PGP79	1.03053
PGP80	1.05194
PGP81	1.0312
PGP82	1.04968
PGP83	1.0336
PGP84	1.05835
PGP85	1.05873
PGP86	1.05788
PGP87	1.02173
PGP88	1.04453
PGP89	1.0443
PGP90	1.04485
PGP91	1.02381
PGP92	1.03302
PGP93	1.03166
PGP94	1.02833
PGP95	1.00445
PGP96	1.02394
PGP97	1.02047
PGP98	1.01284
PGP99	1.02345
PGP100	1.03566
PGP101	1.01681
PGP102	1.02136
PGP103	1.01707
PGP104	1.02168
PGP105	1.02136
PGP106	1.01707
PGP107	1.02004
PGP108	1.02109
PGP109	1.01295
PGP110	1.02759
PGP111	1.02202
PGP112	1.03345
PGP113	1.02868
PGP114	1.02141
PGP115	1.02201
PGP116	1.02011
PGP117	1.03478
G	1.055
G0	1.017
G1	1.033
G2	1.054
G3	1.064
G4	1.033
S	1.051
S0	1.025
S1	1.05
S2	1.037
S3	1.037
S4	1.035
B	1.029
HB	1.059
HB3	1.064
HB4	1.033
LB	1.044
OM	1.023
FUC_A	1.051
FUC_C	1.024
N	1.053
