# Supplementary material for: A genome-wide association study in 10,000 individuals links plasma N-glycome to liver disease and anti-inflammatory proteins
Source: Nat Commun. 2025 Jul 1;16:5525. doi: 10.1038/s41467-025-60431-y (PMC12218978; doi:10.1038/s41467-025-60431-y)
Supplement: Supplementary file 8 — Supplementary Data 6 [file 41467_2025_60431_MOESM8_ESM.xlsx]

## Sheet: 6
Supplementary Data 6. SBayesR whole genome prediction models and SNP-based heritability for 117 N-glycome traits
R2 - correlation between polygenic scores for N-glycome trait and measured N-glycome trait, calculated for 187 CEDAR samples
R2_p-value - P-value for R2
FDR - P-value of R2, corrected for multiple testing using FDR
h2_SNP - SNP-based heritability
SE_h2_SNP - standard error of SNP-based heritability
N-glycome trait	R2	R2 p-value	FDR	h2_SNP	SE_h2_SNP
PGP111_A	0.199558	1.47e-10	1.7199e-08	0.52074	0.0313976
PGP30_A	0.182989	1.018e-09	5.9553e-08	0.588507	0.0339787
PGP112_A	0.172574	3.378e-09	7.90452e-08	0.619777	0.0357372
PGP97_A	0.173646	2.988e-09	8.7399e-08	0.451073	0.0336394
PGP24_A	0.175904	2.306e-09	8.9934e-08	0.556402	0.0339787
PGP102_A	0.153357	2.9866e-08	4.99189e-07	0.43556	0.0315937
PGP105_A	0.154013	2.7746e-08	5.41047e-07	0.435481	0.0314235
PGP92_A	0.149122	4.8013e-08	5.61752e-07	0.568931	0.0343785
PGP113_A	0.149754	4.4733e-08	5.81529e-07	0.533712	0.0329231
PGP63_A	0.149769	4.4661e-08	6.53167e-07	0.567102	0.0351554
PGP86_A	0.139132	1.4599e-07	1.5528e-06	0.527391	0.0362394
PGP78_A	0.134772	2.36446e-07	2.30535e-06	0.539325	0.0341563
PGP84_A	0.128658	4.63429e-07	4.17086e-06	0.513919	0.0339543
PGP85_A	0.124551	7.26799e-07	6.07396e-06	0.520255	0.0333579
PGP32_A	0.121138	1.05517e-06	8.23033e-06	0.541344	0.0332747
PGP27_A	0.11923	1.29897e-06	8.93997e-06	0.538279	0.0329435
PGP41_A	0.119485	1.26339e-06	9.23854e-06	0.50238	0.0363727
PGP80_A	0.109662	3.66775e-06	2.38404e-05	0.541981	0.0347201
PGP33_A	0.106695	5.05266e-06	3.11137e-05	0.469269	0.0328929
PGP82_A	0.103614	7.04125e-06	3.92298e-05	0.537162	0.0348912
PGP45_A	0.103865	6.8536e-06	4.00936e-05	0.493574	0.0354354
PGP56_A	0.0999506	1.04386e-05	5.55144e-05	0.448806	0.0330362
PGP25_A	0.0963467	1.53617e-05	7.18928e-05	0.567262	0.0329427
PGP29_A	0.0963865	1.52963e-05	7.45695e-05	0.540585	0.032509
PGP60_A	0.0967391	1.47295e-05	7.49283e-05	0.484694	0.0328943
PGP11_A	0.0939716	1.98068e-05	8.91306e-05	0.428107	0.0310104
PGP22_A	0.0907599	2.79132e-05	0.000120957	0.496559	0.0339981
PGP87_A	0.0900704	3.0044e-05	0.000125541	0.472087	0.0326084
PGP74_A	0.0895798	3.16581e-05	0.000127724	0.496166	0.0328754
PGP23_A	0.0881572	3.68426e-05	0.000143686	0.473339	0.0324811
PGP57_A	0.0841409	5.64973e-05	0.000213232	0.434655	0.0311538
PGP34_A	0.0831851	6.25397e-05	0.000228661	0.514846	0.0330158
PGP110_A	0.082435	6.77297e-05	0.000240133	0.572867	0.0342064
PGP48_A	0.076192	0.000131363	0.000452043	0.50865	0.0336567
PGP17_A	0.0755346	0.00014084	0.000470808	0.454437	0.0321102
PGP15_A	0.0730733	0.000182782	0.000594041	0.442532	0.0306824
PGP10_A	0.0684939	0.000296719	0.000938274	0.412226	0.0317717
PGP12_A	0.0682016	0.00030603	0.00094225	0.386581	0.029786
PGP44_A	0.0675615	0.000327457	0.000982371	0.555097	0.0356198
PGP20_A	0.0661783	0.000379013	0.00110861	0.454623	0.0312191
PGP95_A	0.0650529	0.000426886	0.00121819	0.370394	0.0290582
PGP91_A	0.0644509	0.000454924	0.00126729	0.417085	0.0301524
PGP53_A	0.0616407	0.000612189	0.00162787	0.445618	0.0342852
PGP59_A	0.0617623	0.000604379	0.00164447	0.445515	0.0318985
PGP81_A	0.0574665	0.000951519	0.00247395	0.49681	0.0318622
PGP8_A	0.0558114	0.00113339	0.00288275	0.376388	0.0285128
PGP31_A	0.0549315	0.00124387	0.00309644	0.389359	0.0316099
PGP52_A	0.0530915	0.001511	0.00368306	0.393464	0.0293384
PGP26_A	0.0528639	0.00154781	0.00369579	0.452467	0.0317692
PGP66_A	0.0515962	0.00176995	0.00414168	0.429043	0.0340657
PGP13_A	0.0510908	0.00186717	0.00428351	0.468056	0.032627
PGP14_A	0.0505436	0.00197851	0.00445165	0.384076	0.0301799
PGP77_A	0.0502576	0.00203933	0.00450192	0.481661	0.0311867
PGP36_A	0.0484801	0.00246174	0.00533377	0.439382	0.0324315
PGP6_A	0.0467576	0.00295491	0.0062859	0.440459	0.0330595
PGP79_A	0.0464824	0.00304243	0.00635651	0.416671	0.033198
PGP93_A	0.0436258	0.00412055	0.00845797	0.432295	0.0329258
PGP50_A	0.0431638	0.00432799	0.0087306	0.397235	0.0295158
PGP49_A	0.042642	0.004575	0.00907246	0.392563	0.0291657
PGP67_A	0.0423948	0.00469691	0.00915897	0.448163	0.0329028
PGP114_A	0.0416879	0.005064	0.00971292	0.423857	0.0314014
PGP3_A	0.0414487	0.00519463	0.00980277	0.473753	0.0324098
PGP94_A	0.0396516	0.0062917	0.0116846	0.445613	0.0332578
PGP42_A	0.0374352	0.00797323	0.0143518	0.469788	0.0329255
PGP108_A	0.0375488	0.00787685	0.0143999	0.399683	0.0304195
PGP75_A	0.0370883	0.00827489	0.0144502	0.407395	0.0331274
PGP47_A	0.0370951	0.00826887	0.0146585	0.397828	0.0313427
PGP76_A	0.0357012	0.00960135	0.01652	0.459637	0.0345335
PGP28_A	0.0354385	0.00987585	0.016746	0.465023	0.030723
PGP72_A	0.0345767	0.0108338	0.0181079	0.435975	0.0315801
PGP54_A	0.0341227	0.0113759	0.0187462	0.539077	0.0338875
PGP89_A	0.0326848	0.013282	0.0215832	0.452365	0.0318099
PGP55_A	0.0323584	0.0137581	0.0220507	0.525218	0.0342259
PGP83_A	0.0315775	0.0149693	0.0236677	0.47971	0.0343354
PGP90_A	0.0300243	0.0177121	0.0276309	0.460367	0.0347723
PGP43_A	0.0291562	0.0194638	0.029964	0.405435	0.0331593
PGP68_A	0.0269145	0.0248569	0.0377696	0.520413	0.0329117
PGP88_A	0.026361	0.0264109	0.0396164	0.459454	0.0316503
PGP51_A	0.0241454	0.0337066	0.0499199	0.402371	0.030557
PGP37_A	0.0221662	0.0419875	0.0606486	0.467232	0.0332034
PGP4_A	0.0222123	0.0417723	0.061092	0.476621	0.0342863
PGP61_A	0.0209148	0.0482935	0.0689066	0.481612	0.0338283
PGP16_A	0.0188128	0.0612187	0.0862962	0.465709	0.0320783
PGP73_A	0.0168146	0.076925	0.107146	0.442546	0.0330429
PGP58_A	0.0151844	0.0929206	0.127902	0.421333	0.0311444
PGP100_A	0.0146491	0.0989267	0.133039	0.443549	0.0336565
PGP21_A	0.0146742	0.0986351	0.13419	0.41444	0.033651
PGP101_A	0.0122442	0.131644	0.175027	0.355866	0.030571
PGP109_A	0.0102852	0.167246	0.21742	0.393114	0.031279
PGP69_A	0.0103471	0.165968	0.218183	0.396206	0.0316255
PGP96_A	0.0101618	0.169828	0.21835	0.378694	0.0313718
PGP9_A	0.00982578	0.177095	0.225219	0.371684	0.0308137
PGP19_A	0.0084572	0.210644	0.265004	0.407505	0.0310177
PGP2_A	0.00780515	0.229218	0.285303	0.374738	0.0306056
PGP1_A	0.00753353	0.237528	0.292534	0.447467	0.0320298
PGP70_A	0.00704865	0.253286	0.308692	0.43508	0.0331285
PGP46_A	0.0069101	0.258021	0.311221	0.380365	0.0309492
PGP35_A	0.00664797	0.26728	0.3191	0.40747	0.0319844
PGP71_A	0.00645828	0.274239	0.324101	0.468679	0.0339025
PGP115_A	0.00572851	0.303226	0.354774	0.370268	0.0310901
PGP117_A	0.00561441	0.308105	0.356914	0.444614	0.0338919
PGP64_A	0.00519111	0.327122	0.375228	0.506745	0.0331441
PGP39_A	0.00498995	0.3367	0.382465	0.476684	0.0335446
PGP18_A	0.00451757	0.36072	0.40581	0.368085	0.0303261
PGP99_A	0.00386757	0.397804	0.443267	0.41543	0.0322637
PGP5_A	0.00271716	0.478623	0.528291	0.4824	0.0351118
PGP38_A	0.00175094	0.569611	0.622846	0.411693	0.0320193
PGP106_A	0.00121074	0.636373	0.689404	0.405376	0.0298334
PGP103_A	0.00115507	0.644244	0.691528	0.406269	0.0296598
PGP7_A	0.00110319	0.65179	0.693268	0.390599	0.0320377
PGP65_A	0.00101131	0.665693	0.701676	0.408886	0.0291565
PGP116_A	0.000924412	0.679549	0.709886	0.363802	0.0308524
PGP62_A	0.000857971	0.690667	0.715115	0.465278	0.0329783
PGP107_A	0.000791348	0.702327	0.720809	0.378992	0.0318747
PGP104_A	0.000589133	0.741597	0.754494	0.365604	0.0305715
PGP98_A	0.000282315	0.819458	0.826522	0.390622	0.0307738
PGP40_A	0.000105568	0.889003	0.889003	0.402838	0.0321474
