# Supplementary material for: A genome-wide association study in 10,000 individuals links plasma N-glycome to liver disease and anti-inflammatory proteins
Source: Nat Commun. 2025 Jul 1;16:5525. doi: 10.1038/s41467-025-60431-y (PMC12218978; doi:10.1038/s41467-025-60431-y)
Supplement: Supplementary file 9 — Supplementary Data 7 [file 41467_2025_60431_MOESM9_ESM.xlsx]

## Sheet: 7a
Supplementary Data 7a. Summary of in silico post-GWAS follow up for gene and variant prioritization
Prioritized genes - list of genes ranked by a combination of methods, with bold indicating the highest prioritization score. Numbers in parentheses after gene names represent the prioritization scores, which are the sum of methods used for ranking. Type - locus type: biosynthesis of N-glycans, abundance of N-glycoproteins in the blood, regulation of transcription, and ion homeostasis Nearest gene…
rs_id	Chr	bp	Prioritized genes	Type	1. Nearest gene	2. Direct experimental support	3. CDG gene	4. Glycan synthesis gene	5. Damaging variation	5. Coding variation	6. cis eQTL effect	7. cis pQTL effect	8. DEPICT	Prioritized genes from previous works
rs16830188	1	25298841	RUNX3 (3)	regulation of transcription	RUNX3	RUNX3 [1]	-	-	-	-	-	-	RUNX3	MAN1C1/RUNX3 [5,7]
rs12726286	1	93334379	DIPK1A (1) EVI5 (1)		DIPK1A		-	-	-	-	-	-	EVI5	-
rs1329427	1	196704559	CFH (2)		CFH		-	-	-	-		CFAH (CFH)	-	-
rs1260326	2	27730940	GCKR (3) NRBP1 (1) ZNF513 (1)	Lipid/glucose	GCKR		-	-	-	GCKR/rs1260326/L446P,L446R,L147P,L147R,L256P,L256R	NRBP1 (whole blood)	-	ZNF513, GCKR	-
rs1257218	2	135014685	MGAT5 (3)	biosynthesis of N-glycans	MGAT5		-	MGAT5	-	-	-	-	MGAT5	MGAT5 [5,6]
rs2470750	3	98690592	ST3GAL6 (1) DCBLD2 (1)	biosynthesis of N-glycans	DCBLD2		-	ST3GAL6	-	-		-	-	-
rs9842703	3	142934693	CHST2 (1) SLC9A9 (1)	biosynthesis of N-glycans/ ion homeostasis	SLC9A9		-	CHST2	-	-	-	-	-	SLC9A9 [5,8]
rs11710456	3	186725887	ST6GAL1 (3)	biosynthesis of N-glycans	ST6GAL1		-	ST6GAL1	-	-	-	-	ST6GAL1	ST6GAL1 [5,7]
rs3774964	4	103519487	SLC39A8 (3) NFKB1 (3) BANK1 (1) MANBA (1)	ion homeostasis	NFKB1	SLC39A8 [4]	SLC39A8	-	-		NFKB1 (Whole Blood, CD4+ T lymphocytes (Peripheral blood)), MANBA (Whole blood)	-	NFKB1, SLC39A8, BANK1	-
rs7705720	5	95280033	ELL2 (2)	regulation of transcription	ELL2		-	-	-	-	-	-	ELL2	ELL2 [7]
rs8283	6	32083300	ATF6B (1) C4A-C4B (1) LOC100133678 (1) C2 (1) CFB (1) NCR3 (1)	regulation of transcription	ATF6B		-	-	C2/rs9332739/E318D,E186D,E72D,E41D,E105D,E289D; CFB/rs4151667/L9H	C2/rs9332739/E318D,E186D,E72D,E41D,E105D,E289D; CFB/rs4151667/L9H	NCR3 (CD19+ B lymphocytes (Peripheral blood), LOC100133678 (CD14+ monocytes (Peripheral blood)	C4 (C4A-C4B)	-	PRRC2A, HLA region [5,7]
rs4543384	6	139629524	TXLNB (1) C6ORF115 (1)		TXLNB		-	-	-	-	C6ORF115 (CD8+ T lymphocytes (Peripheral blood))	-	-	TXLNB [7]
rs7758383	6	143169723	HIVEP2 (2)	regulation of transcription	HIVEP2		-	-	-	-	-	-	HIVEP2	HIVEP2 [7]
rs7804185	7	50353144	IKZF1 (3)	regulation of transcription	IKZF1	IKZF1 [2]	-	-	-	-	-	-	IKZF1	IKZF1 [5,7]
rs34166762	7	73018524	BCL7B (1) MLXIPL (1) WBSCR22 (1)	regulation of transcription/Lipid	MLXIPL		-	-	-	-	WBSCR22 (CD4+ T lymphocytes (Peripheral blood))	-	BCL7B	-
rs7781265	7	150950940	SMARCD3 (1) CHPF2 (1)	regulation of transcription	SMARCD3		-	CHPF2	-	-	-	-	-	ABCF2 [7]
rs4841133	8	9183664	LOC157273 (1)		LOC157273		-	-	-	-		-	-	-
rs28601761	8	126500031	TRIB1 (2)	Lipid	TRIB1		-	-	-	-	-	-	TRIB1	-
rs13297246	9	33128617	B4GALT1 (4) SPINK4 (2)	biosynthesis of N-glycans	B4GALT1	SPINK4 [1]	B4GALT1	B4GALT1	-	SPINK4/rs706107/V7I	-	-	B4GALT1	B4GALT1/SPINK4 [5,7]
rs582118	9	136145471	ABO (3) GBGT1 (1)	biosynthesis of N-glycans	ABO		-	ABO	ABO/rs8176719/-86_87X	ABO/rs8176719/-86_87X	GBGT1 (Peripheral blood)	-	-	-
rs174528	11	61543499	FADS2 (2) MYRF (2) C11ORF10 (1) FADS1 (1)	Lipid/glucose	MYRF		-	-	-	MYRF/rs174535/S1011R,S1051R,S437R; FADS2/rs174568/H38Q	C11ORF10 (Peripheral blood) FADS1 (Peripheral blood), FADS2 (Peripheral blood)	-	-	-
rs36020612	11	123344435	GRAMD1B (2)	Lipid	GRAMD1B		-	-	-	-	GRAMD1B (Whole blood)	-	-	-
rs78689694	11	126234820	ST3GAL4 (4) SRPR (2) PATE2 (1)	biosynthesis of N-glycans	ST3GAL4		-	ST3GAL4	-	-	ST3GAL4 (liver) SRPR (peripheral blood) PATE2 (CD19+ B lymphocytes (Peripheral blood))	-	ST3GAL4, SRPR	ST3GAL4 [5,6]
rs111711955	11	134264529	B3GAT1 (3) RP11-627 (1)	biosynthesis of N-glycans	B3GAT1		-	B3GAT1	-	-	B3GAT1 (liver, peripheral blood), RP11-469 (liver)	-	-	B3GAT1 [5,6]
rs11223982	11	134612702	LINC02714 (1)		LINC02714		-	-	-	-	-	-	-	-
rs7970695	12	121423376	HNF1A (3) SPPL3 (2) RNF10 (1) OASL (1)	regulation of transcription	HNF1A	SPPL3 [1], HNF1A [3]	-	-	-	HNF1A/rs2464195/R503H,R503P,R75H,R75P,R85H,R85P	SPPL3 (Peripheral blood), RNF10 (Peripheral blood)	-	OASL	HNF1A/SPPL3 [5,6]
rs7161378	14	65450780	MAX (2) CHURC1 (1) CHURC1-FNTB (1) FUT8 (1)	regulation of transcription, biosynthesis of N-glycans	CHURC1-FNTB		-	-	-	-	CHURC1 CD15+ granulocytes (Peripheral blood), CD4+ T lymphocytes (Peripheral blood), CD19+ B lymphocytes (Peripheral blood), CD14+ monocytes (Peripheral blood)) MAX (CD19+ B lymphocytes)	-	FUT8, MAX	-
rs8022053	14	65867947	FUT8 (6) MAX (1) RP11-840 (1)	biosynthesis of N-glycans	FUT8		FUT8	FUT8	-	FUT8/rs2229677/Q55H	FUT8 (CD14+ monocytes (Peripheral blood)) MAX (CD8+ T lymphocytes (Peripheral blood) RP11-840 (Whole blood)	-	FUT8, MAX	FUT8 [5,6,7]
rs28929474	14	94844947	SERPINA1 (2)	abundance of N-glycoproteins in the blood	SERPINA1		-	-	SERPINA1/rs28929474/E366Q,E366K	SERPINA1/rs28929474/E366Q,E366K	-	-		-
rs4075105	14	106000231	TMEM121 (1)		TMEM121		-	-	-	-	-	-	-	IGH/TMEM121 [5,6,7]
rs8046823	16	71400131	CALB2 (1) LOC105371332 (1)	ion homeostasis	CALB2, LOC105371332		-	-	-	-		-	-	-
rs217184	16	72105965	HP (2) HPR (2) DHODH (1)	abundance of N-glycoproteins in the blood	HPR		-	-	DHODH/rs61733129/A341V,A339V; HPR/rs2021171/R240K,R240T,R203K,R203T,R83K,R83T;	HPR/rs2021171/R240K,R240T,R203K,R203T,R83K,R83T; HPR/rs1065360/V320A, V283A,V163A; DHODH/rs61733129/A341V,A339V	-	HPT (HP)	HP	-
rs4500785	17	16848565	TNFRSF13B (3) TBC1D27 (1) COPS3 (1)		TNFRSF13B		-	-	-	TNFRSF13B/rs34562254/P251L,P205L	COPS3 (CD15+ granulocytes (Peripheral blood))	-	TNFRSF13B, TBC1D27	TNFRSF13B [8]
rs2659007	17	79217478	SLC38A10 (4) CEP131 (1) AATK (1) C17ORF56 (1)	ion homeostasis	SLC38A10		-	-	-	SLC38A10/rs10569617/VII 1070-1072 VII; SLC38A10/rs2725405/A831V,A831G,A831D,A217V,A217G,A217D,A208V,A208G,A208D	SLC38A10 (CD14+ monocytes, CD15+ granulocytes) C17ORF56 (CD15+ granulocytes, Peripheral blood) AATK, CEP131 (Peripheral blood)	-	SLC38A10	CEP131 [7]
rs78060698	19	5832773	FUT6 (3) FUT3 (1) FUT5 (1) NRTN (1) NDUFA11 (1)	biosynthesis of N-glycans	FUT6		-	FUT6, FUT3, FUT5	FUT6/rs17855739/E247K	NRTN/rs79744308/A59T; FUT6/rs17855739/E247K; NDUFA11/rs12980262/A186V	-	-	-	FUT6 [5,6,7]
rs11669860	19	19277296	MEF2B (1)	regulation of transcription	MEF2B		-	-	-	-	-	-	-	MEF2B [8]
rs2618588	20	17832658	LOC107985440 (1)		LOC107985440		-	-	-	-		-	-	MGME1 [8]
rs2834847	21	36588180	RUNX1 (2)	regulation of transcription	RUNX1		-	-	-	-	-	-	RUNX1	RUNX1 [7]
rs2186369	22	24170996	SMARCB1 (2) DERL3 (2)	regulation of transcription	SMARCB1		-	-	DERL3/rs3177243/F149L	DERL3/rs3177243/F149L	SMARCB1 (Liver)	-	DERL3	SMARCB1/DERL3/ VPREB3 [5,7]
rs4821898	22	39838352	MGAT3 (2) SYNGR1 (1) TAB1 (1) LOC100506472 (1)	biosynthesis of N-glycans	TAB1, LOC100506472		-	MGAT3	-	-	MGAT3 (CD19+ B lymphocytes, CD8+ T lymphocytes) SYNGR1 (CD14+ monocytes)	-	-	MGAT3 [5,7]
[1] https://doi.org/10.1089/crispr.2021.0089 [2] https://doi.org/10.1126/sciadv.aax0301 [3] https://doi.org/10.1371/journal.pgen.1001256 [4] https://doi.org/10.1172/JCI90896
[5] TPNG https://doi.org/10.1093/glycob/cwaa053
[6] TF https://doi.org/10.1038/s41467-022-29189-5
[7] IgG https://doi.org/10.1126/sciadv.aax0301
[8] MV IgG https://doi.org/10.1093/hmg/ddab072

## Sheet: 7b
Supplementary Data 7b. Predicted functional consequences of single nucleotides variants (FATHMM-XF)
Predictions are given as p-values in the range [0, 1]: values above 0.5 are predicted to be deleterious, while those below 0.5 are predicted to be neutral or benign. P-values close to the extremes (0 or 1) are the highest-confidence predictions that yield the highest accuracy.
Chr	Position	Ref. Base	Mutant Base	Coding Score	Non-Coding Score	Warning
1	25298841	C	T	--	0.184485	benign
2	134864344	A	G	--	0.086879	benign
2	134864518	T	C	--	0.047635	benign
2	134864871	T	G	--	0.226272	benign
2	134865196	T	C	--	0.088812	benign
2	134866574	A	G	--	0.067382	benign
2	134866840	A	G	--	0.056490	benign
2	134867244	A	G	--	0.067886	benign
2	134867390	T	C	--	0.057187	benign
2	134867672	G	A	--	0.056490	benign
2	134870080	A	G	--	0.052948	benign
2	134870498	A	G	--	0.083669	benign
2	134871884	A	G	--	0.066894	benign
2	134872561	T	C	--	0.079573	benign
2	134873270	T	C	--	0.054599	benign
2	134873680	A	G	--	0.051133	benign
2	134874008	A	G	--	0.101564	benign
2	134874719	T	C	--	0.047310	benign
2	134875346	A	G	--	0.054961	benign
2	134879492	A	T	--	0.013209	benign (high conf.)
2	134879670	G	A	--	0.036960	benign
2	134880830	A	G	--	0.021238	benign (high conf.)
2	134883353	C	G	--	0.041973	benign
3	142900528	T	C	--	0.079337	benign
3	142901537	T	C	--	0.145834	benign
3	142920424	G	C	--	0.241234	benign
3	142925823	G	A	--	0.102097	benign
3	142926765	G	A	--	0.103044	benign
3	142934693	A	G	--	0.070032	benign
3	142938503	T	G	--	0.069729	benign
3	142939214	A	T	--	0.118273	benign
3	142939775	C	A	--	0.090152	benign
3	142940782	G	A	--	0.102515	benign
3	142940990	A	G	--	0.097333	benign
3	142943746	A	G	--	0.116725	benign
3	142944141	T	A	--	0.096682	benign
3	142944167	G	A	--	0.077069	benign
3	142962544	G	A	--	0.068291	benign
3	186706879	C	T	--	0.040232	benign
3	186711098	G	T	--	0.014033	benign (high conf.)
3	186712749	G	T	--	0.022490	benign (high conf.)
3	186712963	A	G	--	0.020302	benign (high conf.)
3	186713103	T	C	--	0.019670	benign (high conf.)
3	186713289	A	G	--	0.012378	benign (high conf.)
3	186713556	C	T	--	0.016443	benign (high conf.)
3	186715319	G	A	--	0.025722	benign (high conf.)
3	186715887	G	T	--	0.012675	benign (high conf.)
3	186718745	A	C	--	0.034303	benign
3	186722362	T	C	--	0.032359	benign
3	186722450	T	G	--	0.014155	benign (high conf.)
3	186722848	G	GT	--	--	No prediction found
3	186723150	A	G	--	0.015298	benign (high conf.)
3	186723975	C	A	--	0.033398	benign
3	186724219	A	G	--	0.016396	benign (high conf.)
3	186725887	G	A	--	0.025289	benign (high conf.)
3	186727170	C	A	--	0.049182	benign
3	186739677	G	A	--	0.173988	benign
4	103503824	G	C	--	0.014287	benign (high conf.)
4	103504305	C	T	--	0.010743	benign (high conf.)
4	103504943	C	A	--	0.032246	benign
4	103504945	A	G	--	0.037732	benign
4	103504948	T	A	--	0.030711	benign
4	103508526	C	T	--	0.012568	benign (high conf.)
4	103508824	A	G	--	0.031470	benign
4	103509436	G	A	--	0.015643	benign (high conf.)
4	103510511	C	T	--	0.015059	benign (high conf.)
4	103511330	C	T	--	0.015328	benign (high conf.)
4	103513073	C	G	--	0.012470	benign (high conf.)
4	103514445	C	G	--	0.019186	benign (high conf.)
4	103515055	G	T	--	0.013917	benign (high conf.)
4	103519487	A	G	--	0.038841	benign
5	95225039	C	A	--	0.043784	benign
5	95231115	C	T	--	0.034005	benign
5	95262616	T	C	--	0.037289	benign
5	95267682	G	GT	--	--	No prediction found
5	95268768	G	A	--	0.014823	benign (high conf.)
5	95269602	A	G	--	0.025369	benign (high conf.)
5	95270241	C	T	--	0.023037	benign (high conf.)
5	95270865	A	C	--	0.017609	benign (high conf.)
5	95270872	A	G	--	0.018614	benign (high conf.)
5	95271173	A	T	--	0.039378	benign
5	95271478	C	T	--	0.029529	benign (high conf.)
5	95272428	G	C	--	0.026575	benign (high conf.)
5	95272429	A	C	--	0.028789	benign (high conf.)
5	95273410	T	A	--	0.014882	benign (high conf.)
5	95273915	G	C	--	0.019450	benign (high conf.)
5	95274632	T	C	--	0.016674	benign (high conf.)
5	95274702	A	G	--	0.016887	benign (high conf.)
5	95274795	C	T	--	0.023386	benign (high conf.)
5	95276063	G	A	--	0.029403	benign (high conf.)
5	95276260	C	A	--	0.041607	benign
5	95277555	A	G	--	0.043477	benign
5	95277776	C	T	--	0.014353	benign (high conf.)
5	95278019	A	G	--	0.034968	benign
5	95278679	G	A	--	0.137600	benign
5	95279233	A	C	--	0.036878	benign
5	95280033	T	C	--	0.034550	benign
5	95280848	T	A	--	0.056772	benign
5	95281353	C	T	--	0.016835	benign (high conf.)
5	95282091	A	C	--	0.013352	benign (high conf.)
5	95283658	A	C	--	0.016120	benign (high conf.)
5	95284340	T	C	--	0.035408	benign
5	95284341	C	T	--	0.026872	benign (high conf.)
5	95285771	G	A	--	0.017809	benign (high conf.)
5	95286609	T	C	--	0.030148	benign
5	95286726	A	C	--	0.055434	benign
5	95287113	C	A	--	0.039297	benign
5	95288165	G	A	--	0.021465	benign (high conf.)
5	95288576	T	C	--	0.038027	benign
5	95288618	G	A	--	0.024694	benign (high conf.)
5	95289333	A	G	--	0.018239	benign (high conf.)
5	95289398	A	G	--	0.041742	benign
5	95289502	C	T	--	0.013184	benign (high conf.)
5	95289542	G	A	--	0.014890	benign (high conf.)
5	95291056	G	C	--	0.043467	benign
5	95291425	G	A	--	0.020383	benign (high conf.)
5	95292267	C	T	--	0.015877	benign (high conf.)
5	95293316	C	G	--	0.014984	benign (high conf.)
5	95293412	G	A	--	0.029146	benign (high conf.)
5	95310985	C	T	--	0.020981	benign (high conf.)
5	95323378	T	C	--	0.016538	benign (high conf.)
5	95324375	G	A	--	0.020932	benign (high conf.)
5	95338376	T	C	--	0.036753	benign
5	95347786	A	G	--	0.041937	benign
6	29818568	T	C	--	0.054277	benign
6	29818705	A	G	--	0.057210	benign
6	29818726	A	G	--	0.064323	benign
6	29820002	C	A	--	0.076095	benign
6	29820182	A	G	--	0.064625	benign
6	29820197	A	G	--	0.057772	benign
6	29820448	G	A	--	0.048817	benign
6	29820951	T	A	--	0.049058	benign
6	29821032	C	T	--	0.053948	benign
6	29821270	G	A	--	0.034063	benign
6	29821837	C	T	--	0.059899	benign
6	29821937	C	T	--	0.060209	benign
6	29822070	C	T	--	0.057614	benign
6	29822415	C	G	--	0.051605	benign
6	29822649	C	T	--	0.052395	benign
6	29822659	G	A	--	0.053948	benign
6	29823164	G	A	--	0.059481	benign
6	29823883	A	G	--	0.066534	benign
6	29824183	T	C	--	0.072664	benign
6	29824771	G	A	--	0.091777	benign
6	29825415	A	G	--	0.092188	benign
6	29825510	A	G	--	0.087972	benign
6	29826726	T	A	--	0.119463	benign
6	29826907	G	A	--	0.090158	benign
6	29827149	C	T	--	0.067208	benign
6	29827332	C	T	--	0.120726	benign
6	29827597	G	T	--	0.074775	benign
6	29827956	C	T	--	0.067285	benign
6	29828435	A	G	--	0.064819	benign
6	29828622	A	G	--	0.060746	benign
6	29829407	G	A	--	0.053566	benign
6	29829514	G	A	--	0.056768	benign
6	29829592	C	A	--	0.068138	benign
6	29830209	A	G	--	0.052211	benign
6	29830670	G	A	--	0.056408	benign
6	29830725	G	A	--	0.062137	benign
6	29831418	C	G	--	0.061083	benign
6	29831706	C	A	--	0.056298	benign
6	29831814	G	A	--	0.052324	benign
6	29832479	T	C	--	0.063960	benign
6	29832516	C	T	--	0.055930	benign
6	29832692	C	T	--	0.050693	benign
6	29832723	C	G	--	0.052915	benign
6	29832840	C	T	--	0.046191	benign
6	29834472	C	T	--	0.054724	benign
6	29834805	A	G	--	0.069424	benign
6	29836463	C	T	--	0.105022	benign
6	29836647	G	C	--	0.067506	benign
6	29837158	C	T	--	0.061117	benign
6	29837507	G	A	--	0.058074	benign
6	29839672	T	C	--	0.059842	benign
6	29840156	G	A	--	0.063969	benign
6	29842451	A	G	--	0.066297	benign
6	29842545	C	T	--	0.095788	benign
6	29850381	T	G	--	0.060760	benign
6	29852752	A	C	--	0.079415	benign
6	29853430	C	T	--	0.063530	benign
6	29856194	G	C	--	0.035260	benign
6	29856303	C	T	--	0.036645	benign
6	29858840	A	C	--	0.074106	benign
6	29860427	C	T	--	0.042822	benign
6	29866218	C	T	--	0.060974	benign
6	29868463	A	C	--	0.078089	benign
6	29870202	C	T	--	0.064917	benign
6	29870305	C	T	--	0.069248	benign
6	29874989	T	G	--	0.062144	benign
6	29882530	T	G	--	0.074280	benign
6	29884539	G	A	--	0.061418	benign
6	29887067	G	T	--	0.058074	benign
6	29889850	G	T	--	0.065391	benign
6	29896108	A	T	--	0.099686	benign
6	29896112	C	T	--	0.067456	benign
6	29896999	C	T	--	0.039023	benign
6	29897860	C	G	--	0.080810	benign
6	29898765	T	C	--	0.078833	benign
6	29899015	T	G	--	0.081540	benign
6	29899493	T	C	--	0.067040	benign
6	29902254	C	T	--	0.126366	benign
6	29902881	G	A	--	0.076176	benign
6	29904453	A	G	--	0.071603	benign
6	29905979	C	A	--	0.079904	benign
6	29906815	T	C	--	0.059927	benign
6	29907961	G	C	--	0.076095	benign
6	29908676	T	A	--	0.097145	benign
6	29909021	C	G	--	0.064430	benign
6	29910663	G	A	0.282466	--	benign
6	29910731	G	A	0.273053	--	benign
6	29910910	C	T	--	0.025993	benign (high conf.)
6	29911222	C	T	0.309768	--	benign
6	29913137	A	G	--	0.021760	benign (high conf.)
6	29913374	C	G	--	0.144845	benign
6	29914696	G	A	--	0.056111	benign
6	29916203	G	C	--	0.056828	benign
6	29916618	G	A	--	0.045606	benign
6	29918022	C	T	--	0.052467	benign
6	29918059	C	T	--	0.066689	benign
6	29920272	T	A	--	0.056343	benign
6	29920954	G	A	--	0.064948	benign
6	29923008	G	C	--	0.084191	benign
6	29923227	G	A	--	0.080086	benign
6	29923239	G	T	--	0.075674	benign
6	29924831	T	C	--	0.024443	benign (high conf.)
6	29939854	C	T	--	0.011884	benign (high conf.)
6	29958807	A	C	--	0.074496	benign
6	29961274	A	G	--	0.880917	pathogenic
6	29966787	G	A	--	0.062137	benign
6	29979797	T	G	--	0.020838	benign (high conf.)
6	29988642	G	A	--	0.017982	benign (high conf.)
6	29991867	C	T	--	0.017467	benign (high conf.)
6	30023079	T	C	--	0.028589	benign (high conf.)
6	30042209	G	T	--	0.027574	benign (high conf.)
6	30049966	G	C	--	0.076176	benign
6	30052942	G	A	--	0.077053	benign
6	30056476	A	T	--	0.102664	benign
6	30226811	C	G	--	0.026191	benign (high conf.)
6	30227246	T	A	--	0.030824	benign
6	30228230	A	C	--	0.058455	benign
6	30228379	A	G	--	0.033837	benign
6	30228416	T	C	--	0.010802	benign (high conf.)
6	30228879	C	T	--	0.024432	benign (high conf.)
6	30228881	T	C	--	0.015660	benign (high conf.)
6	30228938	T	C	--	0.028788	benign (high conf.)
6	30229013	A	G	--	0.023186	benign (high conf.)
6	30229280	C	A	--	0.031757	benign
6	30229281	C	T	--	0.015919	benign (high conf.)
6	30229457	C	T	--	0.015732	benign (high conf.)
6	30229463	G	A	--	0.074361	benign
6	30229504	G	A	--	0.027978	benign (high conf.)
6	30229583	G	C	--	0.012517	benign (high conf.)
6	30229694	A	C	--	0.024903	benign (high conf.)
6	30229830	A	G	--	0.025015	benign (high conf.)
6	30229922	A	G	--	0.014580	benign (high conf.)
6	30229990	G	A	--	0.019071	benign (high conf.)
6	30230085	T	C	--	0.020354	benign (high conf.)
6	30230128	T	C	--	0.016476	benign (high conf.)
6	30230453	T	G	--	0.015006	benign (high conf.)
6	30231071	G	A	--	0.019127	benign (high conf.)
6	30231108	G	T	--	0.072602	benign
6	30232514	G	A	--	0.022600	benign (high conf.)
6	30234494	T	C	--	0.025344	benign (high conf.)
6	30235184	C	T	--	0.012097	benign (high conf.)
6	30237454	A	G	--	0.022282	benign (high conf.)
6	30240926	C	A	--	0.023114	benign (high conf.)
6	30245033	G	A	--	0.028933	benign (high conf.)
6	30246888	G	T	--	0.029425	benign (high conf.)
6	30247044	G	A	--	0.026261	benign (high conf.)
6	30247603	C	T	--	0.021881	benign (high conf.)
6	30249613	T	C	--	0.026652	benign (high conf.)
6	30251314	A	G	--	0.025227	benign (high conf.)
6	30259657	G	T	--	0.024459	benign (high conf.)
6	30264307	C	T	--	0.018064	benign (high conf.)
6	30267662	T	C	--	0.025404	benign (high conf.)
6	30267807	A	G	--	0.016223	benign (high conf.)
6	30268863	T	C	--	0.019509	benign (high conf.)
6	30270080	G	A	--	0.025569	benign (high conf.)
6	30270609	C	T	--	0.039290	benign
6	30273371	G	A	--	0.027103	benign (high conf.)
6	30275124	T	G	--	0.023607	benign (high conf.)
6	30276472	C	G	--	0.026348	benign (high conf.)
6	30281234	T	A	--	0.028686	benign (high conf.)
6	30282644	T	A	--	0.019179	benign (high conf.)
6	30284051	G	C	--	0.027862	benign (high conf.)
6	30285405	C	A	--	0.023168	benign (high conf.)
6	30288924	T	C	--	0.040473	benign
6	30291152	G	A	--	0.026889	benign (high conf.)
6	30297529	T	C	0.007406	--	benign (high conf.)
6	30301203	C	T	--	0.014425	benign (high conf.)
6	30302600	T	G	--	0.011492	benign (high conf.)
6	30304953	G	C	--	0.025695	benign (high conf.)
6	30307020	T	C	--	0.020335	benign (high conf.)
6	30309508	T	C	0.004739	--	benign (high conf.)
6	30313551	G	T	--	0.012289	benign (high conf.)
6	30314566	T	G	0.015198	--	benign (high conf.)
6	30314567	C	A	0.213128	--	benign
6	30315210	A	G	--	0.076485	benign
6	30316739	C	T	--	0.072916	benign
6	31264392	G	A	--	0.015596	benign (high conf.)
6	31364832	C	A	--	0.034145	benign
6	31376545	C	T	--	0.019670	benign (high conf.)
6	31846073	C	A	--	0.063399	benign
6	31846900	G	A	--	0.054600	benign
6	31850070	C	T	--	0.030864	benign
6	31863168	T	C	--	0.034730	benign
6	31873142	G	T	--	0.020865	benign (high conf.)
6	31873277	C	T	--	0.018888	benign (high conf.)
6	31877458	C	T	--	0.024276	benign (high conf.)
6	31878706	G	A	--	0.022044	benign (high conf.)
6	31887259	G	A	--	0.014672	benign (high conf.)
6	31891491	C	T	--	0.020058	benign (high conf.)
6	31893257	A	C	--	0.028477	benign (high conf.)
6	31900657	G	A	--	0.019576	benign (high conf.)
6	31900908	G	C	--	0.024208	benign (high conf.)
6	31903804	G	C	0.695757	--	pathogenic
6	31909340	G	A	--	0.023326	benign (high conf.)
6	31914024	T	A	0.809123	--	pathogenic
6	31915144	G	A	0.033668	--	benign
6	31918903	C	T	--	0.022785	benign (high conf.)
6	31919830	C	T	--	0.228876	benign
6	31944733	G	A	--	0.018695	benign (high conf.)
6	31944884	C	T	--	0.016833	benign (high conf.)
6	31947917	C	T	--	0.018629	benign (high conf.)
6	32083300	A	G	--	0.024781	benign (high conf.)
6	32191730	G	A	--	0.308969	benign
6	32192978	T	A	--	0.122366	benign
6	32380208	A	G	--	0.108154	benign
6	32380830	G	C	--	0.106552	benign
6	32382609	C	G	--	0.051812	benign
6	32382638	T	C	--	0.040097	benign
6	32382749	A	G	--	0.037186	benign
6	32383208	G	T	--	0.899422	pathogenic
6	32383223	T	C	--	0.978276	pathogenic (high conf.)
6	32383246	T	G	--	0.739283	pathogenic
6	32383249	T	C	--	0.764151	pathogenic
6	32383307	T	G	--	0.909138	pathogenic
6	32383341	A	C	--	0.825579	pathogenic
6	32383360	G	A	--	0.919538	pathogenic
6	32383410	G	T	--	0.922812	pathogenic
6	32383441	T	G	--	0.758890	pathogenic
6	32383488	T	A	--	0.883991	pathogenic
6	32383633	G	C	--	0.089089	benign
6	32383837	G	A	--	0.055020	benign
6	32383858	G	T	--	0.078596	benign
6	32384077	C	T	--	0.051133	benign
6	32384343	G	A	--	0.056490	benign
6	32384677	A	C	--	0.089911	benign
6	32384900	T	C	--	0.079485	benign
6	32385099	G	A	--	0.052948	benign
6	32385470	A	G	--	0.054520	benign
6	32385573	G	A	--	0.071805	benign
6	32385605	C	A	--	0.068342	benign
6	32385653	A	G	--	0.083152	benign
6	32385782	C	A	--	0.061616	benign
6	32385873	C	T	--	0.074659	benign
6	32386061	C	T	--	0.072170	benign
6	32386383	A	G	--	0.058300	benign
6	32386495	T	C	--	0.050880	benign
6	32386506	T	C	--	0.050880	benign
6	32386643	G	A	--	0.057263	benign
6	32386707	T	C	--	0.056612	benign
6	32387278	T	A	--	0.061956	benign
6	32387752	A	C	--	0.069658	benign
6	32387780	G	T	--	0.074427	benign
6	32387860	C	T	--	0.069658	benign
6	32388308	C	T	--	0.057343	benign
6	32388574	T	C	--	0.057343	benign
6	32388709	T	C	--	0.056343	benign
6	32389747	T	G	--	0.058523	benign
6	32390196	T	C	--	0.068134	benign
6	32390414	C	A	--	0.064016	benign
6	32390748	C	T	--	0.072172	benign
6	32391192	T	C	--	0.064602	benign
6	32391516	G	A	--	0.070060	benign
6	32392543	T	C	--	0.054599	benign
6	32392945	C	A	--	0.067289	benign
6	32393959	T	C	--	0.063902	benign
6	32394027	A	G	--	0.054599	benign
6	32394060	T	C	--	0.061662	benign
6	32394313	A	C	--	0.052948	benign
6	32394537	C	T	--	0.059225	benign
6	32394585	C	T	--	0.058418	benign
6	32394845	G	A	--	0.053420	benign
6	32395465	T	G	--	0.071997	benign
6	32395656	A	T	--	0.100746	benign
6	32406611	C	A	--	0.068233	benign
6	32408842	A	G	--	0.050987	benign
6	32409060	G	A	--	0.017289	benign (high conf.)
6	32410210	T	C	--	0.038765	benign
6	32410215	T	C	--	0.372915	benign
6	32410691	G	A	--	0.019831	benign (high conf.)
6	32411307	C	T	--	0.018002	benign (high conf.)
6	32411376	T	G	--	0.039277	benign
6	32412566	T	A	--	0.088564	benign
6	32412592	G	A	--	0.119492	benign
6	32412809	T	A	--	0.464085	benign
6	32428862	T	C	--	0.022402	benign (high conf.)
6	32626037	G	T	--	0.126731	benign
6	32626179	T	C	--	0.105378	benign
6	32626346	G	A	--	0.097380	benign
6	32626508	C	T	--	0.109901	benign
6	32626664	C	A	--	0.154024	benign
6	32627713	G	A	--	0.307285	benign
6	32629394	C	A	--	0.033593	benign
6	32635012	T	A	--	0.036007	benign
6	32635705	A	T	--	0.036792	benign
6	32637390	G	C	--	0.102413	benign
6	32637493	G	A	--	0.088786	benign
6	32637743	G	T	--	0.076312	benign
6	32640041	T	A	--	0.107001	benign
6	32640905	G	A	--	0.074032	benign
6	32641718	T	C	--	0.085311	benign
6	32642307	G	A	--	0.076176	benign
6	32642319	C	T	--	0.072664	benign
6	32642454	C	T	--	0.072664	benign
6	32642473	T	G	--	0.087180	benign
6	32642515	T	C	--	0.072664	benign
6	32642525	G	T	--	0.074295	benign
6	32642565	G	T	--	0.074032	benign
6	32642570	T	C	--	0.072664	benign
6	32642584	T	A	--	0.079904	benign
6	32642750	G	A	--	0.076176	benign
6	32642759	A	G	--	0.079904	benign
6	32642843	C	G	--	0.079904	benign
6	32642899	T	A	--	0.078209	benign
6	32642906	T	A	--	0.074295	benign
6	32643201	A	T	--	0.076176	benign
6	32643752	T	A	--	0.064917	benign
6	32643801	A	G	--	0.068937	benign
6	32644563	T	G	--	0.073515	benign
6	32645799	C	A	--	0.084768	benign
6	32648243	G	A	--	0.063960	benign
6	32648396	A	G	--	0.062137	benign
6	32648646	G	A	--	0.056768	benign
6	32648652	A	G	--	0.051898	benign
6	32648681	A	T	--	0.057219	benign
6	32648713	C	A	--	0.063960	benign
6	32648753	C	T	--	0.060888	benign
6	32648768	C	T	--	0.059477	benign
6	32648773	T	C	--	0.062995	benign
6	32648842	C	T	--	0.075740	benign
6	32648863	G	A	--	0.061418	benign
6	32648937	T	A	--	0.061285	benign
6	32648963	C	A	--	0.059747	benign
6	32648975	G	A	--	0.071444	benign
6	32649127	A	G	--	0.065004	benign
6	32649180	T	C	--	0.080838	benign
6	32649200	T	C	--	0.084869	benign
6	32649254	C	T	--	0.064602	benign
6	32649261	T	A	--	0.071444	benign
6	32649274	G	T	--	0.074903	benign
6	32649347	T	C	--	0.068134	benign
6	32649408	A	T	--	0.064602	benign
6	32649451	A	G	--	0.085837	benign
6	32649517	G	A	--	0.071444	benign
6	32649536	T	C	--	0.068134	benign
6	32649543	G	A	--	0.072816	benign
6	32649579	G	A	--	0.072816	benign
6	32649769	A	T	--	0.069424	benign
6	32649806	G	A	--	0.062995	benign
6	32649813	G	A	--	0.068219	benign
6	32649831	G	A	--	0.065370	benign
6	32649844	A	G	--	0.060141	benign
6	32649849	A	G	--	0.071444	benign
6	32649854	G	A	--	0.067040	benign
6	32649932	A	G	--	0.071444	benign
6	32650026	G	C	--	0.068931	benign
6	32650029	C	T	--	0.052107	benign
6	32650060	T	G	--	0.083375	benign
6	32650068	A	G	--	0.061398	benign
6	32650074	G	A	--	0.062137	benign
6	32650194	A	G	--	0.057790	benign
6	32650217	T	A	--	0.071281	benign
6	32650312	C	T	--	0.060974	benign
6	32650345	C	T	--	0.057790	benign
6	32650411	A	G	--	0.063960	benign
6	32650436	T	C	--	0.055169	benign
6	32650492	G	A	--	0.066403	benign
6	32650550	T	C	--	0.058315	benign
6	32650587	C	T	--	0.054520	benign
6	32650648	A	G	--	0.049728	benign
6	32650667	C	G	--	0.081550	benign
6	32650724	A	G	--	0.060746	benign
6	32650746	T	C	--	0.056490	benign
6	32650762	T	G	--	0.056180	benign
6	32650809	C	T	--	0.065685	benign
6	32650883	T	G	--	0.147408	benign
6	32650911	A	T	--	0.293710	benign
6	32650930	A	C	--	0.082865	benign
6	32650934	G	A	--	0.091124	benign
6	32650937	T	C	--	0.077099	benign
6	32651008	T	A	--	0.077099	benign
6	32651051	C	T	--	0.077099	benign
6	32651056	C	A	--	0.085337	benign
6	32651066	C	T	--	0.138372	benign
6	32651135	G	A	--	0.074496	benign
6	32651216	G	A	--	0.072652	benign
6	32651222	T	C	--	0.071055	benign
6	32651254	C	G	--	0.068671	benign
6	32651265	T	C	--	0.072526	benign
6	32651297	T	C	--	0.067946	benign
6	32651393	G	A	--	0.064675	benign
6	32651401	C	T	--	0.058406	benign
6	32651404	T	C	--	0.058957	benign
6	32651416	T	C	--	0.058726	benign
6	32651509	T	C	--	0.063159	benign
6	32651629	G	C	--	0.063159	benign
6	32651649	A	G	--	0.063159	benign
6	32651713	A	G	--	0.071444	benign
6	32651737	A	G	--	0.071444	benign
6	32651798	C	T	--	0.056553	benign
6	32651816	C	A	--	0.074960	benign
6	32651819	G	A	--	0.064106	benign
6	32651868	A	T	--	0.081825	benign
6	32651927	T	C	--	0.078014	benign
6	32652026	C	A	--	0.089087	benign
6	32652050	A	G	--	0.079367	benign
6	32652069	A	G	--	0.068531	benign
6	32652077	A	C	--	0.078014	benign
6	32652147	A	G	--	0.071561	benign
6	32652173	A	G	--	0.078744	benign
6	32652174	C	T	--	0.073085	benign
6	32652176	C	G	--	0.073085	benign
6	32652469	G	A	--	0.104718	benign
6	32652606	G	C	--	0.082040	benign
6	32652715	T	A	--	0.080086	benign
6	32652938	A	G	--	0.099712	benign
6	32652968	A	G	--	0.072314	benign
6	32652979	C	A	--	0.108702	benign
6	32653079	C	T	--	0.264213	benign
6	32653083	C	G	--	0.423377	benign
6	32653136	A	G	--	0.165437	benign
6	32653145	A	C	--	0.074882	benign
6	32653231	T	C	--	0.080828	benign
6	32653247	C	T	--	0.084966	benign
6	32653248	A	G	--	0.102678	benign
6	32653259	T	C	--	0.095727	benign
6	32653272	G	A	--	0.096993	benign
6	32653406	A	G	--	0.084800	benign
6	32653442	T	A	--	0.084381	benign
6	32653443	G	A	--	0.091184	benign
6	32653536	C	A	--	0.062579	benign
6	32653558	C	T	--	0.095132	benign
6	32653677	G	T	--	0.070012	benign
6	32653703	G	A	--	0.079629	benign
6	32653732	G	A	--	0.080661	benign
6	32653760	C	T	--	0.070262	benign
6	32654030	G	C	--	0.104733	benign
6	32654094	C	A	--	0.053480	benign
6	32654116	T	A	--	0.054986	benign
6	32654225	C	T	--	0.057790	benign
6	32654257	C	T	--	0.058907	benign
6	32654322	T	C	--	0.054802	benign
6	32654379	T	A	--	0.059989	benign
6	32654401	C	G	--	0.068730	benign
6	32654453	A	T	--	0.077866	benign
6	32654475	T	A	--	0.072814	benign
6	32654596	G	A	--	0.110083	benign
6	32654658	T	C	--	0.093028	benign
6	32654673	C	T	--	0.102005	benign
6	32654706	G	A	--	0.113687	benign
6	32654723	C	G	--	0.093819	benign
6	32654739	T	C	--	0.097831	benign
6	32654757	C	A	--	0.097494	benign
6	32654760	T	C	--	0.177767	benign
6	32654772	A	G	--	0.107006	benign
6	32654785	G	A	--	0.110196	benign
6	32654830	G	A	--	0.095747	benign
6	32654831	G	C	--	0.129998	benign
6	32654860	A	G	--	0.083965	benign
6	32654989	C	T	--	0.094251	benign
6	32655096	G	A	--	0.090581	benign
6	32655104	T	A	--	0.092629	benign
6	32655125	T	A	--	0.119372	benign
6	32655180	T	C	--	0.093028	benign
6	32655213	T	C	--	0.122982	benign
6	32655257	C	T	--	0.086927	benign
6	32655316	A	C	--	0.083613	benign
6	32655336	T	C	--	0.102609	benign
6	32655368	C	A	--	0.143776	benign
6	32655405	G	T	--	0.129557	benign
6	32655524	C	T	--	0.132686	benign
6	32655537	T	C	--	0.111817	benign
6	32655539	A	G	--	0.120478	benign
6	32655578	C	T	--	0.090581	benign
6	32655584	C	T	--	0.093028	benign
6	32655606	C	G	--	0.108441	benign
6	32655659	A	C	--	0.115470	benign
6	32655674	T	C	--	0.192852	benign
6	32655686	G	T	--	0.119738	benign
6	32655703	C	T	--	0.095271	benign
6	32656770	A	G	--	0.074032	benign
6	32656806	T	C	--	0.068914	benign
6	32656817	G	A	--	0.074032	benign
6	32656832	C	T	--	0.068631	benign
6	32656872	G	A	--	0.065391	benign
6	32656878	A	C	--	0.071505	benign
6	32656881	C	T	--	0.074032	benign
6	32656901	T	C	--	0.069730	benign
6	32656975	C	A	--	0.080340	benign
6	32656980	C	T	--	0.068897	benign
6	32656983	T	A	--	0.077334	benign
6	32657020	C	G	--	0.067007	benign
6	32657082	A	G	--	0.078108	benign
6	32657257	G	T	--	0.071561	benign
6	32657334	T	A	--	0.085738	benign
6	32657452	T	C	--	0.078122	benign
6	32657644	T	C	--	0.093689	benign
6	32657681	A	G	--	0.067336	benign
6	32657849	G	A	--	0.098189	benign
6	32657855	C	A	--	0.061633	benign
6	32657863	A	C	--	0.074895	benign
6	32657888	A	G	--	0.062741	benign
6	32658366	T	C	--	0.146557	benign
6	32658375	T	G	--	0.072884	benign
6	32658471	A	G	--	0.105342	benign
6	32658513	T	C	--	0.069343	benign
6	32658727	G	A	--	0.058637	benign
6	32658744	A	T	--	0.053195	benign
6	32658750	T	A	--	0.053109	benign
6	32658768	G	A	--	0.049140	benign
6	32659263	G	C	--	0.055694	benign
6	32659314	C	T	--	0.046705	benign
6	32659419	T	C	--	0.048174	benign
6	32659520	C	T	--	0.047117	benign
6	32659527	G	A	--	0.053365	benign
6	32659822	G	T	--	0.057620	benign
6	32660366	A	G	--	0.053365	benign
6	32660697	C	A	--	0.064534	benign
6	32660707	C	T	--	0.045725	benign
6	32661080	G	A	--	0.051025	benign
6	32661515	A	C	--	0.080820	benign
6	32661615	T	A	--	0.073691	benign
6	32661641	C	G	--	0.078209	benign
6	32662451	C	T	--	0.066973	benign
6	32662501	A	T	--	0.087180	benign
6	32662509	A	T	--	0.087180	benign
6	32662724	A	C	--	0.074960	benign
6	32663360	G	A	--	0.078569	benign
6	32663439	C	A	--	0.079904	benign
6	32663578	C	T	--	0.066973	benign
6	32663688	T	C	--	0.072664	benign
6	32663772	T	G	--	0.070880	benign
6	32663919	A	G	--	0.074032	benign
6	32664093	T	G	--	0.065988	benign
6	32664279	C	T	--	0.058582	benign
6	32664677	T	G	--	0.078749	benign
6	32664760	A	G	--	0.066297	benign
6	32664960	A	G	--	0.057964	benign
6	32664971	A	G	--	0.078946	benign
6	32665167	A	G	--	0.063960	benign
6	32665597	A	G	--	0.069671	benign
6	32665761	A	T	--	0.062137	benign
6	32665813	C	T	--	0.065061	benign
6	32666156	G	A	--	0.068233	benign
6	32667596	G	A	--	0.053728	benign
6	32668886	C	G	--	0.071982	benign
6	32669945	C	T	--	0.056408	benign
6	32670000	G	T	--	0.057831	benign
6	32670956	C	T	--	0.061614	benign
6	32672681	C	A	--	0.080667	benign
6	32673223	C	G	--	0.065842	benign
6	32673230	C	T	--	0.060851	benign
6	32673233	A	G	--	0.058489	benign
6	32673361	G	A	--	0.083097	benign
6	32673425	A	T	--	0.068671	benign
6	32673754	C	A	--	0.068242	benign
6	32673899	C	T	--	0.178330	benign
6	32674086	G	A	--	0.053620	benign
6	32674136	A	G	--	0.108039	benign
6	32674240	C	T	--	0.043728	benign
6	32674296	A	G	--	0.030363	benign
6	32674313	C	T	--	0.579400	pathogenic
6	32674380	G	T	--	0.130237	benign
6	32674385	T	C	--	0.251329	benign
6	32674400	T	C	--	0.122856	benign
6	32674440	T	C	--	0.031464	benign
6	32674442	G	C	--	0.040607	benign
6	32674558	T	C	--	0.527515	pathogenic
6	32674617	G	A	--	0.280436	benign
6	32674725	A	G	--	0.214405	benign
6	32674865	A	T	--	0.078186	benign
6	32675130	A	G	--	0.067134	benign
6	32675581	A	T	--	0.086193	benign
6	32677397	A	G	--	0.080125	benign
6	32678021	T	C	--	0.053964	benign
6	32679732	A	G	--	0.068401	benign
6	32681839	A	G	--	0.071717	benign
6	139625074	T	C	--	0.099032	benign
6	139627102	C	T	--	0.078339	benign
6	139629524	C	T	--	0.064199	benign
6	143182742	A	G	--	0.018948	benign (high conf.)
7	50348745	A	G	--	0.015746	benign (high conf.)
7	50350267	G	A	--	0.047799	benign
7	50351604	A	G	--	0.015751	benign (high conf.)
7	50352695	C	T	--	0.020044	benign (high conf.)
7	50352892	C	T	--	0.036514	benign
7	50353144	T	C	--	0.028523	benign (high conf.)
7	50353627	G	A	--	0.026421	benign (high conf.)
7	50353851	C	T	--	0.020303	benign (high conf.)
7	50354512	G	A	--	0.029149	benign (high conf.)
7	50355207	G	C	--	0.015184	benign (high conf.)
7	72856430	T	C	--	0.123271	benign
7	72857049	A	G	--	0.220044	benign
7	72868522	A	G	--	0.011847	benign (high conf.)
7	72878044	T	G	--	0.027434	benign (high conf.)
7	72883106	T	C	--	0.027795	benign (high conf.)
7	72885810	G	A	--	0.015643	benign (high conf.)
7	72904810	C	T	--	0.015531	benign (high conf.)
7	72923338	A	G	--	0.012819	benign (high conf.)
7	72934510	A	G	--	0.010025	benign (high conf.)
7	72938718	T	C	--	0.046338	benign
7	72939244	G	C	--	0.055414	benign
7	72970268	T	G	--	0.039841	benign
7	72971531	C	G	--	0.015328	benign (high conf.)
7	72973854	C	A	--	0.058658	benign
7	72976018	C	T	--	0.042131	benign
7	72976048	C	T	--	0.049012	benign
7	72977249	C	T	--	0.049783	benign
7	72977637	T	A	--	0.042478	benign
7	72977898	A	G	--	0.048321	benign
7	72978112	A	G	--	0.037444	benign
7	72984780	T	C	--	0.107044	benign
7	72987354	C	T	--	0.020121	benign (high conf.)
7	72988069	C	T	--	0.015261	benign (high conf.)
7	72989390	A	G	--	0.012452	benign (high conf.)
7	72991592	T	C	--	0.015149	benign (high conf.)
7	72991593	G	C	--	0.017047	benign (high conf.)
7	72991704	G	A	--	0.021264	benign (high conf.)
7	72995943	T	C	--	0.049620	benign
7	72995954	C	T	--	0.045751	benign
7	72998952	A	G	--	0.056490	benign
7	72999043	A	G	--	0.043037	benign
7	72999105	T	G	--	0.043037	benign
7	73005776	C	T	--	0.043217	benign
7	73006388	C	T	--	0.057825	benign
7	73007943	G	A	--	0.132203	benign
7	73010442	C	T	--	0.026921	benign (high conf.)
7	73013269	T	C	--	0.014838	benign (high conf.)
7	73016181	T	C	--	0.009442	benign (high conf.)
7	73016862	T	C	--	0.017967	benign (high conf.)
7	73017005	A	G	--	0.012672	benign (high conf.)
7	73017657	C	T	--	0.018833	benign (high conf.)
7	73018524	T	C	--	0.013721	benign (high conf.)
7	73019975	A	G	--	0.014527	benign (high conf.)
7	73020676	G	A	--	0.037305	benign
7	73022211	G	A	--	0.011001	benign (high conf.)
7	73023881	G	A	--	0.011523	benign (high conf.)
7	73027450	C	G	--	0.010898	benign (high conf.)
7	73030103	A	C	--	0.012513	benign (high conf.)
7	73032265	G	C	--	0.013297	benign (high conf.)
7	73032835	T	C	--	0.017469	benign (high conf.)
7	73034030	A	G	--	0.012315	benign (high conf.)
7	73035857	T	C	--	0.025137	benign (high conf.)
7	73037366	G	A	--	0.499674	benign
7	73039406	C	G	--	0.043510	benign
7	73040814	T	G	--	0.050967	benign
7	73042085	C	T	--	0.155150	benign
7	73042614	A	G	--	0.076627	benign
7	73056750	T	C	--	0.048579	benign
7	150906453	T	C	--	0.019438	benign (high conf.)
7	150908508	T	C	--	0.026858	benign (high conf.)
7	150908757	C	A	--	0.035545	benign
7	150908886	C	A	--	0.019184	benign (high conf.)
7	150909049	A	G	--	0.040677	benign
7	150909716	G	A	--	0.027593	benign (high conf.)
7	150913745	G	A	--	0.017551	benign (high conf.)
7	150915071	G	A	--	0.034123	benign
7	150915948	C	T	0.003200	--	benign (high conf.)
7	150917891	T	C	--	0.017010	benign (high conf.)
7	150919829	G	A	--	0.045674	benign
7	150922306	T	C	--	0.019138	benign (high conf.)
7	150926254	A	G	--	0.060836	benign
7	150930363	C	T	--	0.019749	benign (high conf.)
7	150931805	G	A	--	0.030134	benign
7	150933044	C	T	--	0.031032	benign
7	150937076	T	C	--	0.020418	benign (high conf.)
7	150942349	T	C	--	0.014526	benign (high conf.)
7	150944302	G	A	--	0.048476	benign
7	150947689	C	A	--	0.074508	benign
7	150948078	A	T	--	0.026582	benign (high conf.)
7	150949408	G	A	--	0.035029	benign
7	150950940	G	A	--	0.014891	benign (high conf.)
7	150952770	G	A	--	0.017471	benign (high conf.)
7	150953205	C	A	--	0.021710	benign (high conf.)
7	150953855	C	T	--	0.017438	benign (high conf.)
7	150954562	G	A	--	0.023696	benign (high conf.)
8	126500031	C	G	--	0.030921	benign
8	126506694	G	A	--	0.016956	benign (high conf.)
9	33119241	C	T	--	0.017703	benign (high conf.)
9	33119818	A	G	--	0.022455	benign (high conf.)
9	33120203	A	G	--	0.042496	benign
9	33120204	A	G	--	0.033617	benign
9	33121480	C	T	--	0.031196	benign
9	33121570	G	A	--	0.016970	benign (high conf.)
9	33122370	T	A	--	0.013280	benign (high conf.)
9	33122645	G	C	--	0.040297	benign
9	33123013	A	G	--	0.027916	benign (high conf.)
9	33123106	T	A	--	0.023114	benign (high conf.)
9	33123464	G	A	--	0.013774	benign (high conf.)
9	33123627	A	G	--	0.017930	benign (high conf.)
9	33124161	T	C	--	0.020544	benign (high conf.)
9	33124872	T	C	--	0.012141	benign (high conf.)
9	33125000	T	C	--	0.018829	benign (high conf.)
9	33125359	C	T	--	0.018641	benign (high conf.)
9	33125804	T	C	--	0.018298	benign (high conf.)
9	33125942	A	C	--	0.041904	benign
9	33126224	T	C	--	0.028437	benign (high conf.)
9	33126570	A	G	--	0.010019	benign (high conf.)
9	33127640	G	A	--	0.017058	benign (high conf.)
9	33128021	A	G	--	0.025091	benign (high conf.)
9	33128617	G	A	--	0.021457	benign (high conf.)
9	33129839	A	G	--	0.016033	benign (high conf.)
9	33129844	G	T	--	0.030807	benign
9	33131651	G	A	--	0.018337	benign (high conf.)
9	33132044	A	G	--	0.014847	benign (high conf.)
9	33132134	A	G	--	0.023441	benign (high conf.)
9	33132492	G	A	--	0.024325	benign (high conf.)
9	33133191	G	A	--	0.023813	benign (high conf.)
9	33133812	T	C	--	0.015875	benign (high conf.)
9	33134617	C	T	--	0.024095	benign (high conf.)
9	33135085	G	A	--	0.036693	benign
9	33135537	G	A	--	0.029326	benign (high conf.)
9	33135634	T	C	--	0.018859	benign (high conf.)
9	33136233	T	G	--	0.013946	benign (high conf.)
9	33136536	G	A	--	0.033961	benign
9	33137596	A	C	--	0.013133	benign (high conf.)
9	33138247	G	A	--	0.023569	benign (high conf.)
9	33138352	A	T	--	0.013133	benign (high conf.)
9	33138775	T	C	--	0.016481	benign (high conf.)
9	33139237	T	C	--	0.013796	benign (high conf.)
9	33139453	C	T	--	0.036261	benign
9	33139618	T	C	--	0.028121	benign (high conf.)
9	33140352	A	C	--	0.012425	benign (high conf.)
9	33140976	G	A	--	0.013829	benign (high conf.)
9	33141250	C	T	--	0.030663	benign
9	33141320	A	G	--	0.023737	benign (high conf.)
9	33141791	C	T	--	0.033359	benign
9	33142170	G	A	--	0.017319	benign (high conf.)
9	33142258	C	A	--	0.029827	benign (high conf.)
9	33142728	G	A	--	0.039581	benign
9	33143733	G	C	--	0.035302	benign
9	33143822	T	C	--	0.039278	benign
9	33144809	C	T	--	0.019925	benign (high conf.)
9	33147479	G	A	--	0.010552	benign (high conf.)
9	33148552	G	A	--	0.025518	benign (high conf.)
9	33149207	A	G	--	0.024297	benign (high conf.)
9	33149340	G	A	--	0.012445	benign (high conf.)
9	33151415	C	T	--	0.024630	benign (high conf.)
9	33152369	A	T	--	0.027986	benign (high conf.)
9	33153527	G	T	--	0.027130	benign (high conf.)
9	33158557	G	A	--	0.051404	benign
9	33160611	A	G	--	0.030432	benign
9	33163059	G	A	--	0.017848	benign (high conf.)
9	33163298	C	T	--	0.015872	benign (high conf.)
9	33163486	G	T	--	0.039199	benign
9	33163523	C	G	--	0.035964	benign
9	33164116	T	A	--	0.033852	benign
9	33164527	T	A	--	0.160869	benign
9	33166711	C	CG	--	--	No prediction found
9	33168309	C	A	--	0.030877	benign
9	33168891	C	A	--	0.041150	benign
9	33174587	C	T	--	0.017453	benign (high conf.)
9	33174642	G	A	--	0.019400	benign (high conf.)
9	33179451	C	T	--	0.017241	benign (high conf.)
9	33180308	A	G	--	0.076377	benign
9	33180362	C	T	--	0.076354	benign
9	33180566	T	C	--	0.105384	benign
9	33237765	T	G	--	0.012013	benign (high conf.)
9	33238470	C	T	--	0.027138	benign (high conf.)
9	33238881	A	AC	--	--	No prediction found
9	33239064	G	T	--	0.015031	benign (high conf.)
9	33239170	T	C	--	0.018532	benign (high conf.)
9	33239245	T	C	--	0.013923	benign (high conf.)
9	33240165	G	C	--	0.102989	benign
9	33240225	G	A	0.036661	--	benign
9	33240520	A	G	--	0.017418	benign (high conf.)
9	33240668	G	A	--	0.026179	benign (high conf.)
9	33241001	G	A	--	0.031139	benign
9	33241746	T	C	--	0.016175	benign (high conf.)
9	33242194	A	G	--	0.014828	benign (high conf.)
9	33242591	A	C	--	0.038096	benign
9	33243064	T	A	--	0.010830	benign (high conf.)
9	33243092	G	C	--	0.026375	benign (high conf.)
9	33243172	A	G	--	0.022071	benign (high conf.)
9	33244756	T	G	--	0.012818	benign (high conf.)
9	33244787	C	T	--	0.023976	benign (high conf.)
9	33244846	C	T	--	0.021369	benign (high conf.)
9	33255743	A	G	--	0.030517	benign
9	33256179	T	G	--	0.014042	benign (high conf.)
9	33263781	A	AC	--	--	No prediction found
9	33362621	A	G	--	0.013187	benign (high conf.)
11	123343261	T	C	--	0.085311	benign
11	123344435	C	T	--	0.089799	benign
11	123344959	T	C	--	0.066715	benign
11	123355391	A	G	--	0.126987	benign
11	123361397	G	A	--	0.095054	benign
11	123373702	C	A	--	0.071548	benign
11	123374923	T	C	--	0.098851	benign
11	123384557	T	C	--	0.075846	benign
11	123384801	A	G	--	0.156276	benign
11	123385425	G	T	--	0.128283	benign
11	126183594	A	T	--	0.025729	benign (high conf.)
11	126183756	T	C	--	0.015643	benign (high conf.)
11	126187837	T	C	--	0.034271	benign
11	126187868	G	A	--	0.063352	benign
11	126195841	T	C	--	0.011368	benign (high conf.)
11	126195931	G	T	--	0.011426	benign (high conf.)
11	126210862	G	A	--	0.029806	benign (high conf.)
11	126212022	G	A	--	0.032929	benign
11	126218153	G	A	--	0.070393	benign
11	126218541	A	G	--	0.052087	benign
11	126218773	C	G	--	0.046044	benign
11	126221298	G	T	--	0.071399	benign
11	126225876	C	G	--	0.031696	benign
11	126226775	G	C	--	0.022244	benign (high conf.)
11	126227723	G	T	--	0.039819	benign
11	126228000	C	T	--	0.021309	benign (high conf.)
11	126228659	T	G	--	0.016467	benign (high conf.)
11	126229617	C	T	--	0.036980	benign
11	126232337	C	T	--	0.019843	benign (high conf.)
11	126232385	C	T	--	0.012526	benign (high conf.)
11	126233669	G	C	--	0.073162	benign
11	126234820	G	C	--	0.062030	benign
11	126235667	G	A	--	0.044811	benign
11	126238394	G	A	--	0.018033	benign (high conf.)
11	126238633	T	C	--	0.017478	benign (high conf.)
11	126238832	T	C	--	0.027680	benign (high conf.)
11	126239285	C	G	--	0.011963	benign (high conf.)
11	126241696	G	A	--	0.011217	benign (high conf.)
11	126241979	G	A	--	0.013031	benign (high conf.)
11	126242147	T	G	--	0.026322	benign (high conf.)
11	126242372	C	T	--	0.017139	benign (high conf.)
11	126242546	G	C	--	0.025574	benign (high conf.)
11	126243709	A	G	--	0.019878	benign (high conf.)
11	126243952	G	A	--	0.037123	benign
11	126246076	T	C	--	0.014350	benign (high conf.)
11	126248211	A	T	--	0.023691	benign (high conf.)
11	126250647	C	T	--	0.025098	benign (high conf.)
11	126250774	T	C	--	0.016313	benign (high conf.)
11	126251033	A	G	--	0.017920	benign (high conf.)
11	126251286	G	T	--	0.383966	benign
11	126251650	A	G	--	0.020701	benign (high conf.)
11	126253877	C	T	--	0.022765	benign (high conf.)
11	134261150	A	G	--	0.064194	benign
11	134263728	C	A	--	0.036118	benign
11	134263734	A	C	--	0.017381	benign (high conf.)
11	134264213	C	T	--	0.034538	benign
11	134264227	A	G	--	0.013668	benign (high conf.)
11	134264255	T	C	--	0.011731	benign (high conf.)
11	134264506	T	G	--	0.009801	benign (high conf.)
11	134264529	A	G	--	0.010551	benign (high conf.)
11	134264596	T	C	--	0.018969	benign (high conf.)
11	134264729	G	A	--	0.022988	benign (high conf.)
11	134265121	C	T	--	0.023754	benign (high conf.)
11	134265173	C	T	--	0.024928	benign (high conf.)
11	134265236	C	T	--	0.029683	benign (high conf.)
11	134265254	A	G	--	0.018845	benign (high conf.)
11	134265315	T	C	--	0.028089	benign (high conf.)
11	134265723	C	T	--	0.023631	benign (high conf.)
11	134265967	T	G	--	0.015142	benign (high conf.)
11	134266372	A	G	--	0.014107	benign (high conf.)
11	134267092	C	T	--	0.015840	benign (high conf.)
11	134268110	C	T	--	0.021245	benign (high conf.)
11	134268453	T	C	--	0.033902	benign
11	134268634	C	T	--	0.019237	benign (high conf.)
11	134269091	T	C	--	0.015912	benign (high conf.)
11	134269120	G	A	--	0.025712	benign (high conf.)
11	134269772	G	C	--	0.016196	benign (high conf.)
11	134270003	C	T	--	0.027641	benign (high conf.)
11	134270070	A	G	--	0.017033	benign (high conf.)
11	134270721	G	A	--	0.016080	benign (high conf.)
11	134270955	G	A	--	0.018321	benign (high conf.)
11	134271645	T	A	--	0.026386	benign (high conf.)
11	134271771	T	C	--	0.015206	benign (high conf.)
11	134271805	A	G	--	0.016979	benign (high conf.)
11	134271893	C	T	--	0.018475	benign (high conf.)
11	134272144	G	A	--	0.032498	benign
11	134272451	G	A	--	0.028709	benign (high conf.)
11	134273304	A	G	--	0.019472	benign (high conf.)
11	134274763	C	T	--	0.024841	benign (high conf.)
11	134277750	G	A	--	0.073194	benign
11	134278010	G	T	--	0.032988	benign
11	134279352	T	C	--	0.024191	benign (high conf.)
11	134279882	T	C	--	0.027156	benign (high conf.)
11	134280067	G	A	--	0.026185	benign (high conf.)
11	134280126	A	C	--	0.016239	benign (high conf.)
11	134281332	T	G	--	0.065868	benign
11	134286609	T	C	--	0.108090	benign
11	134292765	G	T	--	0.127998	benign
11	134292819	C	T	--	0.092377	benign
11	134293610	A	G	--	0.210305	benign
11	134312488	C	T	--	0.023057	benign (high conf.)
11	134315244	C	T	--	0.018608	benign (high conf.)
11	134316222	G	A	--	0.024937	benign (high conf.)
11	134611280	T	C	--	0.019670	benign (high conf.)
11	134611604	A	G	--	0.023124	benign (high conf.)
11	134611715	C	T	--	0.016230	benign (high conf.)
11	134611748	A	G	--	0.035219	benign
11	134611773	C	G	--	0.014233	benign (high conf.)
11	134611782	C	G	--	0.030305	benign
11	134611854	C	T	--	0.027688	benign (high conf.)
11	134611935	G	A	--	0.027688	benign (high conf.)
11	134612044	A	G	--	0.025481	benign (high conf.)
11	134612146	T	C	--	0.027357	benign (high conf.)
11	134612702	G	A	--	0.021465	benign (high conf.)
11	134612887	G	A	--	0.018695	benign (high conf.)
12	121415390	T	C	--	0.013414	benign (high conf.)
12	121432603	C	T	--	0.014107	benign (high conf.)
12	121434833	G	A	--	0.134253	benign
12	121435475	G	A	0.146919	--	benign
12	121435587	G	T	0.012589	--	benign (high conf.)
12	121438311	C	T	--	0.020558	benign (high conf.)
12	121438844	T	C	--	0.016305	benign (high conf.)
12	121439192	G	T	--	0.025958	benign (high conf.)
12	121439433	G	A	--	0.034823	benign
12	121440731	C	T	--	0.137081	benign
12	121441461	G	T	--	0.142503	benign
12	121442670	T	C	--	0.014844	benign (high conf.)
12	121445808	T	C	--	0.025410	benign (high conf.)
12	121450384	G	C	--	0.105175	benign
12	121452249	C	T	--	0.014456	benign (high conf.)
14	65444254	A	G	--	0.021516	benign (high conf.)
14	65445271	A	G	--	0.031916	benign
14	65445971	C	T	--	0.018695	benign (high conf.)
14	65450780	T	C	--	0.088292	benign
14	65538104	C	T	--	0.016105	benign (high conf.)
14	65539318	A	G	--	0.014837	benign (high conf.)
14	65539463	C	G	--	0.014301	benign (high conf.)
14	65540463	G	T	--	0.012777	benign (high conf.)
14	65540901	G	A	--	0.029338	benign (high conf.)
14	65541381	G	A	--	0.029938	benign (high conf.)
14	65542067	C	G	--	0.030194	benign
14	65542477	A	G	--	0.077872	benign
14	65542607	C	T	--	0.046313	benign
14	65542629	C	T	--	0.083119	benign
14	65542790	G	A	--	0.266477	benign
14	65543102	C	T	--	0.141817	benign
14	65544367	C	A	--	0.876209	pathogenic
14	65546299	C	T	--	0.034490	benign
14	65546361	A	G	--	0.028318	benign (high conf.)
14	65546722	A	C	--	0.059468	benign
14	65548470	G	T	--	0.010369	benign (high conf.)
14	65549089	C	T	--	0.016259	benign (high conf.)
14	65550025	A	G	--	0.027059	benign (high conf.)
14	65550082	C	T	--	0.016108	benign (high conf.)
14	65550816	T	A	--	0.037352	benign
14	65552182	C	T	--	0.025253	benign (high conf.)
14	65553822	C	A	--	0.023114	benign (high conf.)
14	65553939	C	T	--	0.017749	benign (high conf.)
14	65554638	C	T	--	0.013162	benign (high conf.)
14	65555471	C	T	--	0.011974	benign (high conf.)
14	65555707	A	C	--	0.038339	benign
14	65555712	A	G	--	0.043210	benign
14	65555758	G	A	--	0.027290	benign (high conf.)
14	65562218	G	C	--	0.036418	benign
14	65562306	C	G	--	0.019543	benign (high conf.)
14	65563309	G	T	--	0.070857	benign
14	65563678	C	T	--	0.053707	benign
14	65564703	T	G	--	0.014936	benign (high conf.)
14	65564856	T	C	--	0.109989	benign
14	65566257	C	A	--	0.040699	benign
14	65566261	C	A	--	0.050428	benign
14	65566695	T	C	--	0.088844	benign
14	65567515	G	T	--	0.050150	benign
14	65567601	C	A	--	0.021146	benign (high conf.)
14	65568215	G	A	--	0.050381	benign
14	65568563	C	T	--	0.021257	benign (high conf.)
14	65569597	A	G	--	0.116782	benign
14	65570386	C	A	--	0.086239	benign
14	65571493	T	C	--	0.089286	benign
14	65573438	C	G	--	0.092282	benign
14	65573446	G	T	--	0.099446	benign
14	65574482	C	T	--	0.101326	benign
14	65575299	C	T	--	0.055777	benign
14	65576257	C	T	--	0.057638	benign
14	65576857	G	A	--	0.045469	benign
14	65577411	C	T	--	0.789894	pathogenic
14	65577827	T	G	--	0.047282	benign
14	65579370	A	G	--	0.060603	benign
14	65579467	T	G	--	0.053828	benign
14	65581665	T	C	--	0.058324	benign
14	65758148	C	T	--	0.015303	benign (high conf.)
14	65758236	G	A	--	0.021611	benign (high conf.)
14	65794368	G	T	--	0.102232	benign
14	65797996	G	A	--	0.064819	benign
14	65801099	C	T	--	0.115870	benign
14	65804328	G	A	--	0.081607	benign
14	65807781	G	A	--	0.069206	benign
14	65808468	C	T	--	0.056816	benign
14	65812615	T	G	--	0.066770	benign
14	65829552	T	C	--	0.064592	benign
14	65831141	G	A	--	0.058854	benign
14	65863561	G	A	--	0.055974	benign
14	65878395	A	G	--	0.023354	benign (high conf.)
14	65878807	C	T	--	0.016731	benign (high conf.)
14	65880621	C	A	--	0.019709	benign (high conf.)
14	65892925	A	C	--	0.023067	benign (high conf.)
14	65895761	T	C	--	0.032014	benign
14	65896744	G	GT	--	--	No prediction found
14	65897898	A	T	--	0.018456	benign (high conf.)
14	65898242	G	T	--	0.030896	benign
14	65901604	G	A	--	0.032206	benign
14	65902814	A	G	--	0.026917	benign (high conf.)
14	65903441	T	C	--	0.040110	benign
14	65907478	A	G	--	0.022088	benign (high conf.)
14	65908314	A	C	--	0.021971	benign (high conf.)
14	65909005	T	G	--	0.021971	benign (high conf.)
14	65911975	T	A	--	0.029596	benign (high conf.)
14	65914867	A	G	--	0.038850	benign
14	65916969	C	T	--	0.043784	benign
14	65917660	C	T	--	0.016827	benign (high conf.)
14	65918591	C	T	--	0.017706	benign (high conf.)
14	65919046	T	C	--	0.015932	benign (high conf.)
14	65920435	G	A	--	0.014546	benign (high conf.)
14	65923367	C	T	--	0.017215	benign (high conf.)
14	65926748	T	G	--	0.061285	benign
14	65930670	A	C	--	0.038928	benign
14	65942142	C	A	--	0.045927	benign
14	65957115	A	G	--	0.023635	benign (high conf.)
14	65961204	C	G	--	0.039844	benign
14	65962089	A	G	--	0.023058	benign (high conf.)
14	65962943	C	T	--	0.024936	benign (high conf.)
14	65968132	A	G	--	0.018640	benign (high conf.)
14	65976793	G	T	--	0.032392	benign
14	65977182	C	T	--	0.017009	benign (high conf.)
14	65978214	A	C	--	0.021772	benign (high conf.)
14	65978836	T	G	--	0.027621	benign (high conf.)
14	65980170	T	C	--	0.027798	benign (high conf.)
14	65982890	C	T	--	0.027781	benign (high conf.)
14	65990143	G	GT	--	--	No prediction found
14	65994880	G	A	--	0.022418	benign (high conf.)
14	65997931	G	A	--	0.038376	benign
14	65998069	C	T	--	0.024843	benign (high conf.)
14	66003466	T	A	--	0.022967	benign (high conf.)
14	66006602	T	G	--	0.140189	benign
14	66010319	C	T	--	0.022039	benign (high conf.)
14	66012624	G	A	--	0.022951	benign (high conf.)
14	66014681	T	G	--	0.022008	benign (high conf.)
14	66016247	A	G	--	0.024363	benign (high conf.)
14	66016384	G	A	--	0.196217	benign
14	66025363	A	G	--	0.032314	benign
14	66033045	T	G	--	0.029109	benign (high conf.)
14	66036761	T	G	--	0.022423	benign (high conf.)
14	66037123	G	GT	--	--	No prediction found
14	66041645	C	T	--	0.031195	benign
14	66042459	C	T	--	0.016798	benign (high conf.)
14	66045543	G	C	--	0.031838	benign
14	66046242	G	C	--	0.053764	benign
14	66047795	T	C	--	0.017729	benign (high conf.)
14	66051100	G	T	--	0.020465	benign (high conf.)
14	66052901	G	A	--	0.087319	benign
14	66053006	G	A	--	0.028373	benign (high conf.)
14	66053091	G	A	--	0.025850	benign (high conf.)
14	66055943	C	A	--	0.025893	benign (high conf.)
14	66057452	A	G	--	0.034862	benign
14	66058664	T	A	--	0.034039	benign
14	66059382	C	T	--	0.016441	benign (high conf.)
14	66060707	C	A	--	0.020920	benign (high conf.)
14	66063582	C	G	--	0.033947	benign
14	66063915	T	C	--	0.036348	benign
14	66064120	G	A	--	0.022453	benign (high conf.)
14	66065231	G	T	--	0.020668	benign (high conf.)
14	66065666	G	A	--	0.015995	benign (high conf.)
14	66066001	A	G	--	0.038821	benign
14	66067006	T	C	--	0.026595	benign (high conf.)
14	66068133	A	G	--	0.017559	benign (high conf.)
14	66068555	T	C	--	0.022410	benign (high conf.)
14	66071733	T	G	--	0.017042	benign (high conf.)
14	66074635	T	G	--	0.021656	benign (high conf.)
14	66082573	A	G	--	0.068063	benign
14	66087341	G	C	--	0.027657	benign (high conf.)
14	66094063	A	G	--	0.015342	benign (high conf.)
14	66094671	T	G	--	0.020056	benign (high conf.)
14	66100698	G	A	--	0.020717	benign (high conf.)
14	66101219	A	G	--	0.020371	benign (high conf.)
14	66102816	C	T	--	0.024316	benign (high conf.)
14	66104969	G	A	--	0.019405	benign (high conf.)
14	66108018	C	T	--	0.014132	benign (high conf.)
14	66116622	T	A	--	0.032206	benign
14	66116790	G	A	--	0.016924	benign (high conf.)
14	66117441	A	C	--	0.040652	benign
14	66120015	G	C	--	0.015741	benign (high conf.)
14	66121045	G	A	--	0.022418	benign (high conf.)
14	66121443	C	T	--	0.017706	benign (high conf.)
14	66121492	A	G	--	0.021102	benign (high conf.)
14	66124104	A	C	--	0.027621	benign (high conf.)
14	66124585	T	G	--	0.027033	benign (high conf.)
14	66130171	C	T	--	0.020762	benign (high conf.)
14	66132280	C	T	--	0.023146	benign (high conf.)
14	66132721	C	G	--	0.024284	benign (high conf.)
14	66134551	T	C	--	0.023019	benign (high conf.)
14	66136163	C	A	0.662440	--	pathogenic
14	66138199	G	C	--	0.027902	benign (high conf.)
14	66143881	T	C	--	0.027927	benign (high conf.)
14	66145022	T	G	--	0.029573	benign (high conf.)
14	66145318	C	A	--	0.024944	benign (high conf.)
14	66145396	C	T	--	0.018337	benign (high conf.)
14	66146089	T	C	--	0.160169	benign
14	66146765	T	C	--	0.026789	benign (high conf.)
14	66147273	A	G	--	0.026386	benign (high conf.)
14	66148246	G	T	--	0.031178	benign
14	66149065	A	T	--	0.016469	benign (high conf.)
14	66157861	C	A	--	0.019670	benign (high conf.)
14	66159079	A	T	--	0.019016	benign (high conf.)
14	66159080	C	T	--	0.019016	benign (high conf.)
14	66159405	G	A	--	0.022658	benign (high conf.)
14	66161799	C	T	--	0.017944	benign (high conf.)
14	66162638	G	T	--	0.021617	benign (high conf.)
14	66168449	T	C	--	0.039864	benign
14	66171541	T	C	--	0.039426	benign
14	66180088	A	G	--	0.023875	benign (high conf.)
14	66182953	T	G	--	0.024396	benign (high conf.)
14	66191782	T	A	--	0.038080	benign
14	66192915	G	T	--	0.028146	benign (high conf.)
14	66194531	T	C	--	0.024113	benign (high conf.)
14	66196137	A	G	--	0.024337	benign (high conf.)
14	66199139	C	G	--	0.036270	benign
14	66200458	T	C	--	0.169520	benign
14	66200911	G	C	--	0.063790	benign
14	66206976	A	G	--	0.033096	benign
14	66219517	G	A	--	0.091798	benign
14	66221771	T	C	--	0.082985	benign
14	66226885	G	A	--	0.069248	benign
14	66230414	A	G	--	0.137666	benign
14	66232086	A	G	--	0.068821	benign
14	66232602	T	C	--	0.087770	benign
14	66232869	G	A	--	0.092319	benign
14	66234313	G	A	--	0.095079	benign
14	66234448	C	T	--	0.083088	benign
14	66235016	T	C	--	0.067208	benign
14	66235074	G	A	--	0.062457	benign
14	66235642	A	G	--	0.062457	benign
14	66235690	T	C	--	0.055945	benign
14	66238090	G	C	--	0.200564	benign
14	66238763	T	C	--	0.098013	benign
14	66239290	C	T	--	0.091778	benign
14	66239370	T	C	--	0.107913	benign
14	66239401	C	G	--	0.138311	benign
14	66239457	C	T	--	0.096026	benign
14	66240137	T	G	--	0.054757	benign
14	66240695	G	C	--	0.072017	benign
14	66240767	G	A	--	0.093104	benign
14	66241673	G	T	--	0.061747	benign
14	66241781	G	A	--	0.074491	benign
14	66243080	C	T	--	0.060352	benign
14	66244655	T	G	--	0.082892	benign
14	66245199	G	A	--	0.070826	benign
14	66246592	G	A	--	0.125183	benign
14	66261520	G	A	--	0.091444	benign
14	66261937	C	G	--	0.070988	benign
14	66262794	C	G	--	0.067930	benign
14	66262963	A	G	--	0.077890	benign
14	66263036	G	A	--	0.086423	benign
14	66263195	C	G	--	0.094590	benign
14	66263255	A	G	--	0.087464	benign
14	66263860	T	C	--	0.087263	benign
14	66263886	C	A	--	0.085383	benign
14	66264007	T	C	--	0.081252	benign
14	66264021	T	C	--	0.099032	benign
14	66264065	G	A	--	0.076413	benign
14	66264118	A	G	--	0.067513	benign
14	66264186	A	G	--	0.058150	benign
14	66264230	G	A	--	0.054599	benign
14	66264347	C	T	--	0.054967	benign
14	66264677	A	G	--	0.093820	benign
14	66265002	C	G	--	0.074890	benign
14	66265190	T	G	--	0.064100	benign
14	66265396	G	T	--	0.091126	benign
14	66265399	T	C	--	0.077233	benign
14	66265569	T	C	--	0.078845	benign
14	66265782	C	T	--	0.075511	benign
14	66266062	A	C	--	0.124406	benign
14	66266080	T	A	--	0.079907	benign
14	66266824	G	T	--	0.120299	benign
14	66269314	G	A	--	0.120026	benign
14	66270048	G	A	--	0.096082	benign
14	66277953	A	G	--	0.133250	benign
14	94838142	G	T	--	0.047463	benign
14	94844947	C	T	0.910121	--	pathogenic
14	105967278	G	A	--	0.041126	benign
14	105967942	A	G	--	0.040623	benign
14	105968504	T	C	--	0.043334	benign
14	105968583	C	G	--	0.037893	benign
14	105968585	A	C	--	0.053446	benign
14	105968595	T	C	--	0.043119	benign
14	105968616	A	G	--	0.038978	benign
14	105968621	A	G	--	0.051148	benign
14	105968700	C	T	--	0.047442	benign
14	105968911	G	A	--	0.043334	benign
14	105968978	T	A	--	0.037670	benign
14	105969061	C	T	--	0.044785	benign
14	105969112	T	C	--	0.036518	benign
14	105969396	A	G	--	0.031560	benign
14	105970176	A	G	--	0.086856	benign
14	105970548	C	T	--	0.058887	benign
14	105970789	C	T	--	0.039580	benign
14	105970842	C	G	--	0.045816	benign
14	105971375	G	C	--	0.047405	benign
14	105971435	G	C	--	0.036761	benign
14	105971670	A	G	--	0.042978	benign
14	105971701	C	A	--	0.050667	benign
14	105971702	A	G	--	0.048586	benign
14	105971794	T	C	--	0.052703	benign
14	105972562	G	A	--	0.048261	benign
14	105973121	G	A	--	0.048536	benign
14	105973469	A	C	--	0.044573	benign
14	105974501	A	G	--	0.039351	benign
14	105974696	G	A	--	0.048754	benign
14	105974781	T	C	--	0.049130	benign
14	105976554	C	G	--	0.042360	benign
14	105976621	T	C	--	0.052983	benign
14	105977150	T	C	--	0.039639	benign
14	105977313	T	C	--	0.045094	benign
14	105978537	T	G	--	0.040771	benign
14	105979015	G	A	--	0.044677	benign
14	105980478	A	G	--	0.052317	benign
14	105981241	C	T	--	0.065061	benign
14	105981602	C	T	--	0.059398	benign
14	105982772	A	C	--	0.066414	benign
14	105982780	A	G	--	0.055074	benign
14	105982783	C	A	--	0.055074	benign
14	105983096	C	T	--	0.062079	benign
14	105983740	A	G	--	0.070176	benign
14	105984145	C	G	--	0.077751	benign
14	105987782	C	G	--	0.255798	benign
14	105988166	T	C	--	0.070461	benign
14	105989599	C	T	--	0.058655	benign
14	105990620	T	A	--	0.067998	benign
14	105992183	A	C	--	0.033940	benign
14	105993258	G	A	--	0.013393	benign (high conf.)
14	105996341	C	G	--	0.135062	benign
14	105996593	G	C	--	0.090977	benign
14	105998544	T	C	--	0.076495	benign
14	106000214	C	A	--	0.063557	benign
14	106000231	G	A	--	0.058060	benign
14	106000977	A	G	--	0.055332	benign
14	106002352	C	A	--	0.039964	benign
16	72052348	A	G	--	0.036465	benign
16	72057421	C	T	0.875042	--	pathogenic
16	72066102	A	C	--	0.082359	benign
16	72071452	G	A	--	0.055777	benign
16	72075593	A	T	--	0.077321	benign
16	72076668	C	T	--	0.113533	benign
16	72077598	G	C	--	0.065211	benign
16	72078043	C	T	--	0.084738	benign
16	72078907	G	A	--	0.042066	benign
16	72079657	C	T	--	0.568530	pathogenic
16	72090626	G	A	--	0.108291	benign
16	72092390	C	G	--	0.028284	benign (high conf.)
16	72097827	C	T	--	0.018345	benign (high conf.)
16	72098260	C	G	--	0.021759	benign (high conf.)
16	72099694	C	T	--	0.015316	benign (high conf.)
16	72101525	C	G	--	0.022044	benign (high conf.)
16	72102041	G	A	--	0.026783	benign (high conf.)
16	72102813	G	C	--	0.022526	benign (high conf.)
16	72105084	C	T	--	0.019670	benign (high conf.)
16	72105371	T	C	--	0.025697	benign (high conf.)
16	72105965	T	C	--	0.018574	benign (high conf.)
16	72106024	C	T	--	0.019168	benign (high conf.)
16	72106906	T	C	--	0.020798	benign (high conf.)
16	72108093	G	A	--	0.036591	benign
16	72108687	A	T	--	0.024711	benign (high conf.)
16	72109246	C	T	--	0.026891	benign (high conf.)
16	72110541	G	A	0.565179	--	pathogenic
16	72110781	T	C	0.328912	--	benign
16	72111510	C	T	--	0.014063	benign (high conf.)
16	72112480	C	T	--	0.030619	benign
16	72113345	C	T	--	0.019103	benign (high conf.)
16	72114002	C	T	--	0.026277	benign (high conf.)
16	72114091	T	C	--	0.019604	benign (high conf.)
16	72114715	C	T	--	0.012021	benign (high conf.)
16	72115545	A	G	--	0.023355	benign (high conf.)
16	72117401	T	C	--	0.013100	benign (high conf.)
16	72117522	G	A	--	0.011845	benign (high conf.)
16	72117823	C	A	--	0.010729	benign (high conf.)
16	72118418	G	A	--	0.017530	benign (high conf.)
16	72119628	C	G	--	0.014652	benign (high conf.)
16	72120958	A	T	--	0.037608	benign
16	72121487	T	G	--	0.034446	benign
16	72122315	T	A	--	0.026613	benign (high conf.)
16	72122761	A	G	--	0.027489	benign (high conf.)
16	72123423	C	A	--	0.016191	benign (high conf.)
16	72124412	G	A	--	0.040956	benign
16	72125914	G	A	--	0.021368	benign (high conf.)
16	72132129	C	T	--	0.012291	benign (high conf.)
16	72140553	G	A	--	0.022019	benign (high conf.)
16	72144174	T	C	--	0.019623	benign (high conf.)
16	72147186	C	T	--	0.028173	benign (high conf.)
16	72148419	A	G	--	0.025467	benign (high conf.)
16	72149679	C	T	--	0.019670	benign (high conf.)
16	72149923	C	T	--	0.018206	benign (high conf.)
16	72152755	T	C	--	0.031159	benign
16	72152933	C	T	--	0.040248	benign
16	72154187	G	A	--	0.032402	benign
16	72155240	C	T	--	0.015160	benign (high conf.)
16	72155938	C	T	--	0.016397	benign (high conf.)
16	72156063	C	T	--	0.019199	benign (high conf.)
16	72156666	T	G	--	0.043887	benign
16	72158920	C	A	--	0.056647	benign
16	72161179	T	C	--	0.022126	benign (high conf.)
16	72165856	C	T	--	0.025573	benign (high conf.)
16	72175820	C	T	--	0.022951	benign (high conf.)
16	72177060	C	T	--	0.020312	benign (high conf.)
16	72177099	G	T	--	0.025876	benign (high conf.)
16	72177742	C	T	--	0.017577	benign (high conf.)
16	72177786	C	T	--	0.021678	benign (high conf.)
16	72178483	T	A	--	0.017819	benign (high conf.)
16	72181553	C	T	--	0.028543	benign (high conf.)
16	72183220	G	A	--	0.101701	benign
16	72188683	C	T	--	0.019912	benign (high conf.)
16	72189727	A	C	--	0.024429	benign (high conf.)
16	72190009	C	T	--	0.016480	benign (high conf.)
16	72190650	G	A	--	0.027902	benign (high conf.)
16	72190653	T	C	--	0.041622	benign
16	72200801	G	T	--	0.049021	benign
16	72205445	C	T	--	0.019178	benign (high conf.)
16	72214974	C	T	--	0.060974	benign
16	72217113	T	G	--	0.128787	benign
16	72225314	G	A	--	0.417903	benign
16	72227398	T	C	--	0.135071	benign
17	16837976	T	G	--	0.135539	benign
17	16837984	C	T	--	0.045827	benign
17	16840611	C	G	--	0.033188	benign
17	16840862	G	A	--	0.027089	benign (high conf.)
17	16840996	G	A	--	0.027523	benign (high conf.)
17	16841603	G	C	--	0.031763	benign
17	16842313	A	C	--	0.025223	benign (high conf.)
17	16842991	G	A	0.042918	--	benign
17	16845167	A	G	--	0.020041	benign (high conf.)
17	16848565	C	G	--	0.039138	benign
17	16848750	C	T	--	0.030928	benign
17	16849139	A	G	--	0.022488	benign (high conf.)
17	16851450	G	A	--	0.021174	benign (high conf.)
17	16854480	G	A	--	0.024987	benign (high conf.)
17	16856862	A	T	--	0.024379	benign (high conf.)
17	16857177	G	A	--	0.019339	benign (high conf.)
17	16863638	C	G	--	0.023509	benign (high conf.)
17	16866777	C	G	--	0.033888	benign
17	79217478	G	A	--	0.065397	benign
17	79218714	C	T	--	0.049767	benign
17	79220224	G	C	0.118586	--	benign
19	5821968	C	T	--	0.107725	benign
19	5822370	G	T	--	0.076042	benign
19	5823244	A	G	--	0.047745	benign
19	5827765	G	A	0.178991	--	benign
19	5831840	C	T	0.670549	--	pathogenic
19	5832773	G	A	--	0.069663	benign
19	5833113	G	C	--	0.043779	benign
19	5835677	G	A	--	0.017982	benign (high conf.)
19	5872403	G	A	--	0.027006	benign (high conf.)
19	5872968	G	A	--	0.017009	benign (high conf.)
19	5873282	A	G	--	0.012810	benign (high conf.)
19	5873728	C	T	--	0.013889	benign (high conf.)
19	5875892	T	G	--	0.026374	benign (high conf.)
19	5878583	A	G	--	0.022418	benign (high conf.)
19	5878684	A	T	--	0.028843	benign (high conf.)
19	5879711	C	T	--	0.018116	benign (high conf.)
19	5882857	G	A	--	0.022839	benign (high conf.)
19	5883973	C	T	--	0.021611	benign (high conf.)
19	5886666	A	T	--	0.032035	benign
19	5886764	C	T	--	0.018780	benign (high conf.)
19	5889071	C	T	--	0.018456	benign (high conf.)
19	5890655	T	C	--	0.015123	benign (high conf.)
19	5890670	T	C	--	0.019167	benign (high conf.)
19	5892274	C	G	--	0.022448	benign (high conf.)
19	5893058	G	A	0.036075	--	benign
19	5894386	G	A	--	0.027294	benign (high conf.)
19	5894584	G	A	--	0.021213	benign (high conf.)
19	5894645	G	C	--	0.016091	benign (high conf.)
19	5896766	C	T	--	0.022758	benign (high conf.)
19	5900247	T	C	--	0.039167	benign
19	5903479	C	G	--	0.022167	benign (high conf.)
19	5904788	G	C	--	0.075046	benign
19	5906395	T	A	--	0.037386	benign
19	5907915	C	T	--	0.015100	benign (high conf.)
19	5913826	C	T	--	0.160759	benign
19	5915151	C	T	0.004527	--	benign (high conf.)
19	5918207	G	A	--	0.019429	benign (high conf.)
19	5921352	G	A	--	0.042656	benign
19	5927857	C	G	--	0.033985	benign
19	5936422	T	C	--	0.021710	benign (high conf.)
19	5943306	G	T	--	0.026209	benign (high conf.)
19	5952713	G	A	--	0.031185	benign
19	5957571	C	T	--	0.027667	benign (high conf.)
19	5961287	T	C	--	0.019248	benign (high conf.)
19	5961848	C	A	--	0.051666	benign
19	5962553	G	A	--	0.024840	benign (high conf.)
19	5963488	G	T	--	0.033334	benign
19	5968006	C	T	--	0.018054	benign (high conf.)
19	5972080	A	G	--	0.041037	benign
19	5974323	A	T	--	0.039633	benign
19	5974876	T	G	--	0.040205	benign
19	5981598	G	A	--	0.026222	benign (high conf.)
19	5988263	C	T	--	0.013281	benign (high conf.)
19	19278108	C	T	--	0.012589	benign (high conf.)
19	19279452	C	G	--	0.011394	benign (high conf.)
19	19279745	A	C	--	0.013577	benign (high conf.)
19	19279793	A	G	--	0.016425	benign (high conf.)
19	19280499	T	C	--	0.012985	benign (high conf.)
19	19281187	T	G	--	0.010709	benign (high conf.)
19	19281672	C	T	--	0.013404	benign (high conf.)
19	19282523	G	A	--	0.021860	benign (high conf.)
19	19282597	A	G	--	0.012146	benign (high conf.)
19	19283551	A	G	--	0.013856	benign (high conf.)
19	19284131	A	G	--	0.010697	benign (high conf.)
19	19285989	A	T	--	0.388835	benign
19	19287802	A	G	--	0.095609	benign
19	19292047	A	G	--	0.012211	benign (high conf.)
19	19292405	A	T	--	0.012518	benign (high conf.)
19	19293938	A	C	--	0.013189	benign (high conf.)
19	19294011	G	A	--	0.013189	benign (high conf.)
19	19294091	C	T	--	0.020249	benign (high conf.)
19	19294237	T	C	--	0.014346	benign (high conf.)
19	19294389	T	C	--	0.018340	benign (high conf.)
19	19296401	G	A	--	0.015708	benign (high conf.)
19	19297292	T	C	--	0.011339	benign (high conf.)
19	19298099	T	A	--	0.012438	benign (high conf.)
21	36564553	T	C	--	0.021105	benign (high conf.)
21	36564709	T	C	--	0.017940	benign (high conf.)
21	36564998	T	C	--	0.024673	benign (high conf.)
21	36565278	G	A	--	0.019072	benign (high conf.)
21	36579366	C	G	--	0.020824	benign (high conf.)
21	36580771	G	C	--	0.022292	benign (high conf.)
21	36580790	C	T	--	0.026049	benign (high conf.)
21	36581921	G	A	--	0.019126	benign (high conf.)
21	36586866	T	C	--	0.025093	benign (high conf.)
21	36588180	A	C	--	0.016061	benign (high conf.)
21	36590537	C	G	--	0.016216	benign (high conf.)
21	36591890	C	T	--	0.024960	benign (high conf.)
21	36593646	C	T	--	0.025585	benign (high conf.)
21	36594858	G	A	--	0.023170	benign (high conf.)
21	36594902	G	A	--	0.032544	benign
21	36594928	T	C	--	0.019656	benign (high conf.)
21	36595108	C	T	--	0.018120	benign (high conf.)
21	36595270	C	T	--	0.016350	benign (high conf.)
21	36597193	G	A	--	0.042412	benign
21	36598284	T	C	--	0.028505	benign (high conf.)
22	24135043	C	T	--	0.029091	benign (high conf.)
22	24136542	G	A	--	0.037748	benign
22	24139274	C	T	--	0.014881	benign (high conf.)
22	24144125	A	C	--	0.024741	benign (high conf.)
22	24146629	C	T	--	0.039219	benign
22	24152519	C	G	--	0.025356	benign (high conf.)
22	24155074	C	G	--	0.017215	benign (high conf.)
22	24166256	G	C	--	0.075034	benign
22	24170996	T	G	--	0.042809	benign
22	24175440	G	T	--	0.036088	benign
22	24179922	G	C	0.784603	--	pathogenic
22	39806153	T	C	--	0.013627	benign (high conf.)
Chr	Position	Ref. Base	Mutant Base	Coding Score	Non-Coding Score	Warning
1	93272398	C	T	--	0.071444	benign
1	93274450	T	G	--	0.214348	benign
1	93274885	C	T	--	0.093894	benign
1	93275934	G	C	--	0.161893	benign
1	93278769	C	T	--	0.060323	benign
1	93280788	G	A	--	0.070800	benign
1	93288437	G	A	--	0.060813	benign
1	93290352	A	G	--	0.061862	benign
1	93292347	T	C	--	0.055858	benign
1	93293063	G	A	--	0.054378	benign
1	93294792	C	T	--	0.076772	benign
1	93294983	T	C	--	0.054599	benign
1	93295077	A	G	--	0.061059	benign
1	93295723	T	C	--	0.059016	benign
1	93295830	A	G	--	0.087245	benign
1	93296153	A	G	--	0.044343	benign
1	93296246	G	A	--	0.057928	benign
1	93296764	A	G	--	0.073841	benign
1	93297180	G	A	--	0.077638	benign
1	93298756	T	C	--	0.009862	benign (high conf.)
1	93303603	T	C	--	0.132325	benign
1	93305371	A	C	--	0.029363	benign (high conf.)
1	93311661	T	C	--	0.041281	benign
1	93311707	C	T	--	0.057983	benign
1	93312142	A	G	--	0.108030	benign
1	93312592	C	T	--	0.018596	benign (high conf.)
1	93314912	T	G	--	0.021074	benign (high conf.)
1	93320869	C	T	--	0.019779	benign (high conf.)
1	93321541	G	A	--	0.030019	benign
1	93324038	C	T	--	0.016944	benign (high conf.)
1	93334379	C	T	--	0.017123	benign (high conf.)
1	93344692	G	A	--	0.017767	benign (high conf.)
1	93346928	A	T	--	0.041334	benign
1	93366357	T	C	--	0.020740	benign (high conf.)
1	93377835	C	T	--	0.028202	benign (high conf.)
1	93408279	C	T	--	0.016385	benign (high conf.)
1	93425165	C	T	--	0.014713	benign (high conf.)
1	93425460	C	T	--	0.019287	benign (high conf.)
1	93426874	G	T	--	0.016000	benign (high conf.)
1	93427662	C	A	--	0.067673	benign
1	93431324	G	A	--	0.079435	benign
1	196679455	A	C	--	0.022801	benign (high conf.)
1	196679909	G	GT	--	--	No prediction found
1	196682346	G	A	--	0.016972	benign (high conf.)
1	196682947	G	A	0.015949	--	benign (high conf.)
1	196684313	A	C	--	0.015815	benign (high conf.)
1	196684392	G	T	--	0.038913	benign
1	196686652	A	T	--	0.013525	benign (high conf.)
1	196687329	A	T	--	0.029775	benign (high conf.)
1	196687730	A	G	--	0.019878	benign (high conf.)
1	196690250	A	C	--	0.031605	benign
1	196691464	A	G	--	0.017713	benign (high conf.)
1	196695161	C	T	--	0.018080	benign (high conf.)
1	196696933	G	A	--	0.017418	benign (high conf.)
1	196699044	T	G	--	0.010777	benign (high conf.)
1	196700914	G	A	--	0.009694	benign (high conf.)
1	196701284	C	T	--	0.014554	benign (high conf.)
1	196701473	A	T	--	0.011068	benign (high conf.)
1	196702810	C	T	--	0.017453	benign (high conf.)
1	196704204	G	A	--	0.016827	benign (high conf.)
1	196704559	C	T	--	0.017427	benign (high conf.)
1	196704632	C	A	--	0.014503	benign (high conf.)
3	98648107	T	C	--	0.025067	benign (high conf.)
3	98661092	G	A	--	0.025197	benign (high conf.)
3	98661430	A	C	--	0.029915	benign (high conf.)
3	98664051	A	G	--	0.043904	benign
3	98666310	T	C	--	0.026529	benign (high conf.)
3	98666311	G	A	--	0.037312	benign
3	98673878	A	G	--	0.030529	benign
3	98676012	C	T	--	0.025552	benign (high conf.)
3	98676183	T	C	--	0.038719	benign
3	98680478	G	A	--	0.017298	benign (high conf.)
3	98686064	G	C	--	0.050418	benign
3	98690592	A	T	--	0.031718	benign
3	98696111	T	C	--	0.034554	benign
3	98697389	A	G	--	0.021802	benign (high conf.)
3	98698414	A	G	--	0.028243	benign (high conf.)
3	98699043	G	T	--	0.037622	benign
3	98699551	A	G	--	0.033046	benign
3	98701828	C	T	--	0.078795	benign
3	98704236	A	G	--	0.236266	benign
3	98706327	G	A	--	0.013578	benign (high conf.)
3	98706331	A	G	--	0.022007	benign (high conf.)
3	98706935	C	G	--	0.020651	benign (high conf.)
3	98706991	T	C	--	0.019096	benign (high conf.)
3	98707112	T	C	--	0.055462	benign
3	98707559	A	C	--	0.035583	benign
3	98708891	C	T	--	0.038911	benign
3	98709443	T	G	--	0.036625	benign
3	98710002	G	T	--	0.011331	benign (high conf.)
3	98710746	A	T	--	0.012754	benign (high conf.)
3	98710867	C	T	--	0.017667	benign (high conf.)
3	98711593	T	C	--	0.017764	benign (high conf.)
3	98711783	T	G	--	0.009546	benign (high conf.)
3	98712183	A	G	--	0.022256	benign (high conf.)
3	98712582	T	C	--	0.010148	benign (high conf.)
3	98713011	C	A	--	0.032322	benign
3	98714109	C	T	--	0.032608	benign
3	98715228	G	A	--	0.012528	benign (high conf.)
3	98716417	A	G	--	0.011411	benign (high conf.)
3	98716800	G	A	--	0.016726	benign (high conf.)
3	98716832	G	C	--	0.011847	benign (high conf.)
3	98717013	A	G	--	0.012064	benign (high conf.)
8	9178268	A	T	--	0.010429	benign (high conf.)
8	9179298	G	T	--	0.010992	benign (high conf.)
8	9181395	A	G	--	0.010383	benign (high conf.)
8	9181611	G	A	--	0.012976	benign (high conf.)
8	9183358	A	G	--	0.033431	benign
8	9183596	A	G	--	0.019926	benign (high conf.)
8	9183664	A	G	--	0.113313	benign
8	9184231	G	A	--	0.013767	benign (high conf.)
8	9184691	T	C	--	0.014547	benign (high conf.)
8	9185146	T	C	--	0.018486	benign (high conf.)
8	9187242	A	G	--	0.027986	benign (high conf.)
9	136137065	A	G	--	0.013794	benign (high conf.)
9	136137106	G	A	--	0.030987	benign
9	136139265	C	A	--	0.014783	benign (high conf.)
9	136142203	A	C	--	0.023987	benign (high conf.)
9	136142217	T	G	--	0.017601	benign (high conf.)
9	136142355	G	A	--	0.017227	benign (high conf.)
9	136143000	A	T	--	0.026058	benign (high conf.)
9	136143120	A	G	--	0.020645	benign (high conf.)
9	136143121	T	C	--	0.016468	benign (high conf.)
9	136143212	G	A	--	0.017227	benign (high conf.)
9	136143372	C	T	--	0.014629	benign (high conf.)
9	136143442	A	G	--	0.024155	benign (high conf.)
9	136144284	T	A	--	0.021832	benign (high conf.)
9	136144297	A	G	--	0.014335	benign (high conf.)
9	136144308	T	C	--	0.016137	benign (high conf.)
9	136144309	G	A	--	0.022348	benign (high conf.)
9	136144427	T	C	--	0.024568	benign (high conf.)
9	136144873	C	T	--	0.024156	benign (high conf.)
9	136144960	G	A	--	0.022899	benign (high conf.)
9	136144994	G	A	--	0.025703	benign (high conf.)
9	136145118	C	T	--	0.014092	benign (high conf.)
9	136145240	C	T	--	0.025067	benign (high conf.)
9	136145419	C	A	--	0.022630	benign (high conf.)
9	136145471	A	G	--	0.023495	benign (high conf.)
9	136145484	A	T	--	0.013253	benign (high conf.)
9	136145974	A	G	--	0.028897	benign (high conf.)
9	136146046	G	A	--	0.016238	benign (high conf.)
9	136146077	T	G	--	0.021005	benign (high conf.)
9	136146227	A	T	--	0.024426	benign (high conf.)
9	136146431	C	T	--	0.018545	benign (high conf.)
9	136146664	T	A	--	0.022620	benign (high conf.)
9	136147160	C	T	--	0.018012	benign (high conf.)
9	136149098	T	A	--	0.593887	pathogenic
9	136149229	T	C	--	0.019185	benign (high conf.)
9	136149500	T	C	--	0.015812	benign (high conf.)
11	61543499	T	C	--	0.099280	benign
11	61543961	T	C	--	0.016442	benign (high conf.)
11	61546592	A	G	--	0.020521	benign (high conf.)
11	61547237	C	T	--	0.034869	benign
11	61549025	G	A	--	0.051414	benign
11	61551356	T	C	0.002696	--	benign (high conf.)
11	61551927	A	C	--	0.010962	benign (high conf.)
11	61552680	G	T	--	0.011292	benign (high conf.)
11	61557803	T	C	--	0.010026	benign (high conf.)
11	61557826	T	C	--	0.012579	benign (high conf.)
11	61569306	C	G	--	0.019253	benign (high conf.)
11	61569830	C	T	--	0.042472	benign
11	61570783	T	C	--	0.016580	benign (high conf.)
11	61571478	T	C	--	0.024045	benign (high conf.)
11	61573684	T	C	--	0.029767	benign (high conf.)
11	61575158	A	G	--	0.014545	benign (high conf.)
11	61579463	A	G	--	0.011630	benign (high conf.)
11	61585144	A	G	--	0.008042	benign (high conf.)
11	61588305	A	G	--	0.011688	benign (high conf.)
11	61592362	A	G	--	0.031153	benign
11	61593005	A	G	--	0.013183	benign (high conf.)
11	61593816	C	T	0.005338	--	benign (high conf.)
11	61596633	C	T	--	0.019377	benign (high conf.)
11	61597972	A	G	--	0.010333	benign (high conf.)
11	61600342	A	C	--	0.032831	benign
11	61603510	C	A	--	0.027808	benign (high conf.)
11	61604814	C	A	--	0.014606	benign (high conf.)
11	61605499	T	A	--	0.015847	benign (high conf.)
11	61606642	A	G	--	0.014510	benign (high conf.)
11	61606683	G	A	--	0.017345	benign (high conf.)
11	61609750	C	T	--	0.031803	benign
11	61610750	G	A	--	0.011496	benign (high conf.)
16	71400131	G	A	--	0.017742	benign (high conf.)
16	71414940	G	A	--	0.039529	benign
16	71415506	A	C	--	0.030616	benign
16	71416064	T	G	--	0.019290	benign (high conf.)
20	17827285	C	G	--	0.066975	benign
20	17828282	T	G	--	0.067345	benign
20	17829280	G	A	--	0.072071	benign
20	17829409	T	C	--	0.069731	benign
20	17831303	T	A	--	0.058186	benign
20	17831530	T	C	--	0.087635	benign
20	17831618	T	C	--	0.062995	benign
20	17831699	G	A	--	0.061679	benign
20	17831751	G	A	--	0.059477	benign
20	17832134	C	T	--	0.068134	benign
20	17832405	G	C	--	0.058523	benign
20	17832658	T	C	--	0.066618	benign
20	17832692	G	C	--	0.055645	benign
20	17833108	C	G	--	0.069860	benign
20	17833481	A	G	--	0.051133	benign
20	17833534	T	C	--	0.053914	benign

## Sheet: 7c
Supplementary Data 7c. Predicted functional consequences of small indels (FATHMM-indel)
Predictions are given as FATHMM-indel scores in the range [0, 1]: values above 0.5 are predicted to be deleterious, while those below 0.5 are predicted to be neutral or benign. FATHMM-indel scores close to the extremes (0 or 1) are the highest-confidence predictions that yield the highest accuracy.
Chr	Pos	Wildtype	Mutant	FATHMM-indel Score	Predicted Class
2	27748992	AT	A	0.0003284605979	neutral
2	134879680	CT	C	0.002177610654	neutral
2	135006257	ATGTGAATG	A	0.01306245023	neutral
2	135015736	T	TTGTC	0.009777980355	neutral
3	142916366	G	GC	0.001539108753	neutral
3	142928802	GA	G	0.05459530906	neutral
3	142933687	T	TGCCTGCTTATG	0.0009942110421	neutral
3	186712738	AAC	A	0.002564062879	neutral
3	186720957	AAAACC	A	0.001249295587	neutral
3	186721290	C	CT	0.02048451499	neutral
4	103504939	T	TCTC	0.008937337281	neutral
5	95266613	A	AT	0.01955865174	neutral
5	95271606	TA	T	0.3126538399	neutral
5	95272433	A	AGTAAGG	0.003247140133	neutral
5	95273207	CA	C	0.002361795807	neutral
5	95275068	A	AT	0.06089621344	neutral
5	95278970	TA	T	0.0008181598379	neutral
5	95283971	TA	T	0.002247439623	neutral
5	95285404	C	CAA	0.001490351055	neutral
5	95286604	A	ATGTG	0.0007974505882	neutral
5	95287115	AT	A	0.007403075395	neutral
5	95289384	CTTTTG	C	0.01366589814	neutral
5	95294619	T	TA	0.005676829552	neutral
6	29825219	A	AG	0.0003543994054	neutral
6	29832721	T	TC	0.0004465258347	neutral
6	29834021	ATCCCC	A	0.00007612109747	neutral
6	29835507	C	CT	0.00005352278166	neutral
6	29840185	TC	T	0.0003278759999	neutral
6	29840697	CCA	C	0.0001133782844	neutral
6	29843522	C	<CN0>	nan	-
6	29850574	G	GA	0.0006249370721	neutral
6	29850825	A	AT	0.0002021650995	neutral
6	29896724	CTA	C	0.002694759383	neutral
6	29898249	C	CT	0.0001784398139	neutral
6	29924136	A	AG	0.001000817854	neutral
6	30228712	A	AG	0.01587127719	neutral
6	30229034	CT	C	0.6302470517	pathogenic
6	30229927	A	AAGG	0.005354205478	neutral
6	30255815	T	TGATA	0.0003217773284	neutral
6	30271492	CA	CAA	0.0006929593171	neutral
6	30288479	GGT	G	0.001048637166	neutral
6	32381852	G	GAA	0.007865955794	neutral
6	32382363	A	AG	0.0009611965222	neutral
6	32386417	CT	C	0.0007017949376	neutral
6	32391309	T	TAA	0.0002476242267	neutral
6	32392268	AT	A	0.0004647875444	neutral
6	32393999	AG	A	0.00004195960094	neutral
6	32411971	T	TGAGTCTAGGGATCTAGAAAATACATTAGAATATG	0.00385773163	neutral
6	32642926	<CN0>	T	nan	-
6	139629102	G	GTAGTATTGACACCTGGGTTCTTCTGCATGCGAGATTTCAGAACCCAGGAA	0.002411556933	neutral
6	143169859	CA	C	0.006917200312	neutral
7	72989141	CA	C	0.0007425911568	neutral
7	72993549	TACTTTTACTGCTGGTGGAGAA	T	0.006670479197	neutral
7	73016541	CTCTT	C	0.0005821353256	neutral
7	73035382	A	AAAAT	0.005550200896	neutral
7	73040799	A	AT	0.0005182274967	neutral
7	150953959	G	GACT	0.0006554229891	neutral
9	33122509	A	AAAAT	0.002086169833	neutral
9	33140493	T	TA	0.009319761299	neutral
9	33145647	CA	C	0.02461150499	neutral
9	33165305	TA	T	0.3982635012	neutral
9	33241120	GAGA	G	0.01609460281	neutral
9	33241681	G	GTTTGTT	0.009451649077	neutral
9	33242448	G	GC	0.01874912864	neutral
9	33246239	CCAG	C	0.03225247738	neutral
9	33257974	G	GC	0.003909664998	neutral
9	33258199	CAGG	C	0.0002273238957	neutral
9	33301771	ATCT	A	0.0002938106241	neutral
9	33337729	TAAAACAAAAC	T	0.0005867525676	neutral
11	123352163	AAAC	A	0.001366034245	neutral
11	126226554	G	GGAGTGTAGGCA	0.03291518177	neutral
11	126239143	CT	C	0.0005367522895	neutral
11	126241852	T	TTCTG	0.001570290598	neutral
11	134265091	CT	C	0.007543477532	neutral
11	134272805	T	TC	0.002068172438	neutral
11	134273866	A	AGTT	0.003855417705	neutral
11	134273870	T	TC	0.001106397987	neutral
11	134275636	A	AG	0.05047578566	neutral
11	134312233	T	TCA	0.008966775078	neutral
11	134316496	AT	A	0.006246417531	neutral
12	121422449	CTGACTGGCACTCAGCA	T	nan	-
12	121444441	C	CAT	0.003337943293	neutral
14	65439005	CGCTCG	C	0.001928754312	neutral
14	65446775	C	CTT	0.001883185047	neutral
14	65453493	T	TG	0.09230767301	neutral
14	65548992	T	TGGA	0.009001722757	neutral
14	65551691	A	AG	0.01001724074	neutral
14	65560024	T	TA	0.06880393537	neutral
14	65566964	T	TC	0.0008056583807	neutral
14	65571364	AT	A	0.03354641608	neutral
14	65574717	TG	T	0.0009711740507	neutral
14	65575254	C	CA	0.0005090756459	neutral
14	65812365	G	GA	0.01467619592	neutral
14	65826211	A	ACT	0.006548699502	neutral
14	65829951	TGCCTCA	T	0.0002173271851	neutral
14	65838628	GTATA	G	0.002567334762	neutral
14	65869387	C	CA	0.000220415732	neutral
14	65877493	AA	TA	nan	-
14	65878211	TAAG	T	0.07301104519	neutral
14	65884030	AT	A	0.00932052778	neutral
14	65908469	CAAAAA	C	0.0007561977592	neutral
14	65941159	G	GAAAAAA	0.0007546944525	neutral
14	65968613	ACTTTGT	A	0.0004937304668	neutral
14	65980373	C	CAAAAT	0.0008190056095	neutral
14	65980937	A	AGT	0.0004354991622	neutral
14	65982913	G	GA	0.0003550737314	neutral
14	65984685	AT	A	0.003065486152	neutral
14	65986959	CAAAG	C	0.0004831202953	neutral
14	65988586	C	CT	0.001337788458	neutral
14	66003746	AT	A	0.0005707743976	neutral
14	66021151	T	TTA	0.001116275364	neutral
14	66024361	T	TA	0.002331512555	neutral
14	66029423	G	GAA	0.02140404668	neutral
14	66055427	G	GAT	0.002199068773	neutral
14	66060299	CT	C	0.0005484805514	neutral
14	66064339	TA	T	0.0005232302666	neutral
14	66064430	AT	A	0.001493634113	neutral
14	66069056	ATCTC	A	0.001191218782	neutral
14	66091002	CTT	C	0.003238466943	neutral
14	66091782	C	CATAAATAA	0.003316256446	neutral
14	66098359	AT	A	0.0125735986	neutral
14	66103040	TG	T	0.0005404411709	neutral
14	66110372	TA	T	0.0001907332167	neutral
14	66113327	CA	C	0.001851204599	neutral
14	66116826	A	AAC	0.0003400001455	neutral
14	66122725	TG	T	0.0003037086993	neutral
14	66124661	CA	C	0.005654787361	neutral
14	66131689	G	GA	0.03625843113	neutral
14	66142553	CA	C	0.002201215694	neutral
14	66160754	C	CCTGT	0.0003014380782	neutral
14	66219496	TTTG	T	0.01996851538	neutral
14	66221624	T	TTTGA	0.02927820408	neutral
14	66225456	C	CAT	0.001331220611	neutral
14	66232958	TA	T	0.02034920434	neutral
14	66265731	CACGAGGGAGG	C	0.01809859968	neutral
14	105967466	AT	ATT	0.0009879104004	neutral
14	105968188	A	ACTT	0.0003752392402	neutral
14	105970520	GGGTGGAGGAGCTCTGGGCT	G	0.009259438543	neutral
14	105971364	GA	G	0.00005854583306	neutral
14	105973376	TTTTG	T	0.0005239077928	neutral
14	105980578	G	GA	0.0001943281959	neutral
14	105981527	C	CT	0.0004802943136	neutral
14	105987725	A	AG	0.001245920437	neutral
14	105996049	T	TGCC	0.1715845347	neutral
16	72078989	T	TG	0.03842800162	neutral
16	72117271	C	CTT	0.000244909277	neutral
16	72193696	CTT	C	0.0332618807	neutral
16	72233195	TA	T	0.3191349411	neutral
17	16840722	GC	G	0.005264234708	neutral
17	79219500	A	AATG	0.4281891495	neutral
19	5965274	TA	T	0.005125141121	neutral
19	5979560	TATAC	T	0.0002190001449	neutral
19	19277389	A	ACCCCCCCC	0.0006095898269	neutral
19	19277406	TAA	T	0.0005965088188	neutral
19	19280160	C	CA	0.0007099660889	neutral
19	19295118	TC	T	0.0004100167498	neutral
21	36592700	TA	T	0.0004047995354	neutral
21	36593491	T	TTAC	0.0009915099779	neutral
22	24149549	T	TC	0.001958283809	neutral
22	24176677	G	GCAACAGGTCATGTTCAATTTCTT	0.002852178174	neutral
22	39784260	CAAAAA	C	0.00117463624	neutral
22	39829460	G	GA	0.0008230862749	neutral
22	39836086	C	CCT	0.0005713799321	neutral
22	39836972	C	CTT	0.0002191520525	neutral
22	39837074	CA	C	0.000971863139	neutral
22	39838819	T	TAA	0.001667334124	neutral
Chr	Pos	Wildtype	Mutant	FATHMM-indel Score	Predicted Class
1	93279988	CT	C	0.000195203066876	neutral
1	93290173	A	ATGT	0.000674674327587	neutral
1	93293209	CA	C	0.00208577037156	neutral
1	93293227	CATG	C	0.00138296463472	neutral
1	93297308	CGTTT	C	0.00471709810812	neutral
1	93297314	G	GAACAA	0.00391056709004	neutral
1	93308035	GA	G	0.0658545628852	neutral
1	93312192	CT	C	0.00030807949363	neutral
1	93335296	TTA	T	0.00914435709305	neutral
1	196679909	G	GT	0.000715797987679	neutral
1	196690944	CTT	C	0.000234312357495	neutral
3	98630652	A	ATAAGTGGG	0.000446020312996	neutral
3	98666306	ATT	A	0.013583871915	neutral
3	98666314	A	AAGC	0.0512819940343	neutral
3	98692546	T	TTTAA	0.00527342248285	neutral
8	9183102	A	AAGAAGAAAGGG	0.0303070465693	neutral
9	136132908	TC	T	0.758187616796	pathogenic
9	136141646	C	CAA	0.000970245315359	neutral
9	136143136	CT	C	0.000521699857483	neutral
9	136145907	GA	G	0.000459482222083	neutral
9	136145993	A	AAGAAGGGAAATTAATAAATATT	0.000748964135046	neutral
9	136146068	AT	A	3.7279504537e-05	neutral
9	136146448	T	TAAGAC	0.000158812153024	neutral
9	136149095	C	CA	0.000451210255776	neutral
11	61542006	G	GA	0.000607690838401	neutral
11	61586328	CT	C	0.00257340632617	neutral
11	61594920	C	CT	0.0551973433607	neutral
11	61596322	C	CA	0.106794001887	neutral
20	17832046	C	CT	0.00123038709196	neutral

## Sheet: 7d
Supplementary Data 7d. Predicted functional consequences of single nucleotides variants (VEP)
The description of output columns can be found here : https://www.ensembl.org/info/docs/tools/vep/vep_formats.html#output
Uploaded_variation	Location	Allele	Consequence	IMPACT	SYMBOL	Gene	Feature_type	Feature	BIOTYPE	EXON	INTRON	HGVSc	HGVSp	cDNA_position	CDS_position	Protein_position	Amino_acids	Codons	Existing_variation	DISTANCE	STRAND	FLAGS	SYMBOL_SOURCE	HGNC_ID	MANE_SELECT	MANE_PLUS_CLINICAL	TSL	APPRIS	REFSEQ_MATCH	SOURCE	REFSEQ_OFFSET	GIVEN_REF	USED_REF	BAM_EDIT	SIFT	PolyPhen	AF	CLIN_SIG	SOMATIC	PHENO	PUBMED	MOTIF_NAME	MOTIF_POS	HIGH_INF_POS	MOTIF_SCORE_CHANGE	TRANSCRIPTION_FACTORS
rs16830188	1:25298841-25298841	T	upstream_gene_variant	MODIFIER	RP11-84D1.2	ENSG00000261025	Transcript	ENST00000568143.1	lincRNA	-	-	-	-	-	-	-	-	-	rs16830188	1485	-1	-	Clone_based_vega_gene	-	-	-	-	-	-	Ensembl	-	C	C	-	-	-	0.1372	-	-	1	29146897,29535710	-	-	-	-	-
rs16830188	1:25298841-25298841	T	regulatory_region_variant	MODIFIER	-	-	RegulatoryFeature	ENSR00001494530	promoter_flanking_region	-	-	-	-	-	-	-	-	-	rs16830188	-	-	-	-	-	-	-	-	-	-	-	-	-	-	-	-	-	0.1372	-	-	1	29146897,29535710	-	-	-	-	-
rs12790721	11:123343261-123343261	C	intron_variant	MODIFIER	GRAMD1B	57476	Transcript	NM_001367418.2	protein_coding	-	1/19	-	-	-	-	-	-	-	rs12790721	-	1	-	EntrezGene	29214	-	-	-	-	-	RefSeq	-	T	T	-	-	-	0.1066	-	-	-	-	-	-	-	-	-
rs12790721	11:123343261-123343261	C	intron_variant	MODIFIER	GRAMD1B	57476	Transcript	NM_001367419.2	protein_coding	-	1/20	-	-	-	-	-	-	-	rs12790721	-	1	-	EntrezGene	29214	-	-	-	-	-	RefSeq	-	T	T	-	-	-	0.1066	-	-	-	-	-	-	-	-	-
rs12790721	11:123343261-123343261	C	intron_variant	MODIFIER	GRAMD1B	57476	Transcript	NM_001367420.2	protein_coding	-	1/20	-	-	-	-	-	-	-	rs12790721	-	1	-	EntrezGene	29214	-	-	-	-	-	RefSeq	-	T	T	-	-	-	0.1066	-	-	-	-	-	-	-	-	-
rs12790721	11:123343261-123343261	C	intron_variant	MODIFIER	GRAMD1B	57476	Transcript	NM_001367421.2	protein_coding	-	2/20	-	-	-	-	-	-	-	rs12790721	-	1	-	EntrezGene	29214	-	-	-	-	-	RefSeq	-	T	T	-	-	-	0.1066	-	-	-	-	-	-	-	-	-
rs12790721	11:123343261-123343261	C	intron_variant	MODIFIER	GRAMD1B	57476	Transcript	NM_001387024.1	protein_coding	-	1/19	-	-	-	-	-	-	-	rs12790721	-	1	-	EntrezGene	29214	-	-	-	-	-	RefSeq	-	T	T	-	-	-	0.1066	-	-	-	-	-	-	-	-	-
rs12790721	11:123343261-123343261	C	intron_variant	MODIFIER	GRAMD1B	57476	Transcript	NM_001387025.1	protein_coding	-	1/19	-	-	-	-	-	-	-	rs12790721	-	1	-	EntrezGene	29214	-	-	-	-	-	RefSeq	-	T	T	-	-	-	0.1066	-	-	-	-	-	-	-	-	-
rs12790721	11:123343261-123343261	C	intron_variant	MODIFIER	GRAMD1B	57476	Transcript	NM_001387026.1	protein_coding	-	1/19	-	-	-	-	-	-	-	rs12790721	-	1	-	EntrezGene	29214	-	-	-	-	-	RefSeq	-	T	T	-	-	-	0.1066	-	-	-	-	-	-	-	-	-
rs12790721	11:123343261-123343261	C	intron_variant	MODIFIER	GRAMD1B	57476	Transcript	NM_001387030.1	protein_coding	-	1/18	-	-	-	-	-	-	-	rs12790721	-	1	-	EntrezGene	29214	-	-	-	-	-	RefSeq	-	T	T	-	-	-	0.1066	-	-	-	-	-	-	-	-	-
rs12790721	11:123343261-123343261	C	intron_variant	MODIFIER	GRAMD1B	57476	Transcript	NM_001387034.1	protein_coding	-	1/19	-	-	-	-	-	-	-	rs12790721	-	1	-	EntrezGene	29214	-	-	-	-	-	RefSeq	-	T	T	-	-	-	0.1066	-	-	-	-	-	-	-	-	-
rs36020612	11:123344435-123344435	T	intron_variant	MODIFIER	GRAMD1B	57476	Transcript	NM_001367418.2	protein_coding	-	1/19	-	-	-	-	-	-	-	rs36020612	-	1	-	EntrezGene	29214	-	-	-	-	-	RefSeq	-	C	C	-	-	-	0.0943	-	-	1	32888493	-	-	-	-	-
rs36020612	11:123344435-123344435	T	intron_variant	MODIFIER	GRAMD1B	57476	Transcript	NM_001367419.2	protein_coding	-	1/20	-	-	-	-	-	-	-	rs36020612	-	1	-	EntrezGene	29214	-	-	-	-	-	RefSeq	-	C	C	-	-	-	0.0943	-	-	1	32888493	-	-	-	-	-
rs36020612	11:123344435-123344435	T	intron_variant	MODIFIER	GRAMD1B	57476	Transcript	NM_001367420.2	protein_coding	-	1/20	-	-	-	-	-	-	-	rs36020612	-	1	-	EntrezGene	29214	-	-	-	-	-	RefSeq	-	C	C	-	-	-	0.0943	-	-	1	32888493	-	-	-	-	-
rs36020612	11:123344435-123344435	T	intron_variant	MODIFIER	GRAMD1B	57476	Transcript	NM_001367421.2	protein_coding	-	2/20	-	-	-	-	-	-	-	rs36020612	-	1	-	EntrezGene	29214	-	-	-	-	-	RefSeq	-	C	C	-	-	-	0.0943	-	-	1	32888493	-	-	-	-	-
rs36020612	11:123344435-123344435	T	intron_variant	MODIFIER	GRAMD1B	57476	Transcript	NM_001387024.1	protein_coding	-	1/19	-	-	-	-	-	-	-	rs36020612	-	1	-	EntrezGene	29214	-	-	-	-	-	RefSeq	-	C	C	-	-	-	0.0943	-	-	1	32888493	-	-	-	-	-
rs36020612	11:123344435-123344435	T	intron_variant	MODIFIER	GRAMD1B	57476	Transcript	NM_001387025.1	protein_coding	-	1/19	-	-	-	-	-	-	-	rs36020612	-	1	-	EntrezGene	29214	-	-	-	-	-	RefSeq	-	C	C	-	-	-	0.0943	-	-	1	32888493	-	-	-	-	-
rs36020612	11:123344435-123344435	T	intron_variant	MODIFIER	GRAMD1B	57476	Transcript	NM_001387026.1	protein_coding	-	1/19	-	-	-	-	-	-	-	rs36020612	-	1	-	EntrezGene	29214	-	-	-	-	-	RefSeq	-	C	C	-	-	-	0.0943	-	-	1	32888493	-	-	-	-	-
rs36020612	11:123344435-123344435	T	intron_variant	MODIFIER	GRAMD1B	57476	Transcript	NM_001387030.1	protein_coding	-	1/18	-	-	-	-	-	-	-	rs36020612	-	1	-	EntrezGene	29214	-	-	-	-	-	RefSeq	-	C	C	-	-	-	0.0943	-	-	1	32888493	-	-	-	-	-
rs36020612	11:123344435-123344435	T	intron_variant	MODIFIER	GRAMD1B	57476	Transcript	NM_001387034.1	protein_coding	-	1/19	-	-	-	-	-	-	-	rs36020612	-	1	-	EntrezGene	29214	-	-	-	-	-	RefSeq	-	C	C	-	-	-	0.0943	-	-	1	32888493	-	-	-	-	-
rs36051450	11:123344959-123344959	C	intron_variant	MODIFIER	GRAMD1B	57476	Transcript	NM_001367418.2	protein_coding	-	1/19	-	-	-	-	-	-	-	rs36051450	-	1	-	EntrezGene	29214	-	-	-	-	-	RefSeq	-	T	T	-	-	-	0.0950	-	-	1	32132097,32887889	-	-	-	-	-
rs36051450	11:123344959-123344959	C	intron_variant	MODIFIER	GRAMD1B	57476	Transcript	NM_001367419.2	protein_coding	-	1/20	-	-	-	-	-	-	-	rs36051450	-	1	-	EntrezGene	29214	-	-	-	-	-	RefSeq	-	T	T	-	-	-	0.0950	-	-	1	32132097,32887889	-	-	-	-	-
rs36051450	11:123344959-123344959	C	intron_variant	MODIFIER	GRAMD1B	57476	Transcript	NM_001367420.2	protein_coding	-	1/20	-	-	-	-	-	-	-	rs36051450	-	1	-	EntrezGene	29214	-	-	-	-	-	RefSeq	-	T	T	-	-	-	0.0950	-	-	1	32132097,32887889	-	-	-	-	-
rs36051450	11:123344959-123344959	C	intron_variant	MODIFIER	GRAMD1B	57476	Transcript	NM_001367421.2	protein_coding	-	2/20	-	-	-	-	-	-	-	rs36051450	-	1	-	EntrezGene	29214	-	-	-	-	-	RefSeq	-	T	T	-	-	-	0.0950	-	-	1	32132097,32887889	-	-	-	-	-
rs36051450	11:123344959-123344959	C	intron_variant	MODIFIER	GRAMD1B	57476	Transcript	NM_001387024.1	protein_coding	-	1/19	-	-	-	-	-	-	-	rs36051450	-	1	-	EntrezGene	29214	-	-	-	-	-	RefSeq	-	T	T	-	-	-	0.0950	-	-	1	32132097,32887889	-	-	-	-	-
rs36051450	11:123344959-123344959	C	intron_variant	MODIFIER	GRAMD1B	57476	Transcript	NM_001387025.1	protein_coding	-	1/19	-	-	-	-	-	-	-	rs36051450	-	1	-	EntrezGene	29214	-	-	-	-	-	RefSeq	-	T	T	-	-	-	0.0950	-	-	1	32132097,32887889	-	-	-	-	-
rs36051450	11:123344959-123344959	C	intron_variant	MODIFIER	GRAMD1B	57476	Transcript	NM_001387026.1	protein_coding	-	1/19	-	-	-	-	-	-	-	rs36051450	-	1	-	EntrezGene	29214	-	-	-	-	-	RefSeq	-	T	T	-	-	-	0.0950	-	-	1	32132097,32887889	-	-	-	-	-
rs36051450	11:123344959-123344959	C	intron_variant	MODIFIER	GRAMD1B	57476	Transcript	NM_001387030.1	protein_coding	-	1/18	-	-	-	-	-	-	-	rs36051450	-	1	-	EntrezGene	29214	-	-	-	-	-	RefSeq	-	T	T	-	-	-	0.0950	-	-	1	32132097,32887889	-	-	-	-	-
rs36051450	11:123344959-123344959	C	intron_variant	MODIFIER	GRAMD1B	57476	Transcript	NM_001387034.1	protein_coding	-	1/19	-	-	-	-	-	-	-	rs36051450	-	1	-	EntrezGene	29214	-	-	-	-	-	RefSeq	-	T	T	-	-	-	0.0950	-	-	1	32132097,32887889	-	-	-	-	-
rs151157792	11:123352164-123352170	AACAACAACAACAACAA	intron_variant	MODIFIER	GRAMD1B	57476	Transcript	NM_001367418.2	protein_coding	-	2/19	-	-	-	-	-	-	-	rs56216203	-	1	-	EntrezGene	29214	-	-	-	-	-	RefSeq	-	AACAACAACAACAACAACAACAA	AACAACAACAACAACAACAACAA	-	-	-	-	-	-	-	-	-	-	-	-	-
rs151157792	11:123352164-123352170	AACAACAACAACAACAACAA	intron_variant	MODIFIER	GRAMD1B	57476	Transcript	NM_001367418.2	protein_coding	-	2/19	-	-	-	-	-	-	-	rs56216203	-	1	-	EntrezGene	29214	-	-	-	-	-	RefSeq	-	AACAACAACAACAACAACAACAA	AACAACAACAACAACAACAACAA	-	-	-	-	-	-	-	-	-	-	-	-	-
rs151157792	11:123352164-123352170	AACAACAACAACAACAACAACAACAA	intron_variant	MODIFIER	GRAMD1B	57476	Transcript	NM_001367418.2	protein_coding	-	2/19	-	-	-	-	-	-	-	rs56216203	-	1	-	EntrezGene	29214	-	-	-	-	-	RefSeq	-	AACAACAACAACAACAACAACAA	AACAACAACAACAACAACAACAA	-	-	-	0.1534	-	-	-	-	-	-	-	-	-
rs151157792	11:123352164-123352170	AACAACAACAACAACAACAACAACAACAA	intron_variant	MODIFIER	GRAMD1B	57476	Transcript	NM_001367418.2	protein_coding	-	2/19	-	-	-	-	-	-	-	rs56216203	-	1	-	EntrezGene	29214	-	-	-	-	-	RefSeq	-	AACAACAACAACAACAACAACAA	AACAACAACAACAACAACAACAA	-	-	-	-	-	-	-	-	-	-	-	-	-
rs151157792	11:123352164-123352170	AACAACAACAACAACAA	intron_variant	MODIFIER	GRAMD1B	57476	Transcript	NM_001367419.2	protein_coding	-	2/20	-	-	-	-	-	-	-	rs56216203	-	1	-	EntrezGene	29214	-	-	-	-	-	RefSeq	-	AACAACAACAACAACAACAACAA	AACAACAACAACAACAACAACAA	-	-	-	-	-	-	-	-	-	-	-	-	-
rs151157792	11:123352164-123352170	AACAACAACAACAACAACAA	intron_variant	MODIFIER	GRAMD1B	57476	Transcript	NM_001367419.2	protein_coding	-	2/20	-	-	-	-	-	-	-	rs56216203	-	1	-	EntrezGene	29214	-	-	-	-	-	RefSeq	-	AACAACAACAACAACAACAACAA	AACAACAACAACAACAACAACAA	-	-	-	-	-	-	-	-	-	-	-	-	-
rs151157792	11:123352164-123352170	AACAACAACAACAACAACAACAACAA	intron_variant	MODIFIER	GRAMD1B	57476	Transcript	NM_001367419.2	protein_coding	-	2/20	-	-	-	-	-	-	-	rs56216203	-	1	-	EntrezGene	29214	-	-	-	-	-	RefSeq	-	AACAACAACAACAACAACAACAA	AACAACAACAACAACAACAACAA	-	-	-	0.1534	-	-	-	-	-	-	-	-	-
rs151157792	11:123352164-123352170	AACAACAACAACAACAACAACAACAACAA	intron_variant	MODIFIER	GRAMD1B	57476	Transcript	NM_001367419.2	protein_coding	-	2/20	-	-	-	-	-	-	-	rs56216203	-	1	-	EntrezGene	29214	-	-	-	-	-	RefSeq	-	AACAACAACAACAACAACAACAA	AACAACAACAACAACAACAACAA	-	-	-	-	-	-	-	-	-	-	-	-	-
rs151157792	11:123352164-123352170	AACAACAACAACAACAA	intron_variant	MODIFIER	GRAMD1B	57476	Transcript	NM_001367420.2	protein_coding	-	2/20	-	-	-	-	-	-	-	rs56216203	-	1	-	EntrezGene	29214	-	-	-	-	-	RefSeq	-	AACAACAACAACAACAACAACAA	AACAACAACAACAACAACAACAA	-	-	-	-	-	-	-	-	-	-	-	-	-
rs151157792	11:123352164-123352170	AACAACAACAACAACAACAA	intron_variant	MODIFIER	GRAMD1B	57476	Transcript	NM_001367420.2	protein_coding	-	2/20	-	-	-	-	-	-	-	rs56216203	-	1	-	EntrezGene	29214	-	-	-	-	-	RefSeq	-	AACAACAACAACAACAACAACAA	AACAACAACAACAACAACAACAA	-	-	-	-	-	-	-	-	-	-	-	-	-
rs151157792	11:123352164-123352170	AACAACAACAACAACAACAACAACAA	intron_variant	MODIFIER	GRAMD1B	57476	Transcript	NM_001367420.2	protein_coding	-	2/20	-	-	-	-	-	-	-	rs56216203	-	1	-	EntrezGene	29214	-	-	-	-	-	RefSeq	-	AACAACAACAACAACAACAACAA	AACAACAACAACAACAACAACAA	-	-	-	0.1534	-	-	-	-	-	-	-	-	-
rs151157792	11:123352164-123352170	AACAACAACAACAACAACAACAACAACAA	intron_variant	MODIFIER	GRAMD1B	57476	Transcript	NM_001367420.2	protein_coding	-	2/20	-	-	-	-	-	-	-	rs56216203	-	1	-	EntrezGene	29214	-	-	-	-	-	RefSeq	-	AACAACAACAACAACAACAACAA	AACAACAACAACAACAACAACAA	-	-	-	-	-	-	-	-	-	-	-	-	-
rs151157792	11:123352164-123352170	AACAACAACAACAACAA	intron_variant	MODIFIER	GRAMD1B	57476	Transcript	NM_001367421.2	protein_coding	-	3/20	-	-	-	-	-	-	-	rs56216203	-	1	-	EntrezGene	29214	-	-	-	-	-	RefSeq	-	AACAACAACAACAACAACAACAA	AACAACAACAACAACAACAACAA	-	-	-	-	-	-	-	-	-	-	-	-	-
rs151157792	11:123352164-123352170	AACAACAACAACAACAACAA	intron_variant	MODIFIER	GRAMD1B	57476	Transcript	NM_001367421.2	protein_coding	-	3/20	-	-	-	-	-	-	-	rs56216203	-	1	-	EntrezGene	29214	-	-	-	-	-	RefSeq	-	AACAACAACAACAACAACAACAA	AACAACAACAACAACAACAACAA	-	-	-	-	-	-	-	-	-	-	-	-	-
rs151157792	11:123352164-123352170	AACAACAACAACAACAACAACAACAA	intron_variant	MODIFIER	GRAMD1B	57476	Transcript	NM_001367421.2	protein_coding	-	3/20	-	-	-	-	-	-	-	rs56216203	-	1	-	EntrezGene	29214	-	-	-	-	-	RefSeq	-	AACAACAACAACAACAACAACAA	AACAACAACAACAACAACAACAA	-	-	-	0.1534	-	-	-	-	-	-	-	-	-
rs151157792	11:123352164-123352170	AACAACAACAACAACAACAACAACAACAA	intron_variant	MODIFIER	GRAMD1B	57476	Transcript	NM_001367421.2	protein_coding	-	3/20	-	-	-	-	-	-	-	rs56216203	-	1	-	EntrezGene	29214	-	-	-	-	-	RefSeq	-	AACAACAACAACAACAACAACAA	AACAACAACAACAACAACAACAA	-	-	-	-	-	-	-	-	-	-	-	-	-
rs151157792	11:123352164-123352170	AACAACAACAACAACAA	intron_variant	MODIFIER	GRAMD1B	57476	Transcript	NM_001387024.1	protein_coding	-	2/19	-	-	-	-	-	-	-	rs56216203	-	1	-	EntrezGene	29214	-	-	-	-	-	RefSeq	-	AACAACAACAACAACAACAACAA	AACAACAACAACAACAACAACAA	-	-	-	-	-	-	-	-	-	-	-	-	-
rs151157792	11:123352164-123352170	AACAACAACAACAACAACAA	intron_variant	MODIFIER	GRAMD1B	57476	Transcript	NM_001387024.1	protein_coding	-	2/19	-	-	-	-	-	-	-	rs56216203	-	1	-	EntrezGene	29214	-	-	-	-	-	RefSeq	-	AACAACAACAACAACAACAACAA	AACAACAACAACAACAACAACAA	-	-	-	-	-	-	-	-	-	-	-	-	-
rs151157792	11:123352164-123352170	AACAACAACAACAACAACAACAACAA	intron_variant	MODIFIER	GRAMD1B	57476	Transcript	NM_001387024.1	protein_coding	-	2/19	-	-	-	-	-	-	-	rs56216203	-	1	-	EntrezGene	29214	-	-	-	-	-	RefSeq	-	AACAACAACAACAACAACAACAA	AACAACAACAACAACAACAACAA	-	-	-	0.1534	-	-	-	-	-	-	-	-	-
rs151157792	11:123352164-123352170	AACAACAACAACAACAACAACAACAACAA	intron_variant	MODIFIER	GRAMD1B	57476	Transcript	NM_001387024.1	protein_coding	-	2/19	-	-	-	-	-	-	-	rs56216203	-	1	-	EntrezGene	29214	-	-	-	-	-	RefSeq	-	AACAACAACAACAACAACAACAA	AACAACAACAACAACAACAACAA	-	-	-	-	-	-	-	-	-	-	-	-	-
rs151157792	11:123352164-123352170	AACAACAACAACAACAA	intron_variant	MODIFIER	GRAMD1B	57476	Transcript	NM_001387025.1	protein_coding	-	2/19	-	-	-	-	-	-	-	rs56216203	-	1	-	EntrezGene	29214	-	-	-	-	-	RefSeq	-	AACAACAACAACAACAACAACAA	AACAACAACAACAACAACAACAA	-	-	-	-	-	-	-	-	-	-	-	-	-
rs151157792	11:123352164-123352170	AACAACAACAACAACAACAA	intron_variant	MODIFIER	GRAMD1B	57476	Transcript	NM_001387025.1	protein_coding	-	2/19	-	-	-	-	-	-	-	rs56216203	-	1	-	EntrezGene	29214	-	-	-	-	-	RefSeq	-	AACAACAACAACAACAACAACAA	AACAACAACAACAACAACAACAA	-	-	-	-	-	-	-	-	-	-	-	-	-
rs151157792	11:123352164-123352170	AACAACAACAACAACAACAACAACAA	intron_variant	MODIFIER	GRAMD1B	57476	Transcript	NM_001387025.1	protein_coding	-	2/19	-	-	-	-	-	-	-	rs56216203	-	1	-	EntrezGene	29214	-	-	-	-	-	RefSeq	-	AACAACAACAACAACAACAACAA	AACAACAACAACAACAACAACAA	-	-	-	0.1534	-	-	-	-	-	-	-	-	-
rs151157792	11:123352164-123352170	AACAACAACAACAACAACAACAACAACAA	intron_variant	MODIFIER	GRAMD1B	57476	Transcript	NM_001387025.1	protein_coding	-	2/19	-	-	-	-	-	-	-	rs56216203	-	1	-	EntrezGene	29214	-	-	-	-	-	RefSeq	-	AACAACAACAACAACAACAACAA	AACAACAACAACAACAACAACAA	-	-	-	-	-	-	-	-	-	-	-	-	-
rs151157792	11:123352164-123352170	AACAACAACAACAACAA	intron_variant	MODIFIER	GRAMD1B	57476	Transcript	NM_001387026.1	protein_coding	-	2/19	-	-	-	-	-	-	-	rs56216203	-	1	-	EntrezGene	29214	-	-	-	-	-	RefSeq	-	AACAACAACAACAACAACAACAA	AACAACAACAACAACAACAACAA	-	-	-	-	-	-	-	-	-	-	-	-	-
rs151157792	11:123352164-123352170	AACAACAACAACAACAACAA	intron_variant	MODIFIER	GRAMD1B	57476	Transcript	NM_001387026.1	protein_coding	-	2/19	-	-	-	-	-	-	-	rs56216203	-	1	-	EntrezGene	29214	-	-	-	-	-	RefSeq	-	AACAACAACAACAACAACAACAA	AACAACAACAACAACAACAACAA	-	-	-	-	-	-	-	-	-	-	-	-	-
rs151157792	11:123352164-123352170	AACAACAACAACAACAACAACAACAA	intron_variant	MODIFIER	GRAMD1B	57476	Transcript	NM_001387026.1	protein_coding	-	2/19	-	-	-	-	-	-	-	rs56216203	-	1	-	EntrezGene	29214	-	-	-	-	-	RefSeq	-	AACAACAACAACAACAACAACAA	AACAACAACAACAACAACAACAA	-	-	-	0.1534	-	-	-	-	-	-	-	-	-
rs151157792	11:123352164-123352170	AACAACAACAACAACAACAACAACAACAA	intron_variant	MODIFIER	GRAMD1B	57476	Transcript	NM_001387026.1	protein_coding	-	2/19	-	-	-	-	-	-	-	rs56216203	-	1	-	EntrezGene	29214	-	-	-	-	-	RefSeq	-	AACAACAACAACAACAACAACAA	AACAACAACAACAACAACAACAA	-	-	-	-	-	-	-	-	-	-	-	-	-
rs151157792	11:123352164-123352170	AACAACAACAACAACAA	intron_variant	MODIFIER	GRAMD1B	57476	Transcript	NM_001387030.1	protein_coding	-	2/18	-	-	-	-	-	-	-	rs56216203	-	1	-	EntrezGene	29214	-	-	-	-	-	RefSeq	-	AACAACAACAACAACAACAACAA	AACAACAACAACAACAACAACAA	-	-	-	-	-	-	-	-	-	-	-	-	-
rs151157792	11:123352164-123352170	AACAACAACAACAACAACAA	intron_variant	MODIFIER	GRAMD1B	57476	Transcript	NM_001387030.1	protein_coding	-	2/18	-	-	-	-	-	-	-	rs56216203	-	1	-	EntrezGene	29214	-	-	-	-	-	RefSeq	-	AACAACAACAACAACAACAACAA	AACAACAACAACAACAACAACAA	-	-	-	-	-	-	-	-	-	-	-	-	-
rs151157792	11:123352164-123352170	AACAACAACAACAACAACAACAACAA	intron_variant	MODIFIER	GRAMD1B	57476	Transcript	NM_001387030.1	protein_coding	-	2/18	-	-	-	-	-	-	-	rs56216203	-	1	-	EntrezGene	29214	-	-	-	-	-	RefSeq	-	AACAACAACAACAACAACAACAA	AACAACAACAACAACAACAACAA	-	-	-	0.1534	-	-	-	-	-	-	-	-	-
rs151157792	11:123352164-123352170	AACAACAACAACAACAACAACAACAACAA	intron_variant	MODIFIER	GRAMD1B	57476	Transcript	NM_001387030.1	protein_coding	-	2/18	-	-	-	-	-	-	-	rs56216203	-	1	-	EntrezGene	29214	-	-	-	-	-	RefSeq	-	AACAACAACAACAACAACAACAA	AACAACAACAACAACAACAACAA	-	-	-	-	-	-	-	-	-	-	-	-	-
rs151157792	11:123352164-123352170	AACAACAACAACAACAA	intron_variant	MODIFIER	GRAMD1B	57476	Transcript	NM_001387034.1	protein_coding	-	2/19	-	-	-	-	-	-	-	rs56216203	-	1	-	EntrezGene	29214	-	-	-	-	-	RefSeq	-	AACAACAACAACAACAACAACAA	AACAACAACAACAACAACAACAA	-	-	-	-	-	-	-	-	-	-	-	-	-
rs151157792	11:123352164-123352170	AACAACAACAACAACAACAA	intron_variant	MODIFIER	GRAMD1B	57476	Transcript	NM_001387034.1	protein_coding	-	2/19	-	-	-	-	-	-	-	rs56216203	-	1	-	EntrezGene	29214	-	-	-	-	-	RefSeq	-	AACAACAACAACAACAACAACAA	AACAACAACAACAACAACAACAA	-	-	-	-	-	-	-	-	-	-	-	-	-
rs151157792	11:123352164-123352170	AACAACAACAACAACAACAACAACAA	intron_variant	MODIFIER	GRAMD1B	57476	Transcript	NM_001387034.1	protein_coding	-	2/19	-	-	-	-	-	-	-	rs56216203	-	1	-	EntrezGene	29214	-	-	-	-	-	RefSeq	-	AACAACAACAACAACAACAACAA	AACAACAACAACAACAACAACAA	-	-	-	0.1534	-	-	-	-	-	-	-	-	-
rs151157792	11:123352164-123352170	AACAACAACAACAACAACAACAACAACAA	intron_variant	MODIFIER	GRAMD1B	57476	Transcript	NM_001387034.1	protein_coding	-	2/19	-	-	-	-	-	-	-	rs56216203	-	1	-	EntrezGene	29214	-	-	-	-	-	RefSeq	-	AACAACAACAACAACAACAACAA	AACAACAACAACAACAACAACAA	-	-	-	-	-	-	-	-	-	-	-	-	-
rs35923643	11:123355391-123355391	G	intron_variant	MODIFIER	GRAMD1B	57476	Transcript	NM_001367418.2	protein_coding	-	2/19	-	-	-	-	-	-	-	rs35923643	-	1	-	EntrezGene	29214	-	-	-	-	-	RefSeq	-	A	A	-	-	-	0.0996	-	-	1	28165464,26956414,29547969,31399598,32888493	-	-	-	-	-
rs35923643	11:123355391-123355391	G	intron_variant	MODIFIER	GRAMD1B	57476	Transcript	NM_001367419.2	protein_coding	-	2/20	-	-	-	-	-	-	-	rs35923643	-	1	-	EntrezGene	29214	-	-	-	-	-	RefSeq	-	A	A	-	-	-	0.0996	-	-	1	28165464,26956414,29547969,31399598,32888493	-	-	-	-	-
rs35923643	11:123355391-123355391	G	intron_variant	MODIFIER	GRAMD1B	57476	Transcript	NM_001367420.2	protein_coding	-	2/20	-	-	-	-	-	-	-	rs35923643	-	1	-	EntrezGene	29214	-	-	-	-	-	RefSeq	-	A	A	-	-	-	0.0996	-	-	1	28165464,26956414,29547969,31399598,32888493	-	-	-	-	-
rs35923643	11:123355391-123355391	G	intron_variant	MODIFIER	GRAMD1B	57476	Transcript	NM_001367421.2	protein_coding	-	3/20	-	-	-	-	-	-	-	rs35923643	-	1	-	EntrezGene	29214	-	-	-	-	-	RefSeq	-	A	A	-	-	-	0.0996	-	-	1	28165464,26956414,29547969,31399598,32888493	-	-	-	-	-
rs35923643	11:123355391-123355391	G	intron_variant	MODIFIER	GRAMD1B	57476	Transcript	NM_001387024.1	protein_coding	-	2/19	-	-	-	-	-	-	-	rs35923643	-	1	-	EntrezGene	29214	-	-	-	-	-	RefSeq	-	A	A	-	-	-	0.0996	-	-	1	28165464,26956414,29547969,31399598,32888493	-	-	-	-	-
rs35923643	11:123355391-123355391	G	intron_variant	MODIFIER	GRAMD1B	57476	Transcript	NM_001387025.1	protein_coding	-	2/19	-	-	-	-	-	-	-	rs35923643	-	1	-	EntrezGene	29214	-	-	-	-	-	RefSeq	-	A	A	-	-	-	0.0996	-	-	1	28165464,26956414,29547969,31399598,32888493	-	-	-	-	-
rs35923643	11:123355391-123355391	G	intron_variant	MODIFIER	GRAMD1B	57476	Transcript	NM_001387026.1	protein_coding	-	2/19	-	-	-	-	-	-	-	rs35923643	-	1	-	EntrezGene	29214	-	-	-	-	-	RefSeq	-	A	A	-	-	-	0.0996	-	-	1	28165464,26956414,29547969,31399598,32888493	-	-	-	-	-
rs35923643	11:123355391-123355391	G	intron_variant	MODIFIER	GRAMD1B	57476	Transcript	NM_001387030.1	protein_coding	-	2/18	-	-	-	-	-	-	-	rs35923643	-	1	-	EntrezGene	29214	-	-	-	-	-	RefSeq	-	A	A	-	-	-	0.0996	-	-	1	28165464,26956414,29547969,31399598,32888493	-	-	-	-	-
rs35923643	11:123355391-123355391	G	intron_variant	MODIFIER	GRAMD1B	57476	Transcript	NM_001387034.1	protein_coding	-	2/19	-	-	-	-	-	-	-	rs35923643	-	1	-	EntrezGene	29214	-	-	-	-	-	RefSeq	-	A	A	-	-	-	0.0996	-	-	1	28165464,26956414,29547969,31399598,32888493	-	-	-	-	-
rs735665	11:123361397-123361397	A	intron_variant	MODIFIER	GRAMD1B	57476	Transcript	NM_001367418.2	protein_coding	-	2/19	-	-	-	-	-	-	-	rs735665	-	1	-	EntrezGene	29214	-	-	-	-	-	RefSeq	-	G	G	-	-	-	0.0994	-	-	1	20585100,21659360,26405224,21307401,19620980,24292274,20062064,20855867,21131588,22235315,20332261,18758461,20389242,20731705,23008714,23455380,20639881,29547969,22700719,26065657,30808891,23561468,23273604,22745306,19816931,23770605,28628107	-	-	-	-	-
rs735665	11:123361397-123361397	A	intron_variant	MODIFIER	GRAMD1B	57476	Transcript	NM_001367419.2	protein_coding	-	2/20	-	-	-	-	-	-	-	rs735665	-	1	-	EntrezGene	29214	-	-	-	-	-	RefSeq	-	G	G	-	-	-	0.0994	-	-	1	20585100,21659360,26405224,21307401,19620980,24292274,20062064,20855867,21131588,22235315,20332261,18758461,20389242,20731705,23008714,23455380,20639881,29547969,22700719,26065657,30808891,23561468,23273604,22745306,19816931,23770605,28628107	-	-	-	-	-
rs735665	11:123361397-123361397	A	intron_variant	MODIFIER	GRAMD1B	57476	Transcript	NM_001367420.2	protein_coding	-	2/20	-	-	-	-	-	-	-	rs735665	-	1	-	EntrezGene	29214	-	-	-	-	-	RefSeq	-	G	G	-	-	-	0.0994	-	-	1	20585100,21659360,26405224,21307401,19620980,24292274,20062064,20855867,21131588,22235315,20332261,18758461,20389242,20731705,23008714,23455380,20639881,29547969,22700719,26065657,30808891,23561468,23273604,22745306,19816931,23770605,28628107	-	-	-	-	-
rs735665	11:123361397-123361397	A	intron_variant	MODIFIER	GRAMD1B	57476	Transcript	NM_001367421.2	protein_coding	-	3/20	-	-	-	-	-	-	-	rs735665	-	1	-	EntrezGene	29214	-	-	-	-	-	RefSeq	-	G	G	-	-	-	0.0994	-	-	1	20585100,21659360,26405224,21307401,19620980,24292274,20062064,20855867,21131588,22235315,20332261,18758461,20389242,20731705,23008714,23455380,20639881,29547969,22700719,26065657,30808891,23561468,23273604,22745306,19816931,23770605,28628107	-	-	-	-	-
rs735665	11:123361397-123361397	A	intron_variant	MODIFIER	GRAMD1B	57476	Transcript	NM_001387024.1	protein_coding	-	2/19	-	-	-	-	-	-	-	rs735665	-	1	-	EntrezGene	29214	-	-	-	-	-	RefSeq	-	G	G	-	-	-	0.0994	-	-	1	20585100,21659360,26405224,21307401,19620980,24292274,20062064,20855867,21131588,22235315,20332261,18758461,20389242,20731705,23008714,23455380,20639881,29547969,22700719,26065657,30808891,23561468,23273604,22745306,19816931,23770605,28628107	-	-	-	-	-
rs735665	11:123361397-123361397	A	intron_variant	MODIFIER	GRAMD1B	57476	Transcript	NM_001387025.1	protein_coding	-	2/19	-	-	-	-	-	-	-	rs735665	-	1	-	EntrezGene	29214	-	-	-	-	-	RefSeq	-	G	G	-	-	-	0.0994	-	-	1	20585100,21659360,26405224,21307401,19620980,24292274,20062064,20855867,21131588,22235315,20332261,18758461,20389242,20731705,23008714,23455380,20639881,29547969,22700719,26065657,30808891,23561468,23273604,22745306,19816931,23770605,28628107	-	-	-	-	-
rs735665	11:123361397-123361397	A	intron_variant	MODIFIER	GRAMD1B	57476	Transcript	NM_001387026.1	protein_coding	-	2/19	-	-	-	-	-	-	-	rs735665	-	1	-	EntrezGene	29214	-	-	-	-	-	RefSeq	-	G	G	-	-	-	0.0994	-	-	1	20585100,21659360,26405224,21307401,19620980,24292274,20062064,20855867,21131588,22235315,20332261,18758461,20389242,20731705,23008714,23455380,20639881,29547969,22700719,26065657,30808891,23561468,23273604,22745306,19816931,23770605,28628107	-	-	-	-	-
rs735665	11:123361397-123361397	A	intron_variant	MODIFIER	GRAMD1B	57476	Transcript	NM_001387030.1	protein_coding	-	2/18	-	-	-	-	-	-	-	rs735665	-	1	-	EntrezGene	29214	-	-	-	-	-	RefSeq	-	G	G	-	-	-	0.0994	-	-	1	20585100,21659360,26405224,21307401,19620980,24292274,20062064,20855867,21131588,22235315,20332261,18758461,20389242,20731705,23008714,23455380,20639881,29547969,22700719,26065657,30808891,23561468,23273604,22745306,19816931,23770605,28628107	-	-	-	-	-
rs735665	11:123361397-123361397	A	intron_variant	MODIFIER	GRAMD1B	57476	Transcript	NM_001387034.1	protein_coding	-	2/19	-	-	-	-	-	-	-	rs735665	-	1	-	EntrezGene	29214	-	-	-	-	-	RefSeq	-	G	G	-	-	-	0.0994	-	-	1	20585100,21659360,26405224,21307401,19620980,24292274,20062064,20855867,21131588,22235315,20332261,18758461,20389242,20731705,23008714,23455380,20639881,29547969,22700719,26065657,30808891,23561468,23273604,22745306,19816931,23770605,28628107	-	-	-	-	-
rs735665	11:123361397-123361397	A	regulatory_region_variant	MODIFIER	-	-	RegulatoryFeature	ENSR00001542366	promoter_flanking_region	-	-	-	-	-	-	-	-	-	rs735665	-	-	-	-	-	-	-	-	-	-	-	-	-	-	-	-	-	0.0994	-	-	1	20585100,21659360,26405224,21307401,19620980,24292274,20062064,20855867,21131588,22235315,20332261,18758461,20389242,20731705,23008714,23455380,20639881,29547969,22700719,26065657,30808891,23561468,23273604,22745306,19816931,23770605,28628107	-	-	-	-	-
rs735665	11:123361397-123361397	A	regulatory_region_variant	MODIFIER	-	-	RegulatoryFeature	ENSR00001829081	CTCF_binding_site	-	-	-	-	-	-	-	-	-	rs735665	-	-	-	-	-	-	-	-	-	-	-	-	-	-	-	-	-	0.0994	-	-	1	20585100,21659360,26405224,21307401,19620980,24292274,20062064,20855867,21131588,22235315,20332261,18758461,20389242,20731705,23008714,23455380,20639881,29547969,22700719,26065657,30808891,23561468,23273604,22745306,19816931,23770605,28628107	-	-	-	-	-
rs34477248	11:123373702-123373702	A	intron_variant	MODIFIER	GRAMD1B	57476	Transcript	NM_001367418.2	protein_coding	-	2/19	-	-	-	-	-	-	-	rs34477248	-	1	-	EntrezGene	29214	-	-	-	-	-	RefSeq	-	C	C	-	-	-	0.1380	-	-	-	-	-	-	-	-	-
rs34477248	11:123373702-123373702	T	intron_variant	MODIFIER	GRAMD1B	57476	Transcript	NM_001367418.2	protein_coding	-	2/19	-	-	-	-	-	-	-	rs34477248	-	1	-	EntrezGene	29214	-	-	-	-	-	RefSeq	-	C	C	-	-	-	-	-	-	-	-	-	-	-	-	-
rs34477248	11:123373702-123373702	A	intron_variant	MODIFIER	GRAMD1B	57476	Transcript	NM_001367419.2	protein_coding	-	2/20	-	-	-	-	-	-	-	rs34477248	-	1	-	EntrezGene	29214	-	-	-	-	-	RefSeq	-	C	C	-	-	-	0.1380	-	-	-	-	-	-	-	-	-
rs34477248	11:123373702-123373702	T	intron_variant	MODIFIER	GRAMD1B	57476	Transcript	NM_001367419.2	protein_coding	-	2/20	-	-	-	-	-	-	-	rs34477248	-	1	-	EntrezGene	29214	-	-	-	-	-	RefSeq	-	C	C	-	-	-	-	-	-	-	-	-	-	-	-	-
rs34477248	11:123373702-123373702	A	intron_variant	MODIFIER	GRAMD1B	57476	Transcript	NM_001367420.2	protein_coding	-	2/20	-	-	-	-	-	-	-	rs34477248	-	1	-	EntrezGene	29214	-	-	-	-	-	RefSeq	-	C	C	-	-	-	0.1380	-	-	-	-	-	-	-	-	-
rs34477248	11:123373702-123373702	T	intron_variant	MODIFIER	GRAMD1B	57476	Transcript	NM_001367420.2	protein_coding	-	2/20	-	-	-	-	-	-	-	rs34477248	-	1	-	EntrezGene	29214	-	-	-	-	-	RefSeq	-	C	C	-	-	-	-	-	-	-	-	-	-	-	-	-
rs34477248	11:123373702-123373702	A	intron_variant	MODIFIER	GRAMD1B	57476	Transcript	NM_001367421.2	protein_coding	-	3/20	-	-	-	-	-	-	-	rs34477248	-	1	-	EntrezGene	29214	-	-	-	-	-	RefSeq	-	C	C	-	-	-	0.1380	-	-	-	-	-	-	-	-	-
rs34477248	11:123373702-123373702	T	intron_variant	MODIFIER	GRAMD1B	57476	Transcript	NM_001367421.2	protein_coding	-	3/20	-	-	-	-	-	-	-	rs34477248	-	1	-	EntrezGene	29214	-	-	-	-	-	RefSeq	-	C	C	-	-	-	-	-	-	-	-	-	-	-	-	-
rs34477248	11:123373702-123373702	A	intron_variant	MODIFIER	GRAMD1B	57476	Transcript	NM_001387024.1	protein_coding	-	2/19	-	-	-	-	-	-	-	rs34477248	-	1	-	EntrezGene	29214	-	-	-	-	-	RefSeq	-	C	C	-	-	-	0.1380	-	-	-	-	-	-	-	-	-
rs34477248	11:123373702-123373702	T	intron_variant	MODIFIER	GRAMD1B	57476	Transcript	NM_001387024.1	protein_coding	-	2/19	-	-	-	-	-	-	-	rs34477248	-	1	-	EntrezGene	29214	-	-	-	-	-	RefSeq	-	C	C	-	-	-	-	-	-	-	-	-	-	-	-	-
rs34477248	11:123373702-123373702	A	intron_variant	MODIFIER	GRAMD1B	57476	Transcript	NM_001387025.1	protein_coding	-	2/19	-	-	-	-	-	-	-	rs34477248	-	1	-	EntrezGene	29214	-	-	-	-	-	RefSeq	-	C	C	-	-	-	0.1380	-	-	-	-	-	-	-	-	-
rs34477248	11:123373702-123373702	T	intron_variant	MODIFIER	GRAMD1B	57476	Transcript	NM_001387025.1	protein_coding	-	2/19	-	-	-	-	-	-	-	rs34477248	-	1	-	EntrezGene	29214	-	-	-	-	-	RefSeq	-	C	C	-	-	-	-	-	-	-	-	-	-	-	-	-
rs34477248	11:123373702-123373702	A	intron_variant	MODIFIER	GRAMD1B	57476	Transcript	NM_001387026.1	protein_coding	-	2/19	-	-	-	-	-	-	-	rs34477248	-	1	-	EntrezGene	29214	-	-	-	-	-	RefSeq	-	C	C	-	-	-	0.1380	-	-	-	-	-	-	-	-	-
rs34477248	11:123373702-123373702	T	intron_variant	MODIFIER	GRAMD1B	57476	Transcript	NM_001387026.1	protein_coding	-	2/19	-	-	-	-	-	-	-	rs34477248	-	1	-	EntrezGene	29214	-	-	-	-	-	RefSeq	-	C	C	-	-	-	-	-	-	-	-	-	-	-	-	-
rs34477248	11:123373702-123373702	A	intron_variant	MODIFIER	GRAMD1B	57476	Transcript	NM_001387030.1	protein_coding	-	2/18	-	-	-	-	-	-	-	rs34477248	-	1	-	EntrezGene	29214	-	-	-	-	-	RefSeq	-	C	C	-	-	-	0.1380	-	-	-	-	-	-	-	-	-
rs34477248	11:123373702-123373702	T	intron_variant	MODIFIER	GRAMD1B	57476	Transcript	NM_001387030.1	protein_coding	-	2/18	-	-	-	-	-	-	-	rs34477248	-	1	-	EntrezGene	29214	-	-	-	-	-	RefSeq	-	C	C	-	-	-	-	-	-	-	-	-	-	-	-	-
rs34477248	11:123373702-123373702	A	intron_variant	MODIFIER	GRAMD1B	57476	Transcript	NM_001387034.1	protein_coding	-	2/19	-	-	-	-	-	-	-	rs34477248	-	1	-	EntrezGene	29214	-	-	-	-	-	RefSeq	-	C	C	-	-	-	0.1380	-	-	-	-	-	-	-	-	-
rs34477248	11:123373702-123373702	T	intron_variant	MODIFIER	GRAMD1B	57476	Transcript	NM_001387034.1	protein_coding	-	2/19	-	-	-	-	-	-	-	rs34477248	-	1	-	EntrezGene	29214	-	-	-	-	-	RefSeq	-	C	C	-	-	-	-	-	-	-	-	-	-	-	-	-
rs12789243	11:123374923-123374923	C	intron_variant	MODIFIER	GRAMD1B	57476	Transcript	NM_001367418.2	protein_coding	-	2/19	-	-	-	-	-	-	-	rs12789243	-	1	-	EntrezGene	29214	-	-	-	-	-	RefSeq	-	T	T	-	-	-	0.1272	-	-	-	-	-	-	-	-	-
rs12789243	11:123374923-123374923	C	intron_variant	MODIFIER	GRAMD1B	57476	Transcript	NM_001367419.2	protein_coding	-	2/20	-	-	-	-	-	-	-	rs12789243	-	1	-	EntrezGene	29214	-	-	-	-	-	RefSeq	-	T	T	-	-	-	0.1272	-	-	-	-	-	-	-	-	-
rs12789243	11:123374923-123374923	C	intron_variant	MODIFIER	GRAMD1B	57476	Transcript	NM_001367420.2	protein_coding	-	2/20	-	-	-	-	-	-	-	rs12789243	-	1	-	EntrezGene	29214	-	-	-	-	-	RefSeq	-	T	T	-	-	-	0.1272	-	-	-	-	-	-	-	-	-
rs12789243	11:123374923-123374923	C	intron_variant	MODIFIER	GRAMD1B	57476	Transcript	NM_001367421.2	protein_coding	-	3/20	-	-	-	-	-	-	-	rs12789243	-	1	-	EntrezGene	29214	-	-	-	-	-	RefSeq	-	T	T	-	-	-	0.1272	-	-	-	-	-	-	-	-	-
rs12789243	11:123374923-123374923	C	intron_variant	MODIFIER	GRAMD1B	57476	Transcript	NM_001387024.1	protein_coding	-	2/19	-	-	-	-	-	-	-	rs12789243	-	1	-	EntrezGene	29214	-	-	-	-	-	RefSeq	-	T	T	-	-	-	0.1272	-	-	-	-	-	-	-	-	-
rs12789243	11:123374923-123374923	C	intron_variant	MODIFIER	GRAMD1B	57476	Transcript	NM_001387025.1	protein_coding	-	2/19	-	-	-	-	-	-	-	rs12789243	-	1	-	EntrezGene	29214	-	-	-	-	-	RefSeq	-	T	T	-	-	-	0.1272	-	-	-	-	-	-	-	-	-
rs12789243	11:123374923-123374923	C	intron_variant	MODIFIER	GRAMD1B	57476	Transcript	NM_001387026.1	protein_coding	-	2/19	-	-	-	-	-	-	-	rs12789243	-	1	-	EntrezGene	29214	-	-	-	-	-	RefSeq	-	T	T	-	-	-	0.1272	-	-	-	-	-	-	-	-	-
rs12789243	11:123374923-123374923	C	intron_variant	MODIFIER	GRAMD1B	57476	Transcript	NM_001387030.1	protein_coding	-	2/18	-	-	-	-	-	-	-	rs12789243	-	1	-	EntrezGene	29214	-	-	-	-	-	RefSeq	-	T	T	-	-	-	0.1272	-	-	-	-	-	-	-	-	-
rs12789243	11:123374923-123374923	C	intron_variant	MODIFIER	GRAMD1B	57476	Transcript	NM_001387034.1	protein_coding	-	2/19	-	-	-	-	-	-	-	rs12789243	-	1	-	EntrezGene	29214	-	-	-	-	-	RefSeq	-	T	T	-	-	-	0.1272	-	-	-	-	-	-	-	-	-
rs12789243	11:123374923-123374923	C	regulatory_region_variant	MODIFIER	-	-	RegulatoryFeature	ENSR00000360384	promoter_flanking_region	-	-	-	-	-	-	-	-	-	rs12789243	-	-	-	-	-	-	-	-	-	-	-	-	-	-	-	-	-	0.1272	-	-	-	-	-	-	-	-	-
rs12417333	11:123384557-123384557	C	intron_variant	MODIFIER	GRAMD1B	57476	Transcript	NM_001330396.3	protein_coding	-	2/19	-	-	-	-	-	-	-	rs12417333	-	1	-	EntrezGene	29214	-	-	-	-	-	RefSeq	-	T	T	-	-	-	0.1376	-	-	-	-	-	-	-	-	-
rs12417333	11:123384557-123384557	C	intron_variant	MODIFIER	GRAMD1B	57476	Transcript	NM_001367418.2	protein_coding	-	2/19	-	-	-	-	-	-	-	rs12417333	-	1	-	EntrezGene	29214	-	-	-	-	-	RefSeq	-	T	T	-	-	-	0.1376	-	-	-	-	-	-	-	-	-
rs12417333	11:123384557-123384557	C	intron_variant	MODIFIER	GRAMD1B	57476	Transcript	NM_001367419.2	protein_coding	-	2/20	-	-	-	-	-	-	-	rs12417333	-	1	-	EntrezGene	29214	-	-	-	-	-	RefSeq	-	T	T	-	-	-	0.1376	-	-	-	-	-	-	-	-	-
rs12417333	11:123384557-123384557	C	intron_variant	MODIFIER	GRAMD1B	57476	Transcript	NM_001367420.2	protein_coding	-	2/20	-	-	-	-	-	-	-	rs12417333	-	1	-	EntrezGene	29214	-	-	-	-	-	RefSeq	-	T	T	-	-	-	0.1376	-	-	-	-	-	-	-	-	-
rs12417333	11:123384557-123384557	C	intron_variant	MODIFIER	GRAMD1B	57476	Transcript	NM_001367421.2	protein_coding	-	3/20	-	-	-	-	-	-	-	rs12417333	-	1	-	EntrezGene	29214	-	-	-	-	-	RefSeq	-	T	T	-	-	-	0.1376	-	-	-	-	-	-	-	-	-
rs12417333	11:123384557-123384557	C	intron_variant	MODIFIER	GRAMD1B	57476	Transcript	NM_001387024.1	protein_coding	-	2/19	-	-	-	-	-	-	-	rs12417333	-	1	-	EntrezGene	29214	-	-	-	-	-	RefSeq	-	T	T	-	-	-	0.1376	-	-	-	-	-	-	-	-	-
rs12417333	11:123384557-123384557	C	intron_variant	MODIFIER	GRAMD1B	57476	Transcript	NM_001387025.1	protein_coding	-	2/19	-	-	-	-	-	-	-	rs12417333	-	1	-	EntrezGene	29214	-	-	-	-	-	RefSeq	-	T	T	-	-	-	0.1376	-	-	-	-	-	-	-	-	-
rs12417333	11:123384557-123384557	C	intron_variant	MODIFIER	GRAMD1B	57476	Transcript	NM_001387026.1	protein_coding	-	2/19	-	-	-	-	-	-	-	rs12417333	-	1	-	EntrezGene	29214	-	-	-	-	-	RefSeq	-	T	T	-	-	-	0.1376	-	-	-	-	-	-	-	-	-
rs12417333	11:123384557-123384557	C	intron_variant	MODIFIER	GRAMD1B	57476	Transcript	NM_001387030.1	protein_coding	-	2/18	-	-	-	-	-	-	-	rs12417333	-	1	-	EntrezGene	29214	-	-	-	-	-	RefSeq	-	T	T	-	-	-	0.1376	-	-	-	-	-	-	-	-	-
rs12417333	11:123384557-123384557	C	intron_variant	MODIFIER	GRAMD1B	57476	Transcript	NM_001387032.1	protein_coding	-	2/20	-	-	-	-	-	-	-	rs12417333	-	1	-	EntrezGene	29214	-	-	-	-	-	RefSeq	-	T	T	-	-	-	0.1376	-	-	-	-	-	-	-	-	-
rs12417333	11:123384557-123384557	C	intron_variant	MODIFIER	GRAMD1B	57476	Transcript	NM_001387033.1	protein_coding	-	1/19	-	-	-	-	-	-	-	rs12417333	-	1	-	EntrezGene	29214	-	-	-	-	-	RefSeq	-	T	T	-	-	-	0.1376	-	-	-	-	-	-	-	-	-
rs12417333	11:123384557-123384557	C	intron_variant	MODIFIER	GRAMD1B	57476	Transcript	NM_001387034.1	protein_coding	-	2/19	-	-	-	-	-	-	-	rs12417333	-	1	-	EntrezGene	29214	-	-	-	-	-	RefSeq	-	T	T	-	-	-	0.1376	-	-	-	-	-	-	-	-	-
rs61906277	11:123384801-123384801	G	intron_variant	MODIFIER	GRAMD1B	57476	Transcript	NM_001330396.3	protein_coding	-	2/19	-	-	-	-	-	-	-	rs61906277	-	1	-	EntrezGene	29214	-	-	-	-	-	RefSeq	-	A	A	-	-	-	0.1372	-	-	-	-	-	-	-	-	-
rs61906277	11:123384801-123384801	G	intron_variant	MODIFIER	GRAMD1B	57476	Transcript	NM_001367418.2	protein_coding	-	2/19	-	-	-	-	-	-	-	rs61906277	-	1	-	EntrezGene	29214	-	-	-	-	-	RefSeq	-	A	A	-	-	-	0.1372	-	-	-	-	-	-	-	-	-
rs61906277	11:123384801-123384801	G	intron_variant	MODIFIER	GRAMD1B	57476	Transcript	NM_001367419.2	protein_coding	-	2/20	-	-	-	-	-	-	-	rs61906277	-	1	-	EntrezGene	29214	-	-	-	-	-	RefSeq	-	A	A	-	-	-	0.1372	-	-	-	-	-	-	-	-	-
rs61906277	11:123384801-123384801	G	intron_variant	MODIFIER	GRAMD1B	57476	Transcript	NM_001367420.2	protein_coding	-	2/20	-	-	-	-	-	-	-	rs61906277	-	1	-	EntrezGene	29214	-	-	-	-	-	RefSeq	-	A	A	-	-	-	0.1372	-	-	-	-	-	-	-	-	-
rs61906277	11:123384801-123384801	G	intron_variant	MODIFIER	GRAMD1B	57476	Transcript	NM_001367421.2	protein_coding	-	3/20	-	-	-	-	-	-	-	rs61906277	-	1	-	EntrezGene	29214	-	-	-	-	-	RefSeq	-	A	A	-	-	-	0.1372	-	-	-	-	-	-	-	-	-
rs61906277	11:123384801-123384801	G	intron_variant	MODIFIER	GRAMD1B	57476	Transcript	NM_001387024.1	protein_coding	-	2/19	-	-	-	-	-	-	-	rs61906277	-	1	-	EntrezGene	29214	-	-	-	-	-	RefSeq	-	A	A	-	-	-	0.1372	-	-	-	-	-	-	-	-	-
rs61906277	11:123384801-123384801	G	intron_variant	MODIFIER	GRAMD1B	57476	Transcript	NM_001387025.1	protein_coding	-	2/19	-	-	-	-	-	-	-	rs61906277	-	1	-	EntrezGene	29214	-	-	-	-	-	RefSeq	-	A	A	-	-	-	0.1372	-	-	-	-	-	-	-	-	-
rs61906277	11:123384801-123384801	G	intron_variant	MODIFIER	GRAMD1B	57476	Transcript	NM_001387026.1	protein_coding	-	2/19	-	-	-	-	-	-	-	rs61906277	-	1	-	EntrezGene	29214	-	-	-	-	-	RefSeq	-	A	A	-	-	-	0.1372	-	-	-	-	-	-	-	-	-
rs61906277	11:123384801-123384801	G	intron_variant	MODIFIER	GRAMD1B	57476	Transcript	NM_001387030.1	protein_coding	-	2/18	-	-	-	-	-	-	-	rs61906277	-	1	-	EntrezGene	29214	-	-	-	-	-	RefSeq	-	A	A	-	-	-	0.1372	-	-	-	-	-	-	-	-	-
rs61906277	11:123384801-123384801	G	intron_variant	MODIFIER	GRAMD1B	57476	Transcript	NM_001387032.1	protein_coding	-	2/20	-	-	-	-	-	-	-	rs61906277	-	1	-	EntrezGene	29214	-	-	-	-	-	RefSeq	-	A	A	-	-	-	0.1372	-	-	-	-	-	-	-	-	-
rs61906277	11:123384801-123384801	G	intron_variant	MODIFIER	GRAMD1B	57476	Transcript	NM_001387033.1	protein_coding	-	1/19	-	-	-	-	-	-	-	rs61906277	-	1	-	EntrezGene	29214	-	-	-	-	-	RefSeq	-	A	A	-	-	-	0.1372	-	-	-	-	-	-	-	-	-
rs61906277	11:123384801-123384801	G	intron_variant	MODIFIER	GRAMD1B	57476	Transcript	NM_001387034.1	protein_coding	-	2/19	-	-	-	-	-	-	-	rs61906277	-	1	-	EntrezGene	29214	-	-	-	-	-	RefSeq	-	A	A	-	-	-	0.1372	-	-	-	-	-	-	-	-	-
rs34666228	11:123385425-123385425	A	intron_variant	MODIFIER	GRAMD1B	57476	Transcript	NM_001330396.3	protein_coding	-	2/19	-	-	-	-	-	-	-	rs34666228	-	1	-	EntrezGene	29214	-	-	-	-	-	RefSeq	-	G	G	-	-	-	-	-	-	-	-	-	-	-	-	-
rs34666228	11:123385425-123385425	T	intron_variant	MODIFIER	GRAMD1B	57476	Transcript	NM_001330396.3	protein_coding	-	2/19	-	-	-	-	-	-	-	rs34666228	-	1	-	EntrezGene	29214	-	-	-	-	-	RefSeq	-	G	G	-	-	-	0.1372	-	-	-	-	-	-	-	-	-
rs34666228	11:123385425-123385425	A	intron_variant	MODIFIER	GRAMD1B	57476	Transcript	NM_001367418.2	protein_coding	-	2/19	-	-	-	-	-	-	-	rs34666228	-	1	-	EntrezGene	29214	-	-	-	-	-	RefSeq	-	G	G	-	-	-	-	-	-	-	-	-	-	-	-	-
rs34666228	11:123385425-123385425	T	intron_variant	MODIFIER	GRAMD1B	57476	Transcript	NM_001367418.2	protein_coding	-	2/19	-	-	-	-	-	-	-	rs34666228	-	1	-	EntrezGene	29214	-	-	-	-	-	RefSeq	-	G	G	-	-	-	0.1372	-	-	-	-	-	-	-	-	-
rs34666228	11:123385425-123385425	A	intron_variant	MODIFIER	GRAMD1B	57476	Transcript	NM_001367419.2	protein_coding	-	2/20	-	-	-	-	-	-	-	rs34666228	-	1	-	EntrezGene	29214	-	-	-	-	-	RefSeq	-	G	G	-	-	-	-	-	-	-	-	-	-	-	-	-
rs34666228	11:123385425-123385425	T	intron_variant	MODIFIER	GRAMD1B	57476	Transcript	NM_001367419.2	protein_coding	-	2/20	-	-	-	-	-	-	-	rs34666228	-	1	-	EntrezGene	29214	-	-	-	-	-	RefSeq	-	G	G	-	-	-	0.1372	-	-	-	-	-	-	-	-	-
rs34666228	11:123385425-123385425	A	intron_variant	MODIFIER	GRAMD1B	57476	Transcript	NM_001367420.2	protein_coding	-	2/20	-	-	-	-	-	-	-	rs34666228	-	1	-	EntrezGene	29214	-	-	-	-	-	RefSeq	-	G	G	-	-	-	-	-	-	-	-	-	-	-	-	-
rs34666228	11:123385425-123385425	T	intron_variant	MODIFIER	GRAMD1B	57476	Transcript	NM_001367420.2	protein_coding	-	2/20	-	-	-	-	-	-	-	rs34666228	-	1	-	EntrezGene	29214	-	-	-	-	-	RefSeq	-	G	G	-	-	-	0.1372	-	-	-	-	-	-	-	-	-
rs34666228	11:123385425-123385425	A	intron_variant	MODIFIER	GRAMD1B	57476	Transcript	NM_001367421.2	protein_coding	-	3/20	-	-	-	-	-	-	-	rs34666228	-	1	-	EntrezGene	29214	-	-	-	-	-	RefSeq	-	G	G	-	-	-	-	-	-	-	-	-	-	-	-	-
rs34666228	11:123385425-123385425	T	intron_variant	MODIFIER	GRAMD1B	57476	Transcript	NM_001367421.2	protein_coding	-	3/20	-	-	-	-	-	-	-	rs34666228	-	1	-	EntrezGene	29214	-	-	-	-	-	RefSeq	-	G	G	-	-	-	0.1372	-	-	-	-	-	-	-	-	-
rs34666228	11:123385425-123385425	A	intron_variant	MODIFIER	GRAMD1B	57476	Transcript	NM_001387024.1	protein_coding	-	2/19	-	-	-	-	-	-	-	rs34666228	-	1	-	EntrezGene	29214	-	-	-	-	-	RefSeq	-	G	G	-	-	-	-	-	-	-	-	-	-	-	-	-
rs34666228	11:123385425-123385425	T	intron_variant	MODIFIER	GRAMD1B	57476	Transcript	NM_001387024.1	protein_coding	-	2/19	-	-	-	-	-	-	-	rs34666228	-	1	-	EntrezGene	29214	-	-	-	-	-	RefSeq	-	G	G	-	-	-	0.1372	-	-	-	-	-	-	-	-	-
rs34666228	11:123385425-123385425	A	intron_variant	MODIFIER	GRAMD1B	57476	Transcript	NM_001387025.1	protein_coding	-	2/19	-	-	-	-	-	-	-	rs34666228	-	1	-	EntrezGene	29214	-	-	-	-	-	RefSeq	-	G	G	-	-	-	-	-	-	-	-	-	-	-	-	-
rs34666228	11:123385425-123385425	T	intron_variant	MODIFIER	GRAMD1B	57476	Transcript	NM_001387025.1	protein_coding	-	2/19	-	-	-	-	-	-	-	rs34666228	-	1	-	EntrezGene	29214	-	-	-	-	-	RefSeq	-	G	G	-	-	-	0.1372	-	-	-	-	-	-	-	-	-
rs34666228	11:123385425-123385425	A	intron_variant	MODIFIER	GRAMD1B	57476	Transcript	NM_001387026.1	protein_coding	-	2/19	-	-	-	-	-	-	-	rs34666228	-	1	-	EntrezGene	29214	-	-	-	-	-	RefSeq	-	G	G	-	-	-	-	-	-	-	-	-	-	-	-	-
rs34666228	11:123385425-123385425	T	intron_variant	MODIFIER	GRAMD1B	57476	Transcript	NM_001387026.1	protein_coding	-	2/19	-	-	-	-	-	-	-	rs34666228	-	1	-	EntrezGene	29214	-	-	-	-	-	RefSeq	-	G	G	-	-	-	0.1372	-	-	-	-	-	-	-	-	-
rs34666228	11:123385425-123385425	A	intron_variant	MODIFIER	GRAMD1B	57476	Transcript	NM_001387030.1	protein_coding	-	2/18	-	-	-	-	-	-	-	rs34666228	-	1	-	EntrezGene	29214	-	-	-	-	-	RefSeq	-	G	G	-	-	-	-	-	-	-	-	-	-	-	-	-
rs34666228	11:123385425-123385425	T	intron_variant	MODIFIER	GRAMD1B	57476	Transcript	NM_001387030.1	protein_coding	-	2/18	-	-	-	-	-	-	-	rs34666228	-	1	-	EntrezGene	29214	-	-	-	-	-	RefSeq	-	G	G	-	-	-	0.1372	-	-	-	-	-	-	-	-	-
rs34666228	11:123385425-123385425	A	intron_variant	MODIFIER	GRAMD1B	57476	Transcript	NM_001387032.1	protein_coding	-	2/20	-	-	-	-	-	-	-	rs34666228	-	1	-	EntrezGene	29214	-	-	-	-	-	RefSeq	-	G	G	-	-	-	-	-	-	-	-	-	-	-	-	-
rs34666228	11:123385425-123385425	T	intron_variant	MODIFIER	GRAMD1B	57476	Transcript	NM_001387032.1	protein_coding	-	2/20	-	-	-	-	-	-	-	rs34666228	-	1	-	EntrezGene	29214	-	-	-	-	-	RefSeq	-	G	G	-	-	-	0.1372	-	-	-	-	-	-	-	-	-
rs34666228	11:123385425-123385425	A	intron_variant	MODIFIER	GRAMD1B	57476	Transcript	NM_001387033.1	protein_coding	-	1/19	-	-	-	-	-	-	-	rs34666228	-	1	-	EntrezGene	29214	-	-	-	-	-	RefSeq	-	G	G	-	-	-	-	-	-	-	-	-	-	-	-	-
rs34666228	11:123385425-123385425	T	intron_variant	MODIFIER	GRAMD1B	57476	Transcript	NM_001387033.1	protein_coding	-	1/19	-	-	-	-	-	-	-	rs34666228	-	1	-	EntrezGene	29214	-	-	-	-	-	RefSeq	-	G	G	-	-	-	0.1372	-	-	-	-	-	-	-	-	-
rs34666228	11:123385425-123385425	A	intron_variant	MODIFIER	GRAMD1B	57476	Transcript	NM_001387034.1	protein_coding	-	2/19	-	-	-	-	-	-	-	rs34666228	-	1	-	EntrezGene	29214	-	-	-	-	-	RefSeq	-	G	G	-	-	-	-	-	-	-	-	-	-	-	-	-
rs34666228	11:123385425-123385425	T	intron_variant	MODIFIER	GRAMD1B	57476	Transcript	NM_001387034.1	protein_coding	-	2/19	-	-	-	-	-	-	-	rs34666228	-	1	-	EntrezGene	29214	-	-	-	-	-	RefSeq	-	G	G	-	-	-	0.1372	-	-	-	-	-	-	-	-	-
rs684687	11:126183594-126183594	C	intron_variant	MODIFIER	DCPS	ENSG00000110063	Transcript	ENST00000263579.4	protein_coding	-	2/5	-	-	-	-	-	-	-	rs684687	-	1	-	HGNC	29812	-	-	-	-	-	Ensembl	-	A	A	-	-	-	-	-	-	-	-	-	-	-	-	-
rs684687	11:126183594-126183594	G	intron_variant	MODIFIER	DCPS	ENSG00000110063	Transcript	ENST00000263579.4	protein_coding	-	2/5	-	-	-	-	-	-	-	rs684687	-	1	-	HGNC	29812	-	-	-	-	-	Ensembl	-	A	A	-	-	-	-	-	-	-	-	-	-	-	-	-
rs684687	11:126183594-126183594	T	intron_variant	MODIFIER	DCPS	ENSG00000110063	Transcript	ENST00000263579.4	protein_coding	-	2/5	-	-	-	-	-	-	-	rs684687	-	1	-	HGNC	29812	-	-	-	-	-	Ensembl	-	A	A	-	-	-	0.4257	-	-	-	-	-	-	-	-	-
rs684687	11:126183594-126183594	C	intron_variant	MODIFIER	DCPS	28960	Transcript	NM_001350236.2	protein_coding	-	2/5	-	-	-	-	-	-	-	rs684687	-	1	-	EntrezGene	29812	-	-	-	-	-	RefSeq	-	A	A	-	-	-	-	-	-	-	-	-	-	-	-	-
rs684687	11:126183594-126183594	G	intron_variant	MODIFIER	DCPS	28960	Transcript	NM_001350236.2	protein_coding	-	2/5	-	-	-	-	-	-	-	rs684687	-	1	-	EntrezGene	29812	-	-	-	-	-	RefSeq	-	A	A	-	-	-	-	-	-	-	-	-	-	-	-	-
rs684687	11:126183594-126183594	T	intron_variant	MODIFIER	DCPS	28960	Transcript	NM_001350236.2	protein_coding	-	2/5	-	-	-	-	-	-	-	rs684687	-	1	-	EntrezGene	29812	-	-	-	-	-	RefSeq	-	A	A	-	-	-	0.4257	-	-	-	-	-	-	-	-	-
rs684687	11:126183594-126183594	C	intron_variant	MODIFIER	DCPS	28960	Transcript	NM_014026.6	protein_coding	-	2/5	-	-	-	-	-	-	-	rs684687	-	1	-	EntrezGene	29812	-	-	-	-	-	RefSeq	-	A	A	-	-	-	-	-	-	-	-	-	-	-	-	-
rs684687	11:126183594-126183594	G	intron_variant	MODIFIER	DCPS	28960	Transcript	NM_014026.6	protein_coding	-	2/5	-	-	-	-	-	-	-	rs684687	-	1	-	EntrezGene	29812	-	-	-	-	-	RefSeq	-	A	A	-	-	-	-	-	-	-	-	-	-	-	-	-
rs684687	11:126183594-126183594	T	intron_variant	MODIFIER	DCPS	28960	Transcript	NM_014026.6	protein_coding	-	2/5	-	-	-	-	-	-	-	rs684687	-	1	-	EntrezGene	29812	-	-	-	-	-	RefSeq	-	A	A	-	-	-	0.4257	-	-	-	-	-	-	-	-	-
rs683800	11:126183756-126183756	A	intron_variant	MODIFIER	DCPS	ENSG00000110063	Transcript	ENST00000263579.4	protein_coding	-	2/5	-	-	-	-	-	-	-	rs683800	-	1	-	HGNC	29812	-	-	-	-	-	Ensembl	-	T	T	-	-	-	-	-	-	-	-	-	-	-	-	-
rs683800	11:126183756-126183756	C	intron_variant	MODIFIER	DCPS	ENSG00000110063	Transcript	ENST00000263579.4	protein_coding	-	2/5	-	-	-	-	-	-	-	rs683800	-	1	-	HGNC	29812	-	-	-	-	-	Ensembl	-	T	T	-	-	-	0.4255	-	-	-	-	-	-	-	-	-
rs683800	11:126183756-126183756	A	intron_variant	MODIFIER	DCPS	28960	Transcript	NM_001350236.2	protein_coding	-	2/5	-	-	-	-	-	-	-	rs683800	-	1	-	EntrezGene	29812	-	-	-	-	-	RefSeq	-	T	T	-	-	-	-	-	-	-	-	-	-	-	-	-
rs683800	11:126183756-126183756	C	intron_variant	MODIFIER	DCPS	28960	Transcript	NM_001350236.2	protein_coding	-	2/5	-	-	-	-	-	-	-	rs683800	-	1	-	EntrezGene	29812	-	-	-	-	-	RefSeq	-	T	T	-	-	-	0.4255	-	-	-	-	-	-	-	-	-
rs683800	11:126183756-126183756	A	intron_variant	MODIFIER	DCPS	28960	Transcript	NM_014026.6	protein_coding	-	2/5	-	-	-	-	-	-	-	rs683800	-	1	-	EntrezGene	29812	-	-	-	-	-	RefSeq	-	T	T	-	-	-	-	-	-	-	-	-	-	-	-	-
rs683800	11:126183756-126183756	C	intron_variant	MODIFIER	DCPS	28960	Transcript	NM_014026.6	protein_coding	-	2/5	-	-	-	-	-	-	-	rs683800	-	1	-	EntrezGene	29812	-	-	-	-	-	RefSeq	-	T	T	-	-	-	0.4255	-	-	-	-	-	-	-	-	-
rs655913	11:126185404-126185404	G	intron_variant	MODIFIER	DCPS	ENSG00000110063	Transcript	ENST00000263579.4	protein_coding	-	2/5	-	-	-	-	-	-	-	rs655913	-	1	-	HGNC	29812	-	-	-	-	-	Ensembl	-	A	A	-	-	-	0.6400	-	-	-	-	-	-	-	-	-
rs655913	11:126185404-126185404	T	intron_variant	MODIFIER	DCPS	ENSG00000110063	Transcript	ENST00000263579.4	protein_coding	-	2/5	-	-	-	-	-	-	-	rs655913	-	1	-	HGNC	29812	-	-	-	-	-	Ensembl	-	A	A	-	-	-	-	-	-	-	-	-	-	-	-	-
rs655913	11:126185404-126185404	G	intron_variant	MODIFIER	DCPS	28960	Transcript	NM_001350236.2	protein_coding	-	2/5	-	-	-	-	-	-	-	rs655913	-	1	-	EntrezGene	29812	-	-	-	-	-	RefSeq	-	A	A	-	-	-	0.6400	-	-	-	-	-	-	-	-	-
rs655913	11:126185404-126185404	T	intron_variant	MODIFIER	DCPS	28960	Transcript	NM_001350236.2	protein_coding	-	2/5	-	-	-	-	-	-	-	rs655913	-	1	-	EntrezGene	29812	-	-	-	-	-	RefSeq	-	A	A	-	-	-	-	-	-	-	-	-	-	-	-	-
rs655913	11:126185404-126185404	G	intron_variant	MODIFIER	DCPS	28960	Transcript	NM_014026.6	protein_coding	-	2/5	-	-	-	-	-	-	-	rs655913	-	1	-	EntrezGene	29812	-	-	-	-	-	RefSeq	-	A	A	-	-	-	0.6400	-	-	-	-	-	-	-	-	-
rs655913	11:126185404-126185404	T	intron_variant	MODIFIER	DCPS	28960	Transcript	NM_014026.6	protein_coding	-	2/5	-	-	-	-	-	-	-	rs655913	-	1	-	EntrezGene	29812	-	-	-	-	-	RefSeq	-	A	A	-	-	-	-	-	-	-	-	-	-	-	-	-
rs685903	11:126187837-126187837	A	intron_variant	MODIFIER	DCPS	ENSG00000110063	Transcript	ENST00000263579.4	protein_coding	-	2/5	-	-	-	-	-	-	-	rs685903	-	1	-	HGNC	29812	-	-	-	-	-	Ensembl	-	T	T	-	-	-	-	-	-	-	-	-	-	-	-	-
rs685903	11:126187837-126187837	C	intron_variant	MODIFIER	DCPS	ENSG00000110063	Transcript	ENST00000263579.4	protein_coding	-	2/5	-	-	-	-	-	-	-	rs685903	-	1	-	HGNC	29812	-	-	-	-	-	Ensembl	-	T	T	-	-	-	0.5359	-	-	-	-	-	-	-	-	-
rs685903	11:126187837-126187837	G	intron_variant	MODIFIER	DCPS	ENSG00000110063	Transcript	ENST00000263579.4	protein_coding	-	2/5	-	-	-	-	-	-	-	rs685903	-	1	-	HGNC	29812	-	-	-	-	-	Ensembl	-	T	T	-	-	-	-	-	-	-	-	-	-	-	-	-
rs685903	11:126187837-126187837	A	intron_variant	MODIFIER	DCPS	28960	Transcript	NM_001350236.2	protein_coding	-	2/5	-	-	-	-	-	-	-	rs685903	-	1	-	EntrezGene	29812	-	-	-	-	-	RefSeq	-	T	T	-	-	-	-	-	-	-	-	-	-	-	-	-
rs685903	11:126187837-126187837	C	intron_variant	MODIFIER	DCPS	28960	Transcript	NM_001350236.2	protein_coding	-	2/5	-	-	-	-	-	-	-	rs685903	-	1	-	EntrezGene	29812	-	-	-	-	-	RefSeq	-	T	T	-	-	-	0.5359	-	-	-	-	-	-	-	-	-
rs685903	11:126187837-126187837	G	intron_variant	MODIFIER	DCPS	28960	Transcript	NM_001350236.2	protein_coding	-	2/5	-	-	-	-	-	-	-	rs685903	-	1	-	EntrezGene	29812	-	-	-	-	-	RefSeq	-	T	T	-	-	-	-	-	-	-	-	-	-	-	-	-
rs685903	11:126187837-126187837	A	intron_variant	MODIFIER	DCPS	28960	Transcript	NM_014026.6	protein_coding	-	2/5	-	-	-	-	-	-	-	rs685903	-	1	-	EntrezGene	29812	-	-	-	-	-	RefSeq	-	T	T	-	-	-	-	-	-	-	-	-	-	-	-	-
rs685903	11:126187837-126187837	C	intron_variant	MODIFIER	DCPS	28960	Transcript	NM_014026.6	protein_coding	-	2/5	-	-	-	-	-	-	-	rs685903	-	1	-	EntrezGene	29812	-	-	-	-	-	RefSeq	-	T	T	-	-	-	0.5359	-	-	-	-	-	-	-	-	-
rs685903	11:126187837-126187837	G	intron_variant	MODIFIER	DCPS	28960	Transcript	NM_014026.6	protein_coding	-	2/5	-	-	-	-	-	-	-	rs685903	-	1	-	EntrezGene	29812	-	-	-	-	-	RefSeq	-	T	T	-	-	-	-	-	-	-	-	-	-	-	-	-
rs624259	11:126187868-126187868	A	intron_variant	MODIFIER	DCPS	ENSG00000110063	Transcript	ENST00000263579.4	protein_coding	-	2/5	-	-	-	-	-	-	-	rs624259	-	1	-	HGNC	29812	-	-	-	-	-	Ensembl	-	G	G	-	-	-	0.5170	-	-	-	-	-	-	-	-	-
rs624259	11:126187868-126187868	C	intron_variant	MODIFIER	DCPS	ENSG00000110063	Transcript	ENST00000263579.4	protein_coding	-	2/5	-	-	-	-	-	-	-	rs624259	-	1	-	HGNC	29812	-	-	-	-	-	Ensembl	-	G	G	-	-	-	-	-	-	-	-	-	-	-	-	-
rs624259	11:126187868-126187868	A	intron_variant	MODIFIER	DCPS	28960	Transcript	NM_001350236.2	protein_coding	-	2/5	-	-	-	-	-	-	-	rs624259	-	1	-	EntrezGene	29812	-	-	-	-	-	RefSeq	-	G	G	-	-	-	0.5170	-	-	-	-	-	-	-	-	-
rs624259	11:126187868-126187868	C	intron_variant	MODIFIER	DCPS	28960	Transcript	NM_001350236.2	protein_coding	-	2/5	-	-	-	-	-	-	-	rs624259	-	1	-	EntrezGene	29812	-	-	-	-	-	RefSeq	-	G	G	-	-	-	-	-	-	-	-	-	-	-	-	-
rs624259	11:126187868-126187868	A	intron_variant	MODIFIER	DCPS	28960	Transcript	NM_014026.6	protein_coding	-	2/5	-	-	-	-	-	-	-	rs624259	-	1	-	EntrezGene	29812	-	-	-	-	-	RefSeq	-	G	G	-	-	-	0.5170	-	-	-	-	-	-	-	-	-
rs624259	11:126187868-126187868	C	intron_variant	MODIFIER	DCPS	28960	Transcript	NM_014026.6	protein_coding	-	2/5	-	-	-	-	-	-	-	rs624259	-	1	-	EntrezGene	29812	-	-	-	-	-	RefSeq	-	G	G	-	-	-	-	-	-	-	-	-	-	-	-	-
rs672806	11:126188405-126188405	G	intron_variant	MODIFIER	DCPS	ENSG00000110063	Transcript	ENST00000263579.4	protein_coding	-	2/5	-	-	-	-	-	-	-	rs672806	-	1	-	HGNC	29812	-	-	-	-	-	Ensembl	-	A	A	-	-	-	0.5938	-	-	1	33067605	-	-	-	-	-
rs672806	11:126188405-126188405	T	intron_variant	MODIFIER	DCPS	ENSG00000110063	Transcript	ENST00000263579.4	protein_coding	-	2/5	-	-	-	-	-	-	-	rs672806	-	1	-	HGNC	29812	-	-	-	-	-	Ensembl	-	A	A	-	-	-	-	-	-	1	33067605	-	-	-	-	-
rs672806	11:126188405-126188405	G	intron_variant	MODIFIER	DCPS	28960	Transcript	NM_001350236.2	protein_coding	-	2/5	-	-	-	-	-	-	-	rs672806	-	1	-	EntrezGene	29812	-	-	-	-	-	RefSeq	-	A	A	-	-	-	0.5938	-	-	1	33067605	-	-	-	-	-
rs672806	11:126188405-126188405	T	intron_variant	MODIFIER	DCPS	28960	Transcript	NM_001350236.2	protein_coding	-	2/5	-	-	-	-	-	-	-	rs672806	-	1	-	EntrezGene	29812	-	-	-	-	-	RefSeq	-	A	A	-	-	-	-	-	-	1	33067605	-	-	-	-	-
rs672806	11:126188405-126188405	G	intron_variant	MODIFIER	DCPS	28960	Transcript	NM_014026.6	protein_coding	-	2/5	-	-	-	-	-	-	-	rs672806	-	1	-	EntrezGene	29812	-	-	-	-	-	RefSeq	-	A	A	-	-	-	0.5938	-	-	1	33067605	-	-	-	-	-
rs672806	11:126188405-126188405	T	intron_variant	MODIFIER	DCPS	28960	Transcript	NM_014026.6	protein_coding	-	2/5	-	-	-	-	-	-	-	rs672806	-	1	-	EntrezGene	29812	-	-	-	-	-	RefSeq	-	A	A	-	-	-	-	-	-	1	33067605	-	-	-	-	-
rs1614592	11:126195841-126195841	A	intron_variant	MODIFIER	DCPS	ENSG00000110063	Transcript	ENST00000263579.4	protein_coding	-	2/5	-	-	-	-	-	-	-	rs1614592	-	1	-	HGNC	29812	-	-	-	-	-	Ensembl	-	T	T	-	-	-	-	-	-	-	-	-	-	-	-	-
rs1614592	11:126195841-126195841	C	intron_variant	MODIFIER	DCPS	ENSG00000110063	Transcript	ENST00000263579.4	protein_coding	-	2/5	-	-	-	-	-	-	-	rs1614592	-	1	-	HGNC	29812	-	-	-	-	-	Ensembl	-	T	T	-	-	-	0.5629	-	-	-	-	-	-	-	-	-
rs1614592	11:126195841-126195841	A	intron_variant	MODIFIER	DCPS	28960	Transcript	NM_001350236.2	protein_coding	-	2/5	-	-	-	-	-	-	-	rs1614592	-	1	-	EntrezGene	29812	-	-	-	-	-	RefSeq	-	T	T	-	-	-	-	-	-	-	-	-	-	-	-	-
rs1614592	11:126195841-126195841	C	intron_variant	MODIFIER	DCPS	28960	Transcript	NM_001350236.2	protein_coding	-	2/5	-	-	-	-	-	-	-	rs1614592	-	1	-	EntrezGene	29812	-	-	-	-	-	RefSeq	-	T	T	-	-	-	0.5629	-	-	-	-	-	-	-	-	-
rs1614592	11:126195841-126195841	A	intron_variant	MODIFIER	DCPS	28960	Transcript	NM_014026.6	protein_coding	-	2/5	-	-	-	-	-	-	-	rs1614592	-	1	-	EntrezGene	29812	-	-	-	-	-	RefSeq	-	T	T	-	-	-	-	-	-	-	-	-	-	-	-	-
rs1614592	11:126195841-126195841	C	intron_variant	MODIFIER	DCPS	28960	Transcript	NM_014026.6	protein_coding	-	2/5	-	-	-	-	-	-	-	rs1614592	-	1	-	EntrezGene	29812	-	-	-	-	-	RefSeq	-	T	T	-	-	-	0.5629	-	-	-	-	-	-	-	-	-
rs1614592	11:126195841-126195841	A	regulatory_region_variant	MODIFIER	-	-	RegulatoryFeature	ENSR00001829415	open_chromatin_region	-	-	-	-	-	-	-	-	-	rs1614592	-	-	-	-	-	-	-	-	-	-	-	-	-	-	-	-	-	-	-	-	-	-	-	-	-	-	-
rs1614592	11:126195841-126195841	C	regulatory_region_variant	MODIFIER	-	-	RegulatoryFeature	ENSR00001829415	open_chromatin_region	-	-	-	-	-	-	-	-	-	rs1614592	-	-	-	-	-	-	-	-	-	-	-	-	-	-	-	-	-	0.5629	-	-	-	-	-	-	-	-	-
rs1613784	11:126195931-126195931	A	intron_variant	MODIFIER	DCPS	ENSG00000110063	Transcript	ENST00000263579.4	protein_coding	-	2/5	-	-	-	-	-	-	-	rs1613784	-	1	-	HGNC	29812	-	-	-	-	-	Ensembl	-	G	G	-	-	-	-	-	-	-	-	-	-	-	-	-
rs1613784	11:126195931-126195931	C	intron_variant	MODIFIER	DCPS	ENSG00000110063	Transcript	ENST00000263579.4	protein_coding	-	2/5	-	-	-	-	-	-	-	rs1613784	-	1	-	HGNC	29812	-	-	-	-	-	Ensembl	-	G	G	-	-	-	-	-	-	-	-	-	-	-	-	-
rs1613784	11:126195931-126195931	T	intron_variant	MODIFIER	DCPS	ENSG00000110063	Transcript	ENST00000263579.4	protein_coding	-	2/5	-	-	-	-	-	-	-	rs1613784	-	1	-	HGNC	29812	-	-	-	-	-	Ensembl	-	G	G	-	-	-	0.5627	-	-	-	-	-	-	-	-	-
rs1613784	11:126195931-126195931	A	intron_variant	MODIFIER	DCPS	28960	Transcript	NM_001350236.2	protein_coding	-	2/5	-	-	-	-	-	-	-	rs1613784	-	1	-	EntrezGene	29812	-	-	-	-	-	RefSeq	-	G	G	-	-	-	-	-	-	-	-	-	-	-	-	-
rs1613784	11:126195931-126195931	C	intron_variant	MODIFIER	DCPS	28960	Transcript	NM_001350236.2	protein_coding	-	2/5	-	-	-	-	-	-	-	rs1613784	-	1	-	EntrezGene	29812	-	-	-	-	-	RefSeq	-	G	G	-	-	-	-	-	-	-	-	-	-	-	-	-
rs1613784	11:126195931-126195931	T	intron_variant	MODIFIER	DCPS	28960	Transcript	NM_001350236.2	protein_coding	-	2/5	-	-	-	-	-	-	-	rs1613784	-	1	-	EntrezGene	29812	-	-	-	-	-	RefSeq	-	G	G	-	-	-	0.5627	-	-	-	-	-	-	-	-	-
rs1613784	11:126195931-126195931	A	intron_variant	MODIFIER	DCPS	28960	Transcript	NM_014026.6	protein_coding	-	2/5	-	-	-	-	-	-	-	rs1613784	-	1	-	EntrezGene	29812	-	-	-	-	-	RefSeq	-	G	G	-	-	-	-	-	-	-	-	-	-	-	-	-
rs1613784	11:126195931-126195931	C	intron_variant	MODIFIER	DCPS	28960	Transcript	NM_014026.6	protein_coding	-	2/5	-	-	-	-	-	-	-	rs1613784	-	1	-	EntrezGene	29812	-	-	-	-	-	RefSeq	-	G	G	-	-	-	-	-	-	-	-	-	-	-	-	-
rs1613784	11:126195931-126195931	T	intron_variant	MODIFIER	DCPS	28960	Transcript	NM_014026.6	protein_coding	-	2/5	-	-	-	-	-	-	-	rs1613784	-	1	-	EntrezGene	29812	-	-	-	-	-	RefSeq	-	G	G	-	-	-	0.5627	-	-	-	-	-	-	-	-	-
rs1613784	11:126195931-126195931	A	regulatory_region_variant	MODIFIER	-	-	RegulatoryFeature	ENSR00001829415	open_chromatin_region	-	-	-	-	-	-	-	-	-	rs1613784	-	-	-	-	-	-	-	-	-	-	-	-	-	-	-	-	-	-	-	-	-	-	-	-	-	-	-
rs1613784	11:126195931-126195931	C	regulatory_region_variant	MODIFIER	-	-	RegulatoryFeature	ENSR00001829415	open_chromatin_region	-	-	-	-	-	-	-	-	-	rs1613784	-	-	-	-	-	-	-	-	-	-	-	-	-	-	-	-	-	-	-	-	-	-	-	-	-	-	-
rs1613784	11:126195931-126195931	T	regulatory_region_variant	MODIFIER	-	-	RegulatoryFeature	ENSR00001829415	open_chromatin_region	-	-	-	-	-	-	-	-	-	rs1613784	-	-	-	-	-	-	-	-	-	-	-	-	-	-	-	-	-	0.5627	-	-	-	-	-	-	-	-	-
rs1060542	11:126210862-126210862	A	intron_variant	MODIFIER	DCPS	ENSG00000110063	Transcript	ENST00000263579.4	protein_coding	-	4/5	-	-	-	-	-	-	-	rs1060542	-	1	-	HGNC	29812	-	-	-	-	-	Ensembl	-	G	G	-	-	-	0.0701	-	-	-	-	-	-	-	-	-
rs1060542	11:126210862-126210862	T	intron_variant	MODIFIER	DCPS	ENSG00000110063	Transcript	ENST00000263579.4	protein_coding	-	4/5	-	-	-	-	-	-	-	rs1060542	-	1	-	HGNC	29812	-	-	-	-	-	Ensembl	-	G	G	-	-	-	-	-	-	-	-	-	-	-	-	-
rs1060542	11:126210862-126210862	A	intron_variant,non_coding_transcript_variant	MODIFIER	DCPS	ENSG00000110063	Transcript	ENST00000529149.1	retained_intron	-	1/2	-	-	-	-	-	-	-	rs1060542	-	1	-	HGNC	29812	-	-	-	-	-	Ensembl	-	G	G	-	-	-	0.0701	-	-	-	-	-	-	-	-	-
rs1060542	11:126210862-126210862	T	intron_variant,non_coding_transcript_variant	MODIFIER	DCPS	ENSG00000110063	Transcript	ENST00000529149.1	retained_intron	-	1/2	-	-	-	-	-	-	-	rs1060542	-	1	-	HGNC	29812	-	-	-	-	-	Ensembl	-	G	G	-	-	-	-	-	-	-	-	-	-	-	-	-
rs1060542	11:126210862-126210862	A	intron_variant,non_coding_transcript_variant	MODIFIER	DCPS	ENSG00000110063	Transcript	ENST00000530860.1	processed_transcript	-	1/2	-	-	-	-	-	-	-	rs1060542	-	1	-	HGNC	29812	-	-	-	-	-	Ensembl	-	G	G	-	-	-	0.0701	-	-	-	-	-	-	-	-	-
rs1060542	11:126210862-126210862	T	intron_variant,non_coding_transcript_variant	MODIFIER	DCPS	ENSG00000110063	Transcript	ENST00000530860.1	processed_transcript	-	1/2	-	-	-	-	-	-	-	rs1060542	-	1	-	HGNC	29812	-	-	-	-	-	Ensembl	-	G	G	-	-	-	-	-	-	-	-	-	-	-	-	-
rs1060542	11:126210862-126210862	A	intron_variant	MODIFIER	DCPS	28960	Transcript	NM_001350236.2	protein_coding	-	4/5	-	-	-	-	-	-	-	rs1060542	-	1	-	EntrezGene	29812	-	-	-	-	-	RefSeq	-	G	G	-	-	-	0.0701	-	-	-	-	-	-	-	-	-
rs1060542	11:126210862-126210862	T	intron_variant	MODIFIER	DCPS	28960	Transcript	NM_001350236.2	protein_coding	-	4/5	-	-	-	-	-	-	-	rs1060542	-	1	-	EntrezGene	29812	-	-	-	-	-	RefSeq	-	G	G	-	-	-	-	-	-	-	-	-	-	-	-	-
rs1060542	11:126210862-126210862	A	intron_variant	MODIFIER	DCPS	28960	Transcript	NM_014026.6	protein_coding	-	4/5	-	-	-	-	-	-	-	rs1060542	-	1	-	EntrezGene	29812	-	-	-	-	-	RefSeq	-	G	G	-	-	-	0.0701	-	-	-	-	-	-	-	-	-
rs1060542	11:126210862-126210862	T	intron_variant	MODIFIER	DCPS	28960	Transcript	NM_014026.6	protein_coding	-	4/5	-	-	-	-	-	-	-	rs1060542	-	1	-	EntrezGene	29812	-	-	-	-	-	RefSeq	-	G	G	-	-	-	-	-	-	-	-	-	-	-	-	-
rs1060542	11:126210862-126210862	A	downstream_gene_variant	MODIFIER	ST3GAL4-AS1	399972	Transcript	NR_033839.1	lncRNA	-	-	-	-	-	-	-	-	-	rs1060542	749	-1	-	EntrezGene	-	-	-	-	-	-	RefSeq	-	G	G	-	-	-	0.0701	-	-	-	-	-	-	-	-	-
rs1060542	11:126210862-126210862	T	downstream_gene_variant	MODIFIER	ST3GAL4-AS1	399972	Transcript	NR_033839.1	lncRNA	-	-	-	-	-	-	-	-	-	rs1060542	749	-1	-	EntrezGene	-	-	-	-	-	-	RefSeq	-	G	G	-	-	-	-	-	-	-	-	-	-	-	-	-
rs1060542	11:126210862-126210862	A	regulatory_region_variant	MODIFIER	-	-	RegulatoryFeature	ENSR00001019197	promoter_flanking_region	-	-	-	-	-	-	-	-	-	rs1060542	-	-	-	-	-	-	-	-	-	-	-	-	-	-	-	-	-	0.0701	-	-	-	-	-	-	-	-	-
rs1060542	11:126210862-126210862	T	regulatory_region_variant	MODIFIER	-	-	RegulatoryFeature	ENSR00001019197	promoter_flanking_region	-	-	-	-	-	-	-	-	-	rs1060542	-	-	-	-	-	-	-	-	-	-	-	-	-	-	-	-	-	-	-	-	-	-	-	-	-	-	-
rs75757016	11:126212022-126212022	A	intron_variant	MODIFIER	DCPS	ENSG00000110063	Transcript	ENST00000263579.4	protein_coding	-	4/5	-	-	-	-	-	-	-	rs75757016	-	1	-	HGNC	29812	-	-	-	-	-	Ensembl	-	G	G	-	-	-	0.0567	-	-	-	-	-	-	-	-	-
rs75757016	11:126212022-126212022	A	intron_variant,non_coding_transcript_variant	MODIFIER	DCPS	ENSG00000110063	Transcript	ENST00000529149.1	retained_intron	-	1/2	-	-	-	-	-	-	-	rs75757016	-	1	-	HGNC	29812	-	-	-	-	-	Ensembl	-	G	G	-	-	-	0.0567	-	-	-	-	-	-	-	-	-
rs75757016	11:126212022-126212022	A	intron_variant,non_coding_transcript_variant	MODIFIER	DCPS	ENSG00000110063	Transcript	ENST00000530860.1	processed_transcript	-	1/2	-	-	-	-	-	-	-	rs75757016	-	1	-	HGNC	29812	-	-	-	-	-	Ensembl	-	G	G	-	-	-	0.0567	-	-	-	-	-	-	-	-	-
rs75757016	11:126212022-126212022	A	intron_variant	MODIFIER	DCPS	28960	Transcript	NM_001350236.2	protein_coding	-	4/5	-	-	-	-	-	-	-	rs75757016	-	1	-	EntrezGene	29812	-	-	-	-	-	RefSeq	-	G	G	-	-	-	0.0567	-	-	-	-	-	-	-	-	-
rs75757016	11:126212022-126212022	A	intron_variant	MODIFIER	DCPS	28960	Transcript	NM_014026.6	protein_coding	-	4/5	-	-	-	-	-	-	-	rs75757016	-	1	-	EntrezGene	29812	-	-	-	-	-	RefSeq	-	G	G	-	-	-	0.0567	-	-	-	-	-	-	-	-	-
rs75757016	11:126212022-126212022	A	non_coding_transcript_exon_variant	MODIFIER	ST3GAL4-AS1	399972	Transcript	NR_033839.1	lncRNA	2/2	-	-	-	342	-	-	-	-	rs75757016	-	-1	-	EntrezGene	-	-	-	-	-	-	RefSeq	-	G	G	-	-	-	0.0567	-	-	-	-	-	-	-	-	-
rs75757016	11:126212022-126212022	A	regulatory_region_variant	MODIFIER	-	-	RegulatoryFeature	ENSR00001019197	promoter_flanking_region	-	-	-	-	-	-	-	-	-	rs75757016	-	-	-	-	-	-	-	-	-	-	-	-	-	-	-	-	-	0.0567	-	-	-	-	-	-	-	-	-
rs75757016	11:126212022-126212022	A	TF_binding_site_variant	MODIFIER	-	-	MotifFeature	ENSM00525715133	-	-	-	-	-	-	-	-	-	-	rs75757016	-	-1	-	-	-	-	-	-	-	-	-	-	-	-	-	-	-	0.0567	-	-	-	-	ENSPFM0551	7	N	-0.084	TEAD4::GATA3
rs73632723	11:126218153-126218153	A	downstream_gene_variant	MODIFIER	DCPS	ENSG00000110063	Transcript	ENST00000263579.4	protein_coding	-	-	-	-	-	-	-	-	-	rs73632723	2509	1	-	HGNC	29812	-	-	-	-	-	Ensembl	-	G	G	-	-	-	0.1046	-	-	-	-	-	-	-	-	-
rs73632723	11:126218153-126218153	A	downstream_gene_variant	MODIFIER	DCPS	ENSG00000110063	Transcript	ENST00000529149.1	retained_intron	-	-	-	-	-	-	-	-	-	rs73632723	2542	1	-	HGNC	29812	-	-	-	-	-	Ensembl	-	G	G	-	-	-	0.1046	-	-	-	-	-	-	-	-	-
rs73632723	11:126218153-126218153	A	downstream_gene_variant	MODIFIER	DCPS	ENSG00000110063	Transcript	ENST00000530860.1	processed_transcript	-	-	-	-	-	-	-	-	-	rs73632723	2509	1	-	HGNC	29812	-	-	-	-	-	Ensembl	-	G	G	-	-	-	0.1046	-	-	-	-	-	-	-	-	-
rs73632723	11:126218153-126218153	A	3_prime_UTR_variant	MODIFIER	DCPS	28960	Transcript	NM_001350236.2	protein_coding	6/6	-	-	-	3701	-	-	-	-	rs73632723	-	1	-	EntrezGene	29812	-	-	-	-	-	RefSeq	-	G	G	-	-	-	0.1046	-	-	-	-	-	-	-	-	-
rs73632723	11:126218153-126218153	A	3_prime_UTR_variant	MODIFIER	DCPS	28960	Transcript	NM_014026.6	protein_coding	6/6	-	-	-	3680	-	-	-	-	rs73632723	-	1	-	EntrezGene	29812	-	-	-	-	-	RefSeq	-	G	G	-	-	-	0.1046	-	-	-	-	-	-	-	-	-
rs73632723	11:126218153-126218153	A	intron_variant,non_coding_transcript_variant	MODIFIER	ST3GAL4-AS1	399972	Transcript	NR_033839.1	lncRNA	-	1/1	-	-	-	-	-	-	-	rs73632723	-	-1	-	EntrezGene	-	-	-	-	-	-	RefSeq	-	G	G	-	-	-	0.1046	-	-	-	-	-	-	-	-	-
rs17135399	11:126218541-126218541	G	downstream_gene_variant	MODIFIER	DCPS	ENSG00000110063	Transcript	ENST00000263579.4	protein_coding	-	-	-	-	-	-	-	-	-	rs17135399	2897	1	-	HGNC	29812	-	-	-	-	-	Ensembl	-	A	A	-	-	-	0.1142	-	-	1	28334899	-	-	-	-	-
rs17135399	11:126218541-126218541	G	downstream_gene_variant	MODIFIER	DCPS	ENSG00000110063	Transcript	ENST00000529149.1	retained_intron	-	-	-	-	-	-	-	-	-	rs17135399	2930	1	-	HGNC	29812	-	-	-	-	-	Ensembl	-	A	A	-	-	-	0.1142	-	-	1	28334899	-	-	-	-	-
rs17135399	11:126218541-126218541	G	downstream_gene_variant	MODIFIER	DCPS	ENSG00000110063	Transcript	ENST00000530860.1	processed_transcript	-	-	-	-	-	-	-	-	-	rs17135399	2897	1	-	HGNC	29812	-	-	-	-	-	Ensembl	-	A	A	-	-	-	0.1142	-	-	1	28334899	-	-	-	-	-
rs17135399	11:126218541-126218541	G	3_prime_UTR_variant	MODIFIER	DCPS	28960	Transcript	NM_001350236.2	protein_coding	6/6	-	-	-	4089	-	-	-	-	rs17135399	-	1	-	EntrezGene	29812	-	-	-	-	-	RefSeq	-	A	A	-	-	-	0.1142	-	-	1	28334899	-	-	-	-	-
rs17135399	11:126218541-126218541	G	3_prime_UTR_variant	MODIFIER	DCPS	28960	Transcript	NM_014026.6	protein_coding	6/6	-	-	-	4068	-	-	-	-	rs17135399	-	1	-	EntrezGene	29812	-	-	-	-	-	RefSeq	-	A	A	-	-	-	0.1142	-	-	1	28334899	-	-	-	-	-
rs17135399	11:126218541-126218541	G	intron_variant,non_coding_transcript_variant	MODIFIER	ST3GAL4-AS1	399972	Transcript	NR_033839.1	lncRNA	-	1/1	-	-	-	-	-	-	-	rs17135399	-	-1	-	EntrezGene	-	-	-	-	-	-	RefSeq	-	A	A	-	-	-	0.1142	-	-	1	28334899	-	-	-	-	-
rs17135401	11:126218773-126218773	G	downstream_gene_variant	MODIFIER	DCPS	ENSG00000110063	Transcript	ENST00000263579.4	protein_coding	-	-	-	-	-	-	-	-	-	rs17135401	3129	1	-	HGNC	29812	-	-	-	-	-	Ensembl	-	C	C	-	-	-	0.1106	-	-	-	-	-	-	-	-	-
rs17135401	11:126218773-126218773	G	downstream_gene_variant	MODIFIER	DCPS	ENSG00000110063	Transcript	ENST00000529149.1	retained_intron	-	-	-	-	-	-	-	-	-	rs17135401	3162	1	-	HGNC	29812	-	-	-	-	-	Ensembl	-	C	C	-	-	-	0.1106	-	-	-	-	-	-	-	-	-
rs17135401	11:126218773-126218773	G	downstream_gene_variant	MODIFIER	DCPS	ENSG00000110063	Transcript	ENST00000530860.1	processed_transcript	-	-	-	-	-	-	-	-	-	rs17135401	3129	1	-	HGNC	29812	-	-	-	-	-	Ensembl	-	C	C	-	-	-	0.1106	-	-	-	-	-	-	-	-	-
rs17135401	11:126218773-126218773	G	3_prime_UTR_variant	MODIFIER	DCPS	28960	Transcript	NM_001350236.2	protein_coding	6/6	-	-	-	4321	-	-	-	-	rs17135401	-	1	-	EntrezGene	29812	-	-	-	-	-	RefSeq	-	C	C	-	-	-	0.1106	-	-	-	-	-	-	-	-	-
rs17135401	11:126218773-126218773	G	3_prime_UTR_variant	MODIFIER	DCPS	28960	Transcript	NM_014026.6	protein_coding	6/6	-	-	-	4300	-	-	-	-	rs17135401	-	1	-	EntrezGene	29812	-	-	-	-	-	RefSeq	-	C	C	-	-	-	0.1106	-	-	-	-	-	-	-	-	-
rs17135401	11:126218773-126218773	G	intron_variant,non_coding_transcript_variant	MODIFIER	ST3GAL4-AS1	399972	Transcript	NR_033839.1	lncRNA	-	1/1	-	-	-	-	-	-	-	rs17135401	-	-1	-	EntrezGene	-	-	-	-	-	-	RefSeq	-	C	C	-	-	-	0.1106	-	-	-	-	-	-	-	-	-
rs78471630	11:126221298-126221298	T	upstream_gene_variant	MODIFIER	ST3GAL4	ENSG00000110080	Transcript	ENST00000227495.6	protein_coding	-	-	-	-	-	-	-	-	-	rs78471630	4257	1	-	HGNC	10864	-	-	-	-	-	Ensembl	-	G	G	-	-	-	0.0513	-	-	-	-	-	-	-	-	-
rs78471630	11:126221298-126221298	T	upstream_gene_variant	MODIFIER	ST3GAL4	ENSG00000110080	Transcript	ENST00000356132.4	protein_coding	-	-	-	-	-	-	-	-	-	rs78471630	4289	1	-	HGNC	10864	-	-	-	-	-	Ensembl	-	G	G	-	-	-	0.0513	-	-	-	-	-	-	-	-	-
rs78471630	11:126221298-126221298	T	upstream_gene_variant	MODIFIER	ST3GAL4	ENSG00000110080	Transcript	ENST00000444328.2	protein_coding	-	-	-	-	-	-	-	-	-	rs78471630	4281	1	-	HGNC	10864	-	-	-	-	-	Ensembl	-	G	G	-	-	-	0.0513	-	-	-	-	-	-	-	-	-
rs78471630	11:126221298-126221298	T	upstream_gene_variant	MODIFIER	ST3GAL4	ENSG00000110080	Transcript	ENST00000530591.1	protein_coding	-	-	-	-	-	-	-	-	-	rs78471630	4491	1	-	HGNC	10864	-	-	-	-	-	Ensembl	-	G	G	-	-	-	0.0513	-	-	-	-	-	-	-	-	-
rs78471630	11:126221298-126221298	T	upstream_gene_variant	MODIFIER	ST3GAL4	ENSG00000110080	Transcript	ENST00000531217.1	nonsense_mediated_decay	-	-	-	-	-	-	-	-	-	rs78471630	4257	1	-	HGNC	10864	-	-	-	-	-	Ensembl	-	G	G	-	-	-	0.0513	-	-	-	-	-	-	-	-	-
rs78471630	11:126221298-126221298	T	upstream_gene_variant	MODIFIER	ST3GAL4	ENSG00000110080	Transcript	ENST00000534083.1	protein_coding	-	-	-	-	-	-	-	-	-	rs78471630	4571	1	-	HGNC	10864	-	-	-	-	-	Ensembl	-	G	G	-	-	-	0.0513	-	-	-	-	-	-	-	-	-
rs78471630	11:126221298-126221298	T	upstream_gene_variant	MODIFIER	ST3GAL4	ENSG00000110080	Transcript	ENST00000534733.2	nonsense_mediated_decay	-	-	-	-	-	-	-	-	-	rs78471630	4237	1	-	HGNC	10864	-	-	-	-	-	Ensembl	-	G	G	-	-	-	0.0513	-	-	-	-	-	-	-	-	-
rs78471630	11:126221298-126221298	T	upstream_gene_variant	MODIFIER	ST3GAL4	6484	Transcript	NM_001254757.2	protein_coding	-	-	-	-	-	-	-	-	-	rs78471630	4283	1	-	EntrezGene	10864	-	-	-	-	-	RefSeq	-	G	G	-	-	-	0.0513	-	-	-	-	-	-	-	-	-
rs78471630	11:126221298-126221298	T	upstream_gene_variant	MODIFIER	ST3GAL4	6484	Transcript	NM_001348396.2	protein_coding	-	-	-	-	-	-	-	-	-	rs78471630	4283	1	-	EntrezGene	10864	-	-	-	-	-	RefSeq	-	G	G	-	-	-	0.0513	-	-	-	-	-	-	-	-	-
rs78471630	11:126221298-126221298	T	upstream_gene_variant	MODIFIER	ST3GAL4	6484	Transcript	NM_001348397.2	protein_coding	-	-	-	-	-	-	-	-	-	rs78471630	4609	1	-	EntrezGene	10864	-	-	-	-	-	RefSeq	-	G	G	-	-	-	0.0513	-	-	-	-	-	-	-	-	-
rs78471630	11:126221298-126221298	T	upstream_gene_variant	MODIFIER	ST3GAL4	6484	Transcript	NM_001348398.2	protein_coding	-	-	-	-	-	-	-	-	-	rs78471630	4283	1	-	EntrezGene	10864	-	-	-	-	-	RefSeq	-	G	G	-	-	-	0.0513	-	-	-	-	-	-	-	-	-
rs78471630	11:126221298-126221298	T	upstream_gene_variant	MODIFIER	ST3GAL4	6484	Transcript	NM_001348399.2	protein_coding	-	-	-	-	-	-	-	-	-	rs78471630	4609	1	-	EntrezGene	10864	-	-	-	-	-	RefSeq	-	G	G	-	-	-	0.0513	-	-	-	-	-	-	-	-	-
rs78471630	11:126221298-126221298	T	upstream_gene_variant	MODIFIER	ST3GAL4	6484	Transcript	NM_001348400.2	protein_coding	-	-	-	-	-	-	-	-	-	rs78471630	4283	1	-	EntrezGene	10864	-	-	-	-	-	RefSeq	-	G	G	-	-	-	0.0513	-	-	-	-	-	-	-	-	-
rs78471630	11:126221298-126221298	T	downstream_gene_variant	MODIFIER	DCPS	28960	Transcript	NM_001350236.2	protein_coding	-	-	-	-	-	-	-	-	-	rs78471630	1398	1	-	EntrezGene	29812	-	-	-	-	-	RefSeq	-	G	G	-	-	-	0.0513	-	-	-	-	-	-	-	-	-
rs78471630	11:126221298-126221298	T	upstream_gene_variant	MODIFIER	ST3GAL4	6484	Transcript	NM_006278.3	protein_coding	-	-	-	-	-	-	-	-	-	rs78471630	4609	1	-	EntrezGene	10864	-	-	-	-	-	RefSeq	-	G	G	-	-	-	0.0513	-	-	-	-	-	-	-	-	-
rs78471630	11:126221298-126221298	T	downstream_gene_variant	MODIFIER	DCPS	28960	Transcript	NM_014026.6	protein_coding	-	-	-	-	-	-	-	-	-	rs78471630	1398	1	-	EntrezGene	29812	-	-	-	-	-	RefSeq	-	G	G	-	-	-	0.0513	-	-	-	-	-	-	-	-	-
rs78471630	11:126221298-126221298	T	intron_variant,non_coding_transcript_variant	MODIFIER	ST3GAL4-AS1	399972	Transcript	NR_033839.1	lncRNA	-	1/1	-	-	-	-	-	-	-	rs78471630	-	-1	-	EntrezGene	-	-	-	-	-	-	RefSeq	-	G	G	-	-	-	0.0513	-	-	-	-	-	-	-	-	-
rs78471630	11:126221298-126221298	T	upstream_gene_variant	MODIFIER	ST3GAL4	6484	Transcript	NR_145671.2	misc_RNA	-	-	-	-	-	-	-	-	-	rs78471630	4283	1	-	EntrezGene	10864	-	-	-	-	-	RefSeq	-	G	G	-	-	-	0.0513	-	-	-	-	-	-	-	-	-
rs112771035	11:126225876-126225876	G	intron_variant	MODIFIER	ST3GAL4	ENSG00000110080	Transcript	ENST00000227495.6	protein_coding	-	1/10	-	-	-	-	-	-	-	rs112771035	-	1	-	HGNC	10864	-	-	-	-	-	Ensembl	-	C	C	-	-	-	0.0545	-	-	1	29797095,29949991,32154731,31015401,32203549	-	-	-	-	-
rs112771035	11:126225876-126225876	G	intron_variant	MODIFIER	ST3GAL4	ENSG00000110080	Transcript	ENST00000356132.4	protein_coding	-	1/10	-	-	-	-	-	-	-	rs112771035	-	1	-	HGNC	10864	-	-	-	-	-	Ensembl	-	C	C	-	-	-	0.0545	-	-	1	29797095,29949991,32154731,31015401,32203549	-	-	-	-	-
rs112771035	11:126225876-126225876	G	intron_variant	MODIFIER	ST3GAL4	ENSG00000110080	Transcript	ENST00000444328.2	protein_coding	-	1/10	-	-	-	-	-	-	-	rs112771035	-	1	-	HGNC	10864	-	-	-	-	-	Ensembl	-	C	C	-	-	-	0.0545	-	-	1	29797095,29949991,32154731,31015401,32203549	-	-	-	-	-
rs112771035	11:126225876-126225876	G	5_prime_UTR_variant	MODIFIER	ST3GAL4	ENSG00000110080	Transcript	ENST00000530591.1	protein_coding	1/11	-	-	-	88	-	-	-	-	rs112771035	-	1	-	HGNC	10864	-	-	-	-	-	Ensembl	-	C	C	-	-	-	0.0545	-	-	1	29797095,29949991,32154731,31015401,32203549	-	-	-	-	-
rs112771035	11:126225876-126225876	G	intron_variant,NMD_transcript_variant	MODIFIER	ST3GAL4	ENSG00000110080	Transcript	ENST00000531217.1	nonsense_mediated_decay	-	1/9	-	-	-	-	-	-	-	rs112771035	-	1	-	HGNC	10864	-	-	-	-	-	Ensembl	-	C	C	-	-	-	0.0545	-	-	1	29797095,29949991,32154731,31015401,32203549	-	-	-	-	-
rs112771035	11:126225876-126225876	G	5_prime_UTR_variant	MODIFIER	ST3GAL4	ENSG00000110080	Transcript	ENST00000534083.1	protein_coding	1/11	-	-	-	8	-	-	-	-	rs112771035	-	1	-	HGNC	10864	-	-	-	-	-	Ensembl	-	C	C	-	-	-	0.0545	-	-	1	29797095,29949991,32154731,31015401,32203549	-	-	-	-	-
rs112771035	11:126225876-126225876	G	intron_variant,NMD_transcript_variant	MODIFIER	ST3GAL4	ENSG00000110080	Transcript	ENST00000534733.2	nonsense_mediated_decay	-	1/4	-	-	-	-	-	-	-	rs112771035	-	1	-	HGNC	10864	-	-	-	-	-	Ensembl	-	C	C	-	-	-	0.0545	-	-	1	29797095,29949991,32154731,31015401,32203549	-	-	-	-	-
rs112771035	11:126225876-126225876	G	intron_variant	MODIFIER	ST3GAL4	6484	Transcript	NM_001254757.2	protein_coding	-	1/10	-	-	-	-	-	-	-	rs112771035	-	1	-	EntrezGene	10864	-	-	-	-	-	RefSeq	-	C	C	-	-	-	0.0545	-	-	1	29797095,29949991,32154731,31015401,32203549	-	-	-	-	-
rs112771035	11:126225876-126225876	G	intron_variant	MODIFIER	ST3GAL4	6484	Transcript	NM_001348396.2	protein_coding	-	1/11	-	-	-	-	-	-	-	rs112771035	-	1	-	EntrezGene	10864	-	-	-	-	-	RefSeq	-	C	C	-	-	-	0.0545	-	-	1	29797095,29949991,32154731,31015401,32203549	-	-	-	-	-
rs112771035	11:126225876-126225876	G	upstream_gene_variant	MODIFIER	ST3GAL4	6484	Transcript	NM_001348397.2	protein_coding	-	-	-	-	-	-	-	-	-	rs112771035	31	1	-	EntrezGene	10864	-	-	-	-	-	RefSeq	-	C	C	-	-	-	0.0545	-	-	1	29797095,29949991,32154731,31015401,32203549	-	-	-	-	-
rs112771035	11:126225876-126225876	G	intron_variant	MODIFIER	ST3GAL4	6484	Transcript	NM_001348398.2	protein_coding	-	1/10	-	-	-	-	-	-	-	rs112771035	-	1	-	EntrezGene	10864	-	-	-	-	-	RefSeq	-	C	C	-	-	-	0.0545	-	-	1	29797095,29949991,32154731,31015401,32203549	-	-	-	-	-
rs112771035	11:126225876-126225876	G	upstream_gene_variant	MODIFIER	ST3GAL4	6484	Transcript	NM_001348399.2	protein_coding	-	-	-	-	-	-	-	-	-	rs112771035	31	1	-	EntrezGene	10864	-	-	-	-	-	RefSeq	-	C	C	-	-	-	0.0545	-	-	1	29797095,29949991,32154731,31015401,32203549	-	-	-	-	-
rs112771035	11:126225876-126225876	G	intron_variant	MODIFIER	ST3GAL4	6484	Transcript	NM_001348400.2	protein_coding	-	1/10	-	-	-	-	-	-	-	rs112771035	-	1	-	EntrezGene	10864	-	-	-	-	-	RefSeq	-	C	C	-	-	-	0.0545	-	-	1	29797095,29949991,32154731,31015401,32203549	-	-	-	-	-
rs112771035	11:126225876-126225876	G	upstream_gene_variant	MODIFIER	ST3GAL4	6484	Transcript	NM_006278.3	protein_coding	-	-	-	-	-	-	-	-	-	rs112771035	31	1	-	EntrezGene	10864	-	-	-	-	-	RefSeq	-	C	C	-	-	-	0.0545	-	-	1	29797095,29949991,32154731,31015401,32203549	-	-	-	-	-
rs112771035	11:126225876-126225876	G	upstream_gene_variant	MODIFIER	ST3GAL4-AS1	399972	Transcript	NR_033839.1	lncRNA	-	-	-	-	-	-	-	-	-	rs112771035	394	-1	-	EntrezGene	-	-	-	-	-	-	RefSeq	-	C	C	-	-	-	0.0545	-	-	1	29797095,29949991,32154731,31015401,32203549	-	-	-	-	-
rs112771035	11:126225876-126225876	G	intron_variant,non_coding_transcript_variant	MODIFIER	ST3GAL4	6484	Transcript	NR_145671.2	misc_RNA	-	1/10	-	-	-	-	-	-	-	rs112771035	-	1	-	EntrezGene	10864	-	-	-	-	-	RefSeq	-	C	C	-	-	-	0.0545	-	-	1	29797095,29949991,32154731,31015401,32203549	-	-	-	-	-
rs112771035	11:126225876-126225876	G	regulatory_region_variant	MODIFIER	-	-	RegulatoryFeature	ENSR00000046640	promoter	-	-	-	-	-	-	-	-	-	rs112771035	-	-	-	-	-	-	-	-	-	-	-	-	-	-	-	-	-	0.0545	-	-	1	29797095,29949991,32154731,31015401,32203549	-	-	-	-	-
rs145519276	11:126226555-126226566	G	intron_variant	MODIFIER	ST3GAL4	ENSG00000110080	Transcript	ENST00000227495.6	protein_coding	-	1/10	-	-	-	-	-	-	-	rs145519276	-	1	-	HGNC	10864	-	-	-	-	-	Ensembl	-	GAGTGTAGGCAG	GAGTGTAGGCAG	-	-	-	0.1052	-	-	-	-	-	-	-	-	-
rs145519276	11:126226555-126226566	GAGTGTAGGCAGAGTGTAGGCAG	intron_variant	MODIFIER	ST3GAL4	ENSG00000110080	Transcript	ENST00000227495.6	protein_coding	-	1/10	-	-	-	-	-	-	-	rs145519276	-	1	-	HGNC	10864	-	-	-	-	-	Ensembl	-	GAGTGTAGGCAG	GAGTGTAGGCAG	-	-	-	-	-	-	-	-	-	-	-	-	-
rs145519276	11:126226555-126226566	G	intron_variant	MODIFIER	ST3GAL4	ENSG00000110080	Transcript	ENST00000356132.4	protein_coding	-	1/10	-	-	-	-	-	-	-	rs145519276	-	1	-	HGNC	10864	-	-	-	-	-	Ensembl	-	GAGTGTAGGCAG	GAGTGTAGGCAG	-	-	-	0.1052	-	-	-	-	-	-	-	-	-
rs145519276	11:126226555-126226566	GAGTGTAGGCAGAGTGTAGGCAG	intron_variant	MODIFIER	ST3GAL4	ENSG00000110080	Transcript	ENST00000356132.4	protein_coding	-	1/10	-	-	-	-	-	-	-	rs145519276	-	1	-	HGNC	10864	-	-	-	-	-	Ensembl	-	GAGTGTAGGCAG	GAGTGTAGGCAG	-	-	-	-	-	-	-	-	-	-	-	-	-
rs145519276	11:126226555-126226566	G	intron_variant	MODIFIER	ST3GAL4	ENSG00000110080	Transcript	ENST00000444328.2	protein_coding	-	1/10	-	-	-	-	-	-	-	rs145519276	-	1	-	HGNC	10864	-	-	-	-	-	Ensembl	-	GAGTGTAGGCAG	GAGTGTAGGCAG	-	-	-	0.1052	-	-	-	-	-	-	-	-	-
rs145519276	11:126226555-126226566	GAGTGTAGGCAGAGTGTAGGCAG	intron_variant	MODIFIER	ST3GAL4	ENSG00000110080	Transcript	ENST00000444328.2	protein_coding	-	1/10	-	-	-	-	-	-	-	rs145519276	-	1	-	HGNC	10864	-	-	-	-	-	Ensembl	-	GAGTGTAGGCAG	GAGTGTAGGCAG	-	-	-	-	-	-	-	-	-	-	-	-	-
rs145519276	11:126226555-126226566	G	intron_variant	MODIFIER	ST3GAL4	ENSG00000110080	Transcript	ENST00000530591.1	protein_coding	-	1/10	-	-	-	-	-	-	-	rs145519276	-	1	-	HGNC	10864	-	-	-	-	-	Ensembl	-	GAGTGTAGGCAG	GAGTGTAGGCAG	-	-	-	0.1052	-	-	-	-	-	-	-	-	-
rs145519276	11:126226555-126226566	GAGTGTAGGCAGAGTGTAGGCAG	intron_variant	MODIFIER	ST3GAL4	ENSG00000110080	Transcript	ENST00000530591.1	protein_coding	-	1/10	-	-	-	-	-	-	-	rs145519276	-	1	-	HGNC	10864	-	-	-	-	-	Ensembl	-	GAGTGTAGGCAG	GAGTGTAGGCAG	-	-	-	-	-	-	-	-	-	-	-	-	-
rs145519276	11:126226555-126226566	G	intron_variant,NMD_transcript_variant	MODIFIER	ST3GAL4	ENSG00000110080	Transcript	ENST00000531217.1	nonsense_mediated_decay	-	1/9	-	-	-	-	-	-	-	rs145519276	-	1	-	HGNC	10864	-	-	-	-	-	Ensembl	-	GAGTGTAGGCAG	GAGTGTAGGCAG	-	-	-	0.1052	-	-	-	-	-	-	-	-	-
rs145519276	11:126226555-126226566	GAGTGTAGGCAGAGTGTAGGCAG	intron_variant,NMD_transcript_variant	MODIFIER	ST3GAL4	ENSG00000110080	Transcript	ENST00000531217.1	nonsense_mediated_decay	-	1/9	-	-	-	-	-	-	-	rs145519276	-	1	-	HGNC	10864	-	-	-	-	-	Ensembl	-	GAGTGTAGGCAG	GAGTGTAGGCAG	-	-	-	-	-	-	-	-	-	-	-	-	-
rs145519276	11:126226555-126226566	G	intron_variant	MODIFIER	ST3GAL4	ENSG00000110080	Transcript	ENST00000534083.1	protein_coding	-	1/10	-	-	-	-	-	-	-	rs145519276	-	1	-	HGNC	10864	-	-	-	-	-	Ensembl	-	GAGTGTAGGCAG	GAGTGTAGGCAG	-	-	-	0.1052	-	-	-	-	-	-	-	-	-
rs145519276	11:126226555-126226566	GAGTGTAGGCAGAGTGTAGGCAG	intron_variant	MODIFIER	ST3GAL4	ENSG00000110080	Transcript	ENST00000534083.1	protein_coding	-	1/10	-	-	-	-	-	-	-	rs145519276	-	1	-	HGNC	10864	-	-	-	-	-	Ensembl	-	GAGTGTAGGCAG	GAGTGTAGGCAG	-	-	-	-	-	-	-	-	-	-	-	-	-
rs145519276	11:126226555-126226566	G	intron_variant,NMD_transcript_variant	MODIFIER	ST3GAL4	ENSG00000110080	Transcript	ENST00000534733.2	nonsense_mediated_decay	-	1/4	-	-	-	-	-	-	-	rs145519276	-	1	-	HGNC	10864	-	-	-	-	-	Ensembl	-	GAGTGTAGGCAG	GAGTGTAGGCAG	-	-	-	0.1052	-	-	-	-	-	-	-	-	-
rs145519276	11:126226555-126226566	GAGTGTAGGCAGAGTGTAGGCAG	intron_variant,NMD_transcript_variant	MODIFIER	ST3GAL4	ENSG00000110080	Transcript	ENST00000534733.2	nonsense_mediated_decay	-	1/4	-	-	-	-	-	-	-	rs145519276	-	1	-	HGNC	10864	-	-	-	-	-	Ensembl	-	GAGTGTAGGCAG	GAGTGTAGGCAG	-	-	-	-	-	-	-	-	-	-	-	-	-
rs145519276	11:126226555-126226566	G	intron_variant	MODIFIER	ST3GAL4	6484	Transcript	NM_001254757.2	protein_coding	-	1/10	-	-	-	-	-	-	-	rs145519276	-	1	-	EntrezGene	10864	-	-	-	-	-	RefSeq	-	GAGTGTAGGCAG	GAGTGTAGGCAG	-	-	-	0.1052	-	-	-	-	-	-	-	-	-
rs145519276	11:126226555-126226566	GAGTGTAGGCAGAGTGTAGGCAG	intron_variant	MODIFIER	ST3GAL4	6484	Transcript	NM_001254757.2	protein_coding	-	1/10	-	-	-	-	-	-	-	rs145519276	-	1	-	EntrezGene	10864	-	-	-	-	-	RefSeq	-	GAGTGTAGGCAG	GAGTGTAGGCAG	-	-	-	-	-	-	-	-	-	-	-	-	-
rs145519276	11:126226555-126226566	G	intron_variant	MODIFIER	ST3GAL4	6484	Transcript	NM_001348396.2	protein_coding	-	1/11	-	-	-	-	-	-	-	rs145519276	-	1	-	EntrezGene	10864	-	-	-	-	-	RefSeq	-	GAGTGTAGGCAG	GAGTGTAGGCAG	-	-	-	0.1052	-	-	-	-	-	-	-	-	-
rs145519276	11:126226555-126226566	GAGTGTAGGCAGAGTGTAGGCAG	intron_variant	MODIFIER	ST3GAL4	6484	Transcript	NM_001348396.2	protein_coding	-	1/11	-	-	-	-	-	-	-	rs145519276	-	1	-	EntrezGene	10864	-	-	-	-	-	RefSeq	-	GAGTGTAGGCAG	GAGTGTAGGCAG	-	-	-	-	-	-	-	-	-	-	-	-	-
rs145519276	11:126226555-126226566	G	intron_variant	MODIFIER	ST3GAL4	6484	Transcript	NM_001348397.2	protein_coding	-	1/11	-	-	-	-	-	-	-	rs145519276	-	1	-	EntrezGene	10864	-	-	-	-	-	RefSeq	-	GAGTGTAGGCAG	GAGTGTAGGCAG	-	-	-	0.1052	-	-	-	-	-	-	-	-	-
rs145519276	11:126226555-126226566	GAGTGTAGGCAGAGTGTAGGCAG	intron_variant	MODIFIER	ST3GAL4	6484	Transcript	NM_001348397.2	protein_coding	-	1/11	-	-	-	-	-	-	-	rs145519276	-	1	-	EntrezGene	10864	-	-	-	-	-	RefSeq	-	GAGTGTAGGCAG	GAGTGTAGGCAG	-	-	-	-	-	-	-	-	-	-	-	-	-
rs145519276	11:126226555-126226566	G	intron_variant	MODIFIER	ST3GAL4	6484	Transcript	NM_001348398.2	protein_coding	-	1/10	-	-	-	-	-	-	-	rs145519276	-	1	-	EntrezGene	10864	-	-	-	-	-	RefSeq	-	GAGTGTAGGCAG	GAGTGTAGGCAG	-	-	-	0.1052	-	-	-	-	-	-	-	-	-
rs145519276	11:126226555-126226566	GAGTGTAGGCAGAGTGTAGGCAG	intron_variant	MODIFIER	ST3GAL4	6484	Transcript	NM_001348398.2	protein_coding	-	1/10	-	-	-	-	-	-	-	rs145519276	-	1	-	EntrezGene	10864	-	-	-	-	-	RefSeq	-	GAGTGTAGGCAG	GAGTGTAGGCAG	-	-	-	-	-	-	-	-	-	-	-	-	-
rs145519276	11:126226555-126226566	G	intron_variant	MODIFIER	ST3GAL4	6484	Transcript	NM_001348399.2	protein_coding	-	1/10	-	-	-	-	-	-	-	rs145519276	-	1	-	EntrezGene	10864	-	-	-	-	-	RefSeq	-	GAGTGTAGGCAG	GAGTGTAGGCAG	-	-	-	0.1052	-	-	-	-	-	-	-	-	-
rs145519276	11:126226555-126226566	GAGTGTAGGCAGAGTGTAGGCAG	intron_variant	MODIFIER	ST3GAL4	6484	Transcript	NM_001348399.2	protein_coding	-	1/10	-	-	-	-	-	-	-	rs145519276	-	1	-	EntrezGene	10864	-	-	-	-	-	RefSeq	-	GAGTGTAGGCAG	GAGTGTAGGCAG	-	-	-	-	-	-	-	-	-	-	-	-	-
rs145519276	11:126226555-126226566	G	intron_variant	MODIFIER	ST3GAL4	6484	Transcript	NM_001348400.2	protein_coding	-	1/10	-	-	-	-	-	-	-	rs145519276	-	1	-	EntrezGene	10864	-	-	-	-	-	RefSeq	-	GAGTGTAGGCAG	GAGTGTAGGCAG	-	-	-	0.1052	-	-	-	-	-	-	-	-	-
rs145519276	11:126226555-126226566	GAGTGTAGGCAGAGTGTAGGCAG	intron_variant	MODIFIER	ST3GAL4	6484	Transcript	NM_001348400.2	protein_coding	-	1/10	-	-	-	-	-	-	-	rs145519276	-	1	-	EntrezGene	10864	-	-	-	-	-	RefSeq	-	GAGTGTAGGCAG	GAGTGTAGGCAG	-	-	-	-	-	-	-	-	-	-	-	-	-
rs145519276	11:126226555-126226566	G	intron_variant	MODIFIER	ST3GAL4	6484	Transcript	NM_006278.3	protein_coding	-	1/10	-	-	-	-	-	-	-	rs145519276	-	1	-	EntrezGene	10864	-	-	-	-	-	RefSeq	-	GAGTGTAGGCAG	GAGTGTAGGCAG	-	-	-	0.1052	-	-	-	-	-	-	-	-	-
rs145519276	11:126226555-126226566	GAGTGTAGGCAGAGTGTAGGCAG	intron_variant	MODIFIER	ST3GAL4	6484	Transcript	NM_006278.3	protein_coding	-	1/10	-	-	-	-	-	-	-	rs145519276	-	1	-	EntrezGene	10864	-	-	-	-	-	RefSeq	-	GAGTGTAGGCAG	GAGTGTAGGCAG	-	-	-	-	-	-	-	-	-	-	-	-	-
rs145519276	11:126226555-126226566	G	upstream_gene_variant	MODIFIER	ST3GAL4-AS1	399972	Transcript	NR_033839.1	lncRNA	-	-	-	-	-	-	-	-	-	rs145519276	1073	-1	-	EntrezGene	-	-	-	-	-	-	RefSeq	-	GAGTGTAGGCAG	GAGTGTAGGCAG	-	-	-	0.1052	-	-	-	-	-	-	-	-	-
rs145519276	11:126226555-126226566	GAGTGTAGGCAGAGTGTAGGCAG	upstream_gene_variant	MODIFIER	ST3GAL4-AS1	399972	Transcript	NR_033839.1	lncRNA	-	-	-	-	-	-	-	-	-	rs145519276	1073	-1	-	EntrezGene	-	-	-	-	-	-	RefSeq	-	GAGTGTAGGCAG	GAGTGTAGGCAG	-	-	-	-	-	-	-	-	-	-	-	-	-
rs145519276	11:126226555-126226566	G	intron_variant,non_coding_transcript_variant	MODIFIER	ST3GAL4	6484	Transcript	NR_145671.2	misc_RNA	-	1/10	-	-	-	-	-	-	-	rs145519276	-	1	-	EntrezGene	10864	-	-	-	-	-	RefSeq	-	GAGTGTAGGCAG	GAGTGTAGGCAG	-	-	-	0.1052	-	-	-	-	-	-	-	-	-
rs145519276	11:126226555-126226566	GAGTGTAGGCAGAGTGTAGGCAG	intron_variant,non_coding_transcript_variant	MODIFIER	ST3GAL4	6484	Transcript	NR_145671.2	misc_RNA	-	1/10	-	-	-	-	-	-	-	rs145519276	-	1	-	EntrezGene	10864	-	-	-	-	-	RefSeq	-	GAGTGTAGGCAG	GAGTGTAGGCAG	-	-	-	-	-	-	-	-	-	-	-	-	-
rs145519276	11:126226555-126226566	G	regulatory_region_variant	MODIFIER	-	-	RegulatoryFeature	ENSR00000046640	promoter	-	-	-	-	-	-	-	-	-	rs145519276	-	-	-	-	-	-	-	-	-	-	-	-	-	-	-	-	-	0.1052	-	-	-	-	-	-	-	-	-
rs145519276	11:126226555-126226566	GAGTGTAGGCAGAGTGTAGGCAG	regulatory_region_variant	MODIFIER	-	-	RegulatoryFeature	ENSR00000046640	promoter	-	-	-	-	-	-	-	-	-	rs145519276	-	-	-	-	-	-	-	-	-	-	-	-	-	-	-	-	-	-	-	-	-	-	-	-	-	-	-
rs73632737	11:126226775-126226775	C	intron_variant	MODIFIER	ST3GAL4	ENSG00000110080	Transcript	ENST00000227495.6	protein_coding	-	1/10	-	-	-	-	-	-	-	rs73632737	-	1	-	HGNC	10864	-	-	-	-	-	Ensembl	-	G	G	-	-	-	0.1212	-	-	-	-	-	-	-	-	-
rs73632737	11:126226775-126226775	C	intron_variant	MODIFIER	ST3GAL4	ENSG00000110080	Transcript	ENST00000356132.4	protein_coding	-	1/10	-	-	-	-	-	-	-	rs73632737	-	1	-	HGNC	10864	-	-	-	-	-	Ensembl	-	G	G	-	-	-	0.1212	-	-	-	-	-	-	-	-	-
rs73632737	11:126226775-126226775	C	intron_variant	MODIFIER	ST3GAL4	ENSG00000110080	Transcript	ENST00000444328.2	protein_coding	-	1/10	-	-	-	-	-	-	-	rs73632737	-	1	-	HGNC	10864	-	-	-	-	-	Ensembl	-	G	G	-	-	-	0.1212	-	-	-	-	-	-	-	-	-
rs73632737	11:126226775-126226775	C	intron_variant	MODIFIER	ST3GAL4	ENSG00000110080	Transcript	ENST00000530591.1	protein_coding	-	1/10	-	-	-	-	-	-	-	rs73632737	-	1	-	HGNC	10864	-	-	-	-	-	Ensembl	-	G	G	-	-	-	0.1212	-	-	-	-	-	-	-	-	-
rs73632737	11:126226775-126226775	C	intron_variant,NMD_transcript_variant	MODIFIER	ST3GAL4	ENSG00000110080	Transcript	ENST00000531217.1	nonsense_mediated_decay	-	1/9	-	-	-	-	-	-	-	rs73632737	-	1	-	HGNC	10864	-	-	-	-	-	Ensembl	-	G	G	-	-	-	0.1212	-	-	-	-	-	-	-	-	-
rs73632737	11:126226775-126226775	C	intron_variant	MODIFIER	ST3GAL4	ENSG00000110080	Transcript	ENST00000534083.1	protein_coding	-	1/10	-	-	-	-	-	-	-	rs73632737	-	1	-	HGNC	10864	-	-	-	-	-	Ensembl	-	G	G	-	-	-	0.1212	-	-	-	-	-	-	-	-	-
rs73632737	11:126226775-126226775	C	intron_variant,NMD_transcript_variant	MODIFIER	ST3GAL4	ENSG00000110080	Transcript	ENST00000534733.2	nonsense_mediated_decay	-	1/4	-	-	-	-	-	-	-	rs73632737	-	1	-	HGNC	10864	-	-	-	-	-	Ensembl	-	G	G	-	-	-	0.1212	-	-	-	-	-	-	-	-	-
rs73632737	11:126226775-126226775	C	intron_variant	MODIFIER	ST3GAL4	6484	Transcript	NM_001254757.2	protein_coding	-	1/10	-	-	-	-	-	-	-	rs73632737	-	1	-	EntrezGene	10864	-	-	-	-	-	RefSeq	-	G	G	-	-	-	0.1212	-	-	-	-	-	-	-	-	-
rs73632737	11:126226775-126226775	C	intron_variant	MODIFIER	ST3GAL4	6484	Transcript	NM_001348396.2	protein_coding	-	1/11	-	-	-	-	-	-	-	rs73632737	-	1	-	EntrezGene	10864	-	-	-	-	-	RefSeq	-	G	G	-	-	-	0.1212	-	-	-	-	-	-	-	-	-
rs73632737	11:126226775-126226775	C	intron_variant	MODIFIER	ST3GAL4	6484	Transcript	NM_001348397.2	protein_coding	-	1/11	-	-	-	-	-	-	-	rs73632737	-	1	-	EntrezGene	10864	-	-	-	-	-	RefSeq	-	G	G	-	-	-	0.1212	-	-	-	-	-	-	-	-	-
rs73632737	11:126226775-126226775	C	intron_variant	MODIFIER	ST3GAL4	6484	Transcript	NM_001348398.2	protein_coding	-	1/10	-	-	-	-	-	-	-	rs73632737	-	1	-	EntrezGene	10864	-	-	-	-	-	RefSeq	-	G	G	-	-	-	0.1212	-	-	-	-	-	-	-	-	-
rs73632737	11:126226775-126226775	C	intron_variant	MODIFIER	ST3GAL4	6484	Transcript	NM_001348399.2	protein_coding	-	1/10	-	-	-	-	-	-	-	rs73632737	-	1	-	EntrezGene	10864	-	-	-	-	-	RefSeq	-	G	G	-	-	-	0.1212	-	-	-	-	-	-	-	-	-
rs73632737	11:126226775-126226775	C	intron_variant	MODIFIER	ST3GAL4	6484	Transcript	NM_001348400.2	protein_coding	-	1/10	-	-	-	-	-	-	-	rs73632737	-	1	-	EntrezGene	10864	-	-	-	-	-	RefSeq	-	G	G	-	-	-	0.1212	-	-	-	-	-	-	-	-	-
rs73632737	11:126226775-126226775	C	intron_variant	MODIFIER	ST3GAL4	6484	Transcript	NM_006278.3	protein_coding	-	1/10	-	-	-	-	-	-	-	rs73632737	-	1	-	EntrezGene	10864	-	-	-	-	-	RefSeq	-	G	G	-	-	-	0.1212	-	-	-	-	-	-	-	-	-
rs73632737	11:126226775-126226775	C	upstream_gene_variant	MODIFIER	ST3GAL4-AS1	399972	Transcript	NR_033839.1	lncRNA	-	-	-	-	-	-	-	-	-	rs73632737	1293	-1	-	EntrezGene	-	-	-	-	-	-	RefSeq	-	G	G	-	-	-	0.1212	-	-	-	-	-	-	-	-	-
rs73632737	11:126226775-126226775	C	intron_variant,non_coding_transcript_variant	MODIFIER	ST3GAL4	6484	Transcript	NR_145671.2	misc_RNA	-	1/10	-	-	-	-	-	-	-	rs73632737	-	1	-	EntrezGene	10864	-	-	-	-	-	RefSeq	-	G	G	-	-	-	0.1212	-	-	-	-	-	-	-	-	-
rs73632737	11:126226775-126226775	C	regulatory_region_variant	MODIFIER	-	-	RegulatoryFeature	ENSR00000046640	promoter	-	-	-	-	-	-	-	-	-	rs73632737	-	-	-	-	-	-	-	-	-	-	-	-	-	-	-	-	-	0.1212	-	-	-	-	-	-	-	-	-
rs7928577	11:126227723-126227723	T	intron_variant	MODIFIER	ST3GAL4	ENSG00000110080	Transcript	ENST00000227495.6	protein_coding	-	1/10	-	-	-	-	-	-	-	rs7928577	-	1	-	HGNC	10864	-	-	-	-	-	Ensembl	-	G	G	-	-	-	0.1166	-	-	1	28369058	-	-	-	-	-
rs7928577	11:126227723-126227723	T	intron_variant	MODIFIER	ST3GAL4	ENSG00000110080	Transcript	ENST00000356132.4	protein_coding	-	1/10	-	-	-	-	-	-	-	rs7928577	-	1	-	HGNC	10864	-	-	-	-	-	Ensembl	-	G	G	-	-	-	0.1166	-	-	1	28369058	-	-	-	-	-
rs7928577	11:126227723-126227723	T	intron_variant	MODIFIER	ST3GAL4	ENSG00000110080	Transcript	ENST00000444328.2	protein_coding	-	1/10	-	-	-	-	-	-	-	rs7928577	-	1	-	HGNC	10864	-	-	-	-	-	Ensembl	-	G	G	-	-	-	0.1166	-	-	1	28369058	-	-	-	-	-
rs7928577	11:126227723-126227723	T	intron_variant	MODIFIER	ST3GAL4	ENSG00000110080	Transcript	ENST00000530591.1	protein_coding	-	1/10	-	-	-	-	-	-	-	rs7928577	-	1	-	HGNC	10864	-	-	-	-	-	Ensembl	-	G	G	-	-	-	0.1166	-	-	1	28369058	-	-	-	-	-
rs7928577	11:126227723-126227723	T	intron_variant,NMD_transcript_variant	MODIFIER	ST3GAL4	ENSG00000110080	Transcript	ENST00000531217.1	nonsense_mediated_decay	-	1/9	-	-	-	-	-	-	-	rs7928577	-	1	-	HGNC	10864	-	-	-	-	-	Ensembl	-	G	G	-	-	-	0.1166	-	-	1	28369058	-	-	-	-	-
rs7928577	11:126227723-126227723	T	intron_variant	MODIFIER	ST3GAL4	ENSG00000110080	Transcript	ENST00000534083.1	protein_coding	-	1/10	-	-	-	-	-	-	-	rs7928577	-	1	-	HGNC	10864	-	-	-	-	-	Ensembl	-	G	G	-	-	-	0.1166	-	-	1	28369058	-	-	-	-	-
rs7928577	11:126227723-126227723	T	intron_variant,NMD_transcript_variant	MODIFIER	ST3GAL4	ENSG00000110080	Transcript	ENST00000534733.2	nonsense_mediated_decay	-	1/4	-	-	-	-	-	-	-	rs7928577	-	1	-	HGNC	10864	-	-	-	-	-	Ensembl	-	G	G	-	-	-	0.1166	-	-	1	28369058	-	-	-	-	-
rs7928577	11:126227723-126227723	T	intron_variant	MODIFIER	ST3GAL4	6484	Transcript	NM_001254757.2	protein_coding	-	1/10	-	-	-	-	-	-	-	rs7928577	-	1	-	EntrezGene	10864	-	-	-	-	-	RefSeq	-	G	G	-	-	-	0.1166	-	-	1	28369058	-	-	-	-	-
rs7928577	11:126227723-126227723	T	intron_variant	MODIFIER	ST3GAL4	6484	Transcript	NM_001348396.2	protein_coding	-	1/11	-	-	-	-	-	-	-	rs7928577	-	1	-	EntrezGene	10864	-	-	-	-	-	RefSeq	-	G	G	-	-	-	0.1166	-	-	1	28369058	-	-	-	-	-
rs7928577	11:126227723-126227723	T	intron_variant	MODIFIER	ST3GAL4	6484	Transcript	NM_001348397.2	protein_coding	-	1/11	-	-	-	-	-	-	-	rs7928577	-	1	-	EntrezGene	10864	-	-	-	-	-	RefSeq	-	G	G	-	-	-	0.1166	-	-	1	28369058	-	-	-	-	-
rs7928577	11:126227723-126227723	T	intron_variant	MODIFIER	ST3GAL4	6484	Transcript	NM_001348398.2	protein_coding	-	1/10	-	-	-	-	-	-	-	rs7928577	-	1	-	EntrezGene	10864	-	-	-	-	-	RefSeq	-	G	G	-	-	-	0.1166	-	-	1	28369058	-	-	-	-	-
rs7928577	11:126227723-126227723	T	intron_variant	MODIFIER	ST3GAL4	6484	Transcript	NM_001348399.2	protein_coding	-	1/10	-	-	-	-	-	-	-	rs7928577	-	1	-	EntrezGene	10864	-	-	-	-	-	RefSeq	-	G	G	-	-	-	0.1166	-	-	1	28369058	-	-	-	-	-
rs7928577	11:126227723-126227723	T	intron_variant	MODIFIER	ST3GAL4	6484	Transcript	NM_001348400.2	protein_coding	-	1/10	-	-	-	-	-	-	-	rs7928577	-	1	-	EntrezGene	10864	-	-	-	-	-	RefSeq	-	G	G	-	-	-	0.1166	-	-	1	28369058	-	-	-	-	-
rs7928577	11:126227723-126227723	T	intron_variant	MODIFIER	ST3GAL4	6484	Transcript	NM_006278.3	protein_coding	-	1/10	-	-	-	-	-	-	-	rs7928577	-	1	-	EntrezGene	10864	-	-	-	-	-	RefSeq	-	G	G	-	-	-	0.1166	-	-	1	28369058	-	-	-	-	-
rs7928577	11:126227723-126227723	T	upstream_gene_variant	MODIFIER	ST3GAL4-AS1	399972	Transcript	NR_033839.1	lncRNA	-	-	-	-	-	-	-	-	-	rs7928577	2241	-1	-	EntrezGene	-	-	-	-	-	-	RefSeq	-	G	G	-	-	-	0.1166	-	-	1	28369058	-	-	-	-	-
rs7928577	11:126227723-126227723	T	intron_variant,non_coding_transcript_variant	MODIFIER	ST3GAL4	6484	Transcript	NR_145671.2	misc_RNA	-	1/10	-	-	-	-	-	-	-	rs7928577	-	1	-	EntrezGene	10864	-	-	-	-	-	RefSeq	-	G	G	-	-	-	0.1166	-	-	1	28369058	-	-	-	-	-
rs7928577	11:126227723-126227723	T	regulatory_region_variant	MODIFIER	-	-	RegulatoryFeature	ENSR00000046640	promoter	-	-	-	-	-	-	-	-	-	rs7928577	-	-	-	-	-	-	-	-	-	-	-	-	-	-	-	-	-	0.1166	-	-	1	28369058	-	-	-	-	-
rs59379014	11:126228000-126228000	T	intron_variant	MODIFIER	ST3GAL4	ENSG00000110080	Transcript	ENST00000227495.6	protein_coding	-	1/10	-	-	-	-	-	-	-	rs59379014	-	1	-	HGNC	10864	-	-	-	-	-	Ensembl	-	C	C	-	-	-	0.1150	-	-	1	29507422,33067605,32888493,32203549	-	-	-	-	-
rs59379014	11:126228000-126228000	T	intron_variant	MODIFIER	ST3GAL4	ENSG00000110080	Transcript	ENST00000356132.4	protein_coding	-	1/10	-	-	-	-	-	-	-	rs59379014	-	1	-	HGNC	10864	-	-	-	-	-	Ensembl	-	C	C	-	-	-	0.1150	-	-	1	29507422,33067605,32888493,32203549	-	-	-	-	-
rs59379014	11:126228000-126228000	T	intron_variant	MODIFIER	ST3GAL4	ENSG00000110080	Transcript	ENST00000444328.2	protein_coding	-	1/10	-	-	-	-	-	-	-	rs59379014	-	1	-	HGNC	10864	-	-	-	-	-	Ensembl	-	C	C	-	-	-	0.1150	-	-	1	29507422,33067605,32888493,32203549	-	-	-	-	-
rs59379014	11:126228000-126228000	T	intron_variant	MODIFIER	ST3GAL4	ENSG00000110080	Transcript	ENST00000530591.1	protein_coding	-	1/10	-	-	-	-	-	-	-	rs59379014	-	1	-	HGNC	10864	-	-	-	-	-	Ensembl	-	C	C	-	-	-	0.1150	-	-	1	29507422,33067605,32888493,32203549	-	-	-	-	-
rs59379014	11:126228000-126228000	T	intron_variant,NMD_transcript_variant	MODIFIER	ST3GAL4	ENSG00000110080	Transcript	ENST00000531217.1	nonsense_mediated_decay	-	1/9	-	-	-	-	-	-	-	rs59379014	-	1	-	HGNC	10864	-	-	-	-	-	Ensembl	-	C	C	-	-	-	0.1150	-	-	1	29507422,33067605,32888493,32203549	-	-	-	-	-
rs59379014	11:126228000-126228000	T	intron_variant	MODIFIER	ST3GAL4	ENSG00000110080	Transcript	ENST00000534083.1	protein_coding	-	1/10	-	-	-	-	-	-	-	rs59379014	-	1	-	HGNC	10864	-	-	-	-	-	Ensembl	-	C	C	-	-	-	0.1150	-	-	1	29507422,33067605,32888493,32203549	-	-	-	-	-
rs59379014	11:126228000-126228000	T	intron_variant,NMD_transcript_variant	MODIFIER	ST3GAL4	ENSG00000110080	Transcript	ENST00000534733.2	nonsense_mediated_decay	-	1/4	-	-	-	-	-	-	-	rs59379014	-	1	-	HGNC	10864	-	-	-	-	-	Ensembl	-	C	C	-	-	-	0.1150	-	-	1	29507422,33067605,32888493,32203549	-	-	-	-	-
rs59379014	11:126228000-126228000	T	intron_variant	MODIFIER	ST3GAL4	6484	Transcript	NM_001254757.2	protein_coding	-	1/10	-	-	-	-	-	-	-	rs59379014	-	1	-	EntrezGene	10864	-	-	-	-	-	RefSeq	-	C	C	-	-	-	0.1150	-	-	1	29507422,33067605,32888493,32203549	-	-	-	-	-
rs59379014	11:126228000-126228000	T	intron_variant	MODIFIER	ST3GAL4	6484	Transcript	NM_001348396.2	protein_coding	-	1/11	-	-	-	-	-	-	-	rs59379014	-	1	-	EntrezGene	10864	-	-	-	-	-	RefSeq	-	C	C	-	-	-	0.1150	-	-	1	29507422,33067605,32888493,32203549	-	-	-	-	-
rs59379014	11:126228000-126228000	T	intron_variant	MODIFIER	ST3GAL4	6484	Transcript	NM_001348397.2	protein_coding	-	1/11	-	-	-	-	-	-	-	rs59379014	-	1	-	EntrezGene	10864	-	-	-	-	-	RefSeq	-	C	C	-	-	-	0.1150	-	-	1	29507422,33067605,32888493,32203549	-	-	-	-	-
rs59379014	11:126228000-126228000	T	intron_variant	MODIFIER	ST3GAL4	6484	Transcript	NM_001348398.2	protein_coding	-	1/10	-	-	-	-	-	-	-	rs59379014	-	1	-	EntrezGene	10864	-	-	-	-	-	RefSeq	-	C	C	-	-	-	0.1150	-	-	1	29507422,33067605,32888493,32203549	-	-	-	-	-
rs59379014	11:126228000-126228000	T	intron_variant	MODIFIER	ST3GAL4	6484	Transcript	NM_001348399.2	protein_coding	-	1/10	-	-	-	-	-	-	-	rs59379014	-	1	-	EntrezGene	10864	-	-	-	-	-	RefSeq	-	C	C	-	-	-	0.1150	-	-	1	29507422,33067605,32888493,32203549	-	-	-	-	-
rs59379014	11:126228000-126228000	T	intron_variant	MODIFIER	ST3GAL4	6484	Transcript	NM_001348400.2	protein_coding	-	1/10	-	-	-	-	-	-	-	rs59379014	-	1	-	EntrezGene	10864	-	-	-	-	-	RefSeq	-	C	C	-	-	-	0.1150	-	-	1	29507422,33067605,32888493,32203549	-	-	-	-	-
rs59379014	11:126228000-126228000	T	intron_variant	MODIFIER	ST3GAL4	6484	Transcript	NM_006278.3	protein_coding	-	1/10	-	-	-	-	-	-	-	rs59379014	-	1	-	EntrezGene	10864	-	-	-	-	-	RefSeq	-	C	C	-	-	-	0.1150	-	-	1	29507422,33067605,32888493,32203549	-	-	-	-	-
rs59379014	11:126228000-126228000	T	upstream_gene_variant	MODIFIER	ST3GAL4-AS1	399972	Transcript	NR_033839.1	lncRNA	-	-	-	-	-	-	-	-	-	rs59379014	2518	-1	-	EntrezGene	-	-	-	-	-	-	RefSeq	-	C	C	-	-	-	0.1150	-	-	1	29507422,33067605,32888493,32203549	-	-	-	-	-
rs59379014	11:126228000-126228000	T	intron_variant,non_coding_transcript_variant	MODIFIER	ST3GAL4	6484	Transcript	NR_145671.2	misc_RNA	-	1/10	-	-	-	-	-	-	-	rs59379014	-	1	-	EntrezGene	10864	-	-	-	-	-	RefSeq	-	C	C	-	-	-	0.1150	-	-	1	29507422,33067605,32888493,32203549	-	-	-	-	-
rs59379014	11:126228000-126228000	T	regulatory_region_variant	MODIFIER	-	-	RegulatoryFeature	ENSR00000046640	promoter	-	-	-	-	-	-	-	-	-	rs59379014	-	-	-	-	-	-	-	-	-	-	-	-	-	-	-	-	-	0.1150	-	-	1	29507422,33067605,32888493,32203549	-	-	-	-	-
rs4937122	11:126228659-126228659	C	intron_variant	MODIFIER	ST3GAL4	ENSG00000110080	Transcript	ENST00000227495.6	protein_coding	-	1/10	-	-	-	-	-	-	-	rs4937122	-	1	-	HGNC	10864	-	-	-	-	-	Ensembl	-	T	T	-	-	-	-	-	-	1	32888493	-	-	-	-	-
rs4937122	11:126228659-126228659	G	intron_variant	MODIFIER	ST3GAL4	ENSG00000110080	Transcript	ENST00000227495.6	protein_coding	-	1/10	-	-	-	-	-	-	-	rs4937122	-	1	-	HGNC	10864	-	-	-	-	-	Ensembl	-	T	T	-	-	-	0.2484	-	-	1	32888493	-	-	-	-	-
rs4937122	11:126228659-126228659	C	intron_variant	MODIFIER	ST3GAL4	ENSG00000110080	Transcript	ENST00000356132.4	protein_coding	-	1/10	-	-	-	-	-	-	-	rs4937122	-	1	-	HGNC	10864	-	-	-	-	-	Ensembl	-	T	T	-	-	-	-	-	-	1	32888493	-	-	-	-	-
rs4937122	11:126228659-126228659	G	intron_variant	MODIFIER	ST3GAL4	ENSG00000110080	Transcript	ENST00000356132.4	protein_coding	-	1/10	-	-	-	-	-	-	-	rs4937122	-	1	-	HGNC	10864	-	-	-	-	-	Ensembl	-	T	T	-	-	-	0.2484	-	-	1	32888493	-	-	-	-	-
rs4937122	11:126228659-126228659	C	intron_variant	MODIFIER	ST3GAL4	ENSG00000110080	Transcript	ENST00000444328.2	protein_coding	-	1/10	-	-	-	-	-	-	-	rs4937122	-	1	-	HGNC	10864	-	-	-	-	-	Ensembl	-	T	T	-	-	-	-	-	-	1	32888493	-	-	-	-	-
rs4937122	11:126228659-126228659	G	intron_variant	MODIFIER	ST3GAL4	ENSG00000110080	Transcript	ENST00000444328.2	protein_coding	-	1/10	-	-	-	-	-	-	-	rs4937122	-	1	-	HGNC	10864	-	-	-	-	-	Ensembl	-	T	T	-	-	-	0.2484	-	-	1	32888493	-	-	-	-	-
rs4937122	11:126228659-126228659	C	intron_variant	MODIFIER	ST3GAL4	ENSG00000110080	Transcript	ENST00000530591.1	protein_coding	-	1/10	-	-	-	-	-	-	-	rs4937122	-	1	-	HGNC	10864	-	-	-	-	-	Ensembl	-	T	T	-	-	-	-	-	-	1	32888493	-	-	-	-	-
rs4937122	11:126228659-126228659	G	intron_variant	MODIFIER	ST3GAL4	ENSG00000110080	Transcript	ENST00000530591.1	protein_coding	-	1/10	-	-	-	-	-	-	-	rs4937122	-	1	-	HGNC	10864	-	-	-	-	-	Ensembl	-	T	T	-	-	-	0.2484	-	-	1	32888493	-	-	-	-	-
rs4937122	11:126228659-126228659	C	intron_variant,NMD_transcript_variant	MODIFIER	ST3GAL4	ENSG00000110080	Transcript	ENST00000531217.1	nonsense_mediated_decay	-	1/9	-	-	-	-	-	-	-	rs4937122	-	1	-	HGNC	10864	-	-	-	-	-	Ensembl	-	T	T	-	-	-	-	-	-	1	32888493	-	-	-	-	-
rs4937122	11:126228659-126228659	G	intron_variant,NMD_transcript_variant	MODIFIER	ST3GAL4	ENSG00000110080	Transcript	ENST00000531217.1	nonsense_mediated_decay	-	1/9	-	-	-	-	-	-	-	rs4937122	-	1	-	HGNC	10864	-	-	-	-	-	Ensembl	-	T	T	-	-	-	0.2484	-	-	1	32888493	-	-	-	-	-
rs4937122	11:126228659-126228659	C	intron_variant	MODIFIER	ST3GAL4	ENSG00000110080	Transcript	ENST00000534083.1	protein_coding	-	1/10	-	-	-	-	-	-	-	rs4937122	-	1	-	HGNC	10864	-	-	-	-	-	Ensembl	-	T	T	-	-	-	-	-	-	1	32888493	-	-	-	-	-
rs4937122	11:126228659-126228659	G	intron_variant	MODIFIER	ST3GAL4	ENSG00000110080	Transcript	ENST00000534083.1	protein_coding	-	1/10	-	-	-	-	-	-	-	rs4937122	-	1	-	HGNC	10864	-	-	-	-	-	Ensembl	-	T	T	-	-	-	0.2484	-	-	1	32888493	-	-	-	-	-
rs4937122	11:126228659-126228659	C	intron_variant,NMD_transcript_variant	MODIFIER	ST3GAL4	ENSG00000110080	Transcript	ENST00000534733.2	nonsense_mediated_decay	-	2/4	-	-	-	-	-	-	-	rs4937122	-	1	-	HGNC	10864	-	-	-	-	-	Ensembl	-	T	T	-	-	-	-	-	-	1	32888493	-	-	-	-	-
rs4937122	11:126228659-126228659	G	intron_variant,NMD_transcript_variant	MODIFIER	ST3GAL4	ENSG00000110080	Transcript	ENST00000534733.2	nonsense_mediated_decay	-	2/4	-	-	-	-	-	-	-	rs4937122	-	1	-	HGNC	10864	-	-	-	-	-	Ensembl	-	T	T	-	-	-	0.2484	-	-	1	32888493	-	-	-	-	-
rs4937122	11:126228659-126228659	C	intron_variant	MODIFIER	ST3GAL4	6484	Transcript	NM_001254757.2	protein_coding	-	1/10	-	-	-	-	-	-	-	rs4937122	-	1	-	EntrezGene	10864	-	-	-	-	-	RefSeq	-	T	T	-	-	-	-	-	-	1	32888493	-	-	-	-	-
rs4937122	11:126228659-126228659	G	intron_variant	MODIFIER	ST3GAL4	6484	Transcript	NM_001254757.2	protein_coding	-	1/10	-	-	-	-	-	-	-	rs4937122	-	1	-	EntrezGene	10864	-	-	-	-	-	RefSeq	-	T	T	-	-	-	0.2484	-	-	1	32888493	-	-	-	-	-
rs4937122	11:126228659-126228659	C	intron_variant	MODIFIER	ST3GAL4	6484	Transcript	NM_001348396.2	protein_coding	-	2/11	-	-	-	-	-	-	-	rs4937122	-	1	-	EntrezGene	10864	-	-	-	-	-	RefSeq	-	T	T	-	-	-	-	-	-	1	32888493	-	-	-	-	-
rs4937122	11:126228659-126228659	G	intron_variant	MODIFIER	ST3GAL4	6484	Transcript	NM_001348396.2	protein_coding	-	2/11	-	-	-	-	-	-	-	rs4937122	-	1	-	EntrezGene	10864	-	-	-	-	-	RefSeq	-	T	T	-	-	-	0.2484	-	-	1	32888493	-	-	-	-	-
rs4937122	11:126228659-126228659	C	intron_variant	MODIFIER	ST3GAL4	6484	Transcript	NM_001348397.2	protein_coding	-	2/11	-	-	-	-	-	-	-	rs4937122	-	1	-	EntrezGene	10864	-	-	-	-	-	RefSeq	-	T	T	-	-	-	-	-	-	1	32888493	-	-	-	-	-
rs4937122	11:126228659-126228659	G	intron_variant	MODIFIER	ST3GAL4	6484	Transcript	NM_001348397.2	protein_coding	-	2/11	-	-	-	-	-	-	-	rs4937122	-	1	-	EntrezGene	10864	-	-	-	-	-	RefSeq	-	T	T	-	-	-	0.2484	-	-	1	32888493	-	-	-	-	-
rs4937122	11:126228659-126228659	C	intron_variant	MODIFIER	ST3GAL4	6484	Transcript	NM_001348398.2	protein_coding	-	1/10	-	-	-	-	-	-	-	rs4937122	-	1	-	EntrezGene	10864	-	-	-	-	-	RefSeq	-	T	T	-	-	-	-	-	-	1	32888493	-	-	-	-	-
rs4937122	11:126228659-126228659	G	intron_variant	MODIFIER	ST3GAL4	6484	Transcript	NM_001348398.2	protein_coding	-	1/10	-	-	-	-	-	-	-	rs4937122	-	1	-	EntrezGene	10864	-	-	-	-	-	RefSeq	-	T	T	-	-	-	0.2484	-	-	1	32888493	-	-	-	-	-
rs4937122	11:126228659-126228659	C	intron_variant	MODIFIER	ST3GAL4	6484	Transcript	NM_001348399.2	protein_coding	-	1/10	-	-	-	-	-	-	-	rs4937122	-	1	-	EntrezGene	10864	-	-	-	-	-	RefSeq	-	T	T	-	-	-	-	-	-	1	32888493	-	-	-	-	-
rs4937122	11:126228659-126228659	G	intron_variant	MODIFIER	ST3GAL4	6484	Transcript	NM_001348399.2	protein_coding	-	1/10	-	-	-	-	-	-	-	rs4937122	-	1	-	EntrezGene	10864	-	-	-	-	-	RefSeq	-	T	T	-	-	-	0.2484	-	-	1	32888493	-	-	-	-	-
rs4937122	11:126228659-126228659	C	intron_variant	MODIFIER	ST3GAL4	6484	Transcript	NM_001348400.2	protein_coding	-	1/10	-	-	-	-	-	-	-	rs4937122	-	1	-	EntrezGene	10864	-	-	-	-	-	RefSeq	-	T	T	-	-	-	-	-	-	1	32888493	-	-	-	-	-
rs4937122	11:126228659-126228659	G	intron_variant	MODIFIER	ST3GAL4	6484	Transcript	NM_001348400.2	protein_coding	-	1/10	-	-	-	-	-	-	-	rs4937122	-	1	-	EntrezGene	10864	-	-	-	-	-	RefSeq	-	T	T	-	-	-	0.2484	-	-	1	32888493	-	-	-	-	-
rs4937122	11:126228659-126228659	C	intron_variant	MODIFIER	ST3GAL4	6484	Transcript	NM_006278.3	protein_coding	-	1/10	-	-	-	-	-	-	-	rs4937122	-	1	-	EntrezGene	10864	-	-	-	-	-	RefSeq	-	T	T	-	-	-	-	-	-	1	32888493	-	-	-	-	-
rs4937122	11:126228659-126228659	G	intron_variant	MODIFIER	ST3GAL4	6484	Transcript	NM_006278.3	protein_coding	-	1/10	-	-	-	-	-	-	-	rs4937122	-	1	-	EntrezGene	10864	-	-	-	-	-	RefSeq	-	T	T	-	-	-	0.2484	-	-	1	32888493	-	-	-	-	-
rs4937122	11:126228659-126228659	C	upstream_gene_variant	MODIFIER	ST3GAL4-AS1	399972	Transcript	NR_033839.1	lncRNA	-	-	-	-	-	-	-	-	-	rs4937122	3177	-1	-	EntrezGene	-	-	-	-	-	-	RefSeq	-	T	T	-	-	-	-	-	-	1	32888493	-	-	-	-	-
rs4937122	11:126228659-126228659	G	upstream_gene_variant	MODIFIER	ST3GAL4-AS1	399972	Transcript	NR_033839.1	lncRNA	-	-	-	-	-	-	-	-	-	rs4937122	3177	-1	-	EntrezGene	-	-	-	-	-	-	RefSeq	-	T	T	-	-	-	0.2484	-	-	1	32888493	-	-	-	-	-
rs4937122	11:126228659-126228659	C	intron_variant,non_coding_transcript_variant	MODIFIER	ST3GAL4	6484	Transcript	NR_145671.2	misc_RNA	-	1/10	-	-	-	-	-	-	-	rs4937122	-	1	-	EntrezGene	10864	-	-	-	-	-	RefSeq	-	T	T	-	-	-	-	-	-	1	32888493	-	-	-	-	-
rs4937122	11:126228659-126228659	G	intron_variant,non_coding_transcript_variant	MODIFIER	ST3GAL4	6484	Transcript	NR_145671.2	misc_RNA	-	1/10	-	-	-	-	-	-	-	rs4937122	-	1	-	EntrezGene	10864	-	-	-	-	-	RefSeq	-	T	T	-	-	-	0.2484	-	-	1	32888493	-	-	-	-	-
rs4937122	11:126228659-126228659	C	regulatory_region_variant	MODIFIER	-	-	RegulatoryFeature	ENSR00000046640	promoter	-	-	-	-	-	-	-	-	-	rs4937122	-	-	-	-	-	-	-	-	-	-	-	-	-	-	-	-	-	-	-	-	1	32888493	-	-	-	-	-
rs4937122	11:126228659-126228659	G	regulatory_region_variant	MODIFIER	-	-	RegulatoryFeature	ENSR00000046640	promoter	-	-	-	-	-	-	-	-	-	rs4937122	-	-	-	-	-	-	-	-	-	-	-	-	-	-	-	-	-	0.2484	-	-	1	32888493	-	-	-	-	-
rs73632745	11:126229617-126229617	T	intron_variant	MODIFIER	ST3GAL4	ENSG00000110080	Transcript	ENST00000227495.6	protein_coding	-	1/10	-	-	-	-	-	-	-	rs73632745,COSV57108700	-	1	-	HGNC	10864	-	-	-	-	-	Ensembl	-	C	C	-	-	-	0.2508	-	0,1	0,1	-	-	-	-	-	-
rs73632745	11:126229617-126229617	T	intron_variant	MODIFIER	ST3GAL4	ENSG00000110080	Transcript	ENST00000356132.4	protein_coding	-	1/10	-	-	-	-	-	-	-	rs73632745,COSV57108700	-	1	-	HGNC	10864	-	-	-	-	-	Ensembl	-	C	C	-	-	-	0.2508	-	0,1	0,1	-	-	-	-	-	-
rs73632745	11:126229617-126229617	T	intron_variant	MODIFIER	ST3GAL4	ENSG00000110080	Transcript	ENST00000444328.2	protein_coding	-	1/10	-	-	-	-	-	-	-	rs73632745,COSV57108700	-	1	-	HGNC	10864	-	-	-	-	-	Ensembl	-	C	C	-	-	-	0.2508	-	0,1	0,1	-	-	-	-	-	-
rs73632745	11:126229617-126229617	T	intron_variant	MODIFIER	ST3GAL4	ENSG00000110080	Transcript	ENST00000530591.1	protein_coding	-	1/10	-	-	-	-	-	-	-	rs73632745,COSV57108700	-	1	-	HGNC	10864	-	-	-	-	-	Ensembl	-	C	C	-	-	-	0.2508	-	0,1	0,1	-	-	-	-	-	-
rs73632745	11:126229617-126229617	T	intron_variant,NMD_transcript_variant	MODIFIER	ST3GAL4	ENSG00000110080	Transcript	ENST00000531217.1	nonsense_mediated_decay	-	1/9	-	-	-	-	-	-	-	rs73632745,COSV57108700	-	1	-	HGNC	10864	-	-	-	-	-	Ensembl	-	C	C	-	-	-	0.2508	-	0,1	0,1	-	-	-	-	-	-
rs73632745	11:126229617-126229617	T	intron_variant	MODIFIER	ST3GAL4	ENSG00000110080	Transcript	ENST00000534083.1	protein_coding	-	1/10	-	-	-	-	-	-	-	rs73632745,COSV57108700	-	1	-	HGNC	10864	-	-	-	-	-	Ensembl	-	C	C	-	-	-	0.2508	-	0,1	0,1	-	-	-	-	-	-
rs73632745	11:126229617-126229617	T	intron_variant,NMD_transcript_variant	MODIFIER	ST3GAL4	ENSG00000110080	Transcript	ENST00000534733.2	nonsense_mediated_decay	-	2/4	-	-	-	-	-	-	-	rs73632745,COSV57108700	-	1	-	HGNC	10864	-	-	-	-	-	Ensembl	-	C	C	-	-	-	0.2508	-	0,1	0,1	-	-	-	-	-	-
rs73632745	11:126229617-126229617	T	intron_variant	MODIFIER	ST3GAL4	6484	Transcript	NM_001254757.2	protein_coding	-	1/10	-	-	-	-	-	-	-	rs73632745,COSV57108700	-	1	-	EntrezGene	10864	-	-	-	-	-	RefSeq	-	C	C	-	-	-	0.2508	-	0,1	0,1	-	-	-	-	-	-
rs73632745	11:126229617-126229617	T	intron_variant	MODIFIER	ST3GAL4	6484	Transcript	NM_001348396.2	protein_coding	-	2/11	-	-	-	-	-	-	-	rs73632745,COSV57108700	-	1	-	EntrezGene	10864	-	-	-	-	-	RefSeq	-	C	C	-	-	-	0.2508	-	0,1	0,1	-	-	-	-	-	-
rs73632745	11:126229617-126229617	T	intron_variant	MODIFIER	ST3GAL4	6484	Transcript	NM_001348397.2	protein_coding	-	2/11	-	-	-	-	-	-	-	rs73632745,COSV57108700	-	1	-	EntrezGene	10864	-	-	-	-	-	RefSeq	-	C	C	-	-	-	0.2508	-	0,1	0,1	-	-	-	-	-	-
rs73632745	11:126229617-126229617	T	intron_variant	MODIFIER	ST3GAL4	6484	Transcript	NM_001348398.2	protein_coding	-	1/10	-	-	-	-	-	-	-	rs73632745,COSV57108700	-	1	-	EntrezGene	10864	-	-	-	-	-	RefSeq	-	C	C	-	-	-	0.2508	-	0,1	0,1	-	-	-	-	-	-
rs73632745	11:126229617-126229617	T	intron_variant	MODIFIER	ST3GAL4	6484	Transcript	NM_001348399.2	protein_coding	-	1/10	-	-	-	-	-	-	-	rs73632745,COSV57108700	-	1	-	EntrezGene	10864	-	-	-	-	-	RefSeq	-	C	C	-	-	-	0.2508	-	0,1	0,1	-	-	-	-	-	-
rs73632745	11:126229617-126229617	T	intron_variant	MODIFIER	ST3GAL4	6484	Transcript	NM_001348400.2	protein_coding	-	1/10	-	-	-	-	-	-	-	rs73632745,COSV57108700	-	1	-	EntrezGene	10864	-	-	-	-	-	RefSeq	-	C	C	-	-	-	0.2508	-	0,1	0,1	-	-	-	-	-	-
rs73632745	11:126229617-126229617	T	intron_variant	MODIFIER	ST3GAL4	6484	Transcript	NM_006278.3	protein_coding	-	1/10	-	-	-	-	-	-	-	rs73632745,COSV57108700	-	1	-	EntrezGene	10864	-	-	-	-	-	RefSeq	-	C	C	-	-	-	0.2508	-	0,1	0,1	-	-	-	-	-	-
rs73632745	11:126229617-126229617	T	upstream_gene_variant	MODIFIER	ST3GAL4-AS1	399972	Transcript	NR_033839.1	lncRNA	-	-	-	-	-	-	-	-	-	rs73632745,COSV57108700	4135	-1	-	EntrezGene	-	-	-	-	-	-	RefSeq	-	C	C	-	-	-	0.2508	-	0,1	0,1	-	-	-	-	-	-
rs73632745	11:126229617-126229617	T	intron_variant,non_coding_transcript_variant	MODIFIER	ST3GAL4	6484	Transcript	NR_145671.2	misc_RNA	-	1/10	-	-	-	-	-	-	-	rs73632745,COSV57108700	-	1	-	EntrezGene	10864	-	-	-	-	-	RefSeq	-	C	C	-	-	-	0.2508	-	0,1	0,1	-	-	-	-	-	-
rs73632745	11:126229617-126229617	T	regulatory_region_variant	MODIFIER	-	-	RegulatoryFeature	ENSR00000046640	promoter	-	-	-	-	-	-	-	-	-	rs73632745,COSV57108700	-	-	-	-	-	-	-	-	-	-	-	-	-	-	-	-	-	0.2508	-	0,1	0,1	-	-	-	-	-	-
rs4055121	11:126232337-126232337	T	intron_variant	MODIFIER	ST3GAL4	ENSG00000110080	Transcript	ENST00000227495.6	protein_coding	-	1/10	-	-	-	-	-	-	-	rs4055121	-	1	-	HGNC	10864	-	-	-	-	-	Ensembl	-	C	C	-	-	-	0.1865	-	-	1	29875488	-	-	-	-	-
rs4055121	11:126232337-126232337	T	intron_variant	MODIFIER	ST3GAL4	ENSG00000110080	Transcript	ENST00000356132.4	protein_coding	-	1/10	-	-	-	-	-	-	-	rs4055121	-	1	-	HGNC	10864	-	-	-	-	-	Ensembl	-	C	C	-	-	-	0.1865	-	-	1	29875488	-	-	-	-	-
rs4055121	11:126232337-126232337	T	intron_variant	MODIFIER	ST3GAL4	ENSG00000110080	Transcript	ENST00000444328.2	protein_coding	-	1/10	-	-	-	-	-	-	-	rs4055121	-	1	-	HGNC	10864	-	-	-	-	-	Ensembl	-	C	C	-	-	-	0.1865	-	-	1	29875488	-	-	-	-	-
rs4055121	11:126232337-126232337	T	intron_variant	MODIFIER	ST3GAL4	ENSG00000110080	Transcript	ENST00000530591.1	protein_coding	-	1/10	-	-	-	-	-	-	-	rs4055121	-	1	-	HGNC	10864	-	-	-	-	-	Ensembl	-	C	C	-	-	-	0.1865	-	-	1	29875488	-	-	-	-	-
rs4055121	11:126232337-126232337	T	intron_variant,NMD_transcript_variant	MODIFIER	ST3GAL4	ENSG00000110080	Transcript	ENST00000531217.1	nonsense_mediated_decay	-	1/9	-	-	-	-	-	-	-	rs4055121	-	1	-	HGNC	10864	-	-	-	-	-	Ensembl	-	C	C	-	-	-	0.1865	-	-	1	29875488	-	-	-	-	-
rs4055121	11:126232337-126232337	T	intron_variant	MODIFIER	ST3GAL4	ENSG00000110080	Transcript	ENST00000534083.1	protein_coding	-	1/10	-	-	-	-	-	-	-	rs4055121	-	1	-	HGNC	10864	-	-	-	-	-	Ensembl	-	C	C	-	-	-	0.1865	-	-	1	29875488	-	-	-	-	-
rs4055121	11:126232337-126232337	T	intron_variant,NMD_transcript_variant	MODIFIER	ST3GAL4	ENSG00000110080	Transcript	ENST00000534733.2	nonsense_mediated_decay	-	2/4	-	-	-	-	-	-	-	rs4055121	-	1	-	HGNC	10864	-	-	-	-	-	Ensembl	-	C	C	-	-	-	0.1865	-	-	1	29875488	-	-	-	-	-
rs4055121	11:126232337-126232337	T	intron_variant	MODIFIER	ST3GAL4	6484	Transcript	NM_001254757.2	protein_coding	-	1/10	-	-	-	-	-	-	-	rs4055121	-	1	-	EntrezGene	10864	-	-	-	-	-	RefSeq	-	C	C	-	-	-	0.1865	-	-	1	29875488	-	-	-	-	-
rs4055121	11:126232337-126232337	T	intron_variant	MODIFIER	ST3GAL4	6484	Transcript	NM_001348396.2	protein_coding	-	2/11	-	-	-	-	-	-	-	rs4055121	-	1	-	EntrezGene	10864	-	-	-	-	-	RefSeq	-	C	C	-	-	-	0.1865	-	-	1	29875488	-	-	-	-	-
rs4055121	11:126232337-126232337	T	intron_variant	MODIFIER	ST3GAL4	6484	Transcript	NM_001348397.2	protein_coding	-	2/11	-	-	-	-	-	-	-	rs4055121	-	1	-	EntrezGene	10864	-	-	-	-	-	RefSeq	-	C	C	-	-	-	0.1865	-	-	1	29875488	-	-	-	-	-
rs4055121	11:126232337-126232337	T	intron_variant	MODIFIER	ST3GAL4	6484	Transcript	NM_001348398.2	protein_coding	-	1/10	-	-	-	-	-	-	-	rs4055121	-	1	-	EntrezGene	10864	-	-	-	-	-	RefSeq	-	C	C	-	-	-	0.1865	-	-	1	29875488	-	-	-	-	-
rs4055121	11:126232337-126232337	T	intron_variant	MODIFIER	ST3GAL4	6484	Transcript	NM_001348399.2	protein_coding	-	1/10	-	-	-	-	-	-	-	rs4055121	-	1	-	EntrezGene	10864	-	-	-	-	-	RefSeq	-	C	C	-	-	-	0.1865	-	-	1	29875488	-	-	-	-	-
rs4055121	11:126232337-126232337	T	intron_variant	MODIFIER	ST3GAL4	6484	Transcript	NM_001348400.2	protein_coding	-	1/10	-	-	-	-	-	-	-	rs4055121	-	1	-	EntrezGene	10864	-	-	-	-	-	RefSeq	-	C	C	-	-	-	0.1865	-	-	1	29875488	-	-	-	-	-
rs4055121	11:126232337-126232337	T	intron_variant	MODIFIER	ST3GAL4	6484	Transcript	NM_006278.3	protein_coding	-	1/10	-	-	-	-	-	-	-	rs4055121	-	1	-	EntrezGene	10864	-	-	-	-	-	RefSeq	-	C	C	-	-	-	0.1865	-	-	1	29875488	-	-	-	-	-
rs4055121	11:126232337-126232337	T	intron_variant,non_coding_transcript_variant	MODIFIER	ST3GAL4	6484	Transcript	NR_145671.2	misc_RNA	-	1/10	-	-	-	-	-	-	-	rs4055121	-	1	-	EntrezGene	10864	-	-	-	-	-	RefSeq	-	C	C	-	-	-	0.1865	-	-	1	29875488	-	-	-	-	-
rs3967200	11:126232385-126232385	T	intron_variant	MODIFIER	ST3GAL4	ENSG00000110080	Transcript	ENST00000227495.6	protein_coding	-	1/10	-	-	-	-	-	-	-	rs3967200	-	1	-	HGNC	10864	-	-	-	-	-	Ensembl	-	C	C	-	-	-	0.1903	-	-	1	33067605,31163085	-	-	-	-	-
rs3967200	11:126232385-126232385	T	intron_variant	MODIFIER	ST3GAL4	ENSG00000110080	Transcript	ENST00000356132.4	protein_coding	-	1/10	-	-	-	-	-	-	-	rs3967200	-	1	-	HGNC	10864	-	-	-	-	-	Ensembl	-	C	C	-	-	-	0.1903	-	-	1	33067605,31163085	-	-	-	-	-
rs3967200	11:126232385-126232385	T	intron_variant	MODIFIER	ST3GAL4	ENSG00000110080	Transcript	ENST00000444328.2	protein_coding	-	1/10	-	-	-	-	-	-	-	rs3967200	-	1	-	HGNC	10864	-	-	-	-	-	Ensembl	-	C	C	-	-	-	0.1903	-	-	1	33067605,31163085	-	-	-	-	-
rs3967200	11:126232385-126232385	T	intron_variant	MODIFIER	ST3GAL4	ENSG00000110080	Transcript	ENST00000530591.1	protein_coding	-	1/10	-	-	-	-	-	-	-	rs3967200	-	1	-	HGNC	10864	-	-	-	-	-	Ensembl	-	C	C	-	-	-	0.1903	-	-	1	33067605,31163085	-	-	-	-	-
rs3967200	11:126232385-126232385	T	intron_variant,NMD_transcript_variant	MODIFIER	ST3GAL4	ENSG00000110080	Transcript	ENST00000531217.1	nonsense_mediated_decay	-	1/9	-	-	-	-	-	-	-	rs3967200	-	1	-	HGNC	10864	-	-	-	-	-	Ensembl	-	C	C	-	-	-	0.1903	-	-	1	33067605,31163085	-	-	-	-	-
rs3967200	11:126232385-126232385	T	intron_variant	MODIFIER	ST3GAL4	ENSG00000110080	Transcript	ENST00000534083.1	protein_coding	-	1/10	-	-	-	-	-	-	-	rs3967200	-	1	-	HGNC	10864	-	-	-	-	-	Ensembl	-	C	C	-	-	-	0.1903	-	-	1	33067605,31163085	-	-	-	-	-
rs3967200	11:126232385-126232385	T	intron_variant,NMD_transcript_variant	MODIFIER	ST3GAL4	ENSG00000110080	Transcript	ENST00000534733.2	nonsense_mediated_decay	-	2/4	-	-	-	-	-	-	-	rs3967200	-	1	-	HGNC	10864	-	-	-	-	-	Ensembl	-	C	C	-	-	-	0.1903	-	-	1	33067605,31163085	-	-	-	-	-
rs3967200	11:126232385-126232385	T	intron_variant	MODIFIER	ST3GAL4	6484	Transcript	NM_001254757.2	protein_coding	-	1/10	-	-	-	-	-	-	-	rs3967200	-	1	-	EntrezGene	10864	-	-	-	-	-	RefSeq	-	C	C	-	-	-	0.1903	-	-	1	33067605,31163085	-	-	-	-	-
rs3967200	11:126232385-126232385	T	intron_variant	MODIFIER	ST3GAL4	6484	Transcript	NM_001348396.2	protein_coding	-	2/11	-	-	-	-	-	-	-	rs3967200	-	1	-	EntrezGene	10864	-	-	-	-	-	RefSeq	-	C	C	-	-	-	0.1903	-	-	1	33067605,31163085	-	-	-	-	-
rs3967200	11:126232385-126232385	T	intron_variant	MODIFIER	ST3GAL4	6484	Transcript	NM_001348397.2	protein_coding	-	2/11	-	-	-	-	-	-	-	rs3967200	-	1	-	EntrezGene	10864	-	-	-	-	-	RefSeq	-	C	C	-	-	-	0.1903	-	-	1	33067605,31163085	-	-	-	-	-
rs3967200	11:126232385-126232385	T	intron_variant	MODIFIER	ST3GAL4	6484	Transcript	NM_001348398.2	protein_coding	-	1/10	-	-	-	-	-	-	-	rs3967200	-	1	-	EntrezGene	10864	-	-	-	-	-	RefSeq	-	C	C	-	-	-	0.1903	-	-	1	33067605,31163085	-	-	-	-	-
rs3967200	11:126232385-126232385	T	intron_variant	MODIFIER	ST3GAL4	6484	Transcript	NM_001348399.2	protein_coding	-	1/10	-	-	-	-	-	-	-	rs3967200	-	1	-	EntrezGene	10864	-	-	-	-	-	RefSeq	-	C	C	-	-	-	0.1903	-	-	1	33067605,31163085	-	-	-	-	-
rs3967200	11:126232385-126232385	T	intron_variant	MODIFIER	ST3GAL4	6484	Transcript	NM_001348400.2	protein_coding	-	1/10	-	-	-	-	-	-	-	rs3967200	-	1	-	EntrezGene	10864	-	-	-	-	-	RefSeq	-	C	C	-	-	-	0.1903	-	-	1	33067605,31163085	-	-	-	-	-
rs3967200	11:126232385-126232385	T	intron_variant	MODIFIER	ST3GAL4	6484	Transcript	NM_006278.3	protein_coding	-	1/10	-	-	-	-	-	-	-	rs3967200	-	1	-	EntrezGene	10864	-	-	-	-	-	RefSeq	-	C	C	-	-	-	0.1903	-	-	1	33067605,31163085	-	-	-	-	-
rs3967200	11:126232385-126232385	T	intron_variant,non_coding_transcript_variant	MODIFIER	ST3GAL4	6484	Transcript	NR_145671.2	misc_RNA	-	1/10	-	-	-	-	-	-	-	rs3967200	-	1	-	EntrezGene	10864	-	-	-	-	-	RefSeq	-	C	C	-	-	-	0.1903	-	-	1	33067605,31163085	-	-	-	-	-
rs7952602	11:126233669-126233669	A	intron_variant	MODIFIER	ST3GAL4	ENSG00000110080	Transcript	ENST00000227495.6	protein_coding	-	1/10	-	-	-	-	-	-	-	rs7952602	-	1	-	HGNC	10864	-	-	-	-	-	Ensembl	-	G	G	-	-	-	-	-	-	-	-	-	-	-	-	-
rs7952602	11:126233669-126233669	C	intron_variant	MODIFIER	ST3GAL4	ENSG00000110080	Transcript	ENST00000227495.6	protein_coding	-	1/10	-	-	-	-	-	-	-	rs7952602	-	1	-	HGNC	10864	-	-	-	-	-	Ensembl	-	G	G	-	-	-	0.1965	-	-	-	-	-	-	-	-	-
rs7952602	11:126233669-126233669	A	intron_variant	MODIFIER	ST3GAL4	ENSG00000110080	Transcript	ENST00000356132.4	protein_coding	-	1/10	-	-	-	-	-	-	-	rs7952602	-	1	-	HGNC	10864	-	-	-	-	-	Ensembl	-	G	G	-	-	-	-	-	-	-	-	-	-	-	-	-
rs7952602	11:126233669-126233669	C	intron_variant	MODIFIER	ST3GAL4	ENSG00000110080	Transcript	ENST00000356132.4	protein_coding	-	1/10	-	-	-	-	-	-	-	rs7952602	-	1	-	HGNC	10864	-	-	-	-	-	Ensembl	-	G	G	-	-	-	0.1965	-	-	-	-	-	-	-	-	-
rs7952602	11:126233669-126233669	A	intron_variant	MODIFIER	ST3GAL4	ENSG00000110080	Transcript	ENST00000444328.2	protein_coding	-	1/10	-	-	-	-	-	-	-	rs7952602	-	1	-	HGNC	10864	-	-	-	-	-	Ensembl	-	G	G	-	-	-	-	-	-	-	-	-	-	-	-	-
rs7952602	11:126233669-126233669	C	intron_variant	MODIFIER	ST3GAL4	ENSG00000110080	Transcript	ENST00000444328.2	protein_coding	-	1/10	-	-	-	-	-	-	-	rs7952602	-	1	-	HGNC	10864	-	-	-	-	-	Ensembl	-	G	G	-	-	-	0.1965	-	-	-	-	-	-	-	-	-
rs7952602	11:126233669-126233669	A	intron_variant	MODIFIER	ST3GAL4	ENSG00000110080	Transcript	ENST00000530591.1	protein_coding	-	1/10	-	-	-	-	-	-	-	rs7952602	-	1	-	HGNC	10864	-	-	-	-	-	Ensembl	-	G	G	-	-	-	-	-	-	-	-	-	-	-	-	-
rs7952602	11:126233669-126233669	C	intron_variant	MODIFIER	ST3GAL4	ENSG00000110080	Transcript	ENST00000530591.1	protein_coding	-	1/10	-	-	-	-	-	-	-	rs7952602	-	1	-	HGNC	10864	-	-	-	-	-	Ensembl	-	G	G	-	-	-	0.1965	-	-	-	-	-	-	-	-	-
rs7952602	11:126233669-126233669	A	intron_variant,NMD_transcript_variant	MODIFIER	ST3GAL4	ENSG00000110080	Transcript	ENST00000531217.1	nonsense_mediated_decay	-	1/9	-	-	-	-	-	-	-	rs7952602	-	1	-	HGNC	10864	-	-	-	-	-	Ensembl	-	G	G	-	-	-	-	-	-	-	-	-	-	-	-	-
rs7952602	11:126233669-126233669	C	intron_variant,NMD_transcript_variant	MODIFIER	ST3GAL4	ENSG00000110080	Transcript	ENST00000531217.1	nonsense_mediated_decay	-	1/9	-	-	-	-	-	-	-	rs7952602	-	1	-	HGNC	10864	-	-	-	-	-	Ensembl	-	G	G	-	-	-	0.1965	-	-	-	-	-	-	-	-	-
rs7952602	11:126233669-126233669	A	intron_variant	MODIFIER	ST3GAL4	ENSG00000110080	Transcript	ENST00000534083.1	protein_coding	-	1/10	-	-	-	-	-	-	-	rs7952602	-	1	-	HGNC	10864	-	-	-	-	-	Ensembl	-	G	G	-	-	-	-	-	-	-	-	-	-	-	-	-
rs7952602	11:126233669-126233669	C	intron_variant	MODIFIER	ST3GAL4	ENSG00000110080	Transcript	ENST00000534083.1	protein_coding	-	1/10	-	-	-	-	-	-	-	rs7952602	-	1	-	HGNC	10864	-	-	-	-	-	Ensembl	-	G	G	-	-	-	0.1965	-	-	-	-	-	-	-	-	-
rs7952602	11:126233669-126233669	A	intron_variant,NMD_transcript_variant	MODIFIER	ST3GAL4	ENSG00000110080	Transcript	ENST00000534733.2	nonsense_mediated_decay	-	2/4	-	-	-	-	-	-	-	rs7952602	-	1	-	HGNC	10864	-	-	-	-	-	Ensembl	-	G	G	-	-	-	-	-	-	-	-	-	-	-	-	-
rs7952602	11:126233669-126233669	C	intron_variant,NMD_transcript_variant	MODIFIER	ST3GAL4	ENSG00000110080	Transcript	ENST00000534733.2	nonsense_mediated_decay	-	2/4	-	-	-	-	-	-	-	rs7952602	-	1	-	HGNC	10864	-	-	-	-	-	Ensembl	-	G	G	-	-	-	0.1965	-	-	-	-	-	-	-	-	-
rs7952602	11:126233669-126233669	A	intron_variant	MODIFIER	ST3GAL4	6484	Transcript	NM_001254757.2	protein_coding	-	1/10	-	-	-	-	-	-	-	rs7952602	-	1	-	EntrezGene	10864	-	-	-	-	-	RefSeq	-	G	G	-	-	-	-	-	-	-	-	-	-	-	-	-
rs7952602	11:126233669-126233669	C	intron_variant	MODIFIER	ST3GAL4	6484	Transcript	NM_001254757.2	protein_coding	-	1/10	-	-	-	-	-	-	-	rs7952602	-	1	-	EntrezGene	10864	-	-	-	-	-	RefSeq	-	G	G	-	-	-	0.1965	-	-	-	-	-	-	-	-	-
rs7952602	11:126233669-126233669	A	intron_variant	MODIFIER	ST3GAL4	6484	Transcript	NM_001348396.2	protein_coding	-	2/11	-	-	-	-	-	-	-	rs7952602	-	1	-	EntrezGene	10864	-	-	-	-	-	RefSeq	-	G	G	-	-	-	-	-	-	-	-	-	-	-	-	-
rs7952602	11:126233669-126233669	C	intron_variant	MODIFIER	ST3GAL4	6484	Transcript	NM_001348396.2	protein_coding	-	2/11	-	-	-	-	-	-	-	rs7952602	-	1	-	EntrezGene	10864	-	-	-	-	-	RefSeq	-	G	G	-	-	-	0.1965	-	-	-	-	-	-	-	-	-
rs7952602	11:126233669-126233669	A	intron_variant	MODIFIER	ST3GAL4	6484	Transcript	NM_001348397.2	protein_coding	-	2/11	-	-	-	-	-	-	-	rs7952602	-	1	-	EntrezGene	10864	-	-	-	-	-	RefSeq	-	G	G	-	-	-	-	-	-	-	-	-	-	-	-	-
rs7952602	11:126233669-126233669	C	intron_variant	MODIFIER	ST3GAL4	6484	Transcript	NM_001348397.2	protein_coding	-	2/11	-	-	-	-	-	-	-	rs7952602	-	1	-	EntrezGene	10864	-	-	-	-	-	RefSeq	-	G	G	-	-	-	0.1965	-	-	-	-	-	-	-	-	-
rs7952602	11:126233669-126233669	A	intron_variant	MODIFIER	ST3GAL4	6484	Transcript	NM_001348398.2	protein_coding	-	1/10	-	-	-	-	-	-	-	rs7952602	-	1	-	EntrezGene	10864	-	-	-	-	-	RefSeq	-	G	G	-	-	-	-	-	-	-	-	-	-	-	-	-
rs7952602	11:126233669-126233669	C	intron_variant	MODIFIER	ST3GAL4	6484	Transcript	NM_001348398.2	protein_coding	-	1/10	-	-	-	-	-	-	-	rs7952602	-	1	-	EntrezGene	10864	-	-	-	-	-	RefSeq	-	G	G	-	-	-	0.1965	-	-	-	-	-	-	-	-	-
rs7952602	11:126233669-126233669	A	intron_variant	MODIFIER	ST3GAL4	6484	Transcript	NM_001348399.2	protein_coding	-	1/10	-	-	-	-	-	-	-	rs7952602	-	1	-	EntrezGene	10864	-	-	-	-	-	RefSeq	-	G	G	-	-	-	-	-	-	-	-	-	-	-	-	-
rs7952602	11:126233669-126233669	C	intron_variant	MODIFIER	ST3GAL4	6484	Transcript	NM_001348399.2	protein_coding	-	1/10	-	-	-	-	-	-	-	rs7952602	-	1	-	EntrezGene	10864	-	-	-	-	-	RefSeq	-	G	G	-	-	-	0.1965	-	-	-	-	-	-	-	-	-
rs7952602	11:126233669-126233669	A	intron_variant	MODIFIER	ST3GAL4	6484	Transcript	NM_001348400.2	protein_coding	-	1/10	-	-	-	-	-	-	-	rs7952602	-	1	-	EntrezGene	10864	-	-	-	-	-	RefSeq	-	G	G	-	-	-	-	-	-	-	-	-	-	-	-	-
rs7952602	11:126233669-126233669	C	intron_variant	MODIFIER	ST3GAL4	6484	Transcript	NM_001348400.2	protein_coding	-	1/10	-	-	-	-	-	-	-	rs7952602	-	1	-	EntrezGene	10864	-	-	-	-	-	RefSeq	-	G	G	-	-	-	0.1965	-	-	-	-	-	-	-	-	-
rs7952602	11:126233669-126233669	A	intron_variant	MODIFIER	ST3GAL4	6484	Transcript	NM_006278.3	protein_coding	-	1/10	-	-	-	-	-	-	-	rs7952602	-	1	-	EntrezGene	10864	-	-	-	-	-	RefSeq	-	G	G	-	-	-	-	-	-	-	-	-	-	-	-	-
rs7952602	11:126233669-126233669	C	intron_variant	MODIFIER	ST3GAL4	6484	Transcript	NM_006278.3	protein_coding	-	1/10	-	-	-	-	-	-	-	rs7952602	-	1	-	EntrezGene	10864	-	-	-	-	-	RefSeq	-	G	G	-	-	-	0.1965	-	-	-	-	-	-	-	-	-
rs7952602	11:126233669-126233669	A	intron_variant,non_coding_transcript_variant	MODIFIER	ST3GAL4	6484	Transcript	NR_145671.2	misc_RNA	-	1/10	-	-	-	-	-	-	-	rs7952602	-	1	-	EntrezGene	10864	-	-	-	-	-	RefSeq	-	G	G	-	-	-	-	-	-	-	-	-	-	-	-	-
rs7952602	11:126233669-126233669	C	intron_variant,non_coding_transcript_variant	MODIFIER	ST3GAL4	6484	Transcript	NR_145671.2	misc_RNA	-	1/10	-	-	-	-	-	-	-	rs7952602	-	1	-	EntrezGene	10864	-	-	-	-	-	RefSeq	-	G	G	-	-	-	0.1965	-	-	-	-	-	-	-	-	-
rs78689694	11:126234820-126234820	C	intron_variant	MODIFIER	ST3GAL4	ENSG00000110080	Transcript	ENST00000227495.6	protein_coding	-	1/10	-	-	-	-	-	-	-	rs78689694	-	1	-	HGNC	10864	-	-	-	-	-	Ensembl	-	G	G	-	-	-	0.1482	-	-	1	31562340,31666285	-	-	-	-	-
rs78689694	11:126234820-126234820	C	intron_variant	MODIFIER	ST3GAL4	ENSG00000110080	Transcript	ENST00000356132.4	protein_coding	-	1/10	-	-	-	-	-	-	-	rs78689694	-	1	-	HGNC	10864	-	-	-	-	-	Ensembl	-	G	G	-	-	-	0.1482	-	-	1	31562340,31666285	-	-	-	-	-
rs78689694	11:126234820-126234820	C	intron_variant	MODIFIER	ST3GAL4	ENSG00000110080	Transcript	ENST00000444328.2	protein_coding	-	1/10	-	-	-	-	-	-	-	rs78689694	-	1	-	HGNC	10864	-	-	-	-	-	Ensembl	-	G	G	-	-	-	0.1482	-	-	1	31562340,31666285	-	-	-	-	-
rs78689694	11:126234820-126234820	C	intron_variant	MODIFIER	ST3GAL4	ENSG00000110080	Transcript	ENST00000530591.1	protein_coding	-	1/10	-	-	-	-	-	-	-	rs78689694	-	1	-	HGNC	10864	-	-	-	-	-	Ensembl	-	G	G	-	-	-	0.1482	-	-	1	31562340,31666285	-	-	-	-	-
rs78689694	11:126234820-126234820	C	intron_variant,NMD_transcript_variant	MODIFIER	ST3GAL4	ENSG00000110080	Transcript	ENST00000531217.1	nonsense_mediated_decay	-	1/9	-	-	-	-	-	-	-	rs78689694	-	1	-	HGNC	10864	-	-	-	-	-	Ensembl	-	G	G	-	-	-	0.1482	-	-	1	31562340,31666285	-	-	-	-	-
rs78689694	11:126234820-126234820	C	intron_variant	MODIFIER	ST3GAL4	ENSG00000110080	Transcript	ENST00000534083.1	protein_coding	-	1/10	-	-	-	-	-	-	-	rs78689694	-	1	-	HGNC	10864	-	-	-	-	-	Ensembl	-	G	G	-	-	-	0.1482	-	-	1	31562340,31666285	-	-	-	-	-
rs78689694	11:126234820-126234820	C	intron_variant,NMD_transcript_variant	MODIFIER	ST3GAL4	ENSG00000110080	Transcript	ENST00000534733.2	nonsense_mediated_decay	-	2/4	-	-	-	-	-	-	-	rs78689694	-	1	-	HGNC	10864	-	-	-	-	-	Ensembl	-	G	G	-	-	-	0.1482	-	-	1	31562340,31666285	-	-	-	-	-
rs78689694	11:126234820-126234820	C	intron_variant	MODIFIER	ST3GAL4	6484	Transcript	NM_001254757.2	protein_coding	-	1/10	-	-	-	-	-	-	-	rs78689694	-	1	-	EntrezGene	10864	-	-	-	-	-	RefSeq	-	G	G	-	-	-	0.1482	-	-	1	31562340,31666285	-	-	-	-	-
rs78689694	11:126234820-126234820	C	intron_variant	MODIFIER	ST3GAL4	6484	Transcript	NM_001348396.2	protein_coding	-	2/11	-	-	-	-	-	-	-	rs78689694	-	1	-	EntrezGene	10864	-	-	-	-	-	RefSeq	-	G	G	-	-	-	0.1482	-	-	1	31562340,31666285	-	-	-	-	-
rs78689694	11:126234820-126234820	C	intron_variant	MODIFIER	ST3GAL4	6484	Transcript	NM_001348397.2	protein_coding	-	2/11	-	-	-	-	-	-	-	rs78689694	-	1	-	EntrezGene	10864	-	-	-	-	-	RefSeq	-	G	G	-	-	-	0.1482	-	-	1	31562340,31666285	-	-	-	-	-
rs78689694	11:126234820-126234820	C	intron_variant	MODIFIER	ST3GAL4	6484	Transcript	NM_001348398.2	protein_coding	-	1/10	-	-	-	-	-	-	-	rs78689694	-	1	-	EntrezGene	10864	-	-	-	-	-	RefSeq	-	G	G	-	-	-	0.1482	-	-	1	31562340,31666285	-	-	-	-	-
rs78689694	11:126234820-126234820	C	intron_variant	MODIFIER	ST3GAL4	6484	Transcript	NM_001348399.2	protein_coding	-	1/10	-	-	-	-	-	-	-	rs78689694	-	1	-	EntrezGene	10864	-	-	-	-	-	RefSeq	-	G	G	-	-	-	0.1482	-	-	1	31562340,31666285	-	-	-	-	-
rs78689694	11:126234820-126234820	C	intron_variant	MODIFIER	ST3GAL4	6484	Transcript	NM_001348400.2	protein_coding	-	1/10	-	-	-	-	-	-	-	rs78689694	-	1	-	EntrezGene	10864	-	-	-	-	-	RefSeq	-	G	G	-	-	-	0.1482	-	-	1	31562340,31666285	-	-	-	-	-
rs78689694	11:126234820-126234820	C	intron_variant	MODIFIER	ST3GAL4	6484	Transcript	NM_006278.3	protein_coding	-	1/10	-	-	-	-	-	-	-	rs78689694	-	1	-	EntrezGene	10864	-	-	-	-	-	RefSeq	-	G	G	-	-	-	0.1482	-	-	1	31562340,31666285	-	-	-	-	-
rs78689694	11:126234820-126234820	C	intron_variant,non_coding_transcript_variant	MODIFIER	ST3GAL4	6484	Transcript	NR_145671.2	misc_RNA	-	1/10	-	-	-	-	-	-	-	rs78689694	-	1	-	EntrezGene	10864	-	-	-	-	-	RefSeq	-	G	G	-	-	-	0.1482	-	-	1	31562340,31666285	-	-	-	-	-
rs6590199	11:126235667-126235667	A	intron_variant	MODIFIER	ST3GAL4	ENSG00000110080	Transcript	ENST00000227495.6	protein_coding	-	1/10	-	-	-	-	-	-	-	rs6590199	-	1	-	HGNC	10864	-	-	-	-	-	Ensembl	-	G	G	-	-	-	0.1617	-	-	1	32231278	-	-	-	-	-
rs6590199	11:126235667-126235667	A	intron_variant	MODIFIER	ST3GAL4	ENSG00000110080	Transcript	ENST00000356132.4	protein_coding	-	1/10	-	-	-	-	-	-	-	rs6590199	-	1	-	HGNC	10864	-	-	-	-	-	Ensembl	-	G	G	-	-	-	0.1617	-	-	1	32231278	-	-	-	-	-
rs6590199	11:126235667-126235667	A	intron_variant	MODIFIER	ST3GAL4	ENSG00000110080	Transcript	ENST00000444328.2	protein_coding	-	1/10	-	-	-	-	-	-	-	rs6590199	-	1	-	HGNC	10864	-	-	-	-	-	Ensembl	-	G	G	-	-	-	0.1617	-	-	1	32231278	-	-	-	-	-
rs6590199	11:126235667-126235667	A	intron_variant	MODIFIER	ST3GAL4	ENSG00000110080	Transcript	ENST00000530591.1	protein_coding	-	1/10	-	-	-	-	-	-	-	rs6590199	-	1	-	HGNC	10864	-	-	-	-	-	Ensembl	-	G	G	-	-	-	0.1617	-	-	1	32231278	-	-	-	-	-
rs6590199	11:126235667-126235667	A	intron_variant,NMD_transcript_variant	MODIFIER	ST3GAL4	ENSG00000110080	Transcript	ENST00000531217.1	nonsense_mediated_decay	-	1/9	-	-	-	-	-	-	-	rs6590199	-	1	-	HGNC	10864	-	-	-	-	-	Ensembl	-	G	G	-	-	-	0.1617	-	-	1	32231278	-	-	-	-	-
rs6590199	11:126235667-126235667	A	intron_variant	MODIFIER	ST3GAL4	ENSG00000110080	Transcript	ENST00000534083.1	protein_coding	-	1/10	-	-	-	-	-	-	-	rs6590199	-	1	-	HGNC	10864	-	-	-	-	-	Ensembl	-	G	G	-	-	-	0.1617	-	-	1	32231278	-	-	-	-	-
rs6590199	11:126235667-126235667	A	intron_variant,NMD_transcript_variant	MODIFIER	ST3GAL4	ENSG00000110080	Transcript	ENST00000534733.2	nonsense_mediated_decay	-	2/4	-	-	-	-	-	-	-	rs6590199	-	1	-	HGNC	10864	-	-	-	-	-	Ensembl	-	G	G	-	-	-	0.1617	-	-	1	32231278	-	-	-	-	-
rs6590199	11:126235667-126235667	A	intron_variant	MODIFIER	ST3GAL4	6484	Transcript	NM_001254757.2	protein_coding	-	1/10	-	-	-	-	-	-	-	rs6590199	-	1	-	EntrezGene	10864	-	-	-	-	-	RefSeq	-	G	G	-	-	-	0.1617	-	-	1	32231278	-	-	-	-	-
rs6590199	11:126235667-126235667	A	intron_variant	MODIFIER	ST3GAL4	6484	Transcript	NM_001348396.2	protein_coding	-	2/11	-	-	-	-	-	-	-	rs6590199	-	1	-	EntrezGene	10864	-	-	-	-	-	RefSeq	-	G	G	-	-	-	0.1617	-	-	1	32231278	-	-	-	-	-
rs6590199	11:126235667-126235667	A	intron_variant	MODIFIER	ST3GAL4	6484	Transcript	NM_001348397.2	protein_coding	-	2/11	-	-	-	-	-	-	-	rs6590199	-	1	-	EntrezGene	10864	-	-	-	-	-	RefSeq	-	G	G	-	-	-	0.1617	-	-	1	32231278	-	-	-	-	-
rs6590199	11:126235667-126235667	A	intron_variant	MODIFIER	ST3GAL4	6484	Transcript	NM_001348398.2	protein_coding	-	1/10	-	-	-	-	-	-	-	rs6590199	-	1	-	EntrezGene	10864	-	-	-	-	-	RefSeq	-	G	G	-	-	-	0.1617	-	-	1	32231278	-	-	-	-	-
rs6590199	11:126235667-126235667	A	intron_variant	MODIFIER	ST3GAL4	6484	Transcript	NM_001348399.2	protein_coding	-	1/10	-	-	-	-	-	-	-	rs6590199	-	1	-	EntrezGene	10864	-	-	-	-	-	RefSeq	-	G	G	-	-	-	0.1617	-	-	1	32231278	-	-	-	-	-
rs6590199	11:126235667-126235667	A	intron_variant	MODIFIER	ST3GAL4	6484	Transcript	NM_001348400.2	protein_coding	-	1/10	-	-	-	-	-	-	-	rs6590199	-	1	-	EntrezGene	10864	-	-	-	-	-	RefSeq	-	G	G	-	-	-	0.1617	-	-	1	32231278	-	-	-	-	-
rs6590199	11:126235667-126235667	A	intron_variant	MODIFIER	ST3GAL4	6484	Transcript	NM_006278.3	protein_coding	-	1/10	-	-	-	-	-	-	-	rs6590199	-	1	-	EntrezGene	10864	-	-	-	-	-	RefSeq	-	G	G	-	-	-	0.1617	-	-	1	32231278	-	-	-	-	-
rs6590199	11:126235667-126235667	A	intron_variant,non_coding_transcript_variant	MODIFIER	ST3GAL4	6484	Transcript	NR_145671.2	misc_RNA	-	1/10	-	-	-	-	-	-	-	rs6590199	-	1	-	EntrezGene	10864	-	-	-	-	-	RefSeq	-	G	G	-	-	-	0.1617	-	-	1	32231278	-	-	-	-	-
rs6590199	11:126235667-126235667	A	regulatory_region_variant	MODIFIER	-	-	RegulatoryFeature	ENSR00001829420	promoter	-	-	-	-	-	-	-	-	-	rs6590199	-	-	-	-	-	-	-	-	-	-	-	-	-	-	-	-	-	0.1617	-	-	1	32231278	-	-	-	-	-
rs7951028	11:126238394-126238394	A	intron_variant	MODIFIER	ST3GAL4	ENSG00000110080	Transcript	ENST00000227495.6	protein_coding	-	1/10	-	-	-	-	-	-	-	rs7951028	-	1	-	HGNC	10864	-	-	-	-	-	Ensembl	-	G	G	-	-	-	0.2083	-	-	-	-	-	-	-	-	-
rs7951028	11:126238394-126238394	A	intron_variant	MODIFIER	ST3GAL4	ENSG00000110080	Transcript	ENST00000356132.4	protein_coding	-	1/10	-	-	-	-	-	-	-	rs7951028	-	1	-	HGNC	10864	-	-	-	-	-	Ensembl	-	G	G	-	-	-	0.2083	-	-	-	-	-	-	-	-	-
rs7951028	11:126238394-126238394	A	intron_variant	MODIFIER	ST3GAL4	ENSG00000110080	Transcript	ENST00000444328.2	protein_coding	-	1/10	-	-	-	-	-	-	-	rs7951028	-	1	-	HGNC	10864	-	-	-	-	-	Ensembl	-	G	G	-	-	-	0.2083	-	-	-	-	-	-	-	-	-
rs7951028	11:126238394-126238394	A	intron_variant	MODIFIER	ST3GAL4	ENSG00000110080	Transcript	ENST00000530591.1	protein_coding	-	1/10	-	-	-	-	-	-	-	rs7951028	-	1	-	HGNC	10864	-	-	-	-	-	Ensembl	-	G	G	-	-	-	0.2083	-	-	-	-	-	-	-	-	-
rs7951028	11:126238394-126238394	A	intron_variant,NMD_transcript_variant	MODIFIER	ST3GAL4	ENSG00000110080	Transcript	ENST00000531217.1	nonsense_mediated_decay	-	1/9	-	-	-	-	-	-	-	rs7951028	-	1	-	HGNC	10864	-	-	-	-	-	Ensembl	-	G	G	-	-	-	0.2083	-	-	-	-	-	-	-	-	-
rs7951028	11:126238394-126238394	A	intron_variant	MODIFIER	ST3GAL4	ENSG00000110080	Transcript	ENST00000534083.1	protein_coding	-	1/10	-	-	-	-	-	-	-	rs7951028	-	1	-	HGNC	10864	-	-	-	-	-	Ensembl	-	G	G	-	-	-	0.2083	-	-	-	-	-	-	-	-	-
rs7951028	11:126238394-126238394	A	intron_variant,NMD_transcript_variant	MODIFIER	ST3GAL4	ENSG00000110080	Transcript	ENST00000534733.2	nonsense_mediated_decay	-	2/4	-	-	-	-	-	-	-	rs7951028	-	1	-	HGNC	10864	-	-	-	-	-	Ensembl	-	G	G	-	-	-	0.2083	-	-	-	-	-	-	-	-	-
rs7951028	11:126238394-126238394	A	intron_variant	MODIFIER	ST3GAL4	6484	Transcript	NM_001254757.2	protein_coding	-	1/10	-	-	-	-	-	-	-	rs7951028	-	1	-	EntrezGene	10864	-	-	-	-	-	RefSeq	-	G	G	-	-	-	0.2083	-	-	-	-	-	-	-	-	-
rs7951028	11:126238394-126238394	A	intron_variant	MODIFIER	ST3GAL4	6484	Transcript	NM_001348396.2	protein_coding	-	2/11	-	-	-	-	-	-	-	rs7951028	-	1	-	EntrezGene	10864	-	-	-	-	-	RefSeq	-	G	G	-	-	-	0.2083	-	-	-	-	-	-	-	-	-
rs7951028	11:126238394-126238394	A	intron_variant	MODIFIER	ST3GAL4	6484	Transcript	NM_001348397.2	protein_coding	-	2/11	-	-	-	-	-	-	-	rs7951028	-	1	-	EntrezGene	10864	-	-	-	-	-	RefSeq	-	G	G	-	-	-	0.2083	-	-	-	-	-	-	-	-	-
rs7951028	11:126238394-126238394	A	intron_variant	MODIFIER	ST3GAL4	6484	Transcript	NM_001348398.2	protein_coding	-	1/10	-	-	-	-	-	-	-	rs7951028	-	1	-	EntrezGene	10864	-	-	-	-	-	RefSeq	-	G	G	-	-	-	0.2083	-	-	-	-	-	-	-	-	-
rs7951028	11:126238394-126238394	A	intron_variant	MODIFIER	ST3GAL4	6484	Transcript	NM_001348399.2	protein_coding	-	1/10	-	-	-	-	-	-	-	rs7951028	-	1	-	EntrezGene	10864	-	-	-	-	-	RefSeq	-	G	G	-	-	-	0.2083	-	-	-	-	-	-	-	-	-
rs7951028	11:126238394-126238394	A	intron_variant	MODIFIER	ST3GAL4	6484	Transcript	NM_001348400.2	protein_coding	-	1/10	-	-	-	-	-	-	-	rs7951028	-	1	-	EntrezGene	10864	-	-	-	-	-	RefSeq	-	G	G	-	-	-	0.2083	-	-	-	-	-	-	-	-	-
rs7951028	11:126238394-126238394	A	intron_variant	MODIFIER	ST3GAL4	6484	Transcript	NM_006278.3	protein_coding	-	1/10	-	-	-	-	-	-	-	rs7951028	-	1	-	EntrezGene	10864	-	-	-	-	-	RefSeq	-	G	G	-	-	-	0.2083	-	-	-	-	-	-	-	-	-
rs7951028	11:126238394-126238394	A	intron_variant,non_coding_transcript_variant	MODIFIER	ST3GAL4	6484	Transcript	NR_145671.2	misc_RNA	-	1/10	-	-	-	-	-	-	-	rs7951028	-	1	-	EntrezGene	10864	-	-	-	-	-	RefSeq	-	G	G	-	-	-	0.2083	-	-	-	-	-	-	-	-	-
rs74612335	11:126238633-126238633	A	intron_variant	MODIFIER	ST3GAL4	ENSG00000110080	Transcript	ENST00000227495.6	protein_coding	-	1/10	-	-	-	-	-	-	-	rs74612335	-	1	-	HGNC	10864	-	-	-	-	-	Ensembl	-	T	T	-	-	-	-	-	-	1	29403010	-	-	-	-	-
rs74612335	11:126238633-126238633	C	intron_variant	MODIFIER	ST3GAL4	ENSG00000110080	Transcript	ENST00000227495.6	protein_coding	-	1/10	-	-	-	-	-	-	-	rs74612335	-	1	-	HGNC	10864	-	-	-	-	-	Ensembl	-	T	T	-	-	-	0.1761	-	-	1	29403010	-	-	-	-	-
rs74612335	11:126238633-126238633	A	intron_variant	MODIFIER	ST3GAL4	ENSG00000110080	Transcript	ENST00000356132.4	protein_coding	-	1/10	-	-	-	-	-	-	-	rs74612335	-	1	-	HGNC	10864	-	-	-	-	-	Ensembl	-	T	T	-	-	-	-	-	-	1	29403010	-	-	-	-	-
rs74612335	11:126238633-126238633	C	intron_variant	MODIFIER	ST3GAL4	ENSG00000110080	Transcript	ENST00000356132.4	protein_coding	-	1/10	-	-	-	-	-	-	-	rs74612335	-	1	-	HGNC	10864	-	-	-	-	-	Ensembl	-	T	T	-	-	-	0.1761	-	-	1	29403010	-	-	-	-	-
rs74612335	11:126238633-126238633	A	intron_variant	MODIFIER	ST3GAL4	ENSG00000110080	Transcript	ENST00000444328.2	protein_coding	-	1/10	-	-	-	-	-	-	-	rs74612335	-	1	-	HGNC	10864	-	-	-	-	-	Ensembl	-	T	T	-	-	-	-	-	-	1	29403010	-	-	-	-	-
rs74612335	11:126238633-126238633	C	intron_variant	MODIFIER	ST3GAL4	ENSG00000110080	Transcript	ENST00000444328.2	protein_coding	-	1/10	-	-	-	-	-	-	-	rs74612335	-	1	-	HGNC	10864	-	-	-	-	-	Ensembl	-	T	T	-	-	-	0.1761	-	-	1	29403010	-	-	-	-	-
rs74612335	11:126238633-126238633	A	intron_variant	MODIFIER	ST3GAL4	ENSG00000110080	Transcript	ENST00000530591.1	protein_coding	-	1/10	-	-	-	-	-	-	-	rs74612335	-	1	-	HGNC	10864	-	-	-	-	-	Ensembl	-	T	T	-	-	-	-	-	-	1	29403010	-	-	-	-	-
rs74612335	11:126238633-126238633	C	intron_variant	MODIFIER	ST3GAL4	ENSG00000110080	Transcript	ENST00000530591.1	protein_coding	-	1/10	-	-	-	-	-	-	-	rs74612335	-	1	-	HGNC	10864	-	-	-	-	-	Ensembl	-	T	T	-	-	-	0.1761	-	-	1	29403010	-	-	-	-	-
rs74612335	11:126238633-126238633	A	intron_variant,NMD_transcript_variant	MODIFIER	ST3GAL4	ENSG00000110080	Transcript	ENST00000531217.1	nonsense_mediated_decay	-	1/9	-	-	-	-	-	-	-	rs74612335	-	1	-	HGNC	10864	-	-	-	-	-	Ensembl	-	T	T	-	-	-	-	-	-	1	29403010	-	-	-	-	-
rs74612335	11:126238633-126238633	C	intron_variant,NMD_transcript_variant	MODIFIER	ST3GAL4	ENSG00000110080	Transcript	ENST00000531217.1	nonsense_mediated_decay	-	1/9	-	-	-	-	-	-	-	rs74612335	-	1	-	HGNC	10864	-	-	-	-	-	Ensembl	-	T	T	-	-	-	0.1761	-	-	1	29403010	-	-	-	-	-
rs74612335	11:126238633-126238633	A	intron_variant	MODIFIER	ST3GAL4	ENSG00000110080	Transcript	ENST00000534083.1	protein_coding	-	1/10	-	-	-	-	-	-	-	rs74612335	-	1	-	HGNC	10864	-	-	-	-	-	Ensembl	-	T	T	-	-	-	-	-	-	1	29403010	-	-	-	-	-
rs74612335	11:126238633-126238633	C	intron_variant	MODIFIER	ST3GAL4	ENSG00000110080	Transcript	ENST00000534083.1	protein_coding	-	1/10	-	-	-	-	-	-	-	rs74612335	-	1	-	HGNC	10864	-	-	-	-	-	Ensembl	-	T	T	-	-	-	0.1761	-	-	1	29403010	-	-	-	-	-
rs74612335	11:126238633-126238633	A	intron_variant,NMD_transcript_variant	MODIFIER	ST3GAL4	ENSG00000110080	Transcript	ENST00000534733.2	nonsense_mediated_decay	-	2/4	-	-	-	-	-	-	-	rs74612335	-	1	-	HGNC	10864	-	-	-	-	-	Ensembl	-	T	T	-	-	-	-	-	-	1	29403010	-	-	-	-	-
rs74612335	11:126238633-126238633	C	intron_variant,NMD_transcript_variant	MODIFIER	ST3GAL4	ENSG00000110080	Transcript	ENST00000534733.2	nonsense_mediated_decay	-	2/4	-	-	-	-	-	-	-	rs74612335	-	1	-	HGNC	10864	-	-	-	-	-	Ensembl	-	T	T	-	-	-	0.1761	-	-	1	29403010	-	-	-	-	-
rs74612335	11:126238633-126238633	A	intron_variant	MODIFIER	ST3GAL4	6484	Transcript	NM_001254757.2	protein_coding	-	1/10	-	-	-	-	-	-	-	rs74612335	-	1	-	EntrezGene	10864	-	-	-	-	-	RefSeq	-	T	T	-	-	-	-	-	-	1	29403010	-	-	-	-	-
rs74612335	11:126238633-126238633	C	intron_variant	MODIFIER	ST3GAL4	6484	Transcript	NM_001254757.2	protein_coding	-	1/10	-	-	-	-	-	-	-	rs74612335	-	1	-	EntrezGene	10864	-	-	-	-	-	RefSeq	-	T	T	-	-	-	0.1761	-	-	1	29403010	-	-	-	-	-
rs74612335	11:126238633-126238633	A	intron_variant	MODIFIER	ST3GAL4	6484	Transcript	NM_001348396.2	protein_coding	-	2/11	-	-	-	-	-	-	-	rs74612335	-	1	-	EntrezGene	10864	-	-	-	-	-	RefSeq	-	T	T	-	-	-	-	-	-	1	29403010	-	-	-	-	-
rs74612335	11:126238633-126238633	C	intron_variant	MODIFIER	ST3GAL4	6484	Transcript	NM_001348396.2	protein_coding	-	2/11	-	-	-	-	-	-	-	rs74612335	-	1	-	EntrezGene	10864	-	-	-	-	-	RefSeq	-	T	T	-	-	-	0.1761	-	-	1	29403010	-	-	-	-	-
rs74612335	11:126238633-126238633	A	intron_variant	MODIFIER	ST3GAL4	6484	Transcript	NM_001348397.2	protein_coding	-	2/11	-	-	-	-	-	-	-	rs74612335	-	1	-	EntrezGene	10864	-	-	-	-	-	RefSeq	-	T	T	-	-	-	-	-	-	1	29403010	-	-	-	-	-
rs74612335	11:126238633-126238633	C	intron_variant	MODIFIER	ST3GAL4	6484	Transcript	NM_001348397.2	protein_coding	-	2/11	-	-	-	-	-	-	-	rs74612335	-	1	-	EntrezGene	10864	-	-	-	-	-	RefSeq	-	T	T	-	-	-	0.1761	-	-	1	29403010	-	-	-	-	-
rs74612335	11:126238633-126238633	A	intron_variant	MODIFIER	ST3GAL4	6484	Transcript	NM_001348398.2	protein_coding	-	1/10	-	-	-	-	-	-	-	rs74612335	-	1	-	EntrezGene	10864	-	-	-	-	-	RefSeq	-	T	T	-	-	-	-	-	-	1	29403010	-	-	-	-	-
rs74612335	11:126238633-126238633	C	intron_variant	MODIFIER	ST3GAL4	6484	Transcript	NM_001348398.2	protein_coding	-	1/10	-	-	-	-	-	-	-	rs74612335	-	1	-	EntrezGene	10864	-	-	-	-	-	RefSeq	-	T	T	-	-	-	0.1761	-	-	1	29403010	-	-	-	-	-
rs74612335	11:126238633-126238633	A	intron_variant	MODIFIER	ST3GAL4	6484	Transcript	NM_001348399.2	protein_coding	-	1/10	-	-	-	-	-	-	-	rs74612335	-	1	-	EntrezGene	10864	-	-	-	-	-	RefSeq	-	T	T	-	-	-	-	-	-	1	29403010	-	-	-	-	-
rs74612335	11:126238633-126238633	C	intron_variant	MODIFIER	ST3GAL4	6484	Transcript	NM_001348399.2	protein_coding	-	1/10	-	-	-	-	-	-	-	rs74612335	-	1	-	EntrezGene	10864	-	-	-	-	-	RefSeq	-	T	T	-	-	-	0.1761	-	-	1	29403010	-	-	-	-	-
rs74612335	11:126238633-126238633	A	intron_variant	MODIFIER	ST3GAL4	6484	Transcript	NM_001348400.2	protein_coding	-	1/10	-	-	-	-	-	-	-	rs74612335	-	1	-	EntrezGene	10864	-	-	-	-	-	RefSeq	-	T	T	-	-	-	-	-	-	1	29403010	-	-	-	-	-
rs74612335	11:126238633-126238633	C	intron_variant	MODIFIER	ST3GAL4	6484	Transcript	NM_001348400.2	protein_coding	-	1/10	-	-	-	-	-	-	-	rs74612335	-	1	-	EntrezGene	10864	-	-	-	-	-	RefSeq	-	T	T	-	-	-	0.1761	-	-	1	29403010	-	-	-	-	-
rs74612335	11:126238633-126238633	A	intron_variant	MODIFIER	ST3GAL4	6484	Transcript	NM_006278.3	protein_coding	-	1/10	-	-	-	-	-	-	-	rs74612335	-	1	-	EntrezGene	10864	-	-	-	-	-	RefSeq	-	T	T	-	-	-	-	-	-	1	29403010	-	-	-	-	-
rs74612335	11:126238633-126238633	C	intron_variant	MODIFIER	ST3GAL4	6484	Transcript	NM_006278.3	protein_coding	-	1/10	-	-	-	-	-	-	-	rs74612335	-	1	-	EntrezGene	10864	-	-	-	-	-	RefSeq	-	T	T	-	-	-	0.1761	-	-	1	29403010	-	-	-	-	-
rs74612335	11:126238633-126238633	A	intron_variant,non_coding_transcript_variant	MODIFIER	ST3GAL4	6484	Transcript	NR_145671.2	misc_RNA	-	1/10	-	-	-	-	-	-	-	rs74612335	-	1	-	EntrezGene	10864	-	-	-	-	-	RefSeq	-	T	T	-	-	-	-	-	-	1	29403010	-	-	-	-	-
rs74612335	11:126238633-126238633	C	intron_variant,non_coding_transcript_variant	MODIFIER	ST3GAL4	6484	Transcript	NR_145671.2	misc_RNA	-	1/10	-	-	-	-	-	-	-	rs74612335	-	1	-	EntrezGene	10864	-	-	-	-	-	RefSeq	-	T	T	-	-	-	0.1761	-	-	1	29403010	-	-	-	-	-
rs60843925	11:126238832-126238832	C	intron_variant	MODIFIER	ST3GAL4	ENSG00000110080	Transcript	ENST00000227495.6	protein_coding	-	1/10	-	-	-	-	-	-	-	rs60843925	-	1	-	HGNC	10864	-	-	-	-	-	Ensembl	-	T	T	-	-	-	0.2111	-	-	1	29875488	-	-	-	-	-
rs60843925	11:126238832-126238832	C	intron_variant	MODIFIER	ST3GAL4	ENSG00000110080	Transcript	ENST00000356132.4	protein_coding	-	1/10	-	-	-	-	-	-	-	rs60843925	-	1	-	HGNC	10864	-	-	-	-	-	Ensembl	-	T	T	-	-	-	0.2111	-	-	1	29875488	-	-	-	-	-
rs60843925	11:126238832-126238832	C	intron_variant	MODIFIER	ST3GAL4	ENSG00000110080	Transcript	ENST00000444328.2	protein_coding	-	1/10	-	-	-	-	-	-	-	rs60843925	-	1	-	HGNC	10864	-	-	-	-	-	Ensembl	-	T	T	-	-	-	0.2111	-	-	1	29875488	-	-	-	-	-
rs60843925	11:126238832-126238832	C	intron_variant	MODIFIER	ST3GAL4	ENSG00000110080	Transcript	ENST00000530591.1	protein_coding	-	1/10	-	-	-	-	-	-	-	rs60843925	-	1	-	HGNC	10864	-	-	-	-	-	Ensembl	-	T	T	-	-	-	0.2111	-	-	1	29875488	-	-	-	-	-
rs60843925	11:126238832-126238832	C	intron_variant,NMD_transcript_variant	MODIFIER	ST3GAL4	ENSG00000110080	Transcript	ENST00000531217.1	nonsense_mediated_decay	-	1/9	-	-	-	-	-	-	-	rs60843925	-	1	-	HGNC	10864	-	-	-	-	-	Ensembl	-	T	T	-	-	-	0.2111	-	-	1	29875488	-	-	-	-	-
rs60843925	11:126238832-126238832	C	intron_variant	MODIFIER	ST3GAL4	ENSG00000110080	Transcript	ENST00000534083.1	protein_coding	-	1/10	-	-	-	-	-	-	-	rs60843925	-	1	-	HGNC	10864	-	-	-	-	-	Ensembl	-	T	T	-	-	-	0.2111	-	-	1	29875488	-	-	-	-	-
rs60843925	11:126238832-126238832	C	intron_variant,NMD_transcript_variant	MODIFIER	ST3GAL4	ENSG00000110080	Transcript	ENST00000534733.2	nonsense_mediated_decay	-	2/4	-	-	-	-	-	-	-	rs60843925	-	1	-	HGNC	10864	-	-	-	-	-	Ensembl	-	T	T	-	-	-	0.2111	-	-	1	29875488	-	-	-	-	-
rs60843925	11:126238832-126238832	C	intron_variant	MODIFIER	ST3GAL4	6484	Transcript	NM_001254757.2	protein_coding	-	1/10	-	-	-	-	-	-	-	rs60843925	-	1	-	EntrezGene	10864	-	-	-	-	-	RefSeq	-	T	T	-	-	-	0.2111	-	-	1	29875488	-	-	-	-	-
rs60843925	11:126238832-126238832	C	intron_variant	MODIFIER	ST3GAL4	6484	Transcript	NM_001348396.2	protein_coding	-	2/11	-	-	-	-	-	-	-	rs60843925	-	1	-	EntrezGene	10864	-	-	-	-	-	RefSeq	-	T	T	-	-	-	0.2111	-	-	1	29875488	-	-	-	-	-
rs60843925	11:126238832-126238832	C	intron_variant	MODIFIER	ST3GAL4	6484	Transcript	NM_001348397.2	protein_coding	-	2/11	-	-	-	-	-	-	-	rs60843925	-	1	-	EntrezGene	10864	-	-	-	-	-	RefSeq	-	T	T	-	-	-	0.2111	-	-	1	29875488	-	-	-	-	-
rs60843925	11:126238832-126238832	C	intron_variant	MODIFIER	ST3GAL4	6484	Transcript	NM_001348398.2	protein_coding	-	1/10	-	-	-	-	-	-	-	rs60843925	-	1	-	EntrezGene	10864	-	-	-	-	-	RefSeq	-	T	T	-	-	-	0.2111	-	-	1	29875488	-	-	-	-	-
rs60843925	11:126238832-126238832	C	intron_variant	MODIFIER	ST3GAL4	6484	Transcript	NM_001348399.2	protein_coding	-	1/10	-	-	-	-	-	-	-	rs60843925	-	1	-	EntrezGene	10864	-	-	-	-	-	RefSeq	-	T	T	-	-	-	0.2111	-	-	1	29875488	-	-	-	-	-
rs60843925	11:126238832-126238832	C	intron_variant	MODIFIER	ST3GAL4	6484	Transcript	NM_001348400.2	protein_coding	-	1/10	-	-	-	-	-	-	-	rs60843925	-	1	-	EntrezGene	10864	-	-	-	-	-	RefSeq	-	T	T	-	-	-	0.2111	-	-	1	29875488	-	-	-	-	-
rs60843925	11:126238832-126238832	C	intron_variant	MODIFIER	ST3GAL4	6484	Transcript	NM_006278.3	protein_coding	-	1/10	-	-	-	-	-	-	-	rs60843925	-	1	-	EntrezGene	10864	-	-	-	-	-	RefSeq	-	T	T	-	-	-	0.2111	-	-	1	29875488	-	-	-	-	-
rs60843925	11:126238832-126238832	C	intron_variant,non_coding_transcript_variant	MODIFIER	ST3GAL4	6484	Transcript	NR_145671.2	misc_RNA	-	1/10	-	-	-	-	-	-	-	rs60843925	-	1	-	EntrezGene	10864	-	-	-	-	-	RefSeq	-	T	T	-	-	-	0.2111	-	-	1	29875488	-	-	-	-	-
rs60843925	11:126238832-126238832	C	regulatory_region_variant	MODIFIER	-	-	RegulatoryFeature	ENSR00001019204	CTCF_binding_site	-	-	-	-	-	-	-	-	-	rs60843925	-	-	-	-	-	-	-	-	-	-	-	-	-	-	-	-	-	0.2111	-	-	1	29875488	-	-	-	-	-
rs68055275	11:126239144-126239144	TTTTTTTTT	intron_variant	MODIFIER	ST3GAL4	ENSG00000110080	Transcript	ENST00000227495.6	protein_coding	-	1/10	-	-	-	-	-	-	-	rs10690383	-	1	-	HGNC	10864	-	-	-	-	-	Ensembl	-	TTTTTTTT	TTTTTTTT	-	-	-	0.1657	-	-	1	29875488,30275531	-	-	-	-	-
rs68055275	11:126239144-126239144	TTTTTTTTTT	intron_variant	MODIFIER	ST3GAL4	ENSG00000110080	Transcript	ENST00000227495.6	protein_coding	-	1/10	-	-	-	-	-	-	-	rs10690383	-	1	-	HGNC	10864	-	-	-	-	-	Ensembl	-	TTTTTTTT	TTTTTTTT	-	-	-	-	-	-	1	29875488,30275531	-	-	-	-	-
rs68055275	11:126239144-126239144	TTTTTTTTT	intron_variant	MODIFIER	ST3GAL4	ENSG00000110080	Transcript	ENST00000356132.4	protein_coding	-	1/10	-	-	-	-	-	-	-	rs10690383	-	1	-	HGNC	10864	-	-	-	-	-	Ensembl	-	TTTTTTTT	TTTTTTTT	-	-	-	0.1657	-	-	1	29875488,30275531	-	-	-	-	-
rs68055275	11:126239144-126239144	TTTTTTTTTT	intron_variant	MODIFIER	ST3GAL4	ENSG00000110080	Transcript	ENST00000356132.4	protein_coding	-	1/10	-	-	-	-	-	-	-	rs10690383	-	1	-	HGNC	10864	-	-	-	-	-	Ensembl	-	TTTTTTTT	TTTTTTTT	-	-	-	-	-	-	1	29875488,30275531	-	-	-	-	-
rs68055275	11:126239144-126239144	TTTTTTTTT	intron_variant	MODIFIER	ST3GAL4	ENSG00000110080	Transcript	ENST00000444328.2	protein_coding	-	1/10	-	-	-	-	-	-	-	rs10690383	-	1	-	HGNC	10864	-	-	-	-	-	Ensembl	-	TTTTTTTT	TTTTTTTT	-	-	-	0.1657	-	-	1	29875488,30275531	-	-	-	-	-
rs68055275	11:126239144-126239144	TTTTTTTTTT	intron_variant	MODIFIER	ST3GAL4	ENSG00000110080	Transcript	ENST00000444328.2	protein_coding	-	1/10	-	-	-	-	-	-	-	rs10690383	-	1	-	HGNC	10864	-	-	-	-	-	Ensembl	-	TTTTTTTT	TTTTTTTT	-	-	-	-	-	-	1	29875488,30275531	-	-	-	-	-
rs68055275	11:126239144-126239144	TTTTTTTTT	intron_variant	MODIFIER	ST3GAL4	ENSG00000110080	Transcript	ENST00000530591.1	protein_coding	-	1/10	-	-	-	-	-	-	-	rs10690383	-	1	-	HGNC	10864	-	-	-	-	-	Ensembl	-	TTTTTTTT	TTTTTTTT	-	-	-	0.1657	-	-	1	29875488,30275531	-	-	-	-	-
rs68055275	11:126239144-126239144	TTTTTTTTTT	intron_variant	MODIFIER	ST3GAL4	ENSG00000110080	Transcript	ENST00000530591.1	protein_coding	-	1/10	-	-	-	-	-	-	-	rs10690383	-	1	-	HGNC	10864	-	-	-	-	-	Ensembl	-	TTTTTTTT	TTTTTTTT	-	-	-	-	-	-	1	29875488,30275531	-	-	-	-	-
rs68055275	11:126239144-126239144	TTTTTTTTT	intron_variant,NMD_transcript_variant	MODIFIER	ST3GAL4	ENSG00000110080	Transcript	ENST00000531217.1	nonsense_mediated_decay	-	1/9	-	-	-	-	-	-	-	rs10690383	-	1	-	HGNC	10864	-	-	-	-	-	Ensembl	-	TTTTTTTT	TTTTTTTT	-	-	-	0.1657	-	-	1	29875488,30275531	-	-	-	-	-
rs68055275	11:126239144-126239144	TTTTTTTTTT	intron_variant,NMD_transcript_variant	MODIFIER	ST3GAL4	ENSG00000110080	Transcript	ENST00000531217.1	nonsense_mediated_decay	-	1/9	-	-	-	-	-	-	-	rs10690383	-	1	-	HGNC	10864	-	-	-	-	-	Ensembl	-	TTTTTTTT	TTTTTTTT	-	-	-	-	-	-	1	29875488,30275531	-	-	-	-	-
rs68055275	11:126239144-126239144	TTTTTTTTT	intron_variant	MODIFIER	ST3GAL4	ENSG00000110080	Transcript	ENST00000534083.1	protein_coding	-	1/10	-	-	-	-	-	-	-	rs10690383	-	1	-	HGNC	10864	-	-	-	-	-	Ensembl	-	TTTTTTTT	TTTTTTTT	-	-	-	0.1657	-	-	1	29875488,30275531	-	-	-	-	-
rs68055275	11:126239144-126239144	TTTTTTTTTT	intron_variant	MODIFIER	ST3GAL4	ENSG00000110080	Transcript	ENST00000534083.1	protein_coding	-	1/10	-	-	-	-	-	-	-	rs10690383	-	1	-	HGNC	10864	-	-	-	-	-	Ensembl	-	TTTTTTTT	TTTTTTTT	-	-	-	-	-	-	1	29875488,30275531	-	-	-	-	-
rs68055275	11:126239144-126239144	TTTTTTTTT	intron_variant,NMD_transcript_variant	MODIFIER	ST3GAL4	ENSG00000110080	Transcript	ENST00000534733.2	nonsense_mediated_decay	-	2/4	-	-	-	-	-	-	-	rs10690383	-	1	-	HGNC	10864	-	-	-	-	-	Ensembl	-	TTTTTTTT	TTTTTTTT	-	-	-	0.1657	-	-	1	29875488,30275531	-	-	-	-	-
rs68055275	11:126239144-126239144	TTTTTTTTTT	intron_variant,NMD_transcript_variant	MODIFIER	ST3GAL4	ENSG00000110080	Transcript	ENST00000534733.2	nonsense_mediated_decay	-	2/4	-	-	-	-	-	-	-	rs10690383	-	1	-	HGNC	10864	-	-	-	-	-	Ensembl	-	TTTTTTTT	TTTTTTTT	-	-	-	-	-	-	1	29875488,30275531	-	-	-	-	-
rs68055275	11:126239144-126239144	TTTTTTTTT	intron_variant	MODIFIER	ST3GAL4	6484	Transcript	NM_001254757.2	protein_coding	-	1/10	-	-	-	-	-	-	-	rs10690383	-	1	-	EntrezGene	10864	-	-	-	-	-	RefSeq	-	TTTTTTTT	TTTTTTTT	-	-	-	0.1657	-	-	1	29875488,30275531	-	-	-	-	-
rs68055275	11:126239144-126239144	TTTTTTTTTT	intron_variant	MODIFIER	ST3GAL4	6484	Transcript	NM_001254757.2	protein_coding	-	1/10	-	-	-	-	-	-	-	rs10690383	-	1	-	EntrezGene	10864	-	-	-	-	-	RefSeq	-	TTTTTTTT	TTTTTTTT	-	-	-	-	-	-	1	29875488,30275531	-	-	-	-	-
rs68055275	11:126239144-126239144	TTTTTTTTT	intron_variant	MODIFIER	ST3GAL4	6484	Transcript	NM_001348396.2	protein_coding	-	2/11	-	-	-	-	-	-	-	rs10690383	-	1	-	EntrezGene	10864	-	-	-	-	-	RefSeq	-	TTTTTTTT	TTTTTTTT	-	-	-	0.1657	-	-	1	29875488,30275531	-	-	-	-	-
rs68055275	11:126239144-126239144	TTTTTTTTTT	intron_variant	MODIFIER	ST3GAL4	6484	Transcript	NM_001348396.2	protein_coding	-	2/11	-	-	-	-	-	-	-	rs10690383	-	1	-	EntrezGene	10864	-	-	-	-	-	RefSeq	-	TTTTTTTT	TTTTTTTT	-	-	-	-	-	-	1	29875488,30275531	-	-	-	-	-
rs68055275	11:126239144-126239144	TTTTTTTTT	intron_variant	MODIFIER	ST3GAL4	6484	Transcript	NM_001348397.2	protein_coding	-	2/11	-	-	-	-	-	-	-	rs10690383	-	1	-	EntrezGene	10864	-	-	-	-	-	RefSeq	-	TTTTTTTT	TTTTTTTT	-	-	-	0.1657	-	-	1	29875488,30275531	-	-	-	-	-
rs68055275	11:126239144-126239144	TTTTTTTTTT	intron_variant	MODIFIER	ST3GAL4	6484	Transcript	NM_001348397.2	protein_coding	-	2/11	-	-	-	-	-	-	-	rs10690383	-	1	-	EntrezGene	10864	-	-	-	-	-	RefSeq	-	TTTTTTTT	TTTTTTTT	-	-	-	-	-	-	1	29875488,30275531	-	-	-	-	-
rs68055275	11:126239144-126239144	TTTTTTTTT	intron_variant	MODIFIER	ST3GAL4	6484	Transcript	NM_001348398.2	protein_coding	-	1/10	-	-	-	-	-	-	-	rs10690383	-	1	-	EntrezGene	10864	-	-	-	-	-	RefSeq	-	TTTTTTTT	TTTTTTTT	-	-	-	0.1657	-	-	1	29875488,30275531	-	-	-	-	-
rs68055275	11:126239144-126239144	TTTTTTTTTT	intron_variant	MODIFIER	ST3GAL4	6484	Transcript	NM_001348398.2	protein_coding	-	1/10	-	-	-	-	-	-	-	rs10690383	-	1	-	EntrezGene	10864	-	-	-	-	-	RefSeq	-	TTTTTTTT	TTTTTTTT	-	-	-	-	-	-	1	29875488,30275531	-	-	-	-	-
rs68055275	11:126239144-126239144	TTTTTTTTT	intron_variant	MODIFIER	ST3GAL4	6484	Transcript	NM_001348399.2	protein_coding	-	1/10	-	-	-	-	-	-	-	rs10690383	-	1	-	EntrezGene	10864	-	-	-	-	-	RefSeq	-	TTTTTTTT	TTTTTTTT	-	-	-	0.1657	-	-	1	29875488,30275531	-	-	-	-	-
rs68055275	11:126239144-126239144	TTTTTTTTTT	intron_variant	MODIFIER	ST3GAL4	6484	Transcript	NM_001348399.2	protein_coding	-	1/10	-	-	-	-	-	-	-	rs10690383	-	1	-	EntrezGene	10864	-	-	-	-	-	RefSeq	-	TTTTTTTT	TTTTTTTT	-	-	-	-	-	-	1	29875488,30275531	-	-	-	-	-
rs68055275	11:126239144-126239144	TTTTTTTTT	intron_variant	MODIFIER	ST3GAL4	6484	Transcript	NM_001348400.2	protein_coding	-	1/10	-	-	-	-	-	-	-	rs10690383	-	1	-	EntrezGene	10864	-	-	-	-	-	RefSeq	-	TTTTTTTT	TTTTTTTT	-	-	-	0.1657	-	-	1	29875488,30275531	-	-	-	-	-
rs68055275	11:126239144-126239144	TTTTTTTTTT	intron_variant	MODIFIER	ST3GAL4	6484	Transcript	NM_001348400.2	protein_coding	-	1/10	-	-	-	-	-	-	-	rs10690383	-	1	-	EntrezGene	10864	-	-	-	-	-	RefSeq	-	TTTTTTTT	TTTTTTTT	-	-	-	-	-	-	1	29875488,30275531	-	-	-	-	-
rs68055275	11:126239144-126239144	TTTTTTTTT	intron_variant	MODIFIER	ST3GAL4	6484	Transcript	NM_006278.3	protein_coding	-	1/10	-	-	-	-	-	-	-	rs10690383	-	1	-	EntrezGene	10864	-	-	-	-	-	RefSeq	-	TTTTTTTT	TTTTTTTT	-	-	-	0.1657	-	-	1	29875488,30275531	-	-	-	-	-
rs68055275	11:126239144-126239144	TTTTTTTTTT	intron_variant	MODIFIER	ST3GAL4	6484	Transcript	NM_006278.3	protein_coding	-	1/10	-	-	-	-	-	-	-	rs10690383	-	1	-	EntrezGene	10864	-	-	-	-	-	RefSeq	-	TTTTTTTT	TTTTTTTT	-	-	-	-	-	-	1	29875488,30275531	-	-	-	-	-
rs68055275	11:126239144-126239144	TTTTTTTTT	intron_variant,non_coding_transcript_variant	MODIFIER	ST3GAL4	6484	Transcript	NR_145671.2	misc_RNA	-	1/10	-	-	-	-	-	-	-	rs10690383	-	1	-	EntrezGene	10864	-	-	-	-	-	RefSeq	-	TTTTTTTT	TTTTTTTT	-	-	-	0.1657	-	-	1	29875488,30275531	-	-	-	-	-
rs68055275	11:126239144-126239144	TTTTTTTTTT	intron_variant,non_coding_transcript_variant	MODIFIER	ST3GAL4	6484	Transcript	NR_145671.2	misc_RNA	-	1/10	-	-	-	-	-	-	-	rs10690383	-	1	-	EntrezGene	10864	-	-	-	-	-	RefSeq	-	TTTTTTTT	TTTTTTTT	-	-	-	-	-	-	1	29875488,30275531	-	-	-	-	-
rs7103461	11:126239285-126239285	G	intron_variant	MODIFIER	ST3GAL4	ENSG00000110080	Transcript	ENST00000227495.6	protein_coding	-	1/10	-	-	-	-	-	-	-	rs7103461	-	1	-	HGNC	10864	-	-	-	-	-	Ensembl	-	C	C	-	-	-	0.2065	-	-	-	-	-	-	-	-	-
rs7103461	11:126239285-126239285	T	intron_variant	MODIFIER	ST3GAL4	ENSG00000110080	Transcript	ENST00000227495.6	protein_coding	-	1/10	-	-	-	-	-	-	-	rs7103461	-	1	-	HGNC	10864	-	-	-	-	-	Ensembl	-	C	C	-	-	-	-	-	-	-	-	-	-	-	-	-
rs7103461	11:126239285-126239285	G	intron_variant	MODIFIER	ST3GAL4	ENSG00000110080	Transcript	ENST00000356132.4	protein_coding	-	1/10	-	-	-	-	-	-	-	rs7103461	-	1	-	HGNC	10864	-	-	-	-	-	Ensembl	-	C	C	-	-	-	0.2065	-	-	-	-	-	-	-	-	-
rs7103461	11:126239285-126239285	T	intron_variant	MODIFIER	ST3GAL4	ENSG00000110080	Transcript	ENST00000356132.4	protein_coding	-	1/10	-	-	-	-	-	-	-	rs7103461	-	1	-	HGNC	10864	-	-	-	-	-	Ensembl	-	C	C	-	-	-	-	-	-	-	-	-	-	-	-	-
rs7103461	11:126239285-126239285	G	intron_variant	MODIFIER	ST3GAL4	ENSG00000110080	Transcript	ENST00000444328.2	protein_coding	-	1/10	-	-	-	-	-	-	-	rs7103461	-	1	-	HGNC	10864	-	-	-	-	-	Ensembl	-	C	C	-	-	-	0.2065	-	-	-	-	-	-	-	-	-
rs7103461	11:126239285-126239285	T	intron_variant	MODIFIER	ST3GAL4	ENSG00000110080	Transcript	ENST00000444328.2	protein_coding	-	1/10	-	-	-	-	-	-	-	rs7103461	-	1	-	HGNC	10864	-	-	-	-	-	Ensembl	-	C	C	-	-	-	-	-	-	-	-	-	-	-	-	-
rs7103461	11:126239285-126239285	G	intron_variant	MODIFIER	ST3GAL4	ENSG00000110080	Transcript	ENST00000530591.1	protein_coding	-	1/10	-	-	-	-	-	-	-	rs7103461	-	1	-	HGNC	10864	-	-	-	-	-	Ensembl	-	C	C	-	-	-	0.2065	-	-	-	-	-	-	-	-	-
rs7103461	11:126239285-126239285	T	intron_variant	MODIFIER	ST3GAL4	ENSG00000110080	Transcript	ENST00000530591.1	protein_coding	-	1/10	-	-	-	-	-	-	-	rs7103461	-	1	-	HGNC	10864	-	-	-	-	-	Ensembl	-	C	C	-	-	-	-	-	-	-	-	-	-	-	-	-
rs7103461	11:126239285-126239285	G	intron_variant,NMD_transcript_variant	MODIFIER	ST3GAL4	ENSG00000110080	Transcript	ENST00000531217.1	nonsense_mediated_decay	-	1/9	-	-	-	-	-	-	-	rs7103461	-	1	-	HGNC	10864	-	-	-	-	-	Ensembl	-	C	C	-	-	-	0.2065	-	-	-	-	-	-	-	-	-
rs7103461	11:126239285-126239285	T	intron_variant,NMD_transcript_variant	MODIFIER	ST3GAL4	ENSG00000110080	Transcript	ENST00000531217.1	nonsense_mediated_decay	-	1/9	-	-	-	-	-	-	-	rs7103461	-	1	-	HGNC	10864	-	-	-	-	-	Ensembl	-	C	C	-	-	-	-	-	-	-	-	-	-	-	-	-
rs7103461	11:126239285-126239285	G	intron_variant	MODIFIER	ST3GAL4	ENSG00000110080	Transcript	ENST00000534083.1	protein_coding	-	1/10	-	-	-	-	-	-	-	rs7103461	-	1	-	HGNC	10864	-	-	-	-	-	Ensembl	-	C	C	-	-	-	0.2065	-	-	-	-	-	-	-	-	-
rs7103461	11:126239285-126239285	T	intron_variant	MODIFIER	ST3GAL4	ENSG00000110080	Transcript	ENST00000534083.1	protein_coding	-	1/10	-	-	-	-	-	-	-	rs7103461	-	1	-	HGNC	10864	-	-	-	-	-	Ensembl	-	C	C	-	-	-	-	-	-	-	-	-	-	-	-	-
rs7103461	11:126239285-126239285	G	intron_variant,NMD_transcript_variant	MODIFIER	ST3GAL4	ENSG00000110080	Transcript	ENST00000534733.2	nonsense_mediated_decay	-	2/4	-	-	-	-	-	-	-	rs7103461	-	1	-	HGNC	10864	-	-	-	-	-	Ensembl	-	C	C	-	-	-	0.2065	-	-	-	-	-	-	-	-	-
rs7103461	11:126239285-126239285	T	intron_variant,NMD_transcript_variant	MODIFIER	ST3GAL4	ENSG00000110080	Transcript	ENST00000534733.2	nonsense_mediated_decay	-	2/4	-	-	-	-	-	-	-	rs7103461	-	1	-	HGNC	10864	-	-	-	-	-	Ensembl	-	C	C	-	-	-	-	-	-	-	-	-	-	-	-	-
rs7103461	11:126239285-126239285	G	intron_variant	MODIFIER	ST3GAL4	6484	Transcript	NM_001254757.2	protein_coding	-	1/10	-	-	-	-	-	-	-	rs7103461	-	1	-	EntrezGene	10864	-	-	-	-	-	RefSeq	-	C	C	-	-	-	0.2065	-	-	-	-	-	-	-	-	-
rs7103461	11:126239285-126239285	T	intron_variant	MODIFIER	ST3GAL4	6484	Transcript	NM_001254757.2	protein_coding	-	1/10	-	-	-	-	-	-	-	rs7103461	-	1	-	EntrezGene	10864	-	-	-	-	-	RefSeq	-	C	C	-	-	-	-	-	-	-	-	-	-	-	-	-
rs7103461	11:126239285-126239285	G	intron_variant	MODIFIER	ST3GAL4	6484	Transcript	NM_001348396.2	protein_coding	-	2/11	-	-	-	-	-	-	-	rs7103461	-	1	-	EntrezGene	10864	-	-	-	-	-	RefSeq	-	C	C	-	-	-	0.2065	-	-	-	-	-	-	-	-	-
rs7103461	11:126239285-126239285	T	intron_variant	MODIFIER	ST3GAL4	6484	Transcript	NM_001348396.2	protein_coding	-	2/11	-	-	-	-	-	-	-	rs7103461	-	1	-	EntrezGene	10864	-	-	-	-	-	RefSeq	-	C	C	-	-	-	-	-	-	-	-	-	-	-	-	-
rs7103461	11:126239285-126239285	G	intron_variant	MODIFIER	ST3GAL4	6484	Transcript	NM_001348397.2	protein_coding	-	2/11	-	-	-	-	-	-	-	rs7103461	-	1	-	EntrezGene	10864	-	-	-	-	-	RefSeq	-	C	C	-	-	-	0.2065	-	-	-	-	-	-	-	-	-
rs7103461	11:126239285-126239285	T	intron_variant	MODIFIER	ST3GAL4	6484	Transcript	NM_001348397.2	protein_coding	-	2/11	-	-	-	-	-	-	-	rs7103461	-	1	-	EntrezGene	10864	-	-	-	-	-	RefSeq	-	C	C	-	-	-	-	-	-	-	-	-	-	-	-	-
rs7103461	11:126239285-126239285	G	intron_variant	MODIFIER	ST3GAL4	6484	Transcript	NM_001348398.2	protein_coding	-	1/10	-	-	-	-	-	-	-	rs7103461	-	1	-	EntrezGene	10864	-	-	-	-	-	RefSeq	-	C	C	-	-	-	0.2065	-	-	-	-	-	-	-	-	-
rs7103461	11:126239285-126239285	T	intron_variant	MODIFIER	ST3GAL4	6484	Transcript	NM_001348398.2	protein_coding	-	1/10	-	-	-	-	-	-	-	rs7103461	-	1	-	EntrezGene	10864	-	-	-	-	-	RefSeq	-	C	C	-	-	-	-	-	-	-	-	-	-	-	-	-
rs7103461	11:126239285-126239285	G	intron_variant	MODIFIER	ST3GAL4	6484	Transcript	NM_001348399.2	protein_coding	-	1/10	-	-	-	-	-	-	-	rs7103461	-	1	-	EntrezGene	10864	-	-	-	-	-	RefSeq	-	C	C	-	-	-	0.2065	-	-	-	-	-	-	-	-	-
rs7103461	11:126239285-126239285	T	intron_variant	MODIFIER	ST3GAL4	6484	Transcript	NM_001348399.2	protein_coding	-	1/10	-	-	-	-	-	-	-	rs7103461	-	1	-	EntrezGene	10864	-	-	-	-	-	RefSeq	-	C	C	-	-	-	-	-	-	-	-	-	-	-	-	-
rs7103461	11:126239285-126239285	G	intron_variant	MODIFIER	ST3GAL4	6484	Transcript	NM_001348400.2	protein_coding	-	1/10	-	-	-	-	-	-	-	rs7103461	-	1	-	EntrezGene	10864	-	-	-	-	-	RefSeq	-	C	C	-	-	-	0.2065	-	-	-	-	-	-	-	-	-
rs7103461	11:126239285-126239285	T	intron_variant	MODIFIER	ST3GAL4	6484	Transcript	NM_001348400.2	protein_coding	-	1/10	-	-	-	-	-	-	-	rs7103461	-	1	-	EntrezGene	10864	-	-	-	-	-	RefSeq	-	C	C	-	-	-	-	-	-	-	-	-	-	-	-	-
rs7103461	11:126239285-126239285	G	intron_variant	MODIFIER	ST3GAL4	6484	Transcript	NM_006278.3	protein_coding	-	1/10	-	-	-	-	-	-	-	rs7103461	-	1	-	EntrezGene	10864	-	-	-	-	-	RefSeq	-	C	C	-	-	-	0.2065	-	-	-	-	-	-	-	-	-
rs7103461	11:126239285-126239285	T	intron_variant	MODIFIER	ST3GAL4	6484	Transcript	NM_006278.3	protein_coding	-	1/10	-	-	-	-	-	-	-	rs7103461	-	1	-	EntrezGene	10864	-	-	-	-	-	RefSeq	-	C	C	-	-	-	-	-	-	-	-	-	-	-	-	-
rs7103461	11:126239285-126239285	G	intron_variant,non_coding_transcript_variant	MODIFIER	ST3GAL4	6484	Transcript	NR_145671.2	misc_RNA	-	1/10	-	-	-	-	-	-	-	rs7103461	-	1	-	EntrezGene	10864	-	-	-	-	-	RefSeq	-	C	C	-	-	-	0.2065	-	-	-	-	-	-	-	-	-
rs7103461	11:126239285-126239285	T	intron_variant,non_coding_transcript_variant	MODIFIER	ST3GAL4	6484	Transcript	NR_145671.2	misc_RNA	-	1/10	-	-	-	-	-	-	-	rs7103461	-	1	-	EntrezGene	10864	-	-	-	-	-	RefSeq	-	C	C	-	-	-	-	-	-	-	-	-	-	-	-	-
rs10893498	11:126241696-126241696	A	intron_variant	MODIFIER	ST3GAL4	ENSG00000110080	Transcript	ENST00000227495.6	protein_coding	-	1/10	-	-	-	-	-	-	-	rs10893498	-	1	-	HGNC	10864	-	-	-	-	-	Ensembl	-	G	G	-	-	-	0.2105	-	-	-	-	-	-	-	-	-
rs10893498	11:126241696-126241696	A	intron_variant	MODIFIER	ST3GAL4	ENSG00000110080	Transcript	ENST00000356132.4	protein_coding	-	1/10	-	-	-	-	-	-	-	rs10893498	-	1	-	HGNC	10864	-	-	-	-	-	Ensembl	-	G	G	-	-	-	0.2105	-	-	-	-	-	-	-	-	-
rs10893498	11:126241696-126241696	A	intron_variant	MODIFIER	ST3GAL4	ENSG00000110080	Transcript	ENST00000444328.2	protein_coding	-	1/10	-	-	-	-	-	-	-	rs10893498	-	1	-	HGNC	10864	-	-	-	-	-	Ensembl	-	G	G	-	-	-	0.2105	-	-	-	-	-	-	-	-	-
rs10893498	11:126241696-126241696	A	upstream_gene_variant	MODIFIER	ST3GAL4	ENSG00000110080	Transcript	ENST00000528605.1	retained_intron	-	-	-	-	-	-	-	-	-	rs10893498	3219	1	-	HGNC	10864	-	-	-	-	-	Ensembl	-	G	G	-	-	-	0.2105	-	-	-	-	-	-	-	-	-
rs10893498	11:126241696-126241696	A	intron_variant	MODIFIER	ST3GAL4	ENSG00000110080	Transcript	ENST00000530591.1	protein_coding	-	1/10	-	-	-	-	-	-	-	rs10893498	-	1	-	HGNC	10864	-	-	-	-	-	Ensembl	-	G	G	-	-	-	0.2105	-	-	-	-	-	-	-	-	-
rs10893498	11:126241696-126241696	A	intron_variant,NMD_transcript_variant	MODIFIER	ST3GAL4	ENSG00000110080	Transcript	ENST00000531217.1	nonsense_mediated_decay	-	1/9	-	-	-	-	-	-	-	rs10893498	-	1	-	HGNC	10864	-	-	-	-	-	Ensembl	-	G	G	-	-	-	0.2105	-	-	-	-	-	-	-	-	-
rs10893498	11:126241696-126241696	A	intron_variant	MODIFIER	ST3GAL4	ENSG00000110080	Transcript	ENST00000534083.1	protein_coding	-	1/10	-	-	-	-	-	-	-	rs10893498	-	1	-	HGNC	10864	-	-	-	-	-	Ensembl	-	G	G	-	-	-	0.2105	-	-	-	-	-	-	-	-	-
rs10893498	11:126241696-126241696	A	intron_variant,NMD_transcript_variant	MODIFIER	ST3GAL4	ENSG00000110080	Transcript	ENST00000534733.2	nonsense_mediated_decay	-	2/4	-	-	-	-	-	-	-	rs10893498	-	1	-	HGNC	10864	-	-	-	-	-	Ensembl	-	G	G	-	-	-	0.2105	-	-	-	-	-	-	-	-	-
rs10893498	11:126241696-126241696	A	intron_variant	MODIFIER	ST3GAL4	6484	Transcript	NM_001254757.2	protein_coding	-	1/10	-	-	-	-	-	-	-	rs10893498	-	1	-	EntrezGene	10864	-	-	-	-	-	RefSeq	-	G	G	-	-	-	0.2105	-	-	-	-	-	-	-	-	-
rs10893498	11:126241696-126241696	A	intron_variant	MODIFIER	ST3GAL4	6484	Transcript	NM_001348396.2	protein_coding	-	2/11	-	-	-	-	-	-	-	rs10893498	-	1	-	EntrezGene	10864	-	-	-	-	-	RefSeq	-	G	G	-	-	-	0.2105	-	-	-	-	-	-	-	-	-
rs10893498	11:126241696-126241696	A	intron_variant	MODIFIER	ST3GAL4	6484	Transcript	NM_001348397.2	protein_coding	-	2/11	-	-	-	-	-	-	-	rs10893498	-	1	-	EntrezGene	10864	-	-	-	-	-	RefSeq	-	G	G	-	-	-	0.2105	-	-	-	-	-	-	-	-	-
rs10893498	11:126241696-126241696	A	intron_variant	MODIFIER	ST3GAL4	6484	Transcript	NM_001348398.2	protein_coding	-	1/10	-	-	-	-	-	-	-	rs10893498	-	1	-	EntrezGene	10864	-	-	-	-	-	RefSeq	-	G	G	-	-	-	0.2105	-	-	-	-	-	-	-	-	-
rs10893498	11:126241696-126241696	A	intron_variant	MODIFIER	ST3GAL4	6484	Transcript	NM_001348399.2	protein_coding	-	1/10	-	-	-	-	-	-	-	rs10893498	-	1	-	EntrezGene	10864	-	-	-	-	-	RefSeq	-	G	G	-	-	-	0.2105	-	-	-	-	-	-	-	-	-
rs10893498	11:126241696-126241696	A	intron_variant	MODIFIER	ST3GAL4	6484	Transcript	NM_001348400.2	protein_coding	-	1/10	-	-	-	-	-	-	-	rs10893498	-	1	-	EntrezGene	10864	-	-	-	-	-	RefSeq	-	G	G	-	-	-	0.2105	-	-	-	-	-	-	-	-	-
rs10893498	11:126241696-126241696	A	intron_variant	MODIFIER	ST3GAL4	6484	Transcript	NM_006278.3	protein_coding	-	1/10	-	-	-	-	-	-	-	rs10893498	-	1	-	EntrezGene	10864	-	-	-	-	-	RefSeq	-	G	G	-	-	-	0.2105	-	-	-	-	-	-	-	-	-
rs10893498	11:126241696-126241696	A	intron_variant,non_coding_transcript_variant	MODIFIER	ST3GAL4	6484	Transcript	NR_145671.2	misc_RNA	-	1/10	-	-	-	-	-	-	-	rs10893498	-	1	-	EntrezGene	10864	-	-	-	-	-	RefSeq	-	G	G	-	-	-	0.2105	-	-	-	-	-	-	-	-	-
rs72085277	11:126241853-126241857	TCT	intron_variant	MODIFIER	ST3GAL4	ENSG00000110080	Transcript	ENST00000227495.6	protein_coding	-	1/10	-	-	-	-	-	-	-	rs72085277	-	1	-	HGNC	10864	-	-	-	-	-	Ensembl	-	TCTGTCT	TCTGTCT	-	-	-	0.1941	-	-	-	-	-	-	-	-	-
rs72085277	11:126241853-126241857	TCTGTCTGTCT	intron_variant	MODIFIER	ST3GAL4	ENSG00000110080	Transcript	ENST00000227495.6	protein_coding	-	1/10	-	-	-	-	-	-	-	rs72085277	-	1	-	HGNC	10864	-	-	-	-	-	Ensembl	-	TCTGTCT	TCTGTCT	-	-	-	-	-	-	-	-	-	-	-	-	-
rs72085277	11:126241853-126241857	TCT	intron_variant	MODIFIER	ST3GAL4	ENSG00000110080	Transcript	ENST00000356132.4	protein_coding	-	1/10	-	-	-	-	-	-	-	rs72085277	-	1	-	HGNC	10864	-	-	-	-	-	Ensembl	-	TCTGTCT	TCTGTCT	-	-	-	0.1941	-	-	-	-	-	-	-	-	-
rs72085277	11:126241853-126241857	TCTGTCTGTCT	intron_variant	MODIFIER	ST3GAL4	ENSG00000110080	Transcript	ENST00000356132.4	protein_coding	-	1/10	-	-	-	-	-	-	-	rs72085277	-	1	-	HGNC	10864	-	-	-	-	-	Ensembl	-	TCTGTCT	TCTGTCT	-	-	-	-	-	-	-	-	-	-	-	-	-
rs72085277	11:126241853-126241857	TCT	intron_variant	MODIFIER	ST3GAL4	ENSG00000110080	Transcript	ENST00000444328.2	protein_coding	-	1/10	-	-	-	-	-	-	-	rs72085277	-	1	-	HGNC	10864	-	-	-	-	-	Ensembl	-	TCTGTCT	TCTGTCT	-	-	-	0.1941	-	-	-	-	-	-	-	-	-
rs72085277	11:126241853-126241857	TCTGTCTGTCT	intron_variant	MODIFIER	ST3GAL4	ENSG00000110080	Transcript	ENST00000444328.2	protein_coding	-	1/10	-	-	-	-	-	-	-	rs72085277	-	1	-	HGNC	10864	-	-	-	-	-	Ensembl	-	TCTGTCT	TCTGTCT	-	-	-	-	-	-	-	-	-	-	-	-	-
rs72085277	11:126241853-126241857	TCT	upstream_gene_variant	MODIFIER	ST3GAL4	ENSG00000110080	Transcript	ENST00000528605.1	retained_intron	-	-	-	-	-	-	-	-	-	rs72085277	3056	1	-	HGNC	10864	-	-	-	-	-	Ensembl	-	TCTGTCT	TCTGTCT	-	-	-	0.1941	-	-	-	-	-	-	-	-	-
rs72085277	11:126241853-126241857	TCTGTCTGTCT	upstream_gene_variant	MODIFIER	ST3GAL4	ENSG00000110080	Transcript	ENST00000528605.1	retained_intron	-	-	-	-	-	-	-	-	-	rs72085277	3056	1	-	HGNC	10864	-	-	-	-	-	Ensembl	-	TCTGTCT	TCTGTCT	-	-	-	-	-	-	-	-	-	-	-	-	-
rs72085277	11:126241853-126241857	TCT	intron_variant	MODIFIER	ST3GAL4	ENSG00000110080	Transcript	ENST00000530591.1	protein_coding	-	1/10	-	-	-	-	-	-	-	rs72085277	-	1	-	HGNC	10864	-	-	-	-	-	Ensembl	-	TCTGTCT	TCTGTCT	-	-	-	0.1941	-	-	-	-	-	-	-	-	-
rs72085277	11:126241853-126241857	TCTGTCTGTCT	intron_variant	MODIFIER	ST3GAL4	ENSG00000110080	Transcript	ENST00000530591.1	protein_coding	-	1/10	-	-	-	-	-	-	-	rs72085277	-	1	-	HGNC	10864	-	-	-	-	-	Ensembl	-	TCTGTCT	TCTGTCT	-	-	-	-	-	-	-	-	-	-	-	-	-
rs72085277	11:126241853-126241857	TCT	intron_variant,NMD_transcript_variant	MODIFIER	ST3GAL4	ENSG00000110080	Transcript	ENST00000531217.1	nonsense_mediated_decay	-	1/9	-	-	-	-	-	-	-	rs72085277	-	1	-	HGNC	10864	-	-	-	-	-	Ensembl	-	TCTGTCT	TCTGTCT	-	-	-	0.1941	-	-	-	-	-	-	-	-	-
rs72085277	11:126241853-126241857	TCTGTCTGTCT	intron_variant,NMD_transcript_variant	MODIFIER	ST3GAL4	ENSG00000110080	Transcript	ENST00000531217.1	nonsense_mediated_decay	-	1/9	-	-	-	-	-	-	-	rs72085277	-	1	-	HGNC	10864	-	-	-	-	-	Ensembl	-	TCTGTCT	TCTGTCT	-	-	-	-	-	-	-	-	-	-	-	-	-
rs72085277	11:126241853-126241857	TCT	intron_variant	MODIFIER	ST3GAL4	ENSG00000110080	Transcript	ENST00000534083.1	protein_coding	-	1/10	-	-	-	-	-	-	-	rs72085277	-	1	-	HGNC	10864	-	-	-	-	-	Ensembl	-	TCTGTCT	TCTGTCT	-	-	-	0.1941	-	-	-	-	-	-	-	-	-
rs72085277	11:126241853-126241857	TCTGTCTGTCT	intron_variant	MODIFIER	ST3GAL4	ENSG00000110080	Transcript	ENST00000534083.1	protein_coding	-	1/10	-	-	-	-	-	-	-	rs72085277	-	1	-	HGNC	10864	-	-	-	-	-	Ensembl	-	TCTGTCT	TCTGTCT	-	-	-	-	-	-	-	-	-	-	-	-	-
rs72085277	11:126241853-126241857	TCT	intron_variant,NMD_transcript_variant	MODIFIER	ST3GAL4	ENSG00000110080	Transcript	ENST00000534733.2	nonsense_mediated_decay	-	2/4	-	-	-	-	-	-	-	rs72085277	-	1	-	HGNC	10864	-	-	-	-	-	Ensembl	-	TCTGTCT	TCTGTCT	-	-	-	0.1941	-	-	-	-	-	-	-	-	-
rs72085277	11:126241853-126241857	TCTGTCTGTCT	intron_variant,NMD_transcript_variant	MODIFIER	ST3GAL4	ENSG00000110080	Transcript	ENST00000534733.2	nonsense_mediated_decay	-	2/4	-	-	-	-	-	-	-	rs72085277	-	1	-	HGNC	10864	-	-	-	-	-	Ensembl	-	TCTGTCT	TCTGTCT	-	-	-	-	-	-	-	-	-	-	-	-	-
rs72085277	11:126241853-126241857	TCT	intron_variant	MODIFIER	ST3GAL4	6484	Transcript	NM_001254757.2	protein_coding	-	1/10	-	-	-	-	-	-	-	rs72085277	-	1	-	EntrezGene	10864	-	-	-	-	-	RefSeq	-	TCTGTCT	TCTGTCT	-	-	-	0.1941	-	-	-	-	-	-	-	-	-
rs72085277	11:126241853-126241857	TCTGTCTGTCT	intron_variant	MODIFIER	ST3GAL4	6484	Transcript	NM_001254757.2	protein_coding	-	1/10	-	-	-	-	-	-	-	rs72085277	-	1	-	EntrezGene	10864	-	-	-	-	-	RefSeq	-	TCTGTCT	TCTGTCT	-	-	-	-	-	-	-	-	-	-	-	-	-
rs72085277	11:126241853-126241857	TCT	intron_variant	MODIFIER	ST3GAL4	6484	Transcript	NM_001348396.2	protein_coding	-	2/11	-	-	-	-	-	-	-	rs72085277	-	1	-	EntrezGene	10864	-	-	-	-	-	RefSeq	-	TCTGTCT	TCTGTCT	-	-	-	0.1941	-	-	-	-	-	-	-	-	-
rs72085277	11:126241853-126241857	TCTGTCTGTCT	intron_variant	MODIFIER	ST3GAL4	6484	Transcript	NM_001348396.2	protein_coding	-	2/11	-	-	-	-	-	-	-	rs72085277	-	1	-	EntrezGene	10864	-	-	-	-	-	RefSeq	-	TCTGTCT	TCTGTCT	-	-	-	-	-	-	-	-	-	-	-	-	-
rs72085277	11:126241853-126241857	TCT	intron_variant	MODIFIER	ST3GAL4	6484	Transcript	NM_001348397.2	protein_coding	-	2/11	-	-	-	-	-	-	-	rs72085277	-	1	-	EntrezGene	10864	-	-	-	-	-	RefSeq	-	TCTGTCT	TCTGTCT	-	-	-	0.1941	-	-	-	-	-	-	-	-	-
rs72085277	11:126241853-126241857	TCTGTCTGTCT	intron_variant	MODIFIER	ST3GAL4	6484	Transcript	NM_001348397.2	protein_coding	-	2/11	-	-	-	-	-	-	-	rs72085277	-	1	-	EntrezGene	10864	-	-	-	-	-	RefSeq	-	TCTGTCT	TCTGTCT	-	-	-	-	-	-	-	-	-	-	-	-	-
rs72085277	11:126241853-126241857	TCT	intron_variant	MODIFIER	ST3GAL4	6484	Transcript	NM_001348398.2	protein_coding	-	1/10	-	-	-	-	-	-	-	rs72085277	-	1	-	EntrezGene	10864	-	-	-	-	-	RefSeq	-	TCTGTCT	TCTGTCT	-	-	-	0.1941	-	-	-	-	-	-	-	-	-
rs72085277	11:126241853-126241857	TCTGTCTGTCT	intron_variant	MODIFIER	ST3GAL4	6484	Transcript	NM_001348398.2	protein_coding	-	1/10	-	-	-	-	-	-	-	rs72085277	-	1	-	EntrezGene	10864	-	-	-	-	-	RefSeq	-	TCTGTCT	TCTGTCT	-	-	-	-	-	-	-	-	-	-	-	-	-
rs72085277	11:126241853-126241857	TCT	intron_variant	MODIFIER	ST3GAL4	6484	Transcript	NM_001348399.2	protein_coding	-	1/10	-	-	-	-	-	-	-	rs72085277	-	1	-	EntrezGene	10864	-	-	-	-	-	RefSeq	-	TCTGTCT	TCTGTCT	-	-	-	0.1941	-	-	-	-	-	-	-	-	-
rs72085277	11:126241853-126241857	TCTGTCTGTCT	intron_variant	MODIFIER	ST3GAL4	6484	Transcript	NM_001348399.2	protein_coding	-	1/10	-	-	-	-	-	-	-	rs72085277	-	1	-	EntrezGene	10864	-	-	-	-	-	RefSeq	-	TCTGTCT	TCTGTCT	-	-	-	-	-	-	-	-	-	-	-	-	-
rs72085277	11:126241853-126241857	TCT	intron_variant	MODIFIER	ST3GAL4	6484	Transcript	NM_001348400.2	protein_coding	-	1/10	-	-	-	-	-	-	-	rs72085277	-	1	-	EntrezGene	10864	-	-	-	-	-	RefSeq	-	TCTGTCT	TCTGTCT	-	-	-	0.1941	-	-	-	-	-	-	-	-	-
rs72085277	11:126241853-126241857	TCTGTCTGTCT	intron_variant	MODIFIER	ST3GAL4	6484	Transcript	NM_001348400.2	protein_coding	-	1/10	-	-	-	-	-	-	-	rs72085277	-	1	-	EntrezGene	10864	-	-	-	-	-	RefSeq	-	TCTGTCT	TCTGTCT	-	-	-	-	-	-	-	-	-	-	-	-	-
rs72085277	11:126241853-126241857	TCT	intron_variant	MODIFIER	ST3GAL4	6484	Transcript	NM_006278.3	protein_coding	-	1/10	-	-	-	-	-	-	-	rs72085277	-	1	-	EntrezGene	10864	-	-	-	-	-	RefSeq	-	TCTGTCT	TCTGTCT	-	-	-	0.1941	-	-	-	-	-	-	-	-	-
rs72085277	11:126241853-126241857	TCTGTCTGTCT	intron_variant	MODIFIER	ST3GAL4	6484	Transcript	NM_006278.3	protein_coding	-	1/10	-	-	-	-	-	-	-	rs72085277	-	1	-	EntrezGene	10864	-	-	-	-	-	RefSeq	-	TCTGTCT	TCTGTCT	-	-	-	-	-	-	-	-	-	-	-	-	-
rs72085277	11:126241853-126241857	TCT	intron_variant,non_coding_transcript_variant	MODIFIER	ST3GAL4	6484	Transcript	NR_145671.2	misc_RNA	-	1/10	-	-	-	-	-	-	-	rs72085277	-	1	-	EntrezGene	10864	-	-	-	-	-	RefSeq	-	TCTGTCT	TCTGTCT	-	-	-	0.1941	-	-	-	-	-	-	-	-	-
rs72085277	11:126241853-126241857	TCTGTCTGTCT	intron_variant,non_coding_transcript_variant	MODIFIER	ST3GAL4	6484	Transcript	NR_145671.2	misc_RNA	-	1/10	-	-	-	-	-	-	-	rs72085277	-	1	-	EntrezGene	10864	-	-	-	-	-	RefSeq	-	TCTGTCT	TCTGTCT	-	-	-	-	-	-	-	-	-	-	-	-	-
rs10893499	11:126241979-126241979	A	intron_variant	MODIFIER	ST3GAL4	ENSG00000110080	Transcript	ENST00000227495.6	protein_coding	-	1/10	-	-	-	-	-	-	-	rs10893499	-	1	-	HGNC	10864	-	-	-	-	-	Ensembl	-	G	G	-	-	-	0.1941	-	-	1	27784733,29507422	-	-	-	-	-
rs10893499	11:126241979-126241979	A	intron_variant	MODIFIER	ST3GAL4	ENSG00000110080	Transcript	ENST00000356132.4	protein_coding	-	1/10	-	-	-	-	-	-	-	rs10893499	-	1	-	HGNC	10864	-	-	-	-	-	Ensembl	-	G	G	-	-	-	0.1941	-	-	1	27784733,29507422	-	-	-	-	-
rs10893499	11:126241979-126241979	A	intron_variant	MODIFIER	ST3GAL4	ENSG00000110080	Transcript	ENST00000444328.2	protein_coding	-	1/10	-	-	-	-	-	-	-	rs10893499	-	1	-	HGNC	10864	-	-	-	-	-	Ensembl	-	G	G	-	-	-	0.1941	-	-	1	27784733,29507422	-	-	-	-	-
rs10893499	11:126241979-126241979	A	upstream_gene_variant	MODIFIER	ST3GAL4	ENSG00000110080	Transcript	ENST00000528605.1	retained_intron	-	-	-	-	-	-	-	-	-	rs10893499	2936	1	-	HGNC	10864	-	-	-	-	-	Ensembl	-	G	G	-	-	-	0.1941	-	-	1	27784733,29507422	-	-	-	-	-
rs10893499	11:126241979-126241979	A	intron_variant	MODIFIER	ST3GAL4	ENSG00000110080	Transcript	ENST00000530591.1	protein_coding	-	1/10	-	-	-	-	-	-	-	rs10893499	-	1	-	HGNC	10864	-	-	-	-	-	Ensembl	-	G	G	-	-	-	0.1941	-	-	1	27784733,29507422	-	-	-	-	-
rs10893499	11:126241979-126241979	A	intron_variant,NMD_transcript_variant	MODIFIER	ST3GAL4	ENSG00000110080	Transcript	ENST00000531217.1	nonsense_mediated_decay	-	1/9	-	-	-	-	-	-	-	rs10893499	-	1	-	HGNC	10864	-	-	-	-	-	Ensembl	-	G	G	-	-	-	0.1941	-	-	1	27784733,29507422	-	-	-	-	-
rs10893499	11:126241979-126241979	A	intron_variant	MODIFIER	ST3GAL4	ENSG00000110080	Transcript	ENST00000534083.1	protein_coding	-	1/10	-	-	-	-	-	-	-	rs10893499	-	1	-	HGNC	10864	-	-	-	-	-	Ensembl	-	G	G	-	-	-	0.1941	-	-	1	27784733,29507422	-	-	-	-	-
rs10893499	11:126241979-126241979	A	intron_variant,NMD_transcript_variant	MODIFIER	ST3GAL4	ENSG00000110080	Transcript	ENST00000534733.2	nonsense_mediated_decay	-	2/4	-	-	-	-	-	-	-	rs10893499	-	1	-	HGNC	10864	-	-	-	-	-	Ensembl	-	G	G	-	-	-	0.1941	-	-	1	27784733,29507422	-	-	-	-	-
rs10893499	11:126241979-126241979	A	intron_variant	MODIFIER	ST3GAL4	6484	Transcript	NM_001254757.2	protein_coding	-	1/10	-	-	-	-	-	-	-	rs10893499	-	1	-	EntrezGene	10864	-	-	-	-	-	RefSeq	-	G	G	-	-	-	0.1941	-	-	1	27784733,29507422	-	-	-	-	-
rs10893499	11:126241979-126241979	A	intron_variant	MODIFIER	ST3GAL4	6484	Transcript	NM_001348396.2	protein_coding	-	2/11	-	-	-	-	-	-	-	rs10893499	-	1	-	EntrezGene	10864	-	-	-	-	-	RefSeq	-	G	G	-	-	-	0.1941	-	-	1	27784733,29507422	-	-	-	-	-
rs10893499	11:126241979-126241979	A	intron_variant	MODIFIER	ST3GAL4	6484	Transcript	NM_001348397.2	protein_coding	-	2/11	-	-	-	-	-	-	-	rs10893499	-	1	-	EntrezGene	10864	-	-	-	-	-	RefSeq	-	G	G	-	-	-	0.1941	-	-	1	27784733,29507422	-	-	-	-	-
rs10893499	11:126241979-126241979	A	intron_variant	MODIFIER	ST3GAL4	6484	Transcript	NM_001348398.2	protein_coding	-	1/10	-	-	-	-	-	-	-	rs10893499	-	1	-	EntrezGene	10864	-	-	-	-	-	RefSeq	-	G	G	-	-	-	0.1941	-	-	1	27784733,29507422	-	-	-	-	-
rs10893499	11:126241979-126241979	A	intron_variant	MODIFIER	ST3GAL4	6484	Transcript	NM_001348399.2	protein_coding	-	1/10	-	-	-	-	-	-	-	rs10893499	-	1	-	EntrezGene	10864	-	-	-	-	-	RefSeq	-	G	G	-	-	-	0.1941	-	-	1	27784733,29507422	-	-	-	-	-
rs10893499	11:126241979-126241979	A	intron_variant	MODIFIER	ST3GAL4	6484	Transcript	NM_001348400.2	protein_coding	-	1/10	-	-	-	-	-	-	-	rs10893499	-	1	-	EntrezGene	10864	-	-	-	-	-	RefSeq	-	G	G	-	-	-	0.1941	-	-	1	27784733,29507422	-	-	-	-	-
rs10893499	11:126241979-126241979	A	intron_variant	MODIFIER	ST3GAL4	6484	Transcript	NM_006278.3	protein_coding	-	1/10	-	-	-	-	-	-	-	rs10893499	-	1	-	EntrezGene	10864	-	-	-	-	-	RefSeq	-	G	G	-	-	-	0.1941	-	-	1	27784733,29507422	-	-	-	-	-
rs10893499	11:126241979-126241979	A	intron_variant,non_coding_transcript_variant	MODIFIER	ST3GAL4	6484	Transcript	NR_145671.2	misc_RNA	-	1/10	-	-	-	-	-	-	-	rs10893499	-	1	-	EntrezGene	10864	-	-	-	-	-	RefSeq	-	G	G	-	-	-	0.1941	-	-	1	27784733,29507422	-	-	-	-	-
rs4055111	11:126242147-126242147	A	intron_variant	MODIFIER	ST3GAL4	ENSG00000110080	Transcript	ENST00000227495.6	protein_coding	-	1/10	-	-	-	-	-	-	-	rs4055111	-	1	-	HGNC	10864	-	-	-	-	-	Ensembl	-	T	T	-	-	-	-	-	-	-	-	-	-	-	-	-
rs4055111	11:126242147-126242147	C	intron_variant	MODIFIER	ST3GAL4	ENSG00000110080	Transcript	ENST00000227495.6	protein_coding	-	1/10	-	-	-	-	-	-	-	rs4055111	-	1	-	HGNC	10864	-	-	-	-	-	Ensembl	-	T	T	-	-	-	-	-	-	-	-	-	-	-	-	-
rs4055111	11:126242147-126242147	G	intron_variant	MODIFIER	ST3GAL4	ENSG00000110080	Transcript	ENST00000227495.6	protein_coding	-	1/10	-	-	-	-	-	-	-	rs4055111	-	1	-	HGNC	10864	-	-	-	-	-	Ensembl	-	T	T	-	-	-	0.2025	-	-	-	-	-	-	-	-	-
rs4055111	11:126242147-126242147	A	intron_variant	MODIFIER	ST3GAL4	ENSG00000110080	Transcript	ENST00000356132.4	protein_coding	-	1/10	-	-	-	-	-	-	-	rs4055111	-	1	-	HGNC	10864	-	-	-	-	-	Ensembl	-	T	T	-	-	-	-	-	-	-	-	-	-	-	-	-
rs4055111	11:126242147-126242147	C	intron_variant	MODIFIER	ST3GAL4	ENSG00000110080	Transcript	ENST00000356132.4	protein_coding	-	1/10	-	-	-	-	-	-	-	rs4055111	-	1	-	HGNC	10864	-	-	-	-	-	Ensembl	-	T	T	-	-	-	-	-	-	-	-	-	-	-	-	-
rs4055111	11:126242147-126242147	G	intron_variant	MODIFIER	ST3GAL4	ENSG00000110080	Transcript	ENST00000356132.4	protein_coding	-	1/10	-	-	-	-	-	-	-	rs4055111	-	1	-	HGNC	10864	-	-	-	-	-	Ensembl	-	T	T	-	-	-	0.2025	-	-	-	-	-	-	-	-	-
rs4055111	11:126242147-126242147	A	intron_variant	MODIFIER	ST3GAL4	ENSG00000110080	Transcript	ENST00000444328.2	protein_coding	-	1/10	-	-	-	-	-	-	-	rs4055111	-	1	-	HGNC	10864	-	-	-	-	-	Ensembl	-	T	T	-	-	-	-	-	-	-	-	-	-	-	-	-
rs4055111	11:126242147-126242147	C	intron_variant	MODIFIER	ST3GAL4	ENSG00000110080	Transcript	ENST00000444328.2	protein_coding	-	1/10	-	-	-	-	-	-	-	rs4055111	-	1	-	HGNC	10864	-	-	-	-	-	Ensembl	-	T	T	-	-	-	-	-	-	-	-	-	-	-	-	-
rs4055111	11:126242147-126242147	G	intron_variant	MODIFIER	ST3GAL4	ENSG00000110080	Transcript	ENST00000444328.2	protein_coding	-	1/10	-	-	-	-	-	-	-	rs4055111	-	1	-	HGNC	10864	-	-	-	-	-	Ensembl	-	T	T	-	-	-	0.2025	-	-	-	-	-	-	-	-	-
rs4055111	11:126242147-126242147	A	upstream_gene_variant	MODIFIER	ST3GAL4	ENSG00000110080	Transcript	ENST00000528605.1	retained_intron	-	-	-	-	-	-	-	-	-	rs4055111	2768	1	-	HGNC	10864	-	-	-	-	-	Ensembl	-	T	T	-	-	-	-	-	-	-	-	-	-	-	-	-
rs4055111	11:126242147-126242147	C	upstream_gene_variant	MODIFIER	ST3GAL4	ENSG00000110080	Transcript	ENST00000528605.1	retained_intron	-	-	-	-	-	-	-	-	-	rs4055111	2768	1	-	HGNC	10864	-	-	-	-	-	Ensembl	-	T	T	-	-	-	-	-	-	-	-	-	-	-	-	-
rs4055111	11:126242147-126242147	G	upstream_gene_variant	MODIFIER	ST3GAL4	ENSG00000110080	Transcript	ENST00000528605.1	retained_intron	-	-	-	-	-	-	-	-	-	rs4055111	2768	1	-	HGNC	10864	-	-	-	-	-	Ensembl	-	T	T	-	-	-	0.2025	-	-	-	-	-	-	-	-	-
rs4055111	11:126242147-126242147	A	intron_variant	MODIFIER	ST3GAL4	ENSG00000110080	Transcript	ENST00000530591.1	protein_coding	-	1/10	-	-	-	-	-	-	-	rs4055111	-	1	-	HGNC	10864	-	-	-	-	-	Ensembl	-	T	T	-	-	-	-	-	-	-	-	-	-	-	-	-
rs4055111	11:126242147-126242147	C	intron_variant	MODIFIER	ST3GAL4	ENSG00000110080	Transcript	ENST00000530591.1	protein_coding	-	1/10	-	-	-	-	-	-	-	rs4055111	-	1	-	HGNC	10864	-	-	-	-	-	Ensembl	-	T	T	-	-	-	-	-	-	-	-	-	-	-	-	-
rs4055111	11:126242147-126242147	G	intron_variant	MODIFIER	ST3GAL4	ENSG00000110080	Transcript	ENST00000530591.1	protein_coding	-	1/10	-	-	-	-	-	-	-	rs4055111	-	1	-	HGNC	10864	-	-	-	-	-	Ensembl	-	T	T	-	-	-	0.2025	-	-	-	-	-	-	-	-	-
rs4055111	11:126242147-126242147	A	intron_variant,NMD_transcript_variant	MODIFIER	ST3GAL4	ENSG00000110080	Transcript	ENST00000531217.1	nonsense_mediated_decay	-	1/9	-	-	-	-	-	-	-	rs4055111	-	1	-	HGNC	10864	-	-	-	-	-	Ensembl	-	T	T	-	-	-	-	-	-	-	-	-	-	-	-	-
rs4055111	11:126242147-126242147	C	intron_variant,NMD_transcript_variant	MODIFIER	ST3GAL4	ENSG00000110080	Transcript	ENST00000531217.1	nonsense_mediated_decay	-	1/9	-	-	-	-	-	-	-	rs4055111	-	1	-	HGNC	10864	-	-	-	-	-	Ensembl	-	T	T	-	-	-	-	-	-	-	-	-	-	-	-	-
rs4055111	11:126242147-126242147	G	intron_variant,NMD_transcript_variant	MODIFIER	ST3GAL4	ENSG00000110080	Transcript	ENST00000531217.1	nonsense_mediated_decay	-	1/9	-	-	-	-	-	-	-	rs4055111	-	1	-	HGNC	10864	-	-	-	-	-	Ensembl	-	T	T	-	-	-	0.2025	-	-	-	-	-	-	-	-	-
rs4055111	11:126242147-126242147	A	intron_variant	MODIFIER	ST3GAL4	ENSG00000110080	Transcript	ENST00000534083.1	protein_coding	-	1/10	-	-	-	-	-	-	-	rs4055111	-	1	-	HGNC	10864	-	-	-	-	-	Ensembl	-	T	T	-	-	-	-	-	-	-	-	-	-	-	-	-
rs4055111	11:126242147-126242147	C	intron_variant	MODIFIER	ST3GAL4	ENSG00000110080	Transcript	ENST00000534083.1	protein_coding	-	1/10	-	-	-	-	-	-	-	rs4055111	-	1	-	HGNC	10864	-	-	-	-	-	Ensembl	-	T	T	-	-	-	-	-	-	-	-	-	-	-	-	-
rs4055111	11:126242147-126242147	G	intron_variant	MODIFIER	ST3GAL4	ENSG00000110080	Transcript	ENST00000534083.1	protein_coding	-	1/10	-	-	-	-	-	-	-	rs4055111	-	1	-	HGNC	10864	-	-	-	-	-	Ensembl	-	T	T	-	-	-	0.2025	-	-	-	-	-	-	-	-	-
rs4055111	11:126242147-126242147	A	intron_variant,NMD_transcript_variant	MODIFIER	ST3GAL4	ENSG00000110080	Transcript	ENST00000534733.2	nonsense_mediated_decay	-	2/4	-	-	-	-	-	-	-	rs4055111	-	1	-	HGNC	10864	-	-	-	-	-	Ensembl	-	T	T	-	-	-	-	-	-	-	-	-	-	-	-	-
rs4055111	11:126242147-126242147	C	intron_variant,NMD_transcript_variant	MODIFIER	ST3GAL4	ENSG00000110080	Transcript	ENST00000534733.2	nonsense_mediated_decay	-	2/4	-	-	-	-	-	-	-	rs4055111	-	1	-	HGNC	10864	-	-	-	-	-	Ensembl	-	T	T	-	-	-	-	-	-	-	-	-	-	-	-	-
rs4055111	11:126242147-126242147	G	intron_variant,NMD_transcript_variant	MODIFIER	ST3GAL4	ENSG00000110080	Transcript	ENST00000534733.2	nonsense_mediated_decay	-	2/4	-	-	-	-	-	-	-	rs4055111	-	1	-	HGNC	10864	-	-	-	-	-	Ensembl	-	T	T	-	-	-	0.2025	-	-	-	-	-	-	-	-	-
rs4055111	11:126242147-126242147	A	intron_variant	MODIFIER	ST3GAL4	6484	Transcript	NM_001254757.2	protein_coding	-	1/10	-	-	-	-	-	-	-	rs4055111	-	1	-	EntrezGene	10864	-	-	-	-	-	RefSeq	-	T	T	-	-	-	-	-	-	-	-	-	-	-	-	-
rs4055111	11:126242147-126242147	C	intron_variant	MODIFIER	ST3GAL4	6484	Transcript	NM_001254757.2	protein_coding	-	1/10	-	-	-	-	-	-	-	rs4055111	-	1	-	EntrezGene	10864	-	-	-	-	-	RefSeq	-	T	T	-	-	-	-	-	-	-	-	-	-	-	-	-
rs4055111	11:126242147-126242147	G	intron_variant	MODIFIER	ST3GAL4	6484	Transcript	NM_001254757.2	protein_coding	-	1/10	-	-	-	-	-	-	-	rs4055111	-	1	-	EntrezGene	10864	-	-	-	-	-	RefSeq	-	T	T	-	-	-	0.2025	-	-	-	-	-	-	-	-	-
rs4055111	11:126242147-126242147	A	intron_variant	MODIFIER	ST3GAL4	6484	Transcript	NM_001348396.2	protein_coding	-	2/11	-	-	-	-	-	-	-	rs4055111	-	1	-	EntrezGene	10864	-	-	-	-	-	RefSeq	-	T	T	-	-	-	-	-	-	-	-	-	-	-	-	-
rs4055111	11:126242147-126242147	C	intron_variant	MODIFIER	ST3GAL4	6484	Transcript	NM_001348396.2	protein_coding	-	2/11	-	-	-	-	-	-	-	rs4055111	-	1	-	EntrezGene	10864	-	-	-	-	-	RefSeq	-	T	T	-	-	-	-	-	-	-	-	-	-	-	-	-
rs4055111	11:126242147-126242147	G	intron_variant	MODIFIER	ST3GAL4	6484	Transcript	NM_001348396.2	protein_coding	-	2/11	-	-	-	-	-	-	-	rs4055111	-	1	-	EntrezGene	10864	-	-	-	-	-	RefSeq	-	T	T	-	-	-	0.2025	-	-	-	-	-	-	-	-	-
rs4055111	11:126242147-126242147	A	intron_variant	MODIFIER	ST3GAL4	6484	Transcript	NM_001348397.2	protein_coding	-	2/11	-	-	-	-	-	-	-	rs4055111	-	1	-	EntrezGene	10864	-	-	-	-	-	RefSeq	-	T	T	-	-	-	-	-	-	-	-	-	-	-	-	-
rs4055111	11:126242147-126242147	C	intron_variant	MODIFIER	ST3GAL4	6484	Transcript	NM_001348397.2	protein_coding	-	2/11	-	-	-	-	-	-	-	rs4055111	-	1	-	EntrezGene	10864	-	-	-	-	-	RefSeq	-	T	T	-	-	-	-	-	-	-	-	-	-	-	-	-
rs4055111	11:126242147-126242147	G	intron_variant	MODIFIER	ST3GAL4	6484	Transcript	NM_001348397.2	protein_coding	-	2/11	-	-	-	-	-	-	-	rs4055111	-	1	-	EntrezGene	10864	-	-	-	-	-	RefSeq	-	T	T	-	-	-	0.2025	-	-	-	-	-	-	-	-	-
rs4055111	11:126242147-126242147	A	intron_variant	MODIFIER	ST3GAL4	6484	Transcript	NM_001348398.2	protein_coding	-	1/10	-	-	-	-	-	-	-	rs4055111	-	1	-	EntrezGene	10864	-	-	-	-	-	RefSeq	-	T	T	-	-	-	-	-	-	-	-	-	-	-	-	-
rs4055111	11:126242147-126242147	C	intron_variant	MODIFIER	ST3GAL4	6484	Transcript	NM_001348398.2	protein_coding	-	1/10	-	-	-	-	-	-	-	rs4055111	-	1	-	EntrezGene	10864	-	-	-	-	-	RefSeq	-	T	T	-	-	-	-	-	-	-	-	-	-	-	-	-
rs4055111	11:126242147-126242147	G	intron_variant	MODIFIER	ST3GAL4	6484	Transcript	NM_001348398.2	protein_coding	-	1/10	-	-	-	-	-	-	-	rs4055111	-	1	-	EntrezGene	10864	-	-	-	-	-	RefSeq	-	T	T	-	-	-	0.2025	-	-	-	-	-	-	-	-	-
rs4055111	11:126242147-126242147	A	intron_variant	MODIFIER	ST3GAL4	6484	Transcript	NM_001348399.2	protein_coding	-	1/10	-	-	-	-	-	-	-	rs4055111	-	1	-	EntrezGene	10864	-	-	-	-	-	RefSeq	-	T	T	-	-	-	-	-	-	-	-	-	-	-	-	-
rs4055111	11:126242147-126242147	C	intron_variant	MODIFIER	ST3GAL4	6484	Transcript	NM_001348399.2	protein_coding	-	1/10	-	-	-	-	-	-	-	rs4055111	-	1	-	EntrezGene	10864	-	-	-	-	-	RefSeq	-	T	T	-	-	-	-	-	-	-	-	-	-	-	-	-
rs4055111	11:126242147-126242147	G	intron_variant	MODIFIER	ST3GAL4	6484	Transcript	NM_001348399.2	protein_coding	-	1/10	-	-	-	-	-	-	-	rs4055111	-	1	-	EntrezGene	10864	-	-	-	-	-	RefSeq	-	T	T	-	-	-	0.2025	-	-	-	-	-	-	-	-	-
rs4055111	11:126242147-126242147	A	intron_variant	MODIFIER	ST3GAL4	6484	Transcript	NM_001348400.2	protein_coding	-	1/10	-	-	-	-	-	-	-	rs4055111	-	1	-	EntrezGene	10864	-	-	-	-	-	RefSeq	-	T	T	-	-	-	-	-	-	-	-	-	-	-	-	-
rs4055111	11:126242147-126242147	C	intron_variant	MODIFIER	ST3GAL4	6484	Transcript	NM_001348400.2	protein_coding	-	1/10	-	-	-	-	-	-	-	rs4055111	-	1	-	EntrezGene	10864	-	-	-	-	-	RefSeq	-	T	T	-	-	-	-	-	-	-	-	-	-	-	-	-
rs4055111	11:126242147-126242147	G	intron_variant	MODIFIER	ST3GAL4	6484	Transcript	NM_001348400.2	protein_coding	-	1/10	-	-	-	-	-	-	-	rs4055111	-	1	-	EntrezGene	10864	-	-	-	-	-	RefSeq	-	T	T	-	-	-	0.2025	-	-	-	-	-	-	-	-	-
rs4055111	11:126242147-126242147	A	intron_variant	MODIFIER	ST3GAL4	6484	Transcript	NM_006278.3	protein_coding	-	1/10	-	-	-	-	-	-	-	rs4055111	-	1	-	EntrezGene	10864	-	-	-	-	-	RefSeq	-	T	T	-	-	-	-	-	-	-	-	-	-	-	-	-
rs4055111	11:126242147-126242147	C	intron_variant	MODIFIER	ST3GAL4	6484	Transcript	NM_006278.3	protein_coding	-	1/10	-	-	-	-	-	-	-	rs4055111	-	1	-	EntrezGene	10864	-	-	-	-	-	RefSeq	-	T	T	-	-	-	-	-	-	-	-	-	-	-	-	-
rs4055111	11:126242147-126242147	G	intron_variant	MODIFIER	ST3GAL4	6484	Transcript	NM_006278.3	protein_coding	-	1/10	-	-	-	-	-	-	-	rs4055111	-	1	-	EntrezGene	10864	-	-	-	-	-	RefSeq	-	T	T	-	-	-	0.2025	-	-	-	-	-	-	-	-	-
rs4055111	11:126242147-126242147	A	intron_variant,non_coding_transcript_variant	MODIFIER	ST3GAL4	6484	Transcript	NR_145671.2	misc_RNA	-	1/10	-	-	-	-	-	-	-	rs4055111	-	1	-	EntrezGene	10864	-	-	-	-	-	RefSeq	-	T	T	-	-	-	-	-	-	-	-	-	-	-	-	-
rs4055111	11:126242147-126242147	C	intron_variant,non_coding_transcript_variant	MODIFIER	ST3GAL4	6484	Transcript	NR_145671.2	misc_RNA	-	1/10	-	-	-	-	-	-	-	rs4055111	-	1	-	EntrezGene	10864	-	-	-	-	-	RefSeq	-	T	T	-	-	-	-	-	-	-	-	-	-	-	-	-
rs4055111	11:126242147-126242147	G	intron_variant,non_coding_transcript_variant	MODIFIER	ST3GAL4	6484	Transcript	NR_145671.2	misc_RNA	-	1/10	-	-	-	-	-	-	-	rs4055111	-	1	-	EntrezGene	10864	-	-	-	-	-	RefSeq	-	T	T	-	-	-	0.2025	-	-	-	-	-	-	-	-	-
rs9704688	11:126242372-126242372	T	intron_variant	MODIFIER	ST3GAL4	ENSG00000110080	Transcript	ENST00000227495.6	protein_coding	-	1/10	-	-	-	-	-	-	-	rs9704688	-	1	-	HGNC	10864	-	-	-	-	-	Ensembl	-	C	C	-	-	-	0.2065	-	-	-	-	-	-	-	-	-
rs9704688	11:126242372-126242372	T	intron_variant	MODIFIER	ST3GAL4	ENSG00000110080	Transcript	ENST00000356132.4	protein_coding	-	1/10	-	-	-	-	-	-	-	rs9704688	-	1	-	HGNC	10864	-	-	-	-	-	Ensembl	-	C	C	-	-	-	0.2065	-	-	-	-	-	-	-	-	-
rs9704688	11:126242372-126242372	T	intron_variant	MODIFIER	ST3GAL4	ENSG00000110080	Transcript	ENST00000444328.2	protein_coding	-	1/10	-	-	-	-	-	-	-	rs9704688	-	1	-	HGNC	10864	-	-	-	-	-	Ensembl	-	C	C	-	-	-	0.2065	-	-	-	-	-	-	-	-	-
rs9704688	11:126242372-126242372	T	upstream_gene_variant	MODIFIER	ST3GAL4	ENSG00000110080	Transcript	ENST00000528605.1	retained_intron	-	-	-	-	-	-	-	-	-	rs9704688	2543	1	-	HGNC	10864	-	-	-	-	-	Ensembl	-	C	C	-	-	-	0.2065	-	-	-	-	-	-	-	-	-
rs9704688	11:126242372-126242372	T	intron_variant	MODIFIER	ST3GAL4	ENSG00000110080	Transcript	ENST00000530591.1	protein_coding	-	1/10	-	-	-	-	-	-	-	rs9704688	-	1	-	HGNC	10864	-	-	-	-	-	Ensembl	-	C	C	-	-	-	0.2065	-	-	-	-	-	-	-	-	-
rs9704688	11:126242372-126242372	T	intron_variant,NMD_transcript_variant	MODIFIER	ST3GAL4	ENSG00000110080	Transcript	ENST00000531217.1	nonsense_mediated_decay	-	1/9	-	-	-	-	-	-	-	rs9704688	-	1	-	HGNC	10864	-	-	-	-	-	Ensembl	-	C	C	-	-	-	0.2065	-	-	-	-	-	-	-	-	-
rs9704688	11:126242372-126242372	T	intron_variant	MODIFIER	ST3GAL4	ENSG00000110080	Transcript	ENST00000534083.1	protein_coding	-	1/10	-	-	-	-	-	-	-	rs9704688	-	1	-	HGNC	10864	-	-	-	-	-	Ensembl	-	C	C	-	-	-	0.2065	-	-	-	-	-	-	-	-	-
rs9704688	11:126242372-126242372	T	intron_variant,NMD_transcript_variant	MODIFIER	ST3GAL4	ENSG00000110080	Transcript	ENST00000534733.2	nonsense_mediated_decay	-	2/4	-	-	-	-	-	-	-	rs9704688	-	1	-	HGNC	10864	-	-	-	-	-	Ensembl	-	C	C	-	-	-	0.2065	-	-	-	-	-	-	-	-	-
rs9704688	11:126242372-126242372	T	intron_variant	MODIFIER	ST3GAL4	6484	Transcript	NM_001254757.2	protein_coding	-	1/10	-	-	-	-	-	-	-	rs9704688	-	1	-	EntrezGene	10864	-	-	-	-	-	RefSeq	-	C	C	-	-	-	0.2065	-	-	-	-	-	-	-	-	-
rs9704688	11:126242372-126242372	T	intron_variant	MODIFIER	ST3GAL4	6484	Transcript	NM_001348396.2	protein_coding	-	2/11	-	-	-	-	-	-	-	rs9704688	-	1	-	EntrezGene	10864	-	-	-	-	-	RefSeq	-	C	C	-	-	-	0.2065	-	-	-	-	-	-	-	-	-
rs9704688	11:126242372-126242372	T	intron_variant	MODIFIER	ST3GAL4	6484	Transcript	NM_001348397.2	protein_coding	-	2/11	-	-	-	-	-	-	-	rs9704688	-	1	-	EntrezGene	10864	-	-	-	-	-	RefSeq	-	C	C	-	-	-	0.2065	-	-	-	-	-	-	-	-	-
rs9704688	11:126242372-126242372	T	intron_variant	MODIFIER	ST3GAL4	6484	Transcript	NM_001348398.2	protein_coding	-	1/10	-	-	-	-	-	-	-	rs9704688	-	1	-	EntrezGene	10864	-	-	-	-	-	RefSeq	-	C	C	-	-	-	0.2065	-	-	-	-	-	-	-	-	-
rs9704688	11:126242372-126242372	T	intron_variant	MODIFIER	ST3GAL4	6484	Transcript	NM_001348399.2	protein_coding	-	1/10	-	-	-	-	-	-	-	rs9704688	-	1	-	EntrezGene	10864	-	-	-	-	-	RefSeq	-	C	C	-	-	-	0.2065	-	-	-	-	-	-	-	-	-
rs9704688	11:126242372-126242372	T	intron_variant	MODIFIER	ST3GAL4	6484	Transcript	NM_001348400.2	protein_coding	-	1/10	-	-	-	-	-	-	-	rs9704688	-	1	-	EntrezGene	10864	-	-	-	-	-	RefSeq	-	C	C	-	-	-	0.2065	-	-	-	-	-	-	-	-	-
rs9704688	11:126242372-126242372	T	intron_variant	MODIFIER	ST3GAL4	6484	Transcript	NM_006278.3	protein_coding	-	1/10	-	-	-	-	-	-	-	rs9704688	-	1	-	EntrezGene	10864	-	-	-	-	-	RefSeq	-	C	C	-	-	-	0.2065	-	-	-	-	-	-	-	-	-
rs9704688	11:126242372-126242372	T	intron_variant,non_coding_transcript_variant	MODIFIER	ST3GAL4	6484	Transcript	NR_145671.2	misc_RNA	-	1/10	-	-	-	-	-	-	-	rs9704688	-	1	-	EntrezGene	10864	-	-	-	-	-	RefSeq	-	C	C	-	-	-	0.2065	-	-	-	-	-	-	-	-	-
rs11220459	11:126242546-126242546	A	intron_variant	MODIFIER	ST3GAL4	ENSG00000110080	Transcript	ENST00000227495.6	protein_coding	-	1/10	-	-	-	-	-	-	-	rs11220459	-	1	-	HGNC	10864	-	-	-	-	-	Ensembl	-	G	G	-	-	-	-	-	-	-	-	-	-	-	-	-
rs11220459	11:126242546-126242546	C	intron_variant	MODIFIER	ST3GAL4	ENSG00000110080	Transcript	ENST00000227495.6	protein_coding	-	1/10	-	-	-	-	-	-	-	rs11220459	-	1	-	HGNC	10864	-	-	-	-	-	Ensembl	-	G	G	-	-	-	0.2069	-	-	-	-	-	-	-	-	-
rs11220459	11:126242546-126242546	A	intron_variant	MODIFIER	ST3GAL4	ENSG00000110080	Transcript	ENST00000356132.4	protein_coding	-	1/10	-	-	-	-	-	-	-	rs11220459	-	1	-	HGNC	10864	-	-	-	-	-	Ensembl	-	G	G	-	-	-	-	-	-	-	-	-	-	-	-	-
rs11220459	11:126242546-126242546	C	intron_variant	MODIFIER	ST3GAL4	ENSG00000110080	Transcript	ENST00000356132.4	protein_coding	-	1/10	-	-	-	-	-	-	-	rs11220459	-	1	-	HGNC	10864	-	-	-	-	-	Ensembl	-	G	G	-	-	-	0.2069	-	-	-	-	-	-	-	-	-
rs11220459	11:126242546-126242546	A	intron_variant	MODIFIER	ST3GAL4	ENSG00000110080	Transcript	ENST00000444328.2	protein_coding	-	1/10	-	-	-	-	-	-	-	rs11220459	-	1	-	HGNC	10864	-	-	-	-	-	Ensembl	-	G	G	-	-	-	-	-	-	-	-	-	-	-	-	-
rs11220459	11:126242546-126242546	C	intron_variant	MODIFIER	ST3GAL4	ENSG00000110080	Transcript	ENST00000444328.2	protein_coding	-	1/10	-	-	-	-	-	-	-	rs11220459	-	1	-	HGNC	10864	-	-	-	-	-	Ensembl	-	G	G	-	-	-	0.2069	-	-	-	-	-	-	-	-	-
rs11220459	11:126242546-126242546	A	upstream_gene_variant	MODIFIER	ST3GAL4	ENSG00000110080	Transcript	ENST00000528605.1	retained_intron	-	-	-	-	-	-	-	-	-	rs11220459	2369	1	-	HGNC	10864	-	-	-	-	-	Ensembl	-	G	G	-	-	-	-	-	-	-	-	-	-	-	-	-
rs11220459	11:126242546-126242546	C	upstream_gene_variant	MODIFIER	ST3GAL4	ENSG00000110080	Transcript	ENST00000528605.1	retained_intron	-	-	-	-	-	-	-	-	-	rs11220459	2369	1	-	HGNC	10864	-	-	-	-	-	Ensembl	-	G	G	-	-	-	0.2069	-	-	-	-	-	-	-	-	-
rs11220459	11:126242546-126242546	A	intron_variant	MODIFIER	ST3GAL4	ENSG00000110080	Transcript	ENST00000530591.1	protein_coding	-	1/10	-	-	-	-	-	-	-	rs11220459	-	1	-	HGNC	10864	-	-	-	-	-	Ensembl	-	G	G	-	-	-	-	-	-	-	-	-	-	-	-	-
rs11220459	11:126242546-126242546	C	intron_variant	MODIFIER	ST3GAL4	ENSG00000110080	Transcript	ENST00000530591.1	protein_coding	-	1/10	-	-	-	-	-	-	-	rs11220459	-	1	-	HGNC	10864	-	-	-	-	-	Ensembl	-	G	G	-	-	-	0.2069	-	-	-	-	-	-	-	-	-
rs11220459	11:126242546-126242546	A	intron_variant,NMD_transcript_variant	MODIFIER	ST3GAL4	ENSG00000110080	Transcript	ENST00000531217.1	nonsense_mediated_decay	-	1/9	-	-	-	-	-	-	-	rs11220459	-	1	-	HGNC	10864	-	-	-	-	-	Ensembl	-	G	G	-	-	-	-	-	-	-	-	-	-	-	-	-
rs11220459	11:126242546-126242546	C	intron_variant,NMD_transcript_variant	MODIFIER	ST3GAL4	ENSG00000110080	Transcript	ENST00000531217.1	nonsense_mediated_decay	-	1/9	-	-	-	-	-	-	-	rs11220459	-	1	-	HGNC	10864	-	-	-	-	-	Ensembl	-	G	G	-	-	-	0.2069	-	-	-	-	-	-	-	-	-
rs11220459	11:126242546-126242546	A	intron_variant	MODIFIER	ST3GAL4	ENSG00000110080	Transcript	ENST00000534083.1	protein_coding	-	1/10	-	-	-	-	-	-	-	rs11220459	-	1	-	HGNC	10864	-	-	-	-	-	Ensembl	-	G	G	-	-	-	-	-	-	-	-	-	-	-	-	-
rs11220459	11:126242546-126242546	C	intron_variant	MODIFIER	ST3GAL4	ENSG00000110080	Transcript	ENST00000534083.1	protein_coding	-	1/10	-	-	-	-	-	-	-	rs11220459	-	1	-	HGNC	10864	-	-	-	-	-	Ensembl	-	G	G	-	-	-	0.2069	-	-	-	-	-	-	-	-	-
rs11220459	11:126242546-126242546	A	intron_variant,NMD_transcript_variant	MODIFIER	ST3GAL4	ENSG00000110080	Transcript	ENST00000534733.2	nonsense_mediated_decay	-	2/4	-	-	-	-	-	-	-	rs11220459	-	1	-	HGNC	10864	-	-	-	-	-	Ensembl	-	G	G	-	-	-	-	-	-	-	-	-	-	-	-	-
rs11220459	11:126242546-126242546	C	intron_variant,NMD_transcript_variant	MODIFIER	ST3GAL4	ENSG00000110080	Transcript	ENST00000534733.2	nonsense_mediated_decay	-	2/4	-	-	-	-	-	-	-	rs11220459	-	1	-	HGNC	10864	-	-	-	-	-	Ensembl	-	G	G	-	-	-	0.2069	-	-	-	-	-	-	-	-	-
rs11220459	11:126242546-126242546	A	intron_variant	MODIFIER	ST3GAL4	6484	Transcript	NM_001254757.2	protein_coding	-	1/10	-	-	-	-	-	-	-	rs11220459	-	1	-	EntrezGene	10864	-	-	-	-	-	RefSeq	-	G	G	-	-	-	-	-	-	-	-	-	-	-	-	-
rs11220459	11:126242546-126242546	C	intron_variant	MODIFIER	ST3GAL4	6484	Transcript	NM_001254757.2	protein_coding	-	1/10	-	-	-	-	-	-	-	rs11220459	-	1	-	EntrezGene	10864	-	-	-	-	-	RefSeq	-	G	G	-	-	-	0.2069	-	-	-	-	-	-	-	-	-
rs11220459	11:126242546-126242546	A	intron_variant	MODIFIER	ST3GAL4	6484	Transcript	NM_001348396.2	protein_coding	-	2/11	-	-	-	-	-	-	-	rs11220459	-	1	-	EntrezGene	10864	-	-	-	-	-	RefSeq	-	G	G	-	-	-	-	-	-	-	-	-	-	-	-	-
rs11220459	11:126242546-126242546	C	intron_variant	MODIFIER	ST3GAL4	6484	Transcript	NM_001348396.2	protein_coding	-	2/11	-	-	-	-	-	-	-	rs11220459	-	1	-	EntrezGene	10864	-	-	-	-	-	RefSeq	-	G	G	-	-	-	0.2069	-	-	-	-	-	-	-	-	-
rs11220459	11:126242546-126242546	A	intron_variant	MODIFIER	ST3GAL4	6484	Transcript	NM_001348397.2	protein_coding	-	2/11	-	-	-	-	-	-	-	rs11220459	-	1	-	EntrezGene	10864	-	-	-	-	-	RefSeq	-	G	G	-	-	-	-	-	-	-	-	-	-	-	-	-
rs11220459	11:126242546-126242546	C	intron_variant	MODIFIER	ST3GAL4	6484	Transcript	NM_001348397.2	protein_coding	-	2/11	-	-	-	-	-	-	-	rs11220459	-	1	-	EntrezGene	10864	-	-	-	-	-	RefSeq	-	G	G	-	-	-	0.2069	-	-	-	-	-	-	-	-	-
rs11220459	11:126242546-126242546	A	intron_variant	MODIFIER	ST3GAL4	6484	Transcript	NM_001348398.2	protein_coding	-	1/10	-	-	-	-	-	-	-	rs11220459	-	1	-	EntrezGene	10864	-	-	-	-	-	RefSeq	-	G	G	-	-	-	-	-	-	-	-	-	-	-	-	-
rs11220459	11:126242546-126242546	C	intron_variant	MODIFIER	ST3GAL4	6484	Transcript	NM_001348398.2	protein_coding	-	1/10	-	-	-	-	-	-	-	rs11220459	-	1	-	EntrezGene	10864	-	-	-	-	-	RefSeq	-	G	G	-	-	-	0.2069	-	-	-	-	-	-	-	-	-
rs11220459	11:126242546-126242546	A	intron_variant	MODIFIER	ST3GAL4	6484	Transcript	NM_001348399.2	protein_coding	-	1/10	-	-	-	-	-	-	-	rs11220459	-	1	-	EntrezGene	10864	-	-	-	-	-	RefSeq	-	G	G	-	-	-	-	-	-	-	-	-	-	-	-	-
rs11220459	11:126242546-126242546	C	intron_variant	MODIFIER	ST3GAL4	6484	Transcript	NM_001348399.2	protein_coding	-	1/10	-	-	-	-	-	-	-	rs11220459	-	1	-	EntrezGene	10864	-	-	-	-	-	RefSeq	-	G	G	-	-	-	0.2069	-	-	-	-	-	-	-	-	-
rs11220459	11:126242546-126242546	A	intron_variant	MODIFIER	ST3GAL4	6484	Transcript	NM_001348400.2	protein_coding	-	1/10	-	-	-	-	-	-	-	rs11220459	-	1	-	EntrezGene	10864	-	-	-	-	-	RefSeq	-	G	G	-	-	-	-	-	-	-	-	-	-	-	-	-
rs11220459	11:126242546-126242546	C	intron_variant	MODIFIER	ST3GAL4	6484	Transcript	NM_001348400.2	protein_coding	-	1/10	-	-	-	-	-	-	-	rs11220459	-	1	-	EntrezGene	10864	-	-	-	-	-	RefSeq	-	G	G	-	-	-	0.2069	-	-	-	-	-	-	-	-	-
rs11220459	11:126242546-126242546	A	intron_variant	MODIFIER	ST3GAL4	6484	Transcript	NM_006278.3	protein_coding	-	1/10	-	-	-	-	-	-	-	rs11220459	-	1	-	EntrezGene	10864	-	-	-	-	-	RefSeq	-	G	G	-	-	-	-	-	-	-	-	-	-	-	-	-
rs11220459	11:126242546-126242546	C	intron_variant	MODIFIER	ST3GAL4	6484	Transcript	NM_006278.3	protein_coding	-	1/10	-	-	-	-	-	-	-	rs11220459	-	1	-	EntrezGene	10864	-	-	-	-	-	RefSeq	-	G	G	-	-	-	0.2069	-	-	-	-	-	-	-	-	-
rs11220459	11:126242546-126242546	A	intron_variant,non_coding_transcript_variant	MODIFIER	ST3GAL4	6484	Transcript	NR_145671.2	misc_RNA	-	1/10	-	-	-	-	-	-	-	rs11220459	-	1	-	EntrezGene	10864	-	-	-	-	-	RefSeq	-	G	G	-	-	-	-	-	-	-	-	-	-	-	-	-
rs11220459	11:126242546-126242546	C	intron_variant,non_coding_transcript_variant	MODIFIER	ST3GAL4	6484	Transcript	NR_145671.2	misc_RNA	-	1/10	-	-	-	-	-	-	-	rs11220459	-	1	-	EntrezGene	10864	-	-	-	-	-	RefSeq	-	G	G	-	-	-	0.2069	-	-	-	-	-	-	-	-	-
rs11220459	11:126242546-126242546	A	regulatory_region_variant	MODIFIER	-	-	RegulatoryFeature	ENSR00001019205	promoter_flanking_region	-	-	-	-	-	-	-	-	-	rs11220459	-	-	-	-	-	-	-	-	-	-	-	-	-	-	-	-	-	-	-	-	-	-	-	-	-	-	-
rs11220459	11:126242546-126242546	C	regulatory_region_variant	MODIFIER	-	-	RegulatoryFeature	ENSR00001019205	promoter_flanking_region	-	-	-	-	-	-	-	-	-	rs11220459	-	-	-	-	-	-	-	-	-	-	-	-	-	-	-	-	-	0.2069	-	-	-	-	-	-	-	-	-
rs7121123	11:126243709-126243709	G	intron_variant	MODIFIER	ST3GAL4	ENSG00000110080	Transcript	ENST00000227495.6	protein_coding	-	1/10	-	-	-	-	-	-	-	rs7121123,COSV57106441	-	1	-	HGNC	10864	-	-	-	-	-	Ensembl	-	A	A	-	-	-	0.2119	-	0,1	0,1	-	-	-	-	-	-
rs7121123	11:126243709-126243709	G	intron_variant	MODIFIER	ST3GAL4	ENSG00000110080	Transcript	ENST00000356132.4	protein_coding	-	1/10	-	-	-	-	-	-	-	rs7121123,COSV57106441	-	1	-	HGNC	10864	-	-	-	-	-	Ensembl	-	A	A	-	-	-	0.2119	-	0,1	0,1	-	-	-	-	-	-
rs7121123	11:126243709-126243709	G	intron_variant	MODIFIER	ST3GAL4	ENSG00000110080	Transcript	ENST00000444328.2	protein_coding	-	1/10	-	-	-	-	-	-	-	rs7121123,COSV57106441	-	1	-	HGNC	10864	-	-	-	-	-	Ensembl	-	A	A	-	-	-	0.2119	-	0,1	0,1	-	-	-	-	-	-
rs7121123	11:126243709-126243709	G	upstream_gene_variant	MODIFIER	ST3GAL4	ENSG00000110080	Transcript	ENST00000528605.1	retained_intron	-	-	-	-	-	-	-	-	-	rs7121123,COSV57106441	1206	1	-	HGNC	10864	-	-	-	-	-	Ensembl	-	A	A	-	-	-	0.2119	-	0,1	0,1	-	-	-	-	-	-
rs7121123	11:126243709-126243709	G	intron_variant	MODIFIER	ST3GAL4	ENSG00000110080	Transcript	ENST00000530591.1	protein_coding	-	1/10	-	-	-	-	-	-	-	rs7121123,COSV57106441	-	1	-	HGNC	10864	-	-	-	-	-	Ensembl	-	A	A	-	-	-	0.2119	-	0,1	0,1	-	-	-	-	-	-
rs7121123	11:126243709-126243709	G	intron_variant,NMD_transcript_variant	MODIFIER	ST3GAL4	ENSG00000110080	Transcript	ENST00000531217.1	nonsense_mediated_decay	-	1/9	-	-	-	-	-	-	-	rs7121123,COSV57106441	-	1	-	HGNC	10864	-	-	-	-	-	Ensembl	-	A	A	-	-	-	0.2119	-	0,1	0,1	-	-	-	-	-	-
rs7121123	11:126243709-126243709	G	intron_variant	MODIFIER	ST3GAL4	ENSG00000110080	Transcript	ENST00000534083.1	protein_coding	-	1/10	-	-	-	-	-	-	-	rs7121123,COSV57106441	-	1	-	HGNC	10864	-	-	-	-	-	Ensembl	-	A	A	-	-	-	0.2119	-	0,1	0,1	-	-	-	-	-	-
rs7121123	11:126243709-126243709	G	intron_variant,NMD_transcript_variant	MODIFIER	ST3GAL4	ENSG00000110080	Transcript	ENST00000534733.2	nonsense_mediated_decay	-	2/4	-	-	-	-	-	-	-	rs7121123,COSV57106441	-	1	-	HGNC	10864	-	-	-	-	-	Ensembl	-	A	A	-	-	-	0.2119	-	0,1	0,1	-	-	-	-	-	-
rs7121123	11:126243709-126243709	G	intron_variant	MODIFIER	ST3GAL4	6484	Transcript	NM_001254757.2	protein_coding	-	1/10	-	-	-	-	-	-	-	rs7121123,COSV57106441	-	1	-	EntrezGene	10864	-	-	-	-	-	RefSeq	-	A	A	-	-	-	0.2119	-	0,1	0,1	-	-	-	-	-	-
rs7121123	11:126243709-126243709	G	intron_variant	MODIFIER	ST3GAL4	6484	Transcript	NM_001348396.2	protein_coding	-	2/11	-	-	-	-	-	-	-	rs7121123,COSV57106441	-	1	-	EntrezGene	10864	-	-	-	-	-	RefSeq	-	A	A	-	-	-	0.2119	-	0,1	0,1	-	-	-	-	-	-
rs7121123	11:126243709-126243709	G	intron_variant	MODIFIER	ST3GAL4	6484	Transcript	NM_001348397.2	protein_coding	-	2/11	-	-	-	-	-	-	-	rs7121123,COSV57106441	-	1	-	EntrezGene	10864	-	-	-	-	-	RefSeq	-	A	A	-	-	-	0.2119	-	0,1	0,1	-	-	-	-	-	-
rs7121123	11:126243709-126243709	G	intron_variant	MODIFIER	ST3GAL4	6484	Transcript	NM_001348398.2	protein_coding	-	1/10	-	-	-	-	-	-	-	rs7121123,COSV57106441	-	1	-	EntrezGene	10864	-	-	-	-	-	RefSeq	-	A	A	-	-	-	0.2119	-	0,1	0,1	-	-	-	-	-	-
rs7121123	11:126243709-126243709	G	intron_variant	MODIFIER	ST3GAL4	6484	Transcript	NM_001348399.2	protein_coding	-	1/10	-	-	-	-	-	-	-	rs7121123,COSV57106441	-	1	-	EntrezGene	10864	-	-	-	-	-	RefSeq	-	A	A	-	-	-	0.2119	-	0,1	0,1	-	-	-	-	-	-
rs7121123	11:126243709-126243709	G	intron_variant	MODIFIER	ST3GAL4	6484	Transcript	NM_001348400.2	protein_coding	-	1/10	-	-	-	-	-	-	-	rs7121123,COSV57106441	-	1	-	EntrezGene	10864	-	-	-	-	-	RefSeq	-	A	A	-	-	-	0.2119	-	0,1	0,1	-	-	-	-	-	-
rs7121123	11:126243709-126243709	G	intron_variant	MODIFIER	ST3GAL4	6484	Transcript	NM_006278.3	protein_coding	-	1/10	-	-	-	-	-	-	-	rs7121123,COSV57106441	-	1	-	EntrezGene	10864	-	-	-	-	-	RefSeq	-	A	A	-	-	-	0.2119	-	0,1	0,1	-	-	-	-	-	-
rs7121123	11:126243709-126243709	G	intron_variant,non_coding_transcript_variant	MODIFIER	ST3GAL4	6484	Transcript	NR_145671.2	misc_RNA	-	1/10	-	-	-	-	-	-	-	rs7121123,COSV57106441	-	1	-	EntrezGene	10864	-	-	-	-	-	RefSeq	-	A	A	-	-	-	0.2119	-	0,1	0,1	-	-	-	-	-	-
rs7121123	11:126243709-126243709	G	regulatory_region_variant	MODIFIER	-	-	RegulatoryFeature	ENSR00001019205	promoter_flanking_region	-	-	-	-	-	-	-	-	-	rs7121123,COSV57106441	-	-	-	-	-	-	-	-	-	-	-	-	-	-	-	-	-	0.2119	-	0,1	0,1	-	-	-	-	-	-
rs11220462	11:126243952-126243952	A	intron_variant	MODIFIER	ST3GAL4	ENSG00000110080	Transcript	ENST00000227495.6	protein_coding	-	1/10	-	-	-	-	-	-	-	rs11220462,COSV57107158	-	1	-	HGNC	10864	-	-	-	-	-	Ensembl	-	G	G	-	-	-	0.1528	-	0,1	1,1	21860704,21862702,24097068,20686565,25086711,26295473,31011892,30926973,29507422,28334899	-	-	-	-	-
rs11220462	11:126243952-126243952	A	intron_variant	MODIFIER	ST3GAL4	ENSG00000110080	Transcript	ENST00000356132.4	protein_coding	-	1/10	-	-	-	-	-	-	-	rs11220462,COSV57107158	-	1	-	HGNC	10864	-	-	-	-	-	Ensembl	-	G	G	-	-	-	0.1528	-	0,1	1,1	21860704,21862702,24097068,20686565,25086711,26295473,31011892,30926973,29507422,28334899	-	-	-	-	-
rs11220462	11:126243952-126243952	A	intron_variant	MODIFIER	ST3GAL4	ENSG00000110080	Transcript	ENST00000444328.2	protein_coding	-	1/10	-	-	-	-	-	-	-	rs11220462,COSV57107158	-	1	-	HGNC	10864	-	-	-	-	-	Ensembl	-	G	G	-	-	-	0.1528	-	0,1	1,1	21860704,21862702,24097068,20686565,25086711,26295473,31011892,30926973,29507422,28334899	-	-	-	-	-
rs11220462	11:126243952-126243952	A	upstream_gene_variant	MODIFIER	ST3GAL4	ENSG00000110080	Transcript	ENST00000528605.1	retained_intron	-	-	-	-	-	-	-	-	-	rs11220462,COSV57107158	963	1	-	HGNC	10864	-	-	-	-	-	Ensembl	-	G	G	-	-	-	0.1528	-	0,1	1,1	21860704,21862702,24097068,20686565,25086711,26295473,31011892,30926973,29507422,28334899	-	-	-	-	-
rs11220462	11:126243952-126243952	A	intron_variant	MODIFIER	ST3GAL4	ENSG00000110080	Transcript	ENST00000530591.1	protein_coding	-	1/10	-	-	-	-	-	-	-	rs11220462,COSV57107158	-	1	-	HGNC	10864	-	-	-	-	-	Ensembl	-	G	G	-	-	-	0.1528	-	0,1	1,1	21860704,21862702,24097068,20686565,25086711,26295473,31011892,30926973,29507422,28334899	-	-	-	-	-
rs11220462	11:126243952-126243952	A	intron_variant,NMD_transcript_variant	MODIFIER	ST3GAL4	ENSG00000110080	Transcript	ENST00000531217.1	nonsense_mediated_decay	-	1/9	-	-	-	-	-	-	-	rs11220462,COSV57107158	-	1	-	HGNC	10864	-	-	-	-	-	Ensembl	-	G	G	-	-	-	0.1528	-	0,1	1,1	21860704,21862702,24097068,20686565,25086711,26295473,31011892,30926973,29507422,28334899	-	-	-	-	-
rs11220462	11:126243952-126243952	A	intron_variant	MODIFIER	ST3GAL4	ENSG00000110080	Transcript	ENST00000534083.1	protein_coding	-	1/10	-	-	-	-	-	-	-	rs11220462,COSV57107158	-	1	-	HGNC	10864	-	-	-	-	-	Ensembl	-	G	G	-	-	-	0.1528	-	0,1	1,1	21860704,21862702,24097068,20686565,25086711,26295473,31011892,30926973,29507422,28334899	-	-	-	-	-
rs11220462	11:126243952-126243952	A	intron_variant,NMD_transcript_variant	MODIFIER	ST3GAL4	ENSG00000110080	Transcript	ENST00000534733.2	nonsense_mediated_decay	-	2/4	-	-	-	-	-	-	-	rs11220462,COSV57107158	-	1	-	HGNC	10864	-	-	-	-	-	Ensembl	-	G	G	-	-	-	0.1528	-	0,1	1,1	21860704,21862702,24097068,20686565,25086711,26295473,31011892,30926973,29507422,28334899	-	-	-	-	-
rs11220462	11:126243952-126243952	A	intron_variant	MODIFIER	ST3GAL4	6484	Transcript	NM_001254757.2	protein_coding	-	1/10	-	-	-	-	-	-	-	rs11220462,COSV57107158	-	1	-	EntrezGene	10864	-	-	-	-	-	RefSeq	-	G	G	-	-	-	0.1528	-	0,1	1,1	21860704,21862702,24097068,20686565,25086711,26295473,31011892,30926973,29507422,28334899	-	-	-	-	-
rs11220462	11:126243952-126243952	A	intron_variant	MODIFIER	ST3GAL4	6484	Transcript	NM_001348396.2	protein_coding	-	2/11	-	-	-	-	-	-	-	rs11220462,COSV57107158	-	1	-	EntrezGene	10864	-	-	-	-	-	RefSeq	-	G	G	-	-	-	0.1528	-	0,1	1,1	21860704,21862702,24097068,20686565,25086711,26295473,31011892,30926973,29507422,28334899	-	-	-	-	-
rs11220462	11:126243952-126243952	A	intron_variant	MODIFIER	ST3GAL4	6484	Transcript	NM_001348397.2	protein_coding	-	2/11	-	-	-	-	-	-	-	rs11220462,COSV57107158	-	1	-	EntrezGene	10864	-	-	-	-	-	RefSeq	-	G	G	-	-	-	0.1528	-	0,1	1,1	21860704,21862702,24097068,20686565,25086711,26295473,31011892,30926973,29507422,28334899	-	-	-	-	-
rs11220462	11:126243952-126243952	A	intron_variant	MODIFIER	ST3GAL4	6484	Transcript	NM_001348398.2	protein_coding	-	1/10	-	-	-	-	-	-	-	rs11220462,COSV57107158	-	1	-	EntrezGene	10864	-	-	-	-	-	RefSeq	-	G	G	-	-	-	0.1528	-	0,1	1,1	21860704,21862702,24097068,20686565,25086711,26295473,31011892,30926973,29507422,28334899	-	-	-	-	-
rs11220462	11:126243952-126243952	A	intron_variant	MODIFIER	ST3GAL4	6484	Transcript	NM_001348399.2	protein_coding	-	1/10	-	-	-	-	-	-	-	rs11220462,COSV57107158	-	1	-	EntrezGene	10864	-	-	-	-	-	RefSeq	-	G	G	-	-	-	0.1528	-	0,1	1,1	21860704,21862702,24097068,20686565,25086711,26295473,31011892,30926973,29507422,28334899	-	-	-	-	-
rs11220462	11:126243952-126243952	A	intron_variant	MODIFIER	ST3GAL4	6484	Transcript	NM_001348400.2	protein_coding	-	1/10	-	-	-	-	-	-	-	rs11220462,COSV57107158	-	1	-	EntrezGene	10864	-	-	-	-	-	RefSeq	-	G	G	-	-	-	0.1528	-	0,1	1,1	21860704,21862702,24097068,20686565,25086711,26295473,31011892,30926973,29507422,28334899	-	-	-	-	-
rs11220462	11:126243952-126243952	A	intron_variant	MODIFIER	ST3GAL4	6484	Transcript	NM_006278.3	protein_coding	-	1/10	-	-	-	-	-	-	-	rs11220462,COSV57107158	-	1	-	EntrezGene	10864	-	-	-	-	-	RefSeq	-	G	G	-	-	-	0.1528	-	0,1	1,1	21860704,21862702,24097068,20686565,25086711,26295473,31011892,30926973,29507422,28334899	-	-	-	-	-
rs11220462	11:126243952-126243952	A	intron_variant,non_coding_transcript_variant	MODIFIER	ST3GAL4	6484	Transcript	NR_145671.2	misc_RNA	-	1/10	-	-	-	-	-	-	-	rs11220462,COSV57107158	-	1	-	EntrezGene	10864	-	-	-	-	-	RefSeq	-	G	G	-	-	-	0.1528	-	0,1	1,1	21860704,21862702,24097068,20686565,25086711,26295473,31011892,30926973,29507422,28334899	-	-	-	-	-
rs11220462	11:126243952-126243952	A	regulatory_region_variant	MODIFIER	-	-	RegulatoryFeature	ENSR00001019205	promoter_flanking_region	-	-	-	-	-	-	-	-	-	rs11220462,COSV57107158	-	-	-	-	-	-	-	-	-	-	-	-	-	-	-	-	-	0.1528	-	0,1	1,1	21860704,21862702,24097068,20686565,25086711,26295473,31011892,30926973,29507422,28334899	-	-	-	-	-
rs7940893	11:126246076-126246076	A	intron_variant	MODIFIER	ST3GAL4	ENSG00000110080	Transcript	ENST00000227495.6	protein_coding	-	1/10	-	-	-	-	-	-	-	rs7940893	-	1	-	HGNC	10864	-	-	-	-	-	Ensembl	-	T	T	-	-	-	-	-	-	-	-	-	-	-	-	-
rs7940893	11:126246076-126246076	C	intron_variant	MODIFIER	ST3GAL4	ENSG00000110080	Transcript	ENST00000227495.6	protein_coding	-	1/10	-	-	-	-	-	-	-	rs7940893	-	1	-	HGNC	10864	-	-	-	-	-	Ensembl	-	T	T	-	-	-	0.2206	-	-	-	-	-	-	-	-	-
rs7940893	11:126246076-126246076	A	intron_variant	MODIFIER	ST3GAL4	ENSG00000110080	Transcript	ENST00000356132.4	protein_coding	-	1/10	-	-	-	-	-	-	-	rs7940893	-	1	-	HGNC	10864	-	-	-	-	-	Ensembl	-	T	T	-	-	-	-	-	-	-	-	-	-	-	-	-
rs7940893	11:126246076-126246076	C	intron_variant	MODIFIER	ST3GAL4	ENSG00000110080	Transcript	ENST00000356132.4	protein_coding	-	1/10	-	-	-	-	-	-	-	rs7940893	-	1	-	HGNC	10864	-	-	-	-	-	Ensembl	-	T	T	-	-	-	0.2206	-	-	-	-	-	-	-	-	-
rs7940893	11:126246076-126246076	A	intron_variant	MODIFIER	ST3GAL4	ENSG00000110080	Transcript	ENST00000444328.2	protein_coding	-	1/10	-	-	-	-	-	-	-	rs7940893	-	1	-	HGNC	10864	-	-	-	-	-	Ensembl	-	T	T	-	-	-	-	-	-	-	-	-	-	-	-	-
rs7940893	11:126246076-126246076	C	intron_variant	MODIFIER	ST3GAL4	ENSG00000110080	Transcript	ENST00000444328.2	protein_coding	-	1/10	-	-	-	-	-	-	-	rs7940893	-	1	-	HGNC	10864	-	-	-	-	-	Ensembl	-	T	T	-	-	-	0.2206	-	-	-	-	-	-	-	-	-
rs7940893	11:126246076-126246076	A	intron_variant,non_coding_transcript_variant	MODIFIER	ST3GAL4	ENSG00000110080	Transcript	ENST00000528605.1	retained_intron	-	1/7	-	-	-	-	-	-	-	rs7940893	-	1	-	HGNC	10864	-	-	-	-	-	Ensembl	-	T	T	-	-	-	-	-	-	-	-	-	-	-	-	-
rs7940893	11:126246076-126246076	C	intron_variant,non_coding_transcript_variant	MODIFIER	ST3GAL4	ENSG00000110080	Transcript	ENST00000528605.1	retained_intron	-	1/7	-	-	-	-	-	-	-	rs7940893	-	1	-	HGNC	10864	-	-	-	-	-	Ensembl	-	T	T	-	-	-	0.2206	-	-	-	-	-	-	-	-	-
rs7940893	11:126246076-126246076	A	intron_variant	MODIFIER	ST3GAL4	ENSG00000110080	Transcript	ENST00000530591.1	protein_coding	-	1/10	-	-	-	-	-	-	-	rs7940893	-	1	-	HGNC	10864	-	-	-	-	-	Ensembl	-	T	T	-	-	-	-	-	-	-	-	-	-	-	-	-
rs7940893	11:126246076-126246076	C	intron_variant	MODIFIER	ST3GAL4	ENSG00000110080	Transcript	ENST00000530591.1	protein_coding	-	1/10	-	-	-	-	-	-	-	rs7940893	-	1	-	HGNC	10864	-	-	-	-	-	Ensembl	-	T	T	-	-	-	0.2206	-	-	-	-	-	-	-	-	-
rs7940893	11:126246076-126246076	A	intron_variant,NMD_transcript_variant	MODIFIER	ST3GAL4	ENSG00000110080	Transcript	ENST00000531217.1	nonsense_mediated_decay	-	1/9	-	-	-	-	-	-	-	rs7940893	-	1	-	HGNC	10864	-	-	-	-	-	Ensembl	-	T	T	-	-	-	-	-	-	-	-	-	-	-	-	-
rs7940893	11:126246076-126246076	C	intron_variant,NMD_transcript_variant	MODIFIER	ST3GAL4	ENSG00000110080	Transcript	ENST00000531217.1	nonsense_mediated_decay	-	1/9	-	-	-	-	-	-	-	rs7940893	-	1	-	HGNC	10864	-	-	-	-	-	Ensembl	-	T	T	-	-	-	0.2206	-	-	-	-	-	-	-	-	-
rs7940893	11:126246076-126246076	A	intron_variant	MODIFIER	ST3GAL4	ENSG00000110080	Transcript	ENST00000534083.1	protein_coding	-	1/10	-	-	-	-	-	-	-	rs7940893	-	1	-	HGNC	10864	-	-	-	-	-	Ensembl	-	T	T	-	-	-	-	-	-	-	-	-	-	-	-	-
rs7940893	11:126246076-126246076	C	intron_variant	MODIFIER	ST3GAL4	ENSG00000110080	Transcript	ENST00000534083.1	protein_coding	-	1/10	-	-	-	-	-	-	-	rs7940893	-	1	-	HGNC	10864	-	-	-	-	-	Ensembl	-	T	T	-	-	-	0.2206	-	-	-	-	-	-	-	-	-
rs7940893	11:126246076-126246076	A	intron_variant,NMD_transcript_variant	MODIFIER	ST3GAL4	ENSG00000110080	Transcript	ENST00000534733.2	nonsense_mediated_decay	-	2/4	-	-	-	-	-	-	-	rs7940893	-	1	-	HGNC	10864	-	-	-	-	-	Ensembl	-	T	T	-	-	-	-	-	-	-	-	-	-	-	-	-
rs7940893	11:126246076-126246076	C	intron_variant,NMD_transcript_variant	MODIFIER	ST3GAL4	ENSG00000110080	Transcript	ENST00000534733.2	nonsense_mediated_decay	-	2/4	-	-	-	-	-	-	-	rs7940893	-	1	-	HGNC	10864	-	-	-	-	-	Ensembl	-	T	T	-	-	-	0.2206	-	-	-	-	-	-	-	-	-
rs7940893	11:126246076-126246076	A	intron_variant	MODIFIER	ST3GAL4	6484	Transcript	NM_001254757.2	protein_coding	-	1/10	-	-	-	-	-	-	-	rs7940893	-	1	-	EntrezGene	10864	-	-	-	-	-	RefSeq	-	T	T	-	-	-	-	-	-	-	-	-	-	-	-	-
rs7940893	11:126246076-126246076	C	intron_variant	MODIFIER	ST3GAL4	6484	Transcript	NM_001254757.2	protein_coding	-	1/10	-	-	-	-	-	-	-	rs7940893	-	1	-	EntrezGene	10864	-	-	-	-	-	RefSeq	-	T	T	-	-	-	0.2206	-	-	-	-	-	-	-	-	-
rs7940893	11:126246076-126246076	A	intron_variant	MODIFIER	ST3GAL4	6484	Transcript	NM_001348396.2	protein_coding	-	2/11	-	-	-	-	-	-	-	rs7940893	-	1	-	EntrezGene	10864	-	-	-	-	-	RefSeq	-	T	T	-	-	-	-	-	-	-	-	-	-	-	-	-
rs7940893	11:126246076-126246076	C	intron_variant	MODIFIER	ST3GAL4	6484	Transcript	NM_001348396.2	protein_coding	-	2/11	-	-	-	-	-	-	-	rs7940893	-	1	-	EntrezGene	10864	-	-	-	-	-	RefSeq	-	T	T	-	-	-	0.2206	-	-	-	-	-	-	-	-	-
rs7940893	11:126246076-126246076	A	intron_variant	MODIFIER	ST3GAL4	6484	Transcript	NM_001348397.2	protein_coding	-	2/11	-	-	-	-	-	-	-	rs7940893	-	1	-	EntrezGene	10864	-	-	-	-	-	RefSeq	-	T	T	-	-	-	-	-	-	-	-	-	-	-	-	-
rs7940893	11:126246076-126246076	C	intron_variant	MODIFIER	ST3GAL4	6484	Transcript	NM_001348397.2	protein_coding	-	2/11	-	-	-	-	-	-	-	rs7940893	-	1	-	EntrezGene	10864	-	-	-	-	-	RefSeq	-	T	T	-	-	-	0.2206	-	-	-	-	-	-	-	-	-
rs7940893	11:126246076-126246076	A	intron_variant	MODIFIER	ST3GAL4	6484	Transcript	NM_001348398.2	protein_coding	-	1/10	-	-	-	-	-	-	-	rs7940893	-	1	-	EntrezGene	10864	-	-	-	-	-	RefSeq	-	T	T	-	-	-	-	-	-	-	-	-	-	-	-	-
rs7940893	11:126246076-126246076	C	intron_variant	MODIFIER	ST3GAL4	6484	Transcript	NM_001348398.2	protein_coding	-	1/10	-	-	-	-	-	-	-	rs7940893	-	1	-	EntrezGene	10864	-	-	-	-	-	RefSeq	-	T	T	-	-	-	0.2206	-	-	-	-	-	-	-	-	-
rs7940893	11:126246076-126246076	A	intron_variant	MODIFIER	ST3GAL4	6484	Transcript	NM_001348399.2	protein_coding	-	1/10	-	-	-	-	-	-	-	rs7940893	-	1	-	EntrezGene	10864	-	-	-	-	-	RefSeq	-	T	T	-	-	-	-	-	-	-	-	-	-	-	-	-
rs7940893	11:126246076-126246076	C	intron_variant	MODIFIER	ST3GAL4	6484	Transcript	NM_001348399.2	protein_coding	-	1/10	-	-	-	-	-	-	-	rs7940893	-	1	-	EntrezGene	10864	-	-	-	-	-	RefSeq	-	T	T	-	-	-	0.2206	-	-	-	-	-	-	-	-	-
rs7940893	11:126246076-126246076	A	intron_variant	MODIFIER	ST3GAL4	6484	Transcript	NM_001348400.2	protein_coding	-	1/10	-	-	-	-	-	-	-	rs7940893	-	1	-	EntrezGene	10864	-	-	-	-	-	RefSeq	-	T	T	-	-	-	-	-	-	-	-	-	-	-	-	-
rs7940893	11:126246076-126246076	C	intron_variant	MODIFIER	ST3GAL4	6484	Transcript	NM_001348400.2	protein_coding	-	1/10	-	-	-	-	-	-	-	rs7940893	-	1	-	EntrezGene	10864	-	-	-	-	-	RefSeq	-	T	T	-	-	-	0.2206	-	-	-	-	-	-	-	-	-
rs7940893	11:126246076-126246076	A	intron_variant	MODIFIER	ST3GAL4	6484	Transcript	NM_006278.3	protein_coding	-	1/10	-	-	-	-	-	-	-	rs7940893	-	1	-	EntrezGene	10864	-	-	-	-	-	RefSeq	-	T	T	-	-	-	-	-	-	-	-	-	-	-	-	-
rs7940893	11:126246076-126246076	C	intron_variant	MODIFIER	ST3GAL4	6484	Transcript	NM_006278.3	protein_coding	-	1/10	-	-	-	-	-	-	-	rs7940893	-	1	-	EntrezGene	10864	-	-	-	-	-	RefSeq	-	T	T	-	-	-	0.2206	-	-	-	-	-	-	-	-	-
rs7940893	11:126246076-126246076	A	intron_variant,non_coding_transcript_variant	MODIFIER	ST3GAL4	6484	Transcript	NR_145671.2	misc_RNA	-	1/10	-	-	-	-	-	-	-	rs7940893	-	1	-	EntrezGene	10864	-	-	-	-	-	RefSeq	-	T	T	-	-	-	-	-	-	-	-	-	-	-	-	-
rs7940893	11:126246076-126246076	C	intron_variant,non_coding_transcript_variant	MODIFIER	ST3GAL4	6484	Transcript	NR_145671.2	misc_RNA	-	1/10	-	-	-	-	-	-	-	rs7940893	-	1	-	EntrezGene	10864	-	-	-	-	-	RefSeq	-	T	T	-	-	-	0.2206	-	-	-	-	-	-	-	-	-
rs7940893	11:126246076-126246076	A	regulatory_region_variant	MODIFIER	-	-	RegulatoryFeature	ENSR00001019205	promoter_flanking_region	-	-	-	-	-	-	-	-	-	rs7940893	-	-	-	-	-	-	-	-	-	-	-	-	-	-	-	-	-	-	-	-	-	-	-	-	-	-	-
rs7940893	11:126246076-126246076	C	regulatory_region_variant	MODIFIER	-	-	RegulatoryFeature	ENSR00001019205	promoter_flanking_region	-	-	-	-	-	-	-	-	-	rs7940893	-	-	-	-	-	-	-	-	-	-	-	-	-	-	-	-	-	0.2206	-	-	-	-	-	-	-	-	-
rs11220463	11:126248211-126248211	C	intron_variant	MODIFIER	ST3GAL4	ENSG00000110080	Transcript	ENST00000227495.6	protein_coding	-	1/10	-	-	-	-	-	-	-	rs11220463	-	1	-	HGNC	10864	-	-	-	-	-	Ensembl	-	A	A	-	-	-	-	-	-	1	27286809,27584569,29507422	-	-	-	-	-
rs11220463	11:126248211-126248211	T	intron_variant	MODIFIER	ST3GAL4	ENSG00000110080	Transcript	ENST00000227495.6	protein_coding	-	1/10	-	-	-	-	-	-	-	rs11220463	-	1	-	HGNC	10864	-	-	-	-	-	Ensembl	-	A	A	-	-	-	0.1542	-	-	1	27286809,27584569,29507422	-	-	-	-	-
rs11220463	11:126248211-126248211	C	intron_variant	MODIFIER	ST3GAL4	ENSG00000110080	Transcript	ENST00000356132.4	protein_coding	-	1/10	-	-	-	-	-	-	-	rs11220463	-	1	-	HGNC	10864	-	-	-	-	-	Ensembl	-	A	A	-	-	-	-	-	-	1	27286809,27584569,29507422	-	-	-	-	-
rs11220463	11:126248211-126248211	T	intron_variant	MODIFIER	ST3GAL4	ENSG00000110080	Transcript	ENST00000356132.4	protein_coding	-	1/10	-	-	-	-	-	-	-	rs11220463	-	1	-	HGNC	10864	-	-	-	-	-	Ensembl	-	A	A	-	-	-	0.1542	-	-	1	27286809,27584569,29507422	-	-	-	-	-
rs11220463	11:126248211-126248211	C	intron_variant	MODIFIER	ST3GAL4	ENSG00000110080	Transcript	ENST00000444328.2	protein_coding	-	1/10	-	-	-	-	-	-	-	rs11220463	-	1	-	HGNC	10864	-	-	-	-	-	Ensembl	-	A	A	-	-	-	-	-	-	1	27286809,27584569,29507422	-	-	-	-	-
rs11220463	11:126248211-126248211	T	intron_variant	MODIFIER	ST3GAL4	ENSG00000110080	Transcript	ENST00000444328.2	protein_coding	-	1/10	-	-	-	-	-	-	-	rs11220463	-	1	-	HGNC	10864	-	-	-	-	-	Ensembl	-	A	A	-	-	-	0.1542	-	-	1	27286809,27584569,29507422	-	-	-	-	-
rs11220463	11:126248211-126248211	C	intron_variant,non_coding_transcript_variant	MODIFIER	ST3GAL4	ENSG00000110080	Transcript	ENST00000528605.1	retained_intron	-	1/7	-	-	-	-	-	-	-	rs11220463	-	1	-	HGNC	10864	-	-	-	-	-	Ensembl	-	A	A	-	-	-	-	-	-	1	27286809,27584569,29507422	-	-	-	-	-
rs11220463	11:126248211-126248211	T	intron_variant,non_coding_transcript_variant	MODIFIER	ST3GAL4	ENSG00000110080	Transcript	ENST00000528605.1	retained_intron	-	1/7	-	-	-	-	-	-	-	rs11220463	-	1	-	HGNC	10864	-	-	-	-	-	Ensembl	-	A	A	-	-	-	0.1542	-	-	1	27286809,27584569,29507422	-	-	-	-	-
rs11220463	11:126248211-126248211	C	intron_variant	MODIFIER	ST3GAL4	ENSG00000110080	Transcript	ENST00000530591.1	protein_coding	-	1/10	-	-	-	-	-	-	-	rs11220463	-	1	-	HGNC	10864	-	-	-	-	-	Ensembl	-	A	A	-	-	-	-	-	-	1	27286809,27584569,29507422	-	-	-	-	-
rs11220463	11:126248211-126248211	T	intron_variant	MODIFIER	ST3GAL4	ENSG00000110080	Transcript	ENST00000530591.1	protein_coding	-	1/10	-	-	-	-	-	-	-	rs11220463	-	1	-	HGNC	10864	-	-	-	-	-	Ensembl	-	A	A	-	-	-	0.1542	-	-	1	27286809,27584569,29507422	-	-	-	-	-
rs11220463	11:126248211-126248211	C	intron_variant,NMD_transcript_variant	MODIFIER	ST3GAL4	ENSG00000110080	Transcript	ENST00000531217.1	nonsense_mediated_decay	-	1/9	-	-	-	-	-	-	-	rs11220463	-	1	-	HGNC	10864	-	-	-	-	-	Ensembl	-	A	A	-	-	-	-	-	-	1	27286809,27584569,29507422	-	-	-	-	-
rs11220463	11:126248211-126248211	T	intron_variant,NMD_transcript_variant	MODIFIER	ST3GAL4	ENSG00000110080	Transcript	ENST00000531217.1	nonsense_mediated_decay	-	1/9	-	-	-	-	-	-	-	rs11220463	-	1	-	HGNC	10864	-	-	-	-	-	Ensembl	-	A	A	-	-	-	0.1542	-	-	1	27286809,27584569,29507422	-	-	-	-	-
rs11220463	11:126248211-126248211	C	intron_variant	MODIFIER	ST3GAL4	ENSG00000110080	Transcript	ENST00000534083.1	protein_coding	-	1/10	-	-	-	-	-	-	-	rs11220463	-	1	-	HGNC	10864	-	-	-	-	-	Ensembl	-	A	A	-	-	-	-	-	-	1	27286809,27584569,29507422	-	-	-	-	-
rs11220463	11:126248211-126248211	T	intron_variant	MODIFIER	ST3GAL4	ENSG00000110080	Transcript	ENST00000534083.1	protein_coding	-	1/10	-	-	-	-	-	-	-	rs11220463	-	1	-	HGNC	10864	-	-	-	-	-	Ensembl	-	A	A	-	-	-	0.1542	-	-	1	27286809,27584569,29507422	-	-	-	-	-
rs11220463	11:126248211-126248211	C	intron_variant,NMD_transcript_variant	MODIFIER	ST3GAL4	ENSG00000110080	Transcript	ENST00000534733.2	nonsense_mediated_decay	-	2/4	-	-	-	-	-	-	-	rs11220463	-	1	-	HGNC	10864	-	-	-	-	-	Ensembl	-	A	A	-	-	-	-	-	-	1	27286809,27584569,29507422	-	-	-	-	-
rs11220463	11:126248211-126248211	T	intron_variant,NMD_transcript_variant	MODIFIER	ST3GAL4	ENSG00000110080	Transcript	ENST00000534733.2	nonsense_mediated_decay	-	2/4	-	-	-	-	-	-	-	rs11220463	-	1	-	HGNC	10864	-	-	-	-	-	Ensembl	-	A	A	-	-	-	0.1542	-	-	1	27286809,27584569,29507422	-	-	-	-	-
rs11220463	11:126248211-126248211	C	intron_variant	MODIFIER	ST3GAL4	6484	Transcript	NM_001254757.2	protein_coding	-	1/10	-	-	-	-	-	-	-	rs11220463	-	1	-	EntrezGene	10864	-	-	-	-	-	RefSeq	-	A	A	-	-	-	-	-	-	1	27286809,27584569,29507422	-	-	-	-	-
rs11220463	11:126248211-126248211	T	intron_variant	MODIFIER	ST3GAL4	6484	Transcript	NM_001254757.2	protein_coding	-	1/10	-	-	-	-	-	-	-	rs11220463	-	1	-	EntrezGene	10864	-	-	-	-	-	RefSeq	-	A	A	-	-	-	0.1542	-	-	1	27286809,27584569,29507422	-	-	-	-	-
rs11220463	11:126248211-126248211	C	intron_variant	MODIFIER	ST3GAL4	6484	Transcript	NM_001348396.2	protein_coding	-	2/11	-	-	-	-	-	-	-	rs11220463	-	1	-	EntrezGene	10864	-	-	-	-	-	RefSeq	-	A	A	-	-	-	-	-	-	1	27286809,27584569,29507422	-	-	-	-	-
rs11220463	11:126248211-126248211	T	intron_variant	MODIFIER	ST3GAL4	6484	Transcript	NM_001348396.2	protein_coding	-	2/11	-	-	-	-	-	-	-	rs11220463	-	1	-	EntrezGene	10864	-	-	-	-	-	RefSeq	-	A	A	-	-	-	0.1542	-	-	1	27286809,27584569,29507422	-	-	-	-	-
rs11220463	11:126248211-126248211	C	intron_variant	MODIFIER	ST3GAL4	6484	Transcript	NM_001348397.2	protein_coding	-	2/11	-	-	-	-	-	-	-	rs11220463	-	1	-	EntrezGene	10864	-	-	-	-	-	RefSeq	-	A	A	-	-	-	-	-	-	1	27286809,27584569,29507422	-	-	-	-	-
rs11220463	11:126248211-126248211	T	intron_variant	MODIFIER	ST3GAL4	6484	Transcript	NM_001348397.2	protein_coding	-	2/11	-	-	-	-	-	-	-	rs11220463	-	1	-	EntrezGene	10864	-	-	-	-	-	RefSeq	-	A	A	-	-	-	0.1542	-	-	1	27286809,27584569,29507422	-	-	-	-	-
rs11220463	11:126248211-126248211	C	intron_variant	MODIFIER	ST3GAL4	6484	Transcript	NM_001348398.2	protein_coding	-	1/10	-	-	-	-	-	-	-	rs11220463	-	1	-	EntrezGene	10864	-	-	-	-	-	RefSeq	-	A	A	-	-	-	-	-	-	1	27286809,27584569,29507422	-	-	-	-	-
rs11220463	11:126248211-126248211	T	intron_variant	MODIFIER	ST3GAL4	6484	Transcript	NM_001348398.2	protein_coding	-	1/10	-	-	-	-	-	-	-	rs11220463	-	1	-	EntrezGene	10864	-	-	-	-	-	RefSeq	-	A	A	-	-	-	0.1542	-	-	1	27286809,27584569,29507422	-	-	-	-	-
rs11220463	11:126248211-126248211	C	intron_variant	MODIFIER	ST3GAL4	6484	Transcript	NM_001348399.2	protein_coding	-	1/10	-	-	-	-	-	-	-	rs11220463	-	1	-	EntrezGene	10864	-	-	-	-	-	RefSeq	-	A	A	-	-	-	-	-	-	1	27286809,27584569,29507422	-	-	-	-	-
rs11220463	11:126248211-126248211	T	intron_variant	MODIFIER	ST3GAL4	6484	Transcript	NM_001348399.2	protein_coding	-	1/10	-	-	-	-	-	-	-	rs11220463	-	1	-	EntrezGene	10864	-	-	-	-	-	RefSeq	-	A	A	-	-	-	0.1542	-	-	1	27286809,27584569,29507422	-	-	-	-	-
rs11220463	11:126248211-126248211	C	intron_variant	MODIFIER	ST3GAL4	6484	Transcript	NM_001348400.2	protein_coding	-	1/10	-	-	-	-	-	-	-	rs11220463	-	1	-	EntrezGene	10864	-	-	-	-	-	RefSeq	-	A	A	-	-	-	-	-	-	1	27286809,27584569,29507422	-	-	-	-	-
rs11220463	11:126248211-126248211	T	intron_variant	MODIFIER	ST3GAL4	6484	Transcript	NM_001348400.2	protein_coding	-	1/10	-	-	-	-	-	-	-	rs11220463	-	1	-	EntrezGene	10864	-	-	-	-	-	RefSeq	-	A	A	-	-	-	0.1542	-	-	1	27286809,27584569,29507422	-	-	-	-	-
rs11220463	11:126248211-126248211	C	intron_variant	MODIFIER	ST3GAL4	6484	Transcript	NM_006278.3	protein_coding	-	1/10	-	-	-	-	-	-	-	rs11220463	-	1	-	EntrezGene	10864	-	-	-	-	-	RefSeq	-	A	A	-	-	-	-	-	-	1	27286809,27584569,29507422	-	-	-	-	-
rs11220463	11:126248211-126248211	T	intron_variant	MODIFIER	ST3GAL4	6484	Transcript	NM_006278.3	protein_coding	-	1/10	-	-	-	-	-	-	-	rs11220463	-	1	-	EntrezGene	10864	-	-	-	-	-	RefSeq	-	A	A	-	-	-	0.1542	-	-	1	27286809,27584569,29507422	-	-	-	-	-
rs11220463	11:126248211-126248211	C	intron_variant,non_coding_transcript_variant	MODIFIER	ST3GAL4	6484	Transcript	NR_145671.2	misc_RNA	-	1/10	-	-	-	-	-	-	-	rs11220463	-	1	-	EntrezGene	10864	-	-	-	-	-	RefSeq	-	A	A	-	-	-	-	-	-	1	27286809,27584569,29507422	-	-	-	-	-
rs11220463	11:126248211-126248211	T	intron_variant,non_coding_transcript_variant	MODIFIER	ST3GAL4	6484	Transcript	NR_145671.2	misc_RNA	-	1/10	-	-	-	-	-	-	-	rs11220463	-	1	-	EntrezGene	10864	-	-	-	-	-	RefSeq	-	A	A	-	-	-	0.1542	-	-	1	27286809,27584569,29507422	-	-	-	-	-
rs73021419	11:126250647-126250647	T	intron_variant	MODIFIER	ST3GAL4	ENSG00000110080	Transcript	ENST00000227495.6	protein_coding	-	1/10	-	-	-	-	-	-	-	rs73021419	-	1	-	HGNC	10864	-	-	-	-	-	Ensembl	-	C	C	-	-	-	0.1561	-	-	-	-	-	-	-	-	-
rs73021419	11:126250647-126250647	T	intron_variant	MODIFIER	ST3GAL4	ENSG00000110080	Transcript	ENST00000356132.4	protein_coding	-	1/10	-	-	-	-	-	-	-	rs73021419	-	1	-	HGNC	10864	-	-	-	-	-	Ensembl	-	C	C	-	-	-	0.1561	-	-	-	-	-	-	-	-	-
rs73021419	11:126250647-126250647	T	intron_variant	MODIFIER	ST3GAL4	ENSG00000110080	Transcript	ENST00000444328.2	protein_coding	-	1/10	-	-	-	-	-	-	-	rs73021419	-	1	-	HGNC	10864	-	-	-	-	-	Ensembl	-	C	C	-	-	-	0.1561	-	-	-	-	-	-	-	-	-
rs73021419	11:126250647-126250647	T	intron_variant,non_coding_transcript_variant	MODIFIER	ST3GAL4	ENSG00000110080	Transcript	ENST00000528605.1	retained_intron	-	1/7	-	-	-	-	-	-	-	rs73021419	-	1	-	HGNC	10864	-	-	-	-	-	Ensembl	-	C	C	-	-	-	0.1561	-	-	-	-	-	-	-	-	-
rs73021419	11:126250647-126250647	T	intron_variant	MODIFIER	ST3GAL4	ENSG00000110080	Transcript	ENST00000530591.1	protein_coding	-	1/10	-	-	-	-	-	-	-	rs73021419	-	1	-	HGNC	10864	-	-	-	-	-	Ensembl	-	C	C	-	-	-	0.1561	-	-	-	-	-	-	-	-	-
rs73021419	11:126250647-126250647	T	intron_variant,NMD_transcript_variant	MODIFIER	ST3GAL4	ENSG00000110080	Transcript	ENST00000531217.1	nonsense_mediated_decay	-	1/9	-	-	-	-	-	-	-	rs73021419	-	1	-	HGNC	10864	-	-	-	-	-	Ensembl	-	C	C	-	-	-	0.1561	-	-	-	-	-	-	-	-	-
rs73021419	11:126250647-126250647	T	intron_variant	MODIFIER	ST3GAL4	ENSG00000110080	Transcript	ENST00000534083.1	protein_coding	-	1/10	-	-	-	-	-	-	-	rs73021419	-	1	-	HGNC	10864	-	-	-	-	-	Ensembl	-	C	C	-	-	-	0.1561	-	-	-	-	-	-	-	-	-
rs73021419	11:126250647-126250647	T	intron_variant,NMD_transcript_variant	MODIFIER	ST3GAL4	ENSG00000110080	Transcript	ENST00000534733.2	nonsense_mediated_decay	-	2/4	-	-	-	-	-	-	-	rs73021419	-	1	-	HGNC	10864	-	-	-	-	-	Ensembl	-	C	C	-	-	-	0.1561	-	-	-	-	-	-	-	-	-
rs73021419	11:126250647-126250647	T	intron_variant	MODIFIER	ST3GAL4	6484	Transcript	NM_001254757.2	protein_coding	-	1/10	-	-	-	-	-	-	-	rs73021419	-	1	-	EntrezGene	10864	-	-	-	-	-	RefSeq	-	C	C	-	-	-	0.1561	-	-	-	-	-	-	-	-	-
rs73021419	11:126250647-126250647	T	intron_variant	MODIFIER	ST3GAL4	6484	Transcript	NM_001348396.2	protein_coding	-	2/11	-	-	-	-	-	-	-	rs73021419	-	1	-	EntrezGene	10864	-	-	-	-	-	RefSeq	-	C	C	-	-	-	0.1561	-	-	-	-	-	-	-	-	-
rs73021419	11:126250647-126250647	T	intron_variant	MODIFIER	ST3GAL4	6484	Transcript	NM_001348397.2	protein_coding	-	2/11	-	-	-	-	-	-	-	rs73021419	-	1	-	EntrezGene	10864	-	-	-	-	-	RefSeq	-	C	C	-	-	-	0.1561	-	-	-	-	-	-	-	-	-
rs73021419	11:126250647-126250647	T	intron_variant	MODIFIER	ST3GAL4	6484	Transcript	NM_001348398.2	protein_coding	-	1/10	-	-	-	-	-	-	-	rs73021419	-	1	-	EntrezGene	10864	-	-	-	-	-	RefSeq	-	C	C	-	-	-	0.1561	-	-	-	-	-	-	-	-	-
rs73021419	11:126250647-126250647	T	intron_variant	MODIFIER	ST3GAL4	6484	Transcript	NM_001348399.2	protein_coding	-	1/10	-	-	-	-	-	-	-	rs73021419	-	1	-	EntrezGene	10864	-	-	-	-	-	RefSeq	-	C	C	-	-	-	0.1561	-	-	-	-	-	-	-	-	-
rs73021419	11:126250647-126250647	T	intron_variant	MODIFIER	ST3GAL4	6484	Transcript	NM_001348400.2	protein_coding	-	1/10	-	-	-	-	-	-	-	rs73021419	-	1	-	EntrezGene	10864	-	-	-	-	-	RefSeq	-	C	C	-	-	-	0.1561	-	-	-	-	-	-	-	-	-
rs73021419	11:126250647-126250647	T	intron_variant	MODIFIER	ST3GAL4	6484	Transcript	NM_006278.3	protein_coding	-	1/10	-	-	-	-	-	-	-	rs73021419	-	1	-	EntrezGene	10864	-	-	-	-	-	RefSeq	-	C	C	-	-	-	0.1561	-	-	-	-	-	-	-	-	-
rs73021419	11:126250647-126250647	T	intron_variant,non_coding_transcript_variant	MODIFIER	ST3GAL4	6484	Transcript	NR_145671.2	misc_RNA	-	1/10	-	-	-	-	-	-	-	rs73021419	-	1	-	EntrezGene	10864	-	-	-	-	-	RefSeq	-	C	C	-	-	-	0.1561	-	-	-	-	-	-	-	-	-
rs73021419	11:126250647-126250647	T	regulatory_region_variant	MODIFIER	-	-	RegulatoryFeature	ENSR00000046647	promoter_flanking_region	-	-	-	-	-	-	-	-	-	rs73021419	-	-	-	-	-	-	-	-	-	-	-	-	-	-	-	-	-	0.1561	-	-	-	-	-	-	-	-	-
rs10893500	11:126250774-126250774	C	intron_variant	MODIFIER	ST3GAL4	ENSG00000110080	Transcript	ENST00000227495.6	protein_coding	-	1/10	-	-	-	-	-	-	-	rs10893500	-	1	-	HGNC	10864	-	-	-	-	-	Ensembl	-	T	T	-	-	-	0.2226	-	-	-	-	-	-	-	-	-
rs10893500	11:126250774-126250774	C	intron_variant	MODIFIER	ST3GAL4	ENSG00000110080	Transcript	ENST00000356132.4	protein_coding	-	1/10	-	-	-	-	-	-	-	rs10893500	-	1	-	HGNC	10864	-	-	-	-	-	Ensembl	-	T	T	-	-	-	0.2226	-	-	-	-	-	-	-	-	-
rs10893500	11:126250774-126250774	C	intron_variant	MODIFIER	ST3GAL4	ENSG00000110080	Transcript	ENST00000444328.2	protein_coding	-	1/10	-	-	-	-	-	-	-	rs10893500	-	1	-	HGNC	10864	-	-	-	-	-	Ensembl	-	T	T	-	-	-	0.2226	-	-	-	-	-	-	-	-	-
rs10893500	11:126250774-126250774	C	intron_variant,non_coding_transcript_variant	MODIFIER	ST3GAL4	ENSG00000110080	Transcript	ENST00000528605.1	retained_intron	-	1/7	-	-	-	-	-	-	-	rs10893500	-	1	-	HGNC	10864	-	-	-	-	-	Ensembl	-	T	T	-	-	-	0.2226	-	-	-	-	-	-	-	-	-
rs10893500	11:126250774-126250774	C	intron_variant	MODIFIER	ST3GAL4	ENSG00000110080	Transcript	ENST00000530591.1	protein_coding	-	1/10	-	-	-	-	-	-	-	rs10893500	-	1	-	HGNC	10864	-	-	-	-	-	Ensembl	-	T	T	-	-	-	0.2226	-	-	-	-	-	-	-	-	-
rs10893500	11:126250774-126250774	C	intron_variant,NMD_transcript_variant	MODIFIER	ST3GAL4	ENSG00000110080	Transcript	ENST00000531217.1	nonsense_mediated_decay	-	1/9	-	-	-	-	-	-	-	rs10893500	-	1	-	HGNC	10864	-	-	-	-	-	Ensembl	-	T	T	-	-	-	0.2226	-	-	-	-	-	-	-	-	-
rs10893500	11:126250774-126250774	C	intron_variant	MODIFIER	ST3GAL4	ENSG00000110080	Transcript	ENST00000534083.1	protein_coding	-	1/10	-	-	-	-	-	-	-	rs10893500	-	1	-	HGNC	10864	-	-	-	-	-	Ensembl	-	T	T	-	-	-	0.2226	-	-	-	-	-	-	-	-	-
rs10893500	11:126250774-126250774	C	intron_variant,NMD_transcript_variant	MODIFIER	ST3GAL4	ENSG00000110080	Transcript	ENST00000534733.2	nonsense_mediated_decay	-	2/4	-	-	-	-	-	-	-	rs10893500	-	1	-	HGNC	10864	-	-	-	-	-	Ensembl	-	T	T	-	-	-	0.2226	-	-	-	-	-	-	-	-	-
rs10893500	11:126250774-126250774	C	intron_variant	MODIFIER	ST3GAL4	6484	Transcript	NM_001254757.2	protein_coding	-	1/10	-	-	-	-	-	-	-	rs10893500	-	1	-	EntrezGene	10864	-	-	-	-	-	RefSeq	-	T	T	-	-	-	0.2226	-	-	-	-	-	-	-	-	-
rs10893500	11:126250774-126250774	C	intron_variant	MODIFIER	ST3GAL4	6484	Transcript	NM_001348396.2	protein_coding	-	2/11	-	-	-	-	-	-	-	rs10893500	-	1	-	EntrezGene	10864	-	-	-	-	-	RefSeq	-	T	T	-	-	-	0.2226	-	-	-	-	-	-	-	-	-
rs10893500	11:126250774-126250774	C	intron_variant	MODIFIER	ST3GAL4	6484	Transcript	NM_001348397.2	protein_coding	-	2/11	-	-	-	-	-	-	-	rs10893500	-	1	-	EntrezGene	10864	-	-	-	-	-	RefSeq	-	T	T	-	-	-	0.2226	-	-	-	-	-	-	-	-	-
rs10893500	11:126250774-126250774	C	intron_variant	MODIFIER	ST3GAL4	6484	Transcript	NM_001348398.2	protein_coding	-	1/10	-	-	-	-	-	-	-	rs10893500	-	1	-	EntrezGene	10864	-	-	-	-	-	RefSeq	-	T	T	-	-	-	0.2226	-	-	-	-	-	-	-	-	-
rs10893500	11:126250774-126250774	C	intron_variant	MODIFIER	ST3GAL4	6484	Transcript	NM_001348399.2	protein_coding	-	1/10	-	-	-	-	-	-	-	rs10893500	-	1	-	EntrezGene	10864	-	-	-	-	-	RefSeq	-	T	T	-	-	-	0.2226	-	-	-	-	-	-	-	-	-
rs10893500	11:126250774-126250774	C	intron_variant	MODIFIER	ST3GAL4	6484	Transcript	NM_001348400.2	protein_coding	-	1/10	-	-	-	-	-	-	-	rs10893500	-	1	-	EntrezGene	10864	-	-	-	-	-	RefSeq	-	T	T	-	-	-	0.2226	-	-	-	-	-	-	-	-	-
rs10893500	11:126250774-126250774	C	intron_variant	MODIFIER	ST3GAL4	6484	Transcript	NM_006278.3	protein_coding	-	1/10	-	-	-	-	-	-	-	rs10893500	-	1	-	EntrezGene	10864	-	-	-	-	-	RefSeq	-	T	T	-	-	-	0.2226	-	-	-	-	-	-	-	-	-
rs10893500	11:126250774-126250774	C	intron_variant,non_coding_transcript_variant	MODIFIER	ST3GAL4	6484	Transcript	NR_145671.2	misc_RNA	-	1/10	-	-	-	-	-	-	-	rs10893500	-	1	-	EntrezGene	10864	-	-	-	-	-	RefSeq	-	T	T	-	-	-	0.2226	-	-	-	-	-	-	-	-	-
rs10893500	11:126250774-126250774	C	regulatory_region_variant	MODIFIER	-	-	RegulatoryFeature	ENSR00000046647	promoter_flanking_region	-	-	-	-	-	-	-	-	-	rs10893500	-	-	-	-	-	-	-	-	-	-	-	-	-	-	-	-	-	0.2226	-	-	-	-	-	-	-	-	-
rs10893501	11:126251033-126251033	C	intron_variant	MODIFIER	ST3GAL4	ENSG00000110080	Transcript	ENST00000227495.6	protein_coding	-	1/10	-	-	-	-	-	-	-	rs10893501	-	1	-	HGNC	10864	-	-	-	-	-	Ensembl	-	A	A	-	-	-	-	-	-	-	-	-	-	-	-	-
rs10893501	11:126251033-126251033	G	intron_variant	MODIFIER	ST3GAL4	ENSG00000110080	Transcript	ENST00000227495.6	protein_coding	-	1/10	-	-	-	-	-	-	-	rs10893501	-	1	-	HGNC	10864	-	-	-	-	-	Ensembl	-	A	A	-	-	-	0.2480	-	-	-	-	-	-	-	-	-
rs10893501	11:126251033-126251033	C	intron_variant	MODIFIER	ST3GAL4	ENSG00000110080	Transcript	ENST00000356132.4	protein_coding	-	1/10	-	-	-	-	-	-	-	rs10893501	-	1	-	HGNC	10864	-	-	-	-	-	Ensembl	-	A	A	-	-	-	-	-	-	-	-	-	-	-	-	-
rs10893501	11:126251033-126251033	G	intron_variant	MODIFIER	ST3GAL4	ENSG00000110080	Transcript	ENST00000356132.4	protein_coding	-	1/10	-	-	-	-	-	-	-	rs10893501	-	1	-	HGNC	10864	-	-	-	-	-	Ensembl	-	A	A	-	-	-	0.2480	-	-	-	-	-	-	-	-	-
rs10893501	11:126251033-126251033	C	intron_variant	MODIFIER	ST3GAL4	ENSG00000110080	Transcript	ENST00000444328.2	protein_coding	-	1/10	-	-	-	-	-	-	-	rs10893501	-	1	-	HGNC	10864	-	-	-	-	-	Ensembl	-	A	A	-	-	-	-	-	-	-	-	-	-	-	-	-
rs10893501	11:126251033-126251033	G	intron_variant	MODIFIER	ST3GAL4	ENSG00000110080	Transcript	ENST00000444328.2	protein_coding	-	1/10	-	-	-	-	-	-	-	rs10893501	-	1	-	HGNC	10864	-	-	-	-	-	Ensembl	-	A	A	-	-	-	0.2480	-	-	-	-	-	-	-	-	-
rs10893501	11:126251033-126251033	C	intron_variant,non_coding_transcript_variant	MODIFIER	ST3GAL4	ENSG00000110080	Transcript	ENST00000528605.1	retained_intron	-	1/7	-	-	-	-	-	-	-	rs10893501	-	1	-	HGNC	10864	-	-	-	-	-	Ensembl	-	A	A	-	-	-	-	-	-	-	-	-	-	-	-	-
rs10893501	11:126251033-126251033	G	intron_variant,non_coding_transcript_variant	MODIFIER	ST3GAL4	ENSG00000110080	Transcript	ENST00000528605.1	retained_intron	-	1/7	-	-	-	-	-	-	-	rs10893501	-	1	-	HGNC	10864	-	-	-	-	-	Ensembl	-	A	A	-	-	-	0.2480	-	-	-	-	-	-	-	-	-
rs10893501	11:126251033-126251033	C	intron_variant	MODIFIER	ST3GAL4	ENSG00000110080	Transcript	ENST00000530591.1	protein_coding	-	1/10	-	-	-	-	-	-	-	rs10893501	-	1	-	HGNC	10864	-	-	-	-	-	Ensembl	-	A	A	-	-	-	-	-	-	-	-	-	-	-	-	-
rs10893501	11:126251033-126251033	G	intron_variant	MODIFIER	ST3GAL4	ENSG00000110080	Transcript	ENST00000530591.1	protein_coding	-	1/10	-	-	-	-	-	-	-	rs10893501	-	1	-	HGNC	10864	-	-	-	-	-	Ensembl	-	A	A	-	-	-	0.2480	-	-	-	-	-	-	-	-	-
rs10893501	11:126251033-126251033	C	intron_variant,NMD_transcript_variant	MODIFIER	ST3GAL4	ENSG00000110080	Transcript	ENST00000531217.1	nonsense_mediated_decay	-	1/9	-	-	-	-	-	-	-	rs10893501	-	1	-	HGNC	10864	-	-	-	-	-	Ensembl	-	A	A	-	-	-	-	-	-	-	-	-	-	-	-	-
rs10893501	11:126251033-126251033	G	intron_variant,NMD_transcript_variant	MODIFIER	ST3GAL4	ENSG00000110080	Transcript	ENST00000531217.1	nonsense_mediated_decay	-	1/9	-	-	-	-	-	-	-	rs10893501	-	1	-	HGNC	10864	-	-	-	-	-	Ensembl	-	A	A	-	-	-	0.2480	-	-	-	-	-	-	-	-	-
rs10893501	11:126251033-126251033	C	intron_variant	MODIFIER	ST3GAL4	ENSG00000110080	Transcript	ENST00000534083.1	protein_coding	-	1/10	-	-	-	-	-	-	-	rs10893501	-	1	-	HGNC	10864	-	-	-	-	-	Ensembl	-	A	A	-	-	-	-	-	-	-	-	-	-	-	-	-
rs10893501	11:126251033-126251033	G	intron_variant	MODIFIER	ST3GAL4	ENSG00000110080	Transcript	ENST00000534083.1	protein_coding	-	1/10	-	-	-	-	-	-	-	rs10893501	-	1	-	HGNC	10864	-	-	-	-	-	Ensembl	-	A	A	-	-	-	0.2480	-	-	-	-	-	-	-	-	-
rs10893501	11:126251033-126251033	C	intron_variant,NMD_transcript_variant	MODIFIER	ST3GAL4	ENSG00000110080	Transcript	ENST00000534733.2	nonsense_mediated_decay	-	2/4	-	-	-	-	-	-	-	rs10893501	-	1	-	HGNC	10864	-	-	-	-	-	Ensembl	-	A	A	-	-	-	-	-	-	-	-	-	-	-	-	-
rs10893501	11:126251033-126251033	G	intron_variant,NMD_transcript_variant	MODIFIER	ST3GAL4	ENSG00000110080	Transcript	ENST00000534733.2	nonsense_mediated_decay	-	2/4	-	-	-	-	-	-	-	rs10893501	-	1	-	HGNC	10864	-	-	-	-	-	Ensembl	-	A	A	-	-	-	0.2480	-	-	-	-	-	-	-	-	-
rs10893501	11:126251033-126251033	C	intron_variant	MODIFIER	ST3GAL4	6484	Transcript	NM_001254757.2	protein_coding	-	1/10	-	-	-	-	-	-	-	rs10893501	-	1	-	EntrezGene	10864	-	-	-	-	-	RefSeq	-	A	A	-	-	-	-	-	-	-	-	-	-	-	-	-
rs10893501	11:126251033-126251033	G	intron_variant	MODIFIER	ST3GAL4	6484	Transcript	NM_001254757.2	protein_coding	-	1/10	-	-	-	-	-	-	-	rs10893501	-	1	-	EntrezGene	10864	-	-	-	-	-	RefSeq	-	A	A	-	-	-	0.2480	-	-	-	-	-	-	-	-	-
rs10893501	11:126251033-126251033	C	intron_variant	MODIFIER	ST3GAL4	6484	Transcript	NM_001348396.2	protein_coding	-	2/11	-	-	-	-	-	-	-	rs10893501	-	1	-	EntrezGene	10864	-	-	-	-	-	RefSeq	-	A	A	-	-	-	-	-	-	-	-	-	-	-	-	-
rs10893501	11:126251033-126251033	G	intron_variant	MODIFIER	ST3GAL4	6484	Transcript	NM_001348396.2	protein_coding	-	2/11	-	-	-	-	-	-	-	rs10893501	-	1	-	EntrezGene	10864	-	-	-	-	-	RefSeq	-	A	A	-	-	-	0.2480	-	-	-	-	-	-	-	-	-
rs10893501	11:126251033-126251033	C	intron_variant	MODIFIER	ST3GAL4	6484	Transcript	NM_001348397.2	protein_coding	-	2/11	-	-	-	-	-	-	-	rs10893501	-	1	-	EntrezGene	10864	-	-	-	-	-	RefSeq	-	A	A	-	-	-	-	-	-	-	-	-	-	-	-	-
rs10893501	11:126251033-126251033	G	intron_variant	MODIFIER	ST3GAL4	6484	Transcript	NM_001348397.2	protein_coding	-	2/11	-	-	-	-	-	-	-	rs10893501	-	1	-	EntrezGene	10864	-	-	-	-	-	RefSeq	-	A	A	-	-	-	0.2480	-	-	-	-	-	-	-	-	-
rs10893501	11:126251033-126251033	C	intron_variant	MODIFIER	ST3GAL4	6484	Transcript	NM_001348398.2	protein_coding	-	1/10	-	-	-	-	-	-	-	rs10893501	-	1	-	EntrezGene	10864	-	-	-	-	-	RefSeq	-	A	A	-	-	-	-	-	-	-	-	-	-	-	-	-
rs10893501	11:126251033-126251033	G	intron_variant	MODIFIER	ST3GAL4	6484	Transcript	NM_001348398.2	protein_coding	-	1/10	-	-	-	-	-	-	-	rs10893501	-	1	-	EntrezGene	10864	-	-	-	-	-	RefSeq	-	A	A	-	-	-	0.2480	-	-	-	-	-	-	-	-	-
rs10893501	11:126251033-126251033	C	intron_variant	MODIFIER	ST3GAL4	6484	Transcript	NM_001348399.2	protein_coding	-	1/10	-	-	-	-	-	-	-	rs10893501	-	1	-	EntrezGene	10864	-	-	-	-	-	RefSeq	-	A	A	-	-	-	-	-	-	-	-	-	-	-	-	-
rs10893501	11:126251033-126251033	G	intron_variant	MODIFIER	ST3GAL4	6484	Transcript	NM_001348399.2	protein_coding	-	1/10	-	-	-	-	-	-	-	rs10893501	-	1	-	EntrezGene	10864	-	-	-	-	-	RefSeq	-	A	A	-	-	-	0.2480	-	-	-	-	-	-	-	-	-
rs10893501	11:126251033-126251033	C	intron_variant	MODIFIER	ST3GAL4	6484	Transcript	NM_001348400.2	protein_coding	-	1/10	-	-	-	-	-	-	-	rs10893501	-	1	-	EntrezGene	10864	-	-	-	-	-	RefSeq	-	A	A	-	-	-	-	-	-	-	-	-	-	-	-	-
rs10893501	11:126251033-126251033	G	intron_variant	MODIFIER	ST3GAL4	6484	Transcript	NM_001348400.2	protein_coding	-	1/10	-	-	-	-	-	-	-	rs10893501	-	1	-	EntrezGene	10864	-	-	-	-	-	RefSeq	-	A	A	-	-	-	0.2480	-	-	-	-	-	-	-	-	-
rs10893501	11:126251033-126251033	C	intron_variant	MODIFIER	ST3GAL4	6484	Transcript	NM_006278.3	protein_coding	-	1/10	-	-	-	-	-	-	-	rs10893501	-	1	-	EntrezGene	10864	-	-	-	-	-	RefSeq	-	A	A	-	-	-	-	-	-	-	-	-	-	-	-	-
rs10893501	11:126251033-126251033	G	intron_variant	MODIFIER	ST3GAL4	6484	Transcript	NM_006278.3	protein_coding	-	1/10	-	-	-	-	-	-	-	rs10893501	-	1	-	EntrezGene	10864	-	-	-	-	-	RefSeq	-	A	A	-	-	-	0.2480	-	-	-	-	-	-	-	-	-
rs10893501	11:126251033-126251033	C	intron_variant,non_coding_transcript_variant	MODIFIER	ST3GAL4	6484	Transcript	NR_145671.2	misc_RNA	-	1/10	-	-	-	-	-	-	-	rs10893501	-	1	-	EntrezGene	10864	-	-	-	-	-	RefSeq	-	A	A	-	-	-	-	-	-	-	-	-	-	-	-	-
rs10893501	11:126251033-126251033	G	intron_variant,non_coding_transcript_variant	MODIFIER	ST3GAL4	6484	Transcript	NR_145671.2	misc_RNA	-	1/10	-	-	-	-	-	-	-	rs10893501	-	1	-	EntrezGene	10864	-	-	-	-	-	RefSeq	-	A	A	-	-	-	0.2480	-	-	-	-	-	-	-	-	-
rs10893501	11:126251033-126251033	C	regulatory_region_variant	MODIFIER	-	-	RegulatoryFeature	ENSR00000046647	promoter_flanking_region	-	-	-	-	-	-	-	-	-	rs10893501	-	-	-	-	-	-	-	-	-	-	-	-	-	-	-	-	-	-	-	-	-	-	-	-	-	-	-
rs10893501	11:126251033-126251033	G	regulatory_region_variant	MODIFIER	-	-	RegulatoryFeature	ENSR00000046647	promoter_flanking_region	-	-	-	-	-	-	-	-	-	rs10893501	-	-	-	-	-	-	-	-	-	-	-	-	-	-	-	-	-	0.2480	-	-	-	-	-	-	-	-	-
rs2066985	11:126251286-126251286	T	intron_variant	MODIFIER	ST3GAL4	ENSG00000110080	Transcript	ENST00000227495.6	protein_coding	-	1/10	-	-	-	-	-	-	-	rs2066985	-	1	-	HGNC	10864	-	-	-	-	-	Ensembl	-	G	G	-	-	-	0.1538	-	-	-	-	-	-	-	-	-
rs2066985	11:126251286-126251286	T	intron_variant	MODIFIER	ST3GAL4	ENSG00000110080	Transcript	ENST00000356132.4	protein_coding	-	1/10	-	-	-	-	-	-	-	rs2066985	-	1	-	HGNC	10864	-	-	-	-	-	Ensembl	-	G	G	-	-	-	0.1538	-	-	-	-	-	-	-	-	-
rs2066985	11:126251286-126251286	T	intron_variant	MODIFIER	ST3GAL4	ENSG00000110080	Transcript	ENST00000444328.2	protein_coding	-	1/10	-	-	-	-	-	-	-	rs2066985	-	1	-	HGNC	10864	-	-	-	-	-	Ensembl	-	G	G	-	-	-	0.1538	-	-	-	-	-	-	-	-	-
rs2066985	11:126251286-126251286	T	intron_variant,non_coding_transcript_variant	MODIFIER	ST3GAL4	ENSG00000110080	Transcript	ENST00000528605.1	retained_intron	-	1/7	-	-	-	-	-	-	-	rs2066985	-	1	-	HGNC	10864	-	-	-	-	-	Ensembl	-	G	G	-	-	-	0.1538	-	-	-	-	-	-	-	-	-
rs2066985	11:126251286-126251286	T	intron_variant	MODIFIER	ST3GAL4	ENSG00000110080	Transcript	ENST00000530591.1	protein_coding	-	1/10	-	-	-	-	-	-	-	rs2066985	-	1	-	HGNC	10864	-	-	-	-	-	Ensembl	-	G	G	-	-	-	0.1538	-	-	-	-	-	-	-	-	-
rs2066985	11:126251286-126251286	T	intron_variant,NMD_transcript_variant	MODIFIER	ST3GAL4	ENSG00000110080	Transcript	ENST00000531217.1	nonsense_mediated_decay	-	1/9	-	-	-	-	-	-	-	rs2066985	-	1	-	HGNC	10864	-	-	-	-	-	Ensembl	-	G	G	-	-	-	0.1538	-	-	-	-	-	-	-	-	-
rs2066985	11:126251286-126251286	T	intron_variant	MODIFIER	ST3GAL4	ENSG00000110080	Transcript	ENST00000534083.1	protein_coding	-	1/10	-	-	-	-	-	-	-	rs2066985	-	1	-	HGNC	10864	-	-	-	-	-	Ensembl	-	G	G	-	-	-	0.1538	-	-	-	-	-	-	-	-	-
rs2066985	11:126251286-126251286	T	intron_variant,NMD_transcript_variant	MODIFIER	ST3GAL4	ENSG00000110080	Transcript	ENST00000534733.2	nonsense_mediated_decay	-	2/4	-	-	-	-	-	-	-	rs2066985	-	1	-	HGNC	10864	-	-	-	-	-	Ensembl	-	G	G	-	-	-	0.1538	-	-	-	-	-	-	-	-	-
rs2066985	11:126251286-126251286	T	intron_variant	MODIFIER	ST3GAL4	6484	Transcript	NM_001254757.2	protein_coding	-	1/10	-	-	-	-	-	-	-	rs2066985	-	1	-	EntrezGene	10864	-	-	-	-	-	RefSeq	-	G	G	-	-	-	0.1538	-	-	-	-	-	-	-	-	-
rs2066985	11:126251286-126251286	T	intron_variant	MODIFIER	ST3GAL4	6484	Transcript	NM_001348396.2	protein_coding	-	2/11	-	-	-	-	-	-	-	rs2066985	-	1	-	EntrezGene	10864	-	-	-	-	-	RefSeq	-	G	G	-	-	-	0.1538	-	-	-	-	-	-	-	-	-
rs2066985	11:126251286-126251286	T	intron_variant	MODIFIER	ST3GAL4	6484	Transcript	NM_001348397.2	protein_coding	-	2/11	-	-	-	-	-	-	-	rs2066985	-	1	-	EntrezGene	10864	-	-	-	-	-	RefSeq	-	G	G	-	-	-	0.1538	-	-	-	-	-	-	-	-	-
rs2066985	11:126251286-126251286	T	intron_variant	MODIFIER	ST3GAL4	6484	Transcript	NM_001348398.2	protein_coding	-	1/10	-	-	-	-	-	-	-	rs2066985	-	1	-	EntrezGene	10864	-	-	-	-	-	RefSeq	-	G	G	-	-	-	0.1538	-	-	-	-	-	-	-	-	-
rs2066985	11:126251286-126251286	T	intron_variant	MODIFIER	ST3GAL4	6484	Transcript	NM_001348399.2	protein_coding	-	1/10	-	-	-	-	-	-	-	rs2066985	-	1	-	EntrezGene	10864	-	-	-	-	-	RefSeq	-	G	G	-	-	-	0.1538	-	-	-	-	-	-	-	-	-
rs2066985	11:126251286-126251286	T	intron_variant	MODIFIER	ST3GAL4	6484	Transcript	NM_001348400.2	protein_coding	-	1/10	-	-	-	-	-	-	-	rs2066985	-	1	-	EntrezGene	10864	-	-	-	-	-	RefSeq	-	G	G	-	-	-	0.1538	-	-	-	-	-	-	-	-	-
rs2066985	11:126251286-126251286	T	intron_variant	MODIFIER	ST3GAL4	6484	Transcript	NM_006278.3	protein_coding	-	1/10	-	-	-	-	-	-	-	rs2066985	-	1	-	EntrezGene	10864	-	-	-	-	-	RefSeq	-	G	G	-	-	-	0.1538	-	-	-	-	-	-	-	-	-
rs2066985	11:126251286-126251286	T	intron_variant,non_coding_transcript_variant	MODIFIER	ST3GAL4	6484	Transcript	NR_145671.2	misc_RNA	-	1/10	-	-	-	-	-	-	-	rs2066985	-	1	-	EntrezGene	10864	-	-	-	-	-	RefSeq	-	G	G	-	-	-	0.1538	-	-	-	-	-	-	-	-	-
rs2066985	11:126251286-126251286	T	regulatory_region_variant	MODIFIER	-	-	RegulatoryFeature	ENSR00000046647	promoter_flanking_region	-	-	-	-	-	-	-	-	-	rs2066985	-	-	-	-	-	-	-	-	-	-	-	-	-	-	-	-	-	0.1538	-	-	-	-	-	-	-	-	-
rs67358277	11:126251650-126251650	G	intron_variant	MODIFIER	ST3GAL4	ENSG00000110080	Transcript	ENST00000227495.6	protein_coding	-	1/10	-	-	-	-	-	-	-	rs67358277	-	1	-	HGNC	10864	-	-	-	-	-	Ensembl	-	A	A	-	-	-	0.2306	-	-	-	-	-	-	-	-	-
rs67358277	11:126251650-126251650	G	intron_variant	MODIFIER	ST3GAL4	ENSG00000110080	Transcript	ENST00000356132.4	protein_coding	-	1/10	-	-	-	-	-	-	-	rs67358277	-	1	-	HGNC	10864	-	-	-	-	-	Ensembl	-	A	A	-	-	-	0.2306	-	-	-	-	-	-	-	-	-
rs67358277	11:126251650-126251650	G	intron_variant	MODIFIER	ST3GAL4	ENSG00000110080	Transcript	ENST00000444328.2	protein_coding	-	1/10	-	-	-	-	-	-	-	rs67358277	-	1	-	HGNC	10864	-	-	-	-	-	Ensembl	-	A	A	-	-	-	0.2306	-	-	-	-	-	-	-	-	-
rs67358277	11:126251650-126251650	G	intron_variant,non_coding_transcript_variant	MODIFIER	ST3GAL4	ENSG00000110080	Transcript	ENST00000528605.1	retained_intron	-	1/7	-	-	-	-	-	-	-	rs67358277	-	1	-	HGNC	10864	-	-	-	-	-	Ensembl	-	A	A	-	-	-	0.2306	-	-	-	-	-	-	-	-	-
rs67358277	11:126251650-126251650	G	intron_variant	MODIFIER	ST3GAL4	ENSG00000110080	Transcript	ENST00000530591.1	protein_coding	-	1/10	-	-	-	-	-	-	-	rs67358277	-	1	-	HGNC	10864	-	-	-	-	-	Ensembl	-	A	A	-	-	-	0.2306	-	-	-	-	-	-	-	-	-
rs67358277	11:126251650-126251650	G	intron_variant,NMD_transcript_variant	MODIFIER	ST3GAL4	ENSG00000110080	Transcript	ENST00000531217.1	nonsense_mediated_decay	-	1/9	-	-	-	-	-	-	-	rs67358277	-	1	-	HGNC	10864	-	-	-	-	-	Ensembl	-	A	A	-	-	-	0.2306	-	-	-	-	-	-	-	-	-
rs67358277	11:126251650-126251650	G	intron_variant	MODIFIER	ST3GAL4	ENSG00000110080	Transcript	ENST00000534083.1	protein_coding	-	1/10	-	-	-	-	-	-	-	rs67358277	-	1	-	HGNC	10864	-	-	-	-	-	Ensembl	-	A	A	-	-	-	0.2306	-	-	-	-	-	-	-	-	-
rs67358277	11:126251650-126251650	G	intron_variant,NMD_transcript_variant	MODIFIER	ST3GAL4	ENSG00000110080	Transcript	ENST00000534733.2	nonsense_mediated_decay	-	2/4	-	-	-	-	-	-	-	rs67358277	-	1	-	HGNC	10864	-	-	-	-	-	Ensembl	-	A	A	-	-	-	0.2306	-	-	-	-	-	-	-	-	-
rs67358277	11:126251650-126251650	G	intron_variant	MODIFIER	ST3GAL4	6484	Transcript	NM_001254757.2	protein_coding	-	1/10	-	-	-	-	-	-	-	rs67358277	-	1	-	EntrezGene	10864	-	-	-	-	-	RefSeq	-	A	A	-	-	-	0.2306	-	-	-	-	-	-	-	-	-
rs67358277	11:126251650-126251650	G	intron_variant	MODIFIER	ST3GAL4	6484	Transcript	NM_001348396.2	protein_coding	-	2/11	-	-	-	-	-	-	-	rs67358277	-	1	-	EntrezGene	10864	-	-	-	-	-	RefSeq	-	A	A	-	-	-	0.2306	-	-	-	-	-	-	-	-	-
rs67358277	11:126251650-126251650	G	intron_variant	MODIFIER	ST3GAL4	6484	Transcript	NM_001348397.2	protein_coding	-	2/11	-	-	-	-	-	-	-	rs67358277	-	1	-	EntrezGene	10864	-	-	-	-	-	RefSeq	-	A	A	-	-	-	0.2306	-	-	-	-	-	-	-	-	-
rs67358277	11:126251650-126251650	G	intron_variant	MODIFIER	ST3GAL4	6484	Transcript	NM_001348398.2	protein_coding	-	1/10	-	-	-	-	-	-	-	rs67358277	-	1	-	EntrezGene	10864	-	-	-	-	-	RefSeq	-	A	A	-	-	-	0.2306	-	-	-	-	-	-	-	-	-
rs67358277	11:126251650-126251650	G	intron_variant	MODIFIER	ST3GAL4	6484	Transcript	NM_001348399.2	protein_coding	-	1/10	-	-	-	-	-	-	-	rs67358277	-	1	-	EntrezGene	10864	-	-	-	-	-	RefSeq	-	A	A	-	-	-	0.2306	-	-	-	-	-	-	-	-	-
rs67358277	11:126251650-126251650	G	intron_variant	MODIFIER	ST3GAL4	6484	Transcript	NM_001348400.2	protein_coding	-	1/10	-	-	-	-	-	-	-	rs67358277	-	1	-	EntrezGene	10864	-	-	-	-	-	RefSeq	-	A	A	-	-	-	0.2306	-	-	-	-	-	-	-	-	-
rs67358277	11:126251650-126251650	G	intron_variant	MODIFIER	ST3GAL4	6484	Transcript	NM_006278.3	protein_coding	-	1/10	-	-	-	-	-	-	-	rs67358277	-	1	-	EntrezGene	10864	-	-	-	-	-	RefSeq	-	A	A	-	-	-	0.2306	-	-	-	-	-	-	-	-	-
rs67358277	11:126251650-126251650	G	intron_variant,non_coding_transcript_variant	MODIFIER	ST3GAL4	6484	Transcript	NR_145671.2	misc_RNA	-	1/10	-	-	-	-	-	-	-	rs67358277	-	1	-	EntrezGene	10864	-	-	-	-	-	RefSeq	-	A	A	-	-	-	0.2306	-	-	-	-	-	-	-	-	-
rs67358277	11:126251650-126251650	G	regulatory_region_variant	MODIFIER	-	-	RegulatoryFeature	ENSR00000046647	promoter_flanking_region	-	-	-	-	-	-	-	-	-	rs67358277	-	-	-	-	-	-	-	-	-	-	-	-	-	-	-	-	-	0.2306	-	-	-	-	-	-	-	-	-
rs11220464	11:126253877-126253877	T	intron_variant	MODIFIER	ST3GAL4	ENSG00000110080	Transcript	ENST00000227495.6	protein_coding	-	1/10	-	-	-	-	-	-	-	rs11220464	-	1	-	HGNC	10864	-	-	-	-	-	Ensembl	-	C	C	-	-	-	0.1591	-	-	-	-	-	-	-	-	-
rs11220464	11:126253877-126253877	T	intron_variant	MODIFIER	ST3GAL4	ENSG00000110080	Transcript	ENST00000356132.4	protein_coding	-	1/10	-	-	-	-	-	-	-	rs11220464	-	1	-	HGNC	10864	-	-	-	-	-	Ensembl	-	C	C	-	-	-	0.1591	-	-	-	-	-	-	-	-	-
rs11220464	11:126253877-126253877	T	intron_variant	MODIFIER	ST3GAL4	ENSG00000110080	Transcript	ENST00000444328.2	protein_coding	-	1/10	-	-	-	-	-	-	-	rs11220464	-	1	-	HGNC	10864	-	-	-	-	-	Ensembl	-	C	C	-	-	-	0.1591	-	-	-	-	-	-	-	-	-
rs11220464	11:126253877-126253877	T	intron_variant,non_coding_transcript_variant	MODIFIER	ST3GAL4	ENSG00000110080	Transcript	ENST00000528605.1	retained_intron	-	1/7	-	-	-	-	-	-	-	rs11220464	-	1	-	HGNC	10864	-	-	-	-	-	Ensembl	-	C	C	-	-	-	0.1591	-	-	-	-	-	-	-	-	-
rs11220464	11:126253877-126253877	T	intron_variant	MODIFIER	ST3GAL4	ENSG00000110080	Transcript	ENST00000530591.1	protein_coding	-	1/10	-	-	-	-	-	-	-	rs11220464	-	1	-	HGNC	10864	-	-	-	-	-	Ensembl	-	C	C	-	-	-	0.1591	-	-	-	-	-	-	-	-	-
rs11220464	11:126253877-126253877	T	intron_variant,NMD_transcript_variant	MODIFIER	ST3GAL4	ENSG00000110080	Transcript	ENST00000531217.1	nonsense_mediated_decay	-	1/9	-	-	-	-	-	-	-	rs11220464	-	1	-	HGNC	10864	-	-	-	-	-	Ensembl	-	C	C	-	-	-	0.1591	-	-	-	-	-	-	-	-	-
rs11220464	11:126253877-126253877	T	intron_variant	MODIFIER	ST3GAL4	ENSG00000110080	Transcript	ENST00000534083.1	protein_coding	-	1/10	-	-	-	-	-	-	-	rs11220464	-	1	-	HGNC	10864	-	-	-	-	-	Ensembl	-	C	C	-	-	-	0.1591	-	-	-	-	-	-	-	-	-
rs11220464	11:126253877-126253877	T	intron_variant,NMD_transcript_variant	MODIFIER	ST3GAL4	ENSG00000110080	Transcript	ENST00000534733.2	nonsense_mediated_decay	-	2/4	-	-	-	-	-	-	-	rs11220464	-	1	-	HGNC	10864	-	-	-	-	-	Ensembl	-	C	C	-	-	-	0.1591	-	-	-	-	-	-	-	-	-
rs11220464	11:126253877-126253877	T	intron_variant	MODIFIER	ST3GAL4	6484	Transcript	NM_001254757.2	protein_coding	-	1/10	-	-	-	-	-	-	-	rs11220464	-	1	-	EntrezGene	10864	-	-	-	-	-	RefSeq	-	C	C	-	-	-	0.1591	-	-	-	-	-	-	-	-	-
rs11220464	11:126253877-126253877	T	intron_variant	MODIFIER	ST3GAL4	6484	Transcript	NM_001348396.2	protein_coding	-	2/11	-	-	-	-	-	-	-	rs11220464	-	1	-	EntrezGene	10864	-	-	-	-	-	RefSeq	-	C	C	-	-	-	0.1591	-	-	-	-	-	-	-	-	-
rs11220464	11:126253877-126253877	T	intron_variant	MODIFIER	ST3GAL4	6484	Transcript	NM_001348397.2	protein_coding	-	2/11	-	-	-	-	-	-	-	rs11220464	-	1	-	EntrezGene	10864	-	-	-	-	-	RefSeq	-	C	C	-	-	-	0.1591	-	-	-	-	-	-	-	-	-
rs11220464	11:126253877-126253877	T	intron_variant	MODIFIER	ST3GAL4	6484	Transcript	NM_001348398.2	protein_coding	-	1/10	-	-	-	-	-	-	-	rs11220464	-	1	-	EntrezGene	10864	-	-	-	-	-	RefSeq	-	C	C	-	-	-	0.1591	-	-	-	-	-	-	-	-	-
rs11220464	11:126253877-126253877	T	intron_variant	MODIFIER	ST3GAL4	6484	Transcript	NM_001348399.2	protein_coding	-	1/10	-	-	-	-	-	-	-	rs11220464	-	1	-	EntrezGene	10864	-	-	-	-	-	RefSeq	-	C	C	-	-	-	0.1591	-	-	-	-	-	-	-	-	-
rs11220464	11:126253877-126253877	T	intron_variant	MODIFIER	ST3GAL4	6484	Transcript	NM_001348400.2	protein_coding	-	1/10	-	-	-	-	-	-	-	rs11220464	-	1	-	EntrezGene	10864	-	-	-	-	-	RefSeq	-	C	C	-	-	-	0.1591	-	-	-	-	-	-	-	-	-
rs11220464	11:126253877-126253877	T	intron_variant	MODIFIER	ST3GAL4	6484	Transcript	NM_006278.3	protein_coding	-	1/10	-	-	-	-	-	-	-	rs11220464	-	1	-	EntrezGene	10864	-	-	-	-	-	RefSeq	-	C	C	-	-	-	0.1591	-	-	-	-	-	-	-	-	-
rs11220464	11:126253877-126253877	T	intron_variant,non_coding_transcript_variant	MODIFIER	ST3GAL4	6484	Transcript	NR_145671.2	misc_RNA	-	1/10	-	-	-	-	-	-	-	rs11220464	-	1	-	EntrezGene	10864	-	-	-	-	-	RefSeq	-	C	C	-	-	-	0.1591	-	-	-	-	-	-	-	-	-
rs11220464	11:126253877-126253877	T	regulatory_region_variant	MODIFIER	-	-	RegulatoryFeature	ENSR00000046647	promoter_flanking_region	-	-	-	-	-	-	-	-	-	rs11220464	-	-	-	-	-	-	-	-	-	-	-	-	-	-	-	-	-	0.1591	-	-	-	-	-	-	-	-	-
rs11223780	11:134261150-134261150	G	intron_variant	MODIFIER	B3GAT1	ENSG00000109956	Transcript	ENST00000312527.4	protein_coding	-	1/5	-	-	-	-	-	-	-	rs11223780	-	-1	-	HGNC	921	-	-	-	-	-	Ensembl	-	A	A	-	-	-	0.1571	-	-	-	-	-	-	-	-	-
rs11223780	11:134261150-134261150	G	intron_variant	MODIFIER	B3GAT1	ENSG00000109956	Transcript	ENST00000392580.1	protein_coding	-	1/6	-	-	-	-	-	-	-	rs11223780	-	-1	-	HGNC	921	-	-	-	-	-	Ensembl	-	A	A	-	-	-	0.1571	-	-	-	-	-	-	-	-	-
rs11223780	11:134261150-134261150	G	5_prime_UTR_variant	MODIFIER	B3GAT1	ENSG00000109956	Transcript	ENST00000524765.1	protein_coding	1/6	-	-	-	1098	-	-	-	-	rs11223780	-	-1	-	HGNC	921	-	-	-	-	-	Ensembl	-	A	A	-	-	-	0.1571	-	-	-	-	-	-	-	-	-
rs11223780	11:134261150-134261150	G	intron_variant,non_coding_transcript_variant	MODIFIER	B3GAT1	ENSG00000109956	Transcript	ENST00000531510.1	processed_transcript	-	1/2	-	-	-	-	-	-	-	rs11223780	-	-1	-	HGNC	921	-	-	-	-	-	Ensembl	-	A	A	-	-	-	0.1571	-	-	-	-	-	-	-	-	-
rs11223780	11:134261150-134261150	G	upstream_gene_variant	MODIFIER	B3GAT1	ENSG00000109956	Transcript	ENST00000531778.1	retained_intron	-	-	-	-	-	-	-	-	-	rs11223780	4059	-1	-	HGNC	921	-	-	-	-	-	Ensembl	-	A	A	-	-	-	0.1571	-	-	-	-	-	-	-	-	-
rs11223780	11:134261150-134261150	G	upstream_gene_variant	MODIFIER	B3GAT1	ENSG00000109956	Transcript	ENST00000537389.1	protein_coding	-	-	-	-	-	-	-	-	-	rs11223780	3369	-1	-	HGNC	921	-	-	-	-	-	Ensembl	-	A	A	-	-	-	0.1571	-	-	-	-	-	-	-	-	-
rs11223780	11:134261150-134261150	G	intron_variant	MODIFIER	B3GAT1	27087	Transcript	NM_001367973.1	protein_coding	-	1/6	-	-	-	-	-	-	-	rs11223780	-	-1	-	EntrezGene	921	-	-	-	-	-	RefSeq	-	A	A	-	-	-	0.1571	-	-	-	-	-	-	-	-	-
rs11223780	11:134261150-134261150	G	intron_variant	MODIFIER	B3GAT1	27087	Transcript	NM_018644.3	protein_coding	-	1/6	-	-	-	-	-	-	-	rs11223780	-	-1	-	EntrezGene	921	-	-	-	-	-	RefSeq	-	A	A	OK	-	-	0.1571	-	-	-	-	-	-	-	-	-
rs11223780	11:134261150-134261150	G	intron_variant	MODIFIER	B3GAT1	27087	Transcript	NM_054025.3	protein_coding	-	1/5	-	-	-	-	-	-	-	rs11223780	-	-1	-	EntrezGene	921	-	-	-	-	-	RefSeq	-	A	A	-	-	-	0.1571	-	-	-	-	-	-	-	-	-
rs11223780	11:134261150-134261150	G	regulatory_region_variant	MODIFIER	-	-	RegulatoryFeature	ENSR00001830430	CTCF_binding_site	-	-	-	-	-	-	-	-	-	rs11223780	-	-	-	-	-	-	-	-	-	-	-	-	-	-	-	-	-	0.1571	-	-	-	-	-	-	-	-	-
rs79256507	11:134263728-134263728	A	intron_variant	MODIFIER	B3GAT1	ENSG00000109956	Transcript	ENST00000312527.4	protein_coding	-	1/5	-	-	-	-	-	-	-	rs79256507	-	-1	-	HGNC	921	-	-	-	-	-	Ensembl	-	C	C	-	-	-	0.0661	-	-	-	-	-	-	-	-	-
rs79256507	11:134263728-134263728	A	intron_variant	MODIFIER	B3GAT1	ENSG00000109956	Transcript	ENST00000392580.1	protein_coding	-	1/6	-	-	-	-	-	-	-	rs79256507	-	-1	-	HGNC	921	-	-	-	-	-	Ensembl	-	C	C	-	-	-	0.0661	-	-	-	-	-	-	-	-	-
rs79256507	11:134263728-134263728	A	upstream_gene_variant	MODIFIER	B3GAT1	ENSG00000109956	Transcript	ENST00000524765.1	protein_coding	-	-	-	-	-	-	-	-	-	rs79256507	1481	-1	-	HGNC	921	-	-	-	-	-	Ensembl	-	C	C	-	-	-	0.0661	-	-	-	-	-	-	-	-	-
rs79256507	11:134263728-134263728	A	intron_variant,non_coding_transcript_variant	MODIFIER	B3GAT1	ENSG00000109956	Transcript	ENST00000531510.1	processed_transcript	-	1/2	-	-	-	-	-	-	-	rs79256507	-	-1	-	HGNC	921	-	-	-	-	-	Ensembl	-	C	C	-	-	-	0.0661	-	-	-	-	-	-	-	-	-
rs79256507	11:134263728-134263728	A	intron_variant	MODIFIER	B3GAT1	27087	Transcript	NM_001367973.1	protein_coding	-	1/6	-	-	-	-	-	-	-	rs79256507	-	-1	-	EntrezGene	921	-	-	-	-	-	RefSeq	-	C	C	-	-	-	0.0661	-	-	-	-	-	-	-	-	-
rs79256507	11:134263728-134263728	A	intron_variant	MODIFIER	B3GAT1	27087	Transcript	NM_018644.3	protein_coding	-	1/6	-	-	-	-	-	-	-	rs79256507	-	-1	-	EntrezGene	921	-	-	-	-	-	RefSeq	-	C	C	OK	-	-	0.0661	-	-	-	-	-	-	-	-	-
rs79256507	11:134263728-134263728	A	intron_variant	MODIFIER	B3GAT1	27087	Transcript	NM_054025.3	protein_coding	-	1/5	-	-	-	-	-	-	-	rs79256507	-	-1	-	EntrezGene	921	-	-	-	-	-	RefSeq	-	C	C	-	-	-	0.0661	-	-	-	-	-	-	-	-	-
rs79256507	11:134263728-134263728	A	regulatory_region_variant	MODIFIER	-	-	RegulatoryFeature	ENSR00001830431	CTCF_binding_site	-	-	-	-	-	-	-	-	-	rs79256507	-	-	-	-	-	-	-	-	-	-	-	-	-	-	-	-	-	0.0661	-	-	-	-	-	-	-	-	-
rs79256507	11:134263728-134263728	A	regulatory_region_variant	MODIFIER	-	-	RegulatoryFeature	ENSR00001830432	open_chromatin_region	-	-	-	-	-	-	-	-	-	rs79256507	-	-	-	-	-	-	-	-	-	-	-	-	-	-	-	-	-	0.0661	-	-	-	-	-	-	-	-	-
rs80021729	11:134263734-134263734	C	intron_variant	MODIFIER	B3GAT1	ENSG00000109956	Transcript	ENST00000312527.4	protein_coding	-	1/5	-	-	-	-	-	-	-	rs80021729	-	-1	-	HGNC	921	-	-	-	-	-	Ensembl	-	A	A	-	-	-	0.0661	-	-	-	-	-	-	-	-	-
rs80021729	11:134263734-134263734	C	intron_variant	MODIFIER	B3GAT1	ENSG00000109956	Transcript	ENST00000392580.1	protein_coding	-	1/6	-	-	-	-	-	-	-	rs80021729	-	-1	-	HGNC	921	-	-	-	-	-	Ensembl	-	A	A	-	-	-	0.0661	-	-	-	-	-	-	-	-	-
rs80021729	11:134263734-134263734	C	upstream_gene_variant	MODIFIER	B3GAT1	ENSG00000109956	Transcript	ENST00000524765.1	protein_coding	-	-	-	-	-	-	-	-	-	rs80021729	1487	-1	-	HGNC	921	-	-	-	-	-	Ensembl	-	A	A	-	-	-	0.0661	-	-	-	-	-	-	-	-	-
rs80021729	11:134263734-134263734	C	intron_variant,non_coding_transcript_variant	MODIFIER	B3GAT1	ENSG00000109956	Transcript	ENST00000531510.1	processed_transcript	-	1/2	-	-	-	-	-	-	-	rs80021729	-	-1	-	HGNC	921	-	-	-	-	-	Ensembl	-	A	A	-	-	-	0.0661	-	-	-	-	-	-	-	-	-
rs80021729	11:134263734-134263734	C	intron_variant	MODIFIER	B3GAT1	27087	Transcript	NM_001367973.1	protein_coding	-	1/6	-	-	-	-	-	-	-	rs80021729	-	-1	-	EntrezGene	921	-	-	-	-	-	RefSeq	-	A	A	-	-	-	0.0661	-	-	-	-	-	-	-	-	-
rs80021729	11:134263734-134263734	C	intron_variant	MODIFIER	B3GAT1	27087	Transcript	NM_018644.3	protein_coding	-	1/6	-	-	-	-	-	-	-	rs80021729	-	-1	-	EntrezGene	921	-	-	-	-	-	RefSeq	-	A	A	OK	-	-	0.0661	-	-	-	-	-	-	-	-	-
rs80021729	11:134263734-134263734	C	intron_variant	MODIFIER	B3GAT1	27087	Transcript	NM_054025.3	protein_coding	-	1/5	-	-	-	-	-	-	-	rs80021729	-	-1	-	EntrezGene	921	-	-	-	-	-	RefSeq	-	A	A	-	-	-	0.0661	-	-	-	-	-	-	-	-	-
rs80021729	11:134263734-134263734	C	regulatory_region_variant	MODIFIER	-	-	RegulatoryFeature	ENSR00001830431	CTCF_binding_site	-	-	-	-	-	-	-	-	-	rs80021729	-	-	-	-	-	-	-	-	-	-	-	-	-	-	-	-	-	0.0661	-	-	-	-	-	-	-	-	-
rs80021729	11:134263734-134263734	C	regulatory_region_variant	MODIFIER	-	-	RegulatoryFeature	ENSR00001830432	open_chromatin_region	-	-	-	-	-	-	-	-	-	rs80021729	-	-	-	-	-	-	-	-	-	-	-	-	-	-	-	-	-	0.0661	-	-	-	-	-	-	-	-	-
rs74639401	11:134264213-134264213	T	intron_variant	MODIFIER	B3GAT1	ENSG00000109956	Transcript	ENST00000312527.4	protein_coding	-	1/5	-	-	-	-	-	-	-	rs74639401	-	-1	-	HGNC	921	-	-	-	-	-	Ensembl	-	C	C	-	-	-	0.0667	-	-	-	-	-	-	-	-	-
rs74639401	11:134264213-134264213	T	intron_variant	MODIFIER	B3GAT1	ENSG00000109956	Transcript	ENST00000392580.1	protein_coding	-	1/6	-	-	-	-	-	-	-	rs74639401	-	-1	-	HGNC	921	-	-	-	-	-	Ensembl	-	C	C	-	-	-	0.0667	-	-	-	-	-	-	-	-	-
rs74639401	11:134264213-134264213	T	upstream_gene_variant	MODIFIER	B3GAT1	ENSG00000109956	Transcript	ENST00000524765.1	protein_coding	-	-	-	-	-	-	-	-	-	rs74639401	1966	-1	-	HGNC	921	-	-	-	-	-	Ensembl	-	C	C	-	-	-	0.0667	-	-	-	-	-	-	-	-	-
rs74639401	11:134264213-134264213	T	intron_variant,non_coding_transcript_variant	MODIFIER	B3GAT1	ENSG00000109956	Transcript	ENST00000531510.1	processed_transcript	-	1/2	-	-	-	-	-	-	-	rs74639401	-	-1	-	HGNC	921	-	-	-	-	-	Ensembl	-	C	C	-	-	-	0.0667	-	-	-	-	-	-	-	-	-
rs74639401	11:134264213-134264213	T	intron_variant	MODIFIER	B3GAT1	27087	Transcript	NM_001367973.1	protein_coding	-	1/6	-	-	-	-	-	-	-	rs74639401	-	-1	-	EntrezGene	921	-	-	-	-	-	RefSeq	-	C	C	-	-	-	0.0667	-	-	-	-	-	-	-	-	-
rs74639401	11:134264213-134264213	T	intron_variant	MODIFIER	B3GAT1	27087	Transcript	NM_018644.3	protein_coding	-	1/6	-	-	-	-	-	-	-	rs74639401	-	-1	-	EntrezGene	921	-	-	-	-	-	RefSeq	-	C	C	OK	-	-	0.0667	-	-	-	-	-	-	-	-	-
rs74639401	11:134264213-134264213	T	intron_variant	MODIFIER	B3GAT1	27087	Transcript	NM_054025.3	protein_coding	-	1/5	-	-	-	-	-	-	-	rs74639401	-	-1	-	EntrezGene	921	-	-	-	-	-	RefSeq	-	C	C	-	-	-	0.0667	-	-	-	-	-	-	-	-	-
rs74639401	11:134264213-134264213	T	regulatory_region_variant	MODIFIER	-	-	RegulatoryFeature	ENSR00001830432	open_chromatin_region	-	-	-	-	-	-	-	-	-	rs74639401	-	-	-	-	-	-	-	-	-	-	-	-	-	-	-	-	-	0.0667	-	-	-	-	-	-	-	-	-
rs74622686	11:134264227-134264227	G	intron_variant	MODIFIER	B3GAT1	ENSG00000109956	Transcript	ENST00000312527.4	protein_coding	-	1/5	-	-	-	-	-	-	-	rs74622686	-	-1	-	HGNC	921	-	-	-	-	-	Ensembl	-	A	A	-	-	-	0.1192	-	-	-	-	-	-	-	-	-
rs74622686	11:134264227-134264227	G	intron_variant	MODIFIER	B3GAT1	ENSG00000109956	Transcript	ENST00000392580.1	protein_coding	-	1/6	-	-	-	-	-	-	-	rs74622686	-	-1	-	HGNC	921	-	-	-	-	-	Ensembl	-	A	A	-	-	-	0.1192	-	-	-	-	-	-	-	-	-
rs74622686	11:134264227-134264227	G	upstream_gene_variant	MODIFIER	B3GAT1	ENSG00000109956	Transcript	ENST00000524765.1	protein_coding	-	-	-	-	-	-	-	-	-	rs74622686	1980	-1	-	HGNC	921	-	-	-	-	-	Ensembl	-	A	A	-	-	-	0.1192	-	-	-	-	-	-	-	-	-
rs74622686	11:134264227-134264227	G	intron_variant,non_coding_transcript_variant	MODIFIER	B3GAT1	ENSG00000109956	Transcript	ENST00000531510.1	processed_transcript	-	1/2	-	-	-	-	-	-	-	rs74622686	-	-1	-	HGNC	921	-	-	-	-	-	Ensembl	-	A	A	-	-	-	0.1192	-	-	-	-	-	-	-	-	-
rs74622686	11:134264227-134264227	G	intron_variant	MODIFIER	B3GAT1	27087	Transcript	NM_001367973.1	protein_coding	-	1/6	-	-	-	-	-	-	-	rs74622686	-	-1	-	EntrezGene	921	-	-	-	-	-	RefSeq	-	A	A	-	-	-	0.1192	-	-	-	-	-	-	-	-	-
rs74622686	11:134264227-134264227	G	intron_variant	MODIFIER	B3GAT1	27087	Transcript	NM_018644.3	protein_coding	-	1/6	-	-	-	-	-	-	-	rs74622686	-	-1	-	EntrezGene	921	-	-	-	-	-	RefSeq	-	A	A	OK	-	-	0.1192	-	-	-	-	-	-	-	-	-
rs74622686	11:134264227-134264227	G	intron_variant	MODIFIER	B3GAT1	27087	Transcript	NM_054025.3	protein_coding	-	1/5	-	-	-	-	-	-	-	rs74622686	-	-1	-	EntrezGene	921	-	-	-	-	-	RefSeq	-	A	A	-	-	-	0.1192	-	-	-	-	-	-	-	-	-
rs74622686	11:134264227-134264227	G	regulatory_region_variant	MODIFIER	-	-	RegulatoryFeature	ENSR00001830432	open_chromatin_region	-	-	-	-	-	-	-	-	-	rs74622686	-	-	-	-	-	-	-	-	-	-	-	-	-	-	-	-	-	0.1192	-	-	-	-	-	-	-	-	-
rs60337613	11:134264255-134264255	C	intron_variant	MODIFIER	B3GAT1	ENSG00000109956	Transcript	ENST00000312527.4	protein_coding	-	1/5	-	-	-	-	-	-	-	rs60337613	-	-1	-	HGNC	921	-	-	-	-	-	Ensembl	-	T	T	-	-	-	0.1192	-	-	-	-	-	-	-	-	-
rs60337613	11:134264255-134264255	C	intron_variant	MODIFIER	B3GAT1	ENSG00000109956	Transcript	ENST00000392580.1	protein_coding	-	1/6	-	-	-	-	-	-	-	rs60337613	-	-1	-	HGNC	921	-	-	-	-	-	Ensembl	-	T	T	-	-	-	0.1192	-	-	-	-	-	-	-	-	-
rs60337613	11:134264255-134264255	C	upstream_gene_variant	MODIFIER	B3GAT1	ENSG00000109956	Transcript	ENST00000524765.1	protein_coding	-	-	-	-	-	-	-	-	-	rs60337613	2008	-1	-	HGNC	921	-	-	-	-	-	Ensembl	-	T	T	-	-	-	0.1192	-	-	-	-	-	-	-	-	-
rs60337613	11:134264255-134264255	C	intron_variant,non_coding_transcript_variant	MODIFIER	B3GAT1	ENSG00000109956	Transcript	ENST00000531510.1	processed_transcript	-	1/2	-	-	-	-	-	-	-	rs60337613	-	-1	-	HGNC	921	-	-	-	-	-	Ensembl	-	T	T	-	-	-	0.1192	-	-	-	-	-	-	-	-	-
rs60337613	11:134264255-134264255	C	intron_variant	MODIFIER	B3GAT1	27087	Transcript	NM_001367973.1	protein_coding	-	1/6	-	-	-	-	-	-	-	rs60337613	-	-1	-	EntrezGene	921	-	-	-	-	-	RefSeq	-	T	T	-	-	-	0.1192	-	-	-	-	-	-	-	-	-
rs60337613	11:134264255-134264255	C	intron_variant	MODIFIER	B3GAT1	27087	Transcript	NM_018644.3	protein_coding	-	1/6	-	-	-	-	-	-	-	rs60337613	-	-1	-	EntrezGene	921	-	-	-	-	-	RefSeq	-	T	T	OK	-	-	0.1192	-	-	-	-	-	-	-	-	-
rs60337613	11:134264255-134264255	C	intron_variant	MODIFIER	B3GAT1	27087	Transcript	NM_054025.3	protein_coding	-	1/5	-	-	-	-	-	-	-	rs60337613	-	-1	-	EntrezGene	921	-	-	-	-	-	RefSeq	-	T	T	-	-	-	0.1192	-	-	-	-	-	-	-	-	-
rs60337613	11:134264255-134264255	C	regulatory_region_variant	MODIFIER	-	-	RegulatoryFeature	ENSR00001830432	open_chromatin_region	-	-	-	-	-	-	-	-	-	rs60337613	-	-	-	-	-	-	-	-	-	-	-	-	-	-	-	-	-	0.1192	-	-	-	-	-	-	-	-	-
rs75373472	11:134264506-134264506	G	intron_variant	MODIFIER	B3GAT1	ENSG00000109956	Transcript	ENST00000312527.4	protein_coding	-	1/5	-	-	-	-	-	-	-	rs75373472	-	-1	-	HGNC	921	-	-	-	-	-	Ensembl	-	T	T	-	-	-	0.0663	-	-	-	-	-	-	-	-	-
rs75373472	11:134264506-134264506	G	intron_variant	MODIFIER	B3GAT1	ENSG00000109956	Transcript	ENST00000392580.1	protein_coding	-	1/6	-	-	-	-	-	-	-	rs75373472	-	-1	-	HGNC	921	-	-	-	-	-	Ensembl	-	T	T	-	-	-	0.0663	-	-	-	-	-	-	-	-	-
rs75373472	11:134264506-134264506	G	upstream_gene_variant	MODIFIER	B3GAT1	ENSG00000109956	Transcript	ENST00000524765.1	protein_coding	-	-	-	-	-	-	-	-	-	rs75373472	2259	-1	-	HGNC	921	-	-	-	-	-	Ensembl	-	T	T	-	-	-	0.0663	-	-	-	-	-	-	-	-	-
rs75373472	11:134264506-134264506	G	intron_variant,non_coding_transcript_variant	MODIFIER	B3GAT1	ENSG00000109956	Transcript	ENST00000531510.1	processed_transcript	-	1/2	-	-	-	-	-	-	-	rs75373472	-	-1	-	HGNC	921	-	-	-	-	-	Ensembl	-	T	T	-	-	-	0.0663	-	-	-	-	-	-	-	-	-
rs75373472	11:134264506-134264506	G	intron_variant	MODIFIER	B3GAT1	27087	Transcript	NM_001367973.1	protein_coding	-	1/6	-	-	-	-	-	-	-	rs75373472	-	-1	-	EntrezGene	921	-	-	-	-	-	RefSeq	-	T	T	-	-	-	0.0663	-	-	-	-	-	-	-	-	-
rs75373472	11:134264506-134264506	G	intron_variant	MODIFIER	B3GAT1	27087	Transcript	NM_018644.3	protein_coding	-	1/6	-	-	-	-	-	-	-	rs75373472	-	-1	-	EntrezGene	921	-	-	-	-	-	RefSeq	-	T	T	OK	-	-	0.0663	-	-	-	-	-	-	-	-	-
rs75373472	11:134264506-134264506	G	intron_variant	MODIFIER	B3GAT1	27087	Transcript	NM_054025.3	protein_coding	-	1/5	-	-	-	-	-	-	-	rs75373472	-	-1	-	EntrezGene	921	-	-	-	-	-	RefSeq	-	T	T	-	-	-	0.0663	-	-	-	-	-	-	-	-	-
rs111711955	11:134264529-134264529	G	intron_variant	MODIFIER	B3GAT1	ENSG00000109956	Transcript	ENST00000312527.4	protein_coding	-	1/5	-	-	-	-	-	-	-	rs111711955	-	-1	-	HGNC	921	-	-	-	-	-	Ensembl	-	A	A	-	-	-	0.0673	-	-	-	-	-	-	-	-	-
rs111711955	11:134264529-134264529	G	intron_variant	MODIFIER	B3GAT1	ENSG00000109956	Transcript	ENST00000392580.1	protein_coding	-	1/6	-	-	-	-	-	-	-	rs111711955	-	-1	-	HGNC	921	-	-	-	-	-	Ensembl	-	A	A	-	-	-	0.0673	-	-	-	-	-	-	-	-	-
rs111711955	11:134264529-134264529	G	upstream_gene_variant	MODIFIER	B3GAT1	ENSG00000109956	Transcript	ENST00000524765.1	protein_coding	-	-	-	-	-	-	-	-	-	rs111711955	2282	-1	-	HGNC	921	-	-	-	-	-	Ensembl	-	A	A	-	-	-	0.0673	-	-	-	-	-	-	-	-	-
rs111711955	11:134264529-134264529	G	intron_variant,non_coding_transcript_variant	MODIFIER	B3GAT1	ENSG00000109956	Transcript	ENST00000531510.1	processed_transcript	-	1/2	-	-	-	-	-	-	-	rs111711955	-	-1	-	HGNC	921	-	-	-	-	-	Ensembl	-	A	A	-	-	-	0.0673	-	-	-	-	-	-	-	-	-
rs111711955	11:134264529-134264529	G	intron_variant	MODIFIER	B3GAT1	27087	Transcript	NM_001367973.1	protein_coding	-	1/6	-	-	-	-	-	-	-	rs111711955	-	-1	-	EntrezGene	921	-	-	-	-	-	RefSeq	-	A	A	-	-	-	0.0673	-	-	-	-	-	-	-	-	-
rs111711955	11:134264529-134264529	G	intron_variant	MODIFIER	B3GAT1	27087	Transcript	NM_018644.3	protein_coding	-	1/6	-	-	-	-	-	-	-	rs111711955	-	-1	-	EntrezGene	921	-	-	-	-	-	RefSeq	-	A	A	OK	-	-	0.0673	-	-	-	-	-	-	-	-	-
rs111711955	11:134264529-134264529	G	intron_variant	MODIFIER	B3GAT1	27087	Transcript	NM_054025.3	protein_coding	-	1/5	-	-	-	-	-	-	-	rs111711955	-	-1	-	EntrezGene	921	-	-	-	-	-	RefSeq	-	A	A	-	-	-	0.0673	-	-	-	-	-	-	-	-	-
rs77478906	11:134264596-134264596	C	intron_variant	MODIFIER	B3GAT1	ENSG00000109956	Transcript	ENST00000312527.4	protein_coding	-	1/5	-	-	-	-	-	-	-	rs77478906	-	-1	-	HGNC	921	-	-	-	-	-	Ensembl	-	T	T	-	-	-	0.0903	-	-	-	-	-	-	-	-	-
rs77478906	11:134264596-134264596	C	intron_variant	MODIFIER	B3GAT1	ENSG00000109956	Transcript	ENST00000392580.1	protein_coding	-	1/6	-	-	-	-	-	-	-	rs77478906	-	-1	-	HGNC	921	-	-	-	-	-	Ensembl	-	T	T	-	-	-	0.0903	-	-	-	-	-	-	-	-	-
rs77478906	11:134264596-134264596	C	upstream_gene_variant	MODIFIER	B3GAT1	ENSG00000109956	Transcript	ENST00000524765.1	protein_coding	-	-	-	-	-	-	-	-	-	rs77478906	2349	-1	-	HGNC	921	-	-	-	-	-	Ensembl	-	T	T	-	-	-	0.0903	-	-	-	-	-	-	-	-	-
rs77478906	11:134264596-134264596	C	intron_variant,non_coding_transcript_variant	MODIFIER	B3GAT1	ENSG00000109956	Transcript	ENST00000531510.1	processed_transcript	-	1/2	-	-	-	-	-	-	-	rs77478906	-	-1	-	HGNC	921	-	-	-	-	-	Ensembl	-	T	T	-	-	-	0.0903	-	-	-	-	-	-	-	-	-
rs77478906	11:134264596-134264596	C	intron_variant	MODIFIER	B3GAT1	27087	Transcript	NM_001367973.1	protein_coding	-	1/6	-	-	-	-	-	-	-	rs77478906	-	-1	-	EntrezGene	921	-	-	-	-	-	RefSeq	-	T	T	-	-	-	0.0903	-	-	-	-	-	-	-	-	-
rs77478906	11:134264596-134264596	C	intron_variant	MODIFIER	B3GAT1	27087	Transcript	NM_018644.3	protein_coding	-	1/6	-	-	-	-	-	-	-	rs77478906	-	-1	-	EntrezGene	921	-	-	-	-	-	RefSeq	-	T	T	OK	-	-	0.0903	-	-	-	-	-	-	-	-	-
rs77478906	11:134264596-134264596	C	intron_variant	MODIFIER	B3GAT1	27087	Transcript	NM_054025.3	protein_coding	-	1/5	-	-	-	-	-	-	-	rs77478906	-	-1	-	EntrezGene	921	-	-	-	-	-	RefSeq	-	T	T	-	-	-	0.0903	-	-	-	-	-	-	-	-	-
rs78975867	11:134264729-134264729	A	intron_variant	MODIFIER	B3GAT1	ENSG00000109956	Transcript	ENST00000312527.4	protein_coding	-	1/5	-	-	-	-	-	-	-	rs78975867	-	-1	-	HGNC	921	-	-	-	-	-	Ensembl	-	G	G	-	-	-	0.0665	-	-	-	-	-	-	-	-	-
rs78975867	11:134264729-134264729	T	intron_variant	MODIFIER	B3GAT1	ENSG00000109956	Transcript	ENST00000312527.4	protein_coding	-	1/5	-	-	-	-	-	-	-	rs78975867	-	-1	-	HGNC	921	-	-	-	-	-	Ensembl	-	G	G	-	-	-	-	-	-	-	-	-	-	-	-	-
rs78975867	11:134264729-134264729	A	intron_variant	MODIFIER	B3GAT1	ENSG00000109956	Transcript	ENST00000392580.1	protein_coding	-	1/6	-	-	-	-	-	-	-	rs78975867	-	-1	-	HGNC	921	-	-	-	-	-	Ensembl	-	G	G	-	-	-	0.0665	-	-	-	-	-	-	-	-	-
rs78975867	11:134264729-134264729	T	intron_variant	MODIFIER	B3GAT1	ENSG00000109956	Transcript	ENST00000392580.1	protein_coding	-	1/6	-	-	-	-	-	-	-	rs78975867	-	-1	-	HGNC	921	-	-	-	-	-	Ensembl	-	G	G	-	-	-	-	-	-	-	-	-	-	-	-	-
rs78975867	11:134264729-134264729	A	upstream_gene_variant	MODIFIER	B3GAT1	ENSG00000109956	Transcript	ENST00000524765.1	protein_coding	-	-	-	-	-	-	-	-	-	rs78975867	2482	-1	-	HGNC	921	-	-	-	-	-	Ensembl	-	G	G	-	-	-	0.0665	-	-	-	-	-	-	-	-	-
rs78975867	11:134264729-134264729	T	upstream_gene_variant	MODIFIER	B3GAT1	ENSG00000109956	Transcript	ENST00000524765.1	protein_coding	-	-	-	-	-	-	-	-	-	rs78975867	2482	-1	-	HGNC	921	-	-	-	-	-	Ensembl	-	G	G	-	-	-	-	-	-	-	-	-	-	-	-	-
rs78975867	11:134264729-134264729	A	intron_variant,non_coding_transcript_variant	MODIFIER	B3GAT1	ENSG00000109956	Transcript	ENST00000531510.1	processed_transcript	-	1/2	-	-	-	-	-	-	-	rs78975867	-	-1	-	HGNC	921	-	-	-	-	-	Ensembl	-	G	G	-	-	-	0.0665	-	-	-	-	-	-	-	-	-
rs78975867	11:134264729-134264729	T	intron_variant,non_coding_transcript_variant	MODIFIER	B3GAT1	ENSG00000109956	Transcript	ENST00000531510.1	processed_transcript	-	1/2	-	-	-	-	-	-	-	rs78975867	-	-1	-	HGNC	921	-	-	-	-	-	Ensembl	-	G	G	-	-	-	-	-	-	-	-	-	-	-	-	-
rs78975867	11:134264729-134264729	A	intron_variant	MODIFIER	B3GAT1	27087	Transcript	NM_001367973.1	protein_coding	-	1/6	-	-	-	-	-	-	-	rs78975867	-	-1	-	EntrezGene	921	-	-	-	-	-	RefSeq	-	G	G	-	-	-	0.0665	-	-	-	-	-	-	-	-	-
rs78975867	11:134264729-134264729	T	intron_variant	MODIFIER	B3GAT1	27087	Transcript	NM_001367973.1	protein_coding	-	1/6	-	-	-	-	-	-	-	rs78975867	-	-1	-	EntrezGene	921	-	-	-	-	-	RefSeq	-	G	G	-	-	-	-	-	-	-	-	-	-	-	-	-
rs78975867	11:134264729-134264729	A	intron_variant	MODIFIER	B3GAT1	27087	Transcript	NM_018644.3	protein_coding	-	1/6	-	-	-	-	-	-	-	rs78975867	-	-1	-	EntrezGene	921	-	-	-	-	-	RefSeq	-	G	G	OK	-	-	0.0665	-	-	-	-	-	-	-	-	-
rs78975867	11:134264729-134264729	T	intron_variant	MODIFIER	B3GAT1	27087	Transcript	NM_018644.3	protein_coding	-	1/6	-	-	-	-	-	-	-	rs78975867	-	-1	-	EntrezGene	921	-	-	-	-	-	RefSeq	-	G	G	OK	-	-	-	-	-	-	-	-	-	-	-	-
rs78975867	11:134264729-134264729	A	intron_variant	MODIFIER	B3GAT1	27087	Transcript	NM_054025.3	protein_coding	-	1/5	-	-	-	-	-	-	-	rs78975867	-	-1	-	EntrezGene	921	-	-	-	-	-	RefSeq	-	G	G	-	-	-	0.0665	-	-	-	-	-	-	-	-	-
rs78975867	11:134264729-134264729	T	intron_variant	MODIFIER	B3GAT1	27087	Transcript	NM_054025.3	protein_coding	-	1/5	-	-	-	-	-	-	-	rs78975867	-	-1	-	EntrezGene	921	-	-	-	-	-	RefSeq	-	G	G	-	-	-	-	-	-	-	-	-	-	-	-	-
rs138696773	11:134265092-134265092	TT	intron_variant	MODIFIER	B3GAT1	ENSG00000109956	Transcript	ENST00000312527.4	protein_coding	-	1/5	-	-	-	-	-	-	-	rs138696773	-	-1	-	HGNC	921	-	-	-	-	-	Ensembl	-	T	T	-	-	-	0.1064	-	-	-	-	-	-	-	-	-
rs138696773	11:134265092-134265092	TT	intron_variant	MODIFIER	B3GAT1	ENSG00000109956	Transcript	ENST00000392580.1	protein_coding	-	1/6	-	-	-	-	-	-	-	rs138696773	-	-1	-	HGNC	921	-	-	-	-	-	Ensembl	-	T	T	-	-	-	0.1064	-	-	-	-	-	-	-	-	-
rs138696773	11:134265092-134265092	TT	upstream_gene_variant	MODIFIER	B3GAT1	ENSG00000109956	Transcript	ENST00000524765.1	protein_coding	-	-	-	-	-	-	-	-	-	rs138696773	2845	-1	-	HGNC	921	-	-	-	-	-	Ensembl	-	T	T	-	-	-	0.1064	-	-	-	-	-	-	-	-	-
rs138696773	11:134265092-134265092	TT	intron_variant,non_coding_transcript_variant	MODIFIER	B3GAT1	ENSG00000109956	Transcript	ENST00000531510.1	processed_transcript	-	1/2	-	-	-	-	-	-	-	rs138696773	-	-1	-	HGNC	921	-	-	-	-	-	Ensembl	-	T	T	-	-	-	0.1064	-	-	-	-	-	-	-	-	-
rs138696773	11:134265092-134265092	TT	intron_variant	MODIFIER	B3GAT1	27087	Transcript	NM_001367973.1	protein_coding	-	1/6	-	-	-	-	-	-	-	rs138696773	-	-1	-	EntrezGene	921	-	-	-	-	-	RefSeq	-	T	T	-	-	-	0.1064	-	-	-	-	-	-	-	-	-
rs138696773	11:134265092-134265092	TT	intron_variant	MODIFIER	B3GAT1	27087	Transcript	NM_018644.3	protein_coding	-	1/6	-	-	-	-	-	-	-	rs138696773	-	-1	-	EntrezGene	921	-	-	-	-	-	RefSeq	-	T	T	OK	-	-	0.1064	-	-	-	-	-	-	-	-	-
rs138696773	11:134265092-134265092	TT	intron_variant	MODIFIER	B3GAT1	27087	Transcript	NM_054025.3	protein_coding	-	1/5	-	-	-	-	-	-	-	rs138696773	-	-1	-	EntrezGene	921	-	-	-	-	-	RefSeq	-	T	T	-	-	-	0.1064	-	-	-	-	-	-	-	-	-
rs79449985	11:134265121-134265121	G	intron_variant	MODIFIER	B3GAT1	ENSG00000109956	Transcript	ENST00000312527.4	protein_coding	-	1/5	-	-	-	-	-	-	-	rs79449985	-	-1	-	HGNC	921	-	-	-	-	-	Ensembl	-	C	C	-	-	-	-	-	-	-	-	-	-	-	-	-
rs79449985	11:134265121-134265121	T	intron_variant	MODIFIER	B3GAT1	ENSG00000109956	Transcript	ENST00000312527.4	protein_coding	-	1/5	-	-	-	-	-	-	-	rs79449985	-	-1	-	HGNC	921	-	-	-	-	-	Ensembl	-	C	C	-	-	-	0.1060	-	-	-	-	-	-	-	-	-
rs79449985	11:134265121-134265121	G	intron_variant	MODIFIER	B3GAT1	ENSG00000109956	Transcript	ENST00000392580.1	protein_coding	-	1/6	-	-	-	-	-	-	-	rs79449985	-	-1	-	HGNC	921	-	-	-	-	-	Ensembl	-	C	C	-	-	-	-	-	-	-	-	-	-	-	-	-
rs79449985	11:134265121-134265121	T	intron_variant	MODIFIER	B3GAT1	ENSG00000109956	Transcript	ENST00000392580.1	protein_coding	-	1/6	-	-	-	-	-	-	-	rs79449985	-	-1	-	HGNC	921	-	-	-	-	-	Ensembl	-	C	C	-	-	-	0.1060	-	-	-	-	-	-	-	-	-
rs79449985	11:134265121-134265121	G	upstream_gene_variant	MODIFIER	B3GAT1	ENSG00000109956	Transcript	ENST00000524765.1	protein_coding	-	-	-	-	-	-	-	-	-	rs79449985	2874	-1	-	HGNC	921	-	-	-	-	-	Ensembl	-	C	C	-	-	-	-	-	-	-	-	-	-	-	-	-
rs79449985	11:134265121-134265121	T	upstream_gene_variant	MODIFIER	B3GAT1	ENSG00000109956	Transcript	ENST00000524765.1	protein_coding	-	-	-	-	-	-	-	-	-	rs79449985	2874	-1	-	HGNC	921	-	-	-	-	-	Ensembl	-	C	C	-	-	-	0.1060	-	-	-	-	-	-	-	-	-
rs79449985	11:134265121-134265121	G	intron_variant,non_coding_transcript_variant	MODIFIER	B3GAT1	ENSG00000109956	Transcript	ENST00000531510.1	processed_transcript	-	1/2	-	-	-	-	-	-	-	rs79449985	-	-1	-	HGNC	921	-	-	-	-	-	Ensembl	-	C	C	-	-	-	-	-	-	-	-	-	-	-	-	-
rs79449985	11:134265121-134265121	T	intron_variant,non_coding_transcript_variant	MODIFIER	B3GAT1	ENSG00000109956	Transcript	ENST00000531510.1	processed_transcript	-	1/2	-	-	-	-	-	-	-	rs79449985	-	-1	-	HGNC	921	-	-	-	-	-	Ensembl	-	C	C	-	-	-	0.1060	-	-	-	-	-	-	-	-	-
rs79449985	11:134265121-134265121	G	intron_variant	MODIFIER	B3GAT1	27087	Transcript	NM_001367973.1	protein_coding	-	1/6	-	-	-	-	-	-	-	rs79449985	-	-1	-	EntrezGene	921	-	-	-	-	-	RefSeq	-	C	C	-	-	-	-	-	-	-	-	-	-	-	-	-
rs79449985	11:134265121-134265121	T	intron_variant	MODIFIER	B3GAT1	27087	Transcript	NM_001367973.1	protein_coding	-	1/6	-	-	-	-	-	-	-	rs79449985	-	-1	-	EntrezGene	921	-	-	-	-	-	RefSeq	-	C	C	-	-	-	0.1060	-	-	-	-	-	-	-	-	-
rs79449985	11:134265121-134265121	G	intron_variant	MODIFIER	B3GAT1	27087	Transcript	NM_018644.3	protein_coding	-	1/6	-	-	-	-	-	-	-	rs79449985	-	-1	-	EntrezGene	921	-	-	-	-	-	RefSeq	-	C	C	OK	-	-	-	-	-	-	-	-	-	-	-	-
rs79449985	11:134265121-134265121	T	intron_variant	MODIFIER	B3GAT1	27087	Transcript	NM_018644.3	protein_coding	-	1/6	-	-	-	-	-	-	-	rs79449985	-	-1	-	EntrezGene	921	-	-	-	-	-	RefSeq	-	C	C	OK	-	-	0.1060	-	-	-	-	-	-	-	-	-
rs79449985	11:134265121-134265121	G	intron_variant	MODIFIER	B3GAT1	27087	Transcript	NM_054025.3	protein_coding	-	1/5	-	-	-	-	-	-	-	rs79449985	-	-1	-	EntrezGene	921	-	-	-	-	-	RefSeq	-	C	C	-	-	-	-	-	-	-	-	-	-	-	-	-
rs79449985	11:134265121-134265121	T	intron_variant	MODIFIER	B3GAT1	27087	Transcript	NM_054025.3	protein_coding	-	1/5	-	-	-	-	-	-	-	rs79449985	-	-1	-	EntrezGene	921	-	-	-	-	-	RefSeq	-	C	C	-	-	-	0.1060	-	-	-	-	-	-	-	-	-
rs77897340	11:134265173-134265173	T	intron_variant	MODIFIER	B3GAT1	ENSG00000109956	Transcript	ENST00000312527.4	protein_coding	-	1/5	-	-	-	-	-	-	-	rs77897340	-	-1	-	HGNC	921	-	-	-	-	-	Ensembl	-	C	C	-	-	-	0.0907	-	-	-	-	-	-	-	-	-
rs77897340	11:134265173-134265173	T	intron_variant	MODIFIER	B3GAT1	ENSG00000109956	Transcript	ENST00000392580.1	protein_coding	-	1/6	-	-	-	-	-	-	-	rs77897340	-	-1	-	HGNC	921	-	-	-	-	-	Ensembl	-	C	C	-	-	-	0.0907	-	-	-	-	-	-	-	-	-
rs77897340	11:134265173-134265173	T	upstream_gene_variant	MODIFIER	B3GAT1	ENSG00000109956	Transcript	ENST00000524765.1	protein_coding	-	-	-	-	-	-	-	-	-	rs77897340	2926	-1	-	HGNC	921	-	-	-	-	-	Ensembl	-	C	C	-	-	-	0.0907	-	-	-	-	-	-	-	-	-
rs77897340	11:134265173-134265173	T	intron_variant,non_coding_transcript_variant	MODIFIER	B3GAT1	ENSG00000109956	Transcript	ENST00000531510.1	processed_transcript	-	1/2	-	-	-	-	-	-	-	rs77897340	-	-1	-	HGNC	921	-	-	-	-	-	Ensembl	-	C	C	-	-	-	0.0907	-	-	-	-	-	-	-	-	-
rs77897340	11:134265173-134265173	T	intron_variant	MODIFIER	B3GAT1	27087	Transcript	NM_001367973.1	protein_coding	-	1/6	-	-	-	-	-	-	-	rs77897340	-	-1	-	EntrezGene	921	-	-	-	-	-	RefSeq	-	C	C	-	-	-	0.0907	-	-	-	-	-	-	-	-	-
rs77897340	11:134265173-134265173	T	intron_variant	MODIFIER	B3GAT1	27087	Transcript	NM_018644.3	protein_coding	-	1/6	-	-	-	-	-	-	-	rs77897340	-	-1	-	EntrezGene	921	-	-	-	-	-	RefSeq	-	C	C	OK	-	-	0.0907	-	-	-	-	-	-	-	-	-
rs77897340	11:134265173-134265173	T	intron_variant	MODIFIER	B3GAT1	27087	Transcript	NM_054025.3	protein_coding	-	1/5	-	-	-	-	-	-	-	rs77897340	-	-1	-	EntrezGene	921	-	-	-	-	-	RefSeq	-	C	C	-	-	-	0.0907	-	-	-	-	-	-	-	-	-
rs75842822	11:134265236-134265236	T	intron_variant	MODIFIER	B3GAT1	ENSG00000109956	Transcript	ENST00000312527.4	protein_coding	-	1/5	-	-	-	-	-	-	-	rs75842822	-	-1	-	HGNC	921	-	-	-	-	-	Ensembl	-	C	C	-	-	-	0.0905	-	-	-	-	-	-	-	-	-
rs75842822	11:134265236-134265236	T	intron_variant	MODIFIER	B3GAT1	ENSG00000109956	Transcript	ENST00000392580.1	protein_coding	-	1/6	-	-	-	-	-	-	-	rs75842822	-	-1	-	HGNC	921	-	-	-	-	-	Ensembl	-	C	C	-	-	-	0.0905	-	-	-	-	-	-	-	-	-
rs75842822	11:134265236-134265236	T	upstream_gene_variant	MODIFIER	B3GAT1	ENSG00000109956	Transcript	ENST00000524765.1	protein_coding	-	-	-	-	-	-	-	-	-	rs75842822	2989	-1	-	HGNC	921	-	-	-	-	-	Ensembl	-	C	C	-	-	-	0.0905	-	-	-	-	-	-	-	-	-
rs75842822	11:134265236-134265236	T	intron_variant,non_coding_transcript_variant	MODIFIER	B3GAT1	ENSG00000109956	Transcript	ENST00000531510.1	processed_transcript	-	1/2	-	-	-	-	-	-	-	rs75842822	-	-1	-	HGNC	921	-	-	-	-	-	Ensembl	-	C	C	-	-	-	0.0905	-	-	-	-	-	-	-	-	-
rs75842822	11:134265236-134265236	T	intron_variant	MODIFIER	B3GAT1	27087	Transcript	NM_001367973.1	protein_coding	-	1/6	-	-	-	-	-	-	-	rs75842822	-	-1	-	EntrezGene	921	-	-	-	-	-	RefSeq	-	C	C	-	-	-	0.0905	-	-	-	-	-	-	-	-	-
rs75842822	11:134265236-134265236	T	intron_variant	MODIFIER	B3GAT1	27087	Transcript	NM_018644.3	protein_coding	-	1/6	-	-	-	-	-	-	-	rs75842822	-	-1	-	EntrezGene	921	-	-	-	-	-	RefSeq	-	C	C	OK	-	-	0.0905	-	-	-	-	-	-	-	-	-
rs75842822	11:134265236-134265236	T	intron_variant	MODIFIER	B3GAT1	27087	Transcript	NM_054025.3	protein_coding	-	1/5	-	-	-	-	-	-	-	rs75842822	-	-1	-	EntrezGene	921	-	-	-	-	-	RefSeq	-	C	C	-	-	-	0.0905	-	-	-	-	-	-	-	-	-
rs2360225	11:134265254-134265254	G	intron_variant	MODIFIER	B3GAT1	ENSG00000109956	Transcript	ENST00000312527.4	protein_coding	-	1/5	-	-	-	-	-	-	-	rs2360225	-	-1	-	HGNC	921	-	-	-	-	-	Ensembl	-	A	A	-	-	-	0.0907	-	-	-	-	-	-	-	-	-
rs2360225	11:134265254-134265254	G	intron_variant	MODIFIER	B3GAT1	ENSG00000109956	Transcript	ENST00000392580.1	protein_coding	-	1/6	-	-	-	-	-	-	-	rs2360225	-	-1	-	HGNC	921	-	-	-	-	-	Ensembl	-	A	A	-	-	-	0.0907	-	-	-	-	-	-	-	-	-
rs2360225	11:134265254-134265254	G	upstream_gene_variant	MODIFIER	B3GAT1	ENSG00000109956	Transcript	ENST00000524765.1	protein_coding	-	-	-	-	-	-	-	-	-	rs2360225	3007	-1	-	HGNC	921	-	-	-	-	-	Ensembl	-	A	A	-	-	-	0.0907	-	-	-	-	-	-	-	-	-
rs2360225	11:134265254-134265254	G	intron_variant,non_coding_transcript_variant	MODIFIER	B3GAT1	ENSG00000109956	Transcript	ENST00000531510.1	processed_transcript	-	1/2	-	-	-	-	-	-	-	rs2360225	-	-1	-	HGNC	921	-	-	-	-	-	Ensembl	-	A	A	-	-	-	0.0907	-	-	-	-	-	-	-	-	-
rs2360225	11:134265254-134265254	G	intron_variant	MODIFIER	B3GAT1	27087	Transcript	NM_001367973.1	protein_coding	-	1/6	-	-	-	-	-	-	-	rs2360225	-	-1	-	EntrezGene	921	-	-	-	-	-	RefSeq	-	A	A	-	-	-	0.0907	-	-	-	-	-	-	-	-	-
rs2360225	11:134265254-134265254	G	intron_variant	MODIFIER	B3GAT1	27087	Transcript	NM_018644.3	protein_coding	-	1/6	-	-	-	-	-	-	-	rs2360225	-	-1	-	EntrezGene	921	-	-	-	-	-	RefSeq	-	A	A	OK	-	-	0.0907	-	-	-	-	-	-	-	-	-
rs2360225	11:134265254-134265254	G	intron_variant	MODIFIER	B3GAT1	27087	Transcript	NM_054025.3	protein_coding	-	1/5	-	-	-	-	-	-	-	rs2360225	-	-1	-	EntrezGene	921	-	-	-	-	-	RefSeq	-	A	A	-	-	-	0.0907	-	-	-	-	-	-	-	-	-
rs877456	11:134265315-134265315	C	intron_variant	MODIFIER	B3GAT1	ENSG00000109956	Transcript	ENST00000312527.4	protein_coding	-	1/5	-	-	-	-	-	-	-	rs877456,COSV57000676	-	-1	-	HGNC	921	-	-	-	-	-	Ensembl	-	T	T	-	-	-	0.0905	-	0,1	0,1	-	-	-	-	-	-
rs877456	11:134265315-134265315	C	intron_variant	MODIFIER	B3GAT1	ENSG00000109956	Transcript	ENST00000392580.1	protein_coding	-	1/6	-	-	-	-	-	-	-	rs877456,COSV57000676	-	-1	-	HGNC	921	-	-	-	-	-	Ensembl	-	T	T	-	-	-	0.0905	-	0,1	0,1	-	-	-	-	-	-
rs877456	11:134265315-134265315	C	upstream_gene_variant	MODIFIER	B3GAT1	ENSG00000109956	Transcript	ENST00000524765.1	protein_coding	-	-	-	-	-	-	-	-	-	rs877456,COSV57000676	3068	-1	-	HGNC	921	-	-	-	-	-	Ensembl	-	T	T	-	-	-	0.0905	-	0,1	0,1	-	-	-	-	-	-
rs877456	11:134265315-134265315	C	intron_variant,non_coding_transcript_variant	MODIFIER	B3GAT1	ENSG00000109956	Transcript	ENST00000531510.1	processed_transcript	-	1/2	-	-	-	-	-	-	-	rs877456,COSV57000676	-	-1	-	HGNC	921	-	-	-	-	-	Ensembl	-	T	T	-	-	-	0.0905	-	0,1	0,1	-	-	-	-	-	-
rs877456	11:134265315-134265315	C	intron_variant	MODIFIER	B3GAT1	27087	Transcript	NM_001367973.1	protein_coding	-	1/6	-	-	-	-	-	-	-	rs877456,COSV57000676	-	-1	-	EntrezGene	921	-	-	-	-	-	RefSeq	-	T	T	-	-	-	0.0905	-	0,1	0,1	-	-	-	-	-	-
rs877456	11:134265315-134265315	C	intron_variant	MODIFIER	B3GAT1	27087	Transcript	NM_018644.3	protein_coding	-	1/6	-	-	-	-	-	-	-	rs877456,COSV57000676	-	-1	-	EntrezGene	921	-	-	-	-	-	RefSeq	-	T	T	OK	-	-	0.0905	-	0,1	0,1	-	-	-	-	-	-
rs877456	11:134265315-134265315	C	intron_variant	MODIFIER	B3GAT1	27087	Transcript	NM_054025.3	protein_coding	-	1/5	-	-	-	-	-	-	-	rs877456,COSV57000676	-	-1	-	EntrezGene	921	-	-	-	-	-	RefSeq	-	T	T	-	-	-	0.0905	-	0,1	0,1	-	-	-	-	-	-
rs55751035	11:134265723-134265723	T	intron_variant	MODIFIER	B3GAT1	ENSG00000109956	Transcript	ENST00000312527.4	protein_coding	-	1/5	-	-	-	-	-	-	-	rs55751035	-	-1	-	HGNC	921	-	-	-	-	-	Ensembl	-	C	C	-	-	-	0.0673	-	-	-	-	-	-	-	-	-
rs55751035	11:134265723-134265723	T	intron_variant	MODIFIER	B3GAT1	ENSG00000109956	Transcript	ENST00000392580.1	protein_coding	-	1/6	-	-	-	-	-	-	-	rs55751035	-	-1	-	HGNC	921	-	-	-	-	-	Ensembl	-	C	C	-	-	-	0.0673	-	-	-	-	-	-	-	-	-
rs55751035	11:134265723-134265723	T	upstream_gene_variant	MODIFIER	B3GAT1	ENSG00000109956	Transcript	ENST00000524765.1	protein_coding	-	-	-	-	-	-	-	-	-	rs55751035	3476	-1	-	HGNC	921	-	-	-	-	-	Ensembl	-	C	C	-	-	-	0.0673	-	-	-	-	-	-	-	-	-
rs55751035	11:134265723-134265723	T	intron_variant,non_coding_transcript_variant	MODIFIER	B3GAT1	ENSG00000109956	Transcript	ENST00000531510.1	processed_transcript	-	1/2	-	-	-	-	-	-	-	rs55751035	-	-1	-	HGNC	921	-	-	-	-	-	Ensembl	-	C	C	-	-	-	0.0673	-	-	-	-	-	-	-	-	-
rs55751035	11:134265723-134265723	T	intron_variant	MODIFIER	B3GAT1	27087	Transcript	NM_001367973.1	protein_coding	-	1/6	-	-	-	-	-	-	-	rs55751035	-	-1	-	EntrezGene	921	-	-	-	-	-	RefSeq	-	C	C	-	-	-	0.0673	-	-	-	-	-	-	-	-	-
rs55751035	11:134265723-134265723	T	intron_variant	MODIFIER	B3GAT1	27087	Transcript	NM_018644.3	protein_coding	-	1/6	-	-	-	-	-	-	-	rs55751035	-	-1	-	EntrezGene	921	-	-	-	-	-	RefSeq	-	C	C	OK	-	-	0.0673	-	-	-	-	-	-	-	-	-
rs55751035	11:134265723-134265723	T	intron_variant	MODIFIER	B3GAT1	27087	Transcript	NM_054025.3	protein_coding	-	1/5	-	-	-	-	-	-	-	rs55751035	-	-1	-	EntrezGene	921	-	-	-	-	-	RefSeq	-	C	C	-	-	-	0.0673	-	-	-	-	-	-	-	-	-
rs7928758	11:134265967-134265967	G	intron_variant	MODIFIER	B3GAT1	ENSG00000109956	Transcript	ENST00000312527.4	protein_coding	-	1/5	-	-	-	-	-	-	-	rs7928758	-	-1	-	HGNC	921	-	-	-	-	-	Ensembl	-	T	T	-	-	-	0.1220	-	-	1	24277619,21908519	-	-	-	-	-
rs7928758	11:134265967-134265967	G	intron_variant	MODIFIER	B3GAT1	ENSG00000109956	Transcript	ENST00000392580.1	protein_coding	-	1/6	-	-	-	-	-	-	-	rs7928758	-	-1	-	HGNC	921	-	-	-	-	-	Ensembl	-	T	T	-	-	-	0.1220	-	-	1	24277619,21908519	-	-	-	-	-
rs7928758	11:134265967-134265967	G	upstream_gene_variant	MODIFIER	B3GAT1	ENSG00000109956	Transcript	ENST00000524765.1	protein_coding	-	-	-	-	-	-	-	-	-	rs7928758	3720	-1	-	HGNC	921	-	-	-	-	-	Ensembl	-	T	T	-	-	-	0.1220	-	-	1	24277619,21908519	-	-	-	-	-
rs7928758	11:134265967-134265967	G	intron_variant,non_coding_transcript_variant	MODIFIER	B3GAT1	ENSG00000109956	Transcript	ENST00000531510.1	processed_transcript	-	1/2	-	-	-	-	-	-	-	rs7928758	-	-1	-	HGNC	921	-	-	-	-	-	Ensembl	-	T	T	-	-	-	0.1220	-	-	1	24277619,21908519	-	-	-	-	-
rs7928758	11:134265967-134265967	G	intron_variant	MODIFIER	B3GAT1	27087	Transcript	NM_001367973.1	protein_coding	-	1/6	-	-	-	-	-	-	-	rs7928758	-	-1	-	EntrezGene	921	-	-	-	-	-	RefSeq	-	T	T	-	-	-	0.1220	-	-	1	24277619,21908519	-	-	-	-	-
rs7928758	11:134265967-134265967	G	intron_variant	MODIFIER	B3GAT1	27087	Transcript	NM_018644.3	protein_coding	-	1/6	-	-	-	-	-	-	-	rs7928758	-	-1	-	EntrezGene	921	-	-	-	-	-	RefSeq	-	T	T	OK	-	-	0.1220	-	-	1	24277619,21908519	-	-	-	-	-
rs7928758	11:134265967-134265967	G	intron_variant	MODIFIER	B3GAT1	27087	Transcript	NM_054025.3	protein_coding	-	1/5	-	-	-	-	-	-	-	rs7928758	-	-1	-	EntrezGene	921	-	-	-	-	-	RefSeq	-	T	T	-	-	-	0.1220	-	-	1	24277619,21908519	-	-	-	-	-
rs878987	11:134266372-134266372	G	intron_variant	MODIFIER	B3GAT1	ENSG00000109956	Transcript	ENST00000312527.4	protein_coding	-	1/5	-	-	-	-	-	-	-	rs878987	-	-1	-	HGNC	921	-	-	-	-	-	Ensembl	-	A	A	-	-	-	0.1104	-	-	1	29892016	-	-	-	-	-
rs878987	11:134266372-134266372	G	intron_variant	MODIFIER	B3GAT1	ENSG00000109956	Transcript	ENST00000392580.1	protein_coding	-	1/6	-	-	-	-	-	-	-	rs878987	-	-1	-	HGNC	921	-	-	-	-	-	Ensembl	-	A	A	-	-	-	0.1104	-	-	1	29892016	-	-	-	-	-
rs878987	11:134266372-134266372	G	upstream_gene_variant	MODIFIER	B3GAT1	ENSG00000109956	Transcript	ENST00000524765.1	protein_coding	-	-	-	-	-	-	-	-	-	rs878987	4125	-1	-	HGNC	921	-	-	-	-	-	Ensembl	-	A	A	-	-	-	0.1104	-	-	1	29892016	-	-	-	-	-
rs878987	11:134266372-134266372	G	intron_variant,non_coding_transcript_variant	MODIFIER	B3GAT1	ENSG00000109956	Transcript	ENST00000531510.1	processed_transcript	-	1/2	-	-	-	-	-	-	-	rs878987	-	-1	-	HGNC	921	-	-	-	-	-	Ensembl	-	A	A	-	-	-	0.1104	-	-	1	29892016	-	-	-	-	-
rs878987	11:134266372-134266372	G	intron_variant	MODIFIER	B3GAT1	27087	Transcript	NM_001367973.1	protein_coding	-	1/6	-	-	-	-	-	-	-	rs878987	-	-1	-	EntrezGene	921	-	-	-	-	-	RefSeq	-	A	A	-	-	-	0.1104	-	-	1	29892016	-	-	-	-	-
rs878987	11:134266372-134266372	G	intron_variant	MODIFIER	B3GAT1	27087	Transcript	NM_018644.3	protein_coding	-	1/6	-	-	-	-	-	-	-	rs878987	-	-1	-	EntrezGene	921	-	-	-	-	-	RefSeq	-	A	A	OK	-	-	0.1104	-	-	1	29892016	-	-	-	-	-
rs878987	11:134266372-134266372	G	intron_variant	MODIFIER	B3GAT1	27087	Transcript	NM_054025.3	protein_coding	-	1/5	-	-	-	-	-	-	-	rs878987	-	-1	-	EntrezGene	921	-	-	-	-	-	RefSeq	-	A	A	-	-	-	0.1104	-	-	1	29892016	-	-	-	-	-
rs75474440	11:134267092-134267092	T	intron_variant	MODIFIER	B3GAT1	ENSG00000109956	Transcript	ENST00000312527.4	protein_coding	-	1/5	-	-	-	-	-	-	-	rs75474440	-	-1	-	HGNC	921	-	-	-	-	-	Ensembl	-	C	C	-	-	-	0.0667	-	-	-	-	-	-	-	-	-
rs75474440	11:134267092-134267092	T	intron_variant	MODIFIER	B3GAT1	ENSG00000109956	Transcript	ENST00000392580.1	protein_coding	-	1/6	-	-	-	-	-	-	-	rs75474440	-	-1	-	HGNC	921	-	-	-	-	-	Ensembl	-	C	C	-	-	-	0.0667	-	-	-	-	-	-	-	-	-
rs75474440	11:134267092-134267092	T	upstream_gene_variant	MODIFIER	B3GAT1	ENSG00000109956	Transcript	ENST00000524765.1	protein_coding	-	-	-	-	-	-	-	-	-	rs75474440	4845	-1	-	HGNC	921	-	-	-	-	-	Ensembl	-	C	C	-	-	-	0.0667	-	-	-	-	-	-	-	-	-
rs75474440	11:134267092-134267092	T	intron_variant,non_coding_transcript_variant	MODIFIER	B3GAT1	ENSG00000109956	Transcript	ENST00000531510.1	processed_transcript	-	1/2	-	-	-	-	-	-	-	rs75474440	-	-1	-	HGNC	921	-	-	-	-	-	Ensembl	-	C	C	-	-	-	0.0667	-	-	-	-	-	-	-	-	-
rs75474440	11:134267092-134267092	T	intron_variant	MODIFIER	B3GAT1	27087	Transcript	NM_001367973.1	protein_coding	-	1/6	-	-	-	-	-	-	-	rs75474440	-	-1	-	EntrezGene	921	-	-	-	-	-	RefSeq	-	C	C	-	-	-	0.0667	-	-	-	-	-	-	-	-	-
rs75474440	11:134267092-134267092	T	intron_variant	MODIFIER	B3GAT1	27087	Transcript	NM_018644.3	protein_coding	-	1/6	-	-	-	-	-	-	-	rs75474440	-	-1	-	EntrezGene	921	-	-	-	-	-	RefSeq	-	C	C	OK	-	-	0.0667	-	-	-	-	-	-	-	-	-
rs75474440	11:134267092-134267092	T	intron_variant	MODIFIER	B3GAT1	27087	Transcript	NM_054025.3	protein_coding	-	1/5	-	-	-	-	-	-	-	rs75474440	-	-1	-	EntrezGene	921	-	-	-	-	-	RefSeq	-	C	C	-	-	-	0.0667	-	-	-	-	-	-	-	-	-
rs76369658	11:134268110-134268110	A	intron_variant	MODIFIER	B3GAT1	ENSG00000109956	Transcript	ENST00000312527.4	protein_coding	-	1/5	-	-	-	-	-	-	-	rs76369658	-	-1	-	HGNC	921	-	-	-	-	-	Ensembl	-	C	C	-	-	-	-	-	-	-	-	-	-	-	-	-
rs76369658	11:134268110-134268110	T	intron_variant	MODIFIER	B3GAT1	ENSG00000109956	Transcript	ENST00000312527.4	protein_coding	-	1/5	-	-	-	-	-	-	-	rs76369658	-	-1	-	HGNC	921	-	-	-	-	-	Ensembl	-	C	C	-	-	-	0.0697	-	-	-	-	-	-	-	-	-
rs76369658	11:134268110-134268110	A	intron_variant	MODIFIER	B3GAT1	ENSG00000109956	Transcript	ENST00000392580.1	protein_coding	-	1/6	-	-	-	-	-	-	-	rs76369658	-	-1	-	HGNC	921	-	-	-	-	-	Ensembl	-	C	C	-	-	-	-	-	-	-	-	-	-	-	-	-
rs76369658	11:134268110-134268110	T	intron_variant	MODIFIER	B3GAT1	ENSG00000109956	Transcript	ENST00000392580.1	protein_coding	-	1/6	-	-	-	-	-	-	-	rs76369658	-	-1	-	HGNC	921	-	-	-	-	-	Ensembl	-	C	C	-	-	-	0.0697	-	-	-	-	-	-	-	-	-
rs76369658	11:134268110-134268110	A	intron_variant,non_coding_transcript_variant	MODIFIER	B3GAT1	ENSG00000109956	Transcript	ENST00000531510.1	processed_transcript	-	1/2	-	-	-	-	-	-	-	rs76369658	-	-1	-	HGNC	921	-	-	-	-	-	Ensembl	-	C	C	-	-	-	-	-	-	-	-	-	-	-	-	-
rs76369658	11:134268110-134268110	T	intron_variant,non_coding_transcript_variant	MODIFIER	B3GAT1	ENSG00000109956	Transcript	ENST00000531510.1	processed_transcript	-	1/2	-	-	-	-	-	-	-	rs76369658	-	-1	-	HGNC	921	-	-	-	-	-	Ensembl	-	C	C	-	-	-	0.0697	-	-	-	-	-	-	-	-	-
rs76369658	11:134268110-134268110	A	intron_variant	MODIFIER	B3GAT1	27087	Transcript	NM_001367973.1	protein_coding	-	1/6	-	-	-	-	-	-	-	rs76369658	-	-1	-	EntrezGene	921	-	-	-	-	-	RefSeq	-	C	C	-	-	-	-	-	-	-	-	-	-	-	-	-
rs76369658	11:134268110-134268110	T	intron_variant	MODIFIER	B3GAT1	27087	Transcript	NM_001367973.1	protein_coding	-	1/6	-	-	-	-	-	-	-	rs76369658	-	-1	-	EntrezGene	921	-	-	-	-	-	RefSeq	-	C	C	-	-	-	0.0697	-	-	-	-	-	-	-	-	-
rs76369658	11:134268110-134268110	A	intron_variant	MODIFIER	B3GAT1	27087	Transcript	NM_018644.3	protein_coding	-	1/6	-	-	-	-	-	-	-	rs76369658	-	-1	-	EntrezGene	921	-	-	-	-	-	RefSeq	-	C	C	OK	-	-	-	-	-	-	-	-	-	-	-	-
rs76369658	11:134268110-134268110	T	intron_variant	MODIFIER	B3GAT1	27087	Transcript	NM_018644.3	protein_coding	-	1/6	-	-	-	-	-	-	-	rs76369658	-	-1	-	EntrezGene	921	-	-	-	-	-	RefSeq	-	C	C	OK	-	-	0.0697	-	-	-	-	-	-	-	-	-
rs76369658	11:134268110-134268110	A	intron_variant	MODIFIER	B3GAT1	27087	Transcript	NM_054025.3	protein_coding	-	1/5	-	-	-	-	-	-	-	rs76369658	-	-1	-	EntrezGene	921	-	-	-	-	-	RefSeq	-	C	C	-	-	-	-	-	-	-	-	-	-	-	-	-
rs76369658	11:134268110-134268110	T	intron_variant	MODIFIER	B3GAT1	27087	Transcript	NM_054025.3	protein_coding	-	1/5	-	-	-	-	-	-	-	rs76369658	-	-1	-	EntrezGene	921	-	-	-	-	-	RefSeq	-	C	C	-	-	-	0.0697	-	-	-	-	-	-	-	-	-
rs11820880	11:134268453-134268453	C	intron_variant	MODIFIER	B3GAT1	ENSG00000109956	Transcript	ENST00000312527.4	protein_coding	-	1/5	-	-	-	-	-	-	-	rs11820880	-	-1	-	HGNC	921	-	-	-	-	-	Ensembl	-	T	T	-	-	-	0.1030	-	-	-	-	-	-	-	-	-
rs11820880	11:134268453-134268453	C	intron_variant	MODIFIER	B3GAT1	ENSG00000109956	Transcript	ENST00000392580.1	protein_coding	-	1/6	-	-	-	-	-	-	-	rs11820880	-	-1	-	HGNC	921	-	-	-	-	-	Ensembl	-	T	T	-	-	-	0.1030	-	-	-	-	-	-	-	-	-
rs11820880	11:134268453-134268453	C	intron_variant,non_coding_transcript_variant	MODIFIER	B3GAT1	ENSG00000109956	Transcript	ENST00000531510.1	processed_transcript	-	1/2	-	-	-	-	-	-	-	rs11820880	-	-1	-	HGNC	921	-	-	-	-	-	Ensembl	-	T	T	-	-	-	0.1030	-	-	-	-	-	-	-	-	-
rs11820880	11:134268453-134268453	C	intron_variant	MODIFIER	B3GAT1	27087	Transcript	NM_001367973.1	protein_coding	-	1/6	-	-	-	-	-	-	-	rs11820880	-	-1	-	EntrezGene	921	-	-	-	-	-	RefSeq	-	T	T	-	-	-	0.1030	-	-	-	-	-	-	-	-	-
rs11820880	11:134268453-134268453	C	intron_variant	MODIFIER	B3GAT1	27087	Transcript	NM_018644.3	protein_coding	-	1/6	-	-	-	-	-	-	-	rs11820880	-	-1	-	EntrezGene	921	-	-	-	-	-	RefSeq	-	T	T	OK	-	-	0.1030	-	-	-	-	-	-	-	-	-
rs11820880	11:134268453-134268453	C	intron_variant	MODIFIER	B3GAT1	27087	Transcript	NM_054025.3	protein_coding	-	1/5	-	-	-	-	-	-	-	rs11820880	-	-1	-	EntrezGene	921	-	-	-	-	-	RefSeq	-	T	T	-	-	-	0.1030	-	-	-	-	-	-	-	-	-
rs7929612	11:134268634-134268634	T	intron_variant	MODIFIER	B3GAT1	ENSG00000109956	Transcript	ENST00000312527.4	protein_coding	-	1/5	-	-	-	-	-	-	-	rs7929612	-	-1	-	HGNC	921	-	-	-	-	-	Ensembl	-	C	C	-	-	-	0.1552	-	-	-	-	-	-	-	-	-
rs7929612	11:134268634-134268634	T	intron_variant	MODIFIER	B3GAT1	ENSG00000109956	Transcript	ENST00000392580.1	protein_coding	-	1/6	-	-	-	-	-	-	-	rs7929612	-	-1	-	HGNC	921	-	-	-	-	-	Ensembl	-	C	C	-	-	-	0.1552	-	-	-	-	-	-	-	-	-
rs7929612	11:134268634-134268634	T	intron_variant,non_coding_transcript_variant	MODIFIER	B3GAT1	ENSG00000109956	Transcript	ENST00000531510.1	processed_transcript	-	1/2	-	-	-	-	-	-	-	rs7929612	-	-1	-	HGNC	921	-	-	-	-	-	Ensembl	-	C	C	-	-	-	0.1552	-	-	-	-	-	-	-	-	-
rs7929612	11:134268634-134268634	T	intron_variant	MODIFIER	B3GAT1	27087	Transcript	NM_001367973.1	protein_coding	-	1/6	-	-	-	-	-	-	-	rs7929612	-	-1	-	EntrezGene	921	-	-	-	-	-	RefSeq	-	C	C	-	-	-	0.1552	-	-	-	-	-	-	-	-	-
rs7929612	11:134268634-134268634	T	intron_variant	MODIFIER	B3GAT1	27087	Transcript	NM_018644.3	protein_coding	-	1/6	-	-	-	-	-	-	-	rs7929612	-	-1	-	EntrezGene	921	-	-	-	-	-	RefSeq	-	C	C	OK	-	-	0.1552	-	-	-	-	-	-	-	-	-
rs7929612	11:134268634-134268634	T	intron_variant	MODIFIER	B3GAT1	27087	Transcript	NM_054025.3	protein_coding	-	1/5	-	-	-	-	-	-	-	rs7929612	-	-1	-	EntrezGene	921	-	-	-	-	-	RefSeq	-	C	C	-	-	-	0.1552	-	-	-	-	-	-	-	-	-
rs7948031	11:134269091-134269091	C	intron_variant	MODIFIER	B3GAT1	ENSG00000109956	Transcript	ENST00000312527.4	protein_coding	-	1/5	-	-	-	-	-	-	-	rs7948031	-	-1	-	HGNC	921	-	-	-	-	-	Ensembl	-	T	T	-	-	-	0.1510	-	-	-	-	-	-	-	-	-
rs7948031	11:134269091-134269091	C	intron_variant	MODIFIER	B3GAT1	ENSG00000109956	Transcript	ENST00000392580.1	protein_coding	-	1/6	-	-	-	-	-	-	-	rs7948031	-	-1	-	HGNC	921	-	-	-	-	-	Ensembl	-	T	T	-	-	-	0.1510	-	-	-	-	-	-	-	-	-
rs7948031	11:134269091-134269091	C	intron_variant,non_coding_transcript_variant	MODIFIER	B3GAT1	ENSG00000109956	Transcript	ENST00000531510.1	processed_transcript	-	1/2	-	-	-	-	-	-	-	rs7948031	-	-1	-	HGNC	921	-	-	-	-	-	Ensembl	-	T	T	-	-	-	0.1510	-	-	-	-	-	-	-	-	-
rs7948031	11:134269091-134269091	C	intron_variant	MODIFIER	B3GAT1	27087	Transcript	NM_001367973.1	protein_coding	-	1/6	-	-	-	-	-	-	-	rs7948031	-	-1	-	EntrezGene	921	-	-	-	-	-	RefSeq	-	T	T	-	-	-	0.1510	-	-	-	-	-	-	-	-	-
rs7948031	11:134269091-134269091	C	intron_variant	MODIFIER	B3GAT1	27087	Transcript	NM_018644.3	protein_coding	-	1/6	-	-	-	-	-	-	-	rs7948031	-	-1	-	EntrezGene	921	-	-	-	-	-	RefSeq	-	T	T	OK	-	-	0.1510	-	-	-	-	-	-	-	-	-
rs7948031	11:134269091-134269091	C	intron_variant	MODIFIER	B3GAT1	27087	Transcript	NM_054025.3	protein_coding	-	1/5	-	-	-	-	-	-	-	rs7948031	-	-1	-	EntrezGene	921	-	-	-	-	-	RefSeq	-	T	T	-	-	-	0.1510	-	-	-	-	-	-	-	-	-
rs78642342	11:134269120-134269120	A	intron_variant	MODIFIER	B3GAT1	ENSG00000109956	Transcript	ENST00000312527.4	protein_coding	-	1/5	-	-	-	-	-	-	-	rs78642342	-	-1	-	HGNC	921	-	-	-	-	-	Ensembl	-	G	G	-	-	-	0.0759	-	-	-	-	-	-	-	-	-
rs78642342	11:134269120-134269120	A	intron_variant	MODIFIER	B3GAT1	ENSG00000109956	Transcript	ENST00000392580.1	protein_coding	-	1/6	-	-	-	-	-	-	-	rs78642342	-	-1	-	HGNC	921	-	-	-	-	-	Ensembl	-	G	G	-	-	-	0.0759	-	-	-	-	-	-	-	-	-
rs78642342	11:134269120-134269120	A	intron_variant,non_coding_transcript_variant	MODIFIER	B3GAT1	ENSG00000109956	Transcript	ENST00000531510.1	processed_transcript	-	1/2	-	-	-	-	-	-	-	rs78642342	-	-1	-	HGNC	921	-	-	-	-	-	Ensembl	-	G	G	-	-	-	0.0759	-	-	-	-	-	-	-	-	-
rs78642342	11:134269120-134269120	A	intron_variant	MODIFIER	B3GAT1	27087	Transcript	NM_001367973.1	protein_coding	-	1/6	-	-	-	-	-	-	-	rs78642342	-	-1	-	EntrezGene	921	-	-	-	-	-	RefSeq	-	G	G	-	-	-	0.0759	-	-	-	-	-	-	-	-	-
rs78642342	11:134269120-134269120	A	intron_variant	MODIFIER	B3GAT1	27087	Transcript	NM_018644.3	protein_coding	-	1/6	-	-	-	-	-	-	-	rs78642342	-	-1	-	EntrezGene	921	-	-	-	-	-	RefSeq	-	G	G	OK	-	-	0.0759	-	-	-	-	-	-	-	-	-
rs78642342	11:134269120-134269120	A	intron_variant	MODIFIER	B3GAT1	27087	Transcript	NM_054025.3	protein_coding	-	1/5	-	-	-	-	-	-	-	rs78642342	-	-1	-	EntrezGene	921	-	-	-	-	-	RefSeq	-	G	G	-	-	-	0.0759	-	-	-	-	-	-	-	-	-
rs75190711	11:134269772-134269772	C	intron_variant	MODIFIER	B3GAT1	ENSG00000109956	Transcript	ENST00000312527.4	protein_coding	-	1/5	-	-	-	-	-	-	-	rs75190711	-	-1	-	HGNC	921	-	-	-	-	-	Ensembl	-	G	G	-	-	-	0.0960	-	-	-	-	-	-	-	-	-
rs75190711	11:134269772-134269772	C	intron_variant	MODIFIER	B3GAT1	ENSG00000109956	Transcript	ENST00000392580.1	protein_coding	-	1/6	-	-	-	-	-	-	-	rs75190711	-	-1	-	HGNC	921	-	-	-	-	-	Ensembl	-	G	G	-	-	-	0.0960	-	-	-	-	-	-	-	-	-
rs75190711	11:134269772-134269772	C	intron_variant,non_coding_transcript_variant	MODIFIER	B3GAT1	ENSG00000109956	Transcript	ENST00000531510.1	processed_transcript	-	1/2	-	-	-	-	-	-	-	rs75190711	-	-1	-	HGNC	921	-	-	-	-	-	Ensembl	-	G	G	-	-	-	0.0960	-	-	-	-	-	-	-	-	-
rs75190711	11:134269772-134269772	C	intron_variant	MODIFIER	B3GAT1	27087	Transcript	NM_001367973.1	protein_coding	-	1/6	-	-	-	-	-	-	-	rs75190711	-	-1	-	EntrezGene	921	-	-	-	-	-	RefSeq	-	G	G	-	-	-	0.0960	-	-	-	-	-	-	-	-	-
rs75190711	11:134269772-134269772	C	intron_variant	MODIFIER	B3GAT1	27087	Transcript	NM_018644.3	protein_coding	-	1/6	-	-	-	-	-	-	-	rs75190711	-	-1	-	EntrezGene	921	-	-	-	-	-	RefSeq	-	G	G	OK	-	-	0.0960	-	-	-	-	-	-	-	-	-
rs75190711	11:134269772-134269772	C	intron_variant	MODIFIER	B3GAT1	27087	Transcript	NM_054025.3	protein_coding	-	1/5	-	-	-	-	-	-	-	rs75190711	-	-1	-	EntrezGene	921	-	-	-	-	-	RefSeq	-	G	G	-	-	-	0.0960	-	-	-	-	-	-	-	-	-
rs79416046	11:134270003-134270003	T	intron_variant	MODIFIER	B3GAT1	ENSG00000109956	Transcript	ENST00000312527.4	protein_coding	-	1/5	-	-	-	-	-	-	-	rs79416046	-	-1	-	HGNC	921	-	-	-	-	-	Ensembl	-	C	C	-	-	-	0.1326	-	-	-	-	-	-	-	-	-
rs79416046	11:134270003-134270003	T	intron_variant	MODIFIER	B3GAT1	ENSG00000109956	Transcript	ENST00000392580.1	protein_coding	-	1/6	-	-	-	-	-	-	-	rs79416046	-	-1	-	HGNC	921	-	-	-	-	-	Ensembl	-	C	C	-	-	-	0.1326	-	-	-	-	-	-	-	-	-
rs79416046	11:134270003-134270003	T	intron_variant,non_coding_transcript_variant	MODIFIER	B3GAT1	ENSG00000109956	Transcript	ENST00000531510.1	processed_transcript	-	1/2	-	-	-	-	-	-	-	rs79416046	-	-1	-	HGNC	921	-	-	-	-	-	Ensembl	-	C	C	-	-	-	0.1326	-	-	-	-	-	-	-	-	-
rs79416046	11:134270003-134270003	T	intron_variant	MODIFIER	B3GAT1	27087	Transcript	NM_001367973.1	protein_coding	-	1/6	-	-	-	-	-	-	-	rs79416046	-	-1	-	EntrezGene	921	-	-	-	-	-	RefSeq	-	C	C	-	-	-	0.1326	-	-	-	-	-	-	-	-	-
rs79416046	11:134270003-134270003	T	intron_variant	MODIFIER	B3GAT1	27087	Transcript	NM_018644.3	protein_coding	-	1/6	-	-	-	-	-	-	-	rs79416046	-	-1	-	EntrezGene	921	-	-	-	-	-	RefSeq	-	C	C	OK	-	-	0.1326	-	-	-	-	-	-	-	-	-
rs79416046	11:134270003-134270003	T	intron_variant	MODIFIER	B3GAT1	27087	Transcript	NM_054025.3	protein_coding	-	1/5	-	-	-	-	-	-	-	rs79416046	-	-1	-	EntrezGene	921	-	-	-	-	-	RefSeq	-	C	C	-	-	-	0.1326	-	-	-	-	-	-	-	-	-
rs11823810	11:134270070-134270070	G	intron_variant	MODIFIER	B3GAT1	ENSG00000109956	Transcript	ENST00000312527.4	protein_coding	-	1/5	-	-	-	-	-	-	-	rs11823810	-	-1	-	HGNC	921	-	-	-	-	-	Ensembl	-	A	A	-	-	-	0.1556	-	-	-	-	-	-	-	-	-
rs11823810	11:134270070-134270070	G	intron_variant	MODIFIER	B3GAT1	ENSG00000109956	Transcript	ENST00000392580.1	protein_coding	-	1/6	-	-	-	-	-	-	-	rs11823810	-	-1	-	HGNC	921	-	-	-	-	-	Ensembl	-	A	A	-	-	-	0.1556	-	-	-	-	-	-	-	-	-
rs11823810	11:134270070-134270070	G	intron_variant,non_coding_transcript_variant	MODIFIER	B3GAT1	ENSG00000109956	Transcript	ENST00000531510.1	processed_transcript	-	1/2	-	-	-	-	-	-	-	rs11823810	-	-1	-	HGNC	921	-	-	-	-	-	Ensembl	-	A	A	-	-	-	0.1556	-	-	-	-	-	-	-	-	-
rs11823810	11:134270070-134270070	G	intron_variant	MODIFIER	B3GAT1	27087	Transcript	NM_001367973.1	protein_coding	-	1/6	-	-	-	-	-	-	-	rs11823810	-	-1	-	EntrezGene	921	-	-	-	-	-	RefSeq	-	A	A	-	-	-	0.1556	-	-	-	-	-	-	-	-	-
rs11823810	11:134270070-134270070	G	intron_variant	MODIFIER	B3GAT1	27087	Transcript	NM_018644.3	protein_coding	-	1/6	-	-	-	-	-	-	-	rs11823810	-	-1	-	EntrezGene	921	-	-	-	-	-	RefSeq	-	A	A	OK	-	-	0.1556	-	-	-	-	-	-	-	-	-
rs11823810	11:134270070-134270070	G	intron_variant	MODIFIER	B3GAT1	27087	Transcript	NM_054025.3	protein_coding	-	1/5	-	-	-	-	-	-	-	rs11823810	-	-1	-	EntrezGene	921	-	-	-	-	-	RefSeq	-	A	A	-	-	-	0.1556	-	-	-	-	-	-	-	-	-
rs34702205	11:134270721-134270721	A	intron_variant	MODIFIER	B3GAT1	ENSG00000109956	Transcript	ENST00000312527.4	protein_coding	-	1/5	-	-	-	-	-	-	-	rs34702205	-	-1	-	HGNC	921	-	-	-	-	-	Ensembl	-	G	G	-	-	-	0.1324	-	-	-	-	-	-	-	-	-
rs34702205	11:134270721-134270721	A	intron_variant	MODIFIER	B3GAT1	ENSG00000109956	Transcript	ENST00000392580.1	protein_coding	-	1/6	-	-	-	-	-	-	-	rs34702205	-	-1	-	HGNC	921	-	-	-	-	-	Ensembl	-	G	G	-	-	-	0.1324	-	-	-	-	-	-	-	-	-
rs34702205	11:134270721-134270721	A	intron_variant,non_coding_transcript_variant	MODIFIER	B3GAT1	ENSG00000109956	Transcript	ENST00000531510.1	processed_transcript	-	1/2	-	-	-	-	-	-	-	rs34702205	-	-1	-	HGNC	921	-	-	-	-	-	Ensembl	-	G	G	-	-	-	0.1324	-	-	-	-	-	-	-	-	-
rs34702205	11:134270721-134270721	A	intron_variant	MODIFIER	B3GAT1	27087	Transcript	NM_001367973.1	protein_coding	-	1/6	-	-	-	-	-	-	-	rs34702205	-	-1	-	EntrezGene	921	-	-	-	-	-	RefSeq	-	G	G	-	-	-	0.1324	-	-	-	-	-	-	-	-	-
rs34702205	11:134270721-134270721	A	intron_variant	MODIFIER	B3GAT1	27087	Transcript	NM_018644.3	protein_coding	-	1/6	-	-	-	-	-	-	-	rs34702205	-	-1	-	EntrezGene	921	-	-	-	-	-	RefSeq	-	G	G	OK	-	-	0.1324	-	-	-	-	-	-	-	-	-
rs34702205	11:134270721-134270721	A	intron_variant	MODIFIER	B3GAT1	27087	Transcript	NM_054025.3	protein_coding	-	1/5	-	-	-	-	-	-	-	rs34702205	-	-1	-	EntrezGene	921	-	-	-	-	-	RefSeq	-	G	G	-	-	-	0.1324	-	-	-	-	-	-	-	-	-
rs56007027	11:134270955-134270955	A	intron_variant	MODIFIER	B3GAT1	ENSG00000109956	Transcript	ENST00000312527.4	protein_coding	-	1/5	-	-	-	-	-	-	-	rs56007027	-	-1	-	HGNC	921	-	-	-	-	-	Ensembl	-	G	G	-	-	-	0.1540	-	-	-	-	-	-	-	-	-
rs56007027	11:134270955-134270955	A	intron_variant	MODIFIER	B3GAT1	ENSG00000109956	Transcript	ENST00000392580.1	protein_coding	-	1/6	-	-	-	-	-	-	-	rs56007027	-	-1	-	HGNC	921	-	-	-	-	-	Ensembl	-	G	G	-	-	-	0.1540	-	-	-	-	-	-	-	-	-
rs56007027	11:134270955-134270955	A	intron_variant,non_coding_transcript_variant	MODIFIER	B3GAT1	ENSG00000109956	Transcript	ENST00000531510.1	processed_transcript	-	1/2	-	-	-	-	-	-	-	rs56007027	-	-1	-	HGNC	921	-	-	-	-	-	Ensembl	-	G	G	-	-	-	0.1540	-	-	-	-	-	-	-	-	-
rs56007027	11:134270955-134270955	A	intron_variant	MODIFIER	B3GAT1	27087	Transcript	NM_001367973.1	protein_coding	-	1/6	-	-	-	-	-	-	-	rs56007027	-	-1	-	EntrezGene	921	-	-	-	-	-	RefSeq	-	G	G	-	-	-	0.1540	-	-	-	-	-	-	-	-	-
rs56007027	11:134270955-134270955	A	intron_variant	MODIFIER	B3GAT1	27087	Transcript	NM_018644.3	protein_coding	-	1/6	-	-	-	-	-	-	-	rs56007027	-	-1	-	EntrezGene	921	-	-	-	-	-	RefSeq	-	G	G	OK	-	-	0.1540	-	-	-	-	-	-	-	-	-
rs56007027	11:134270955-134270955	A	intron_variant	MODIFIER	B3GAT1	27087	Transcript	NM_054025.3	protein_coding	-	1/5	-	-	-	-	-	-	-	rs56007027	-	-1	-	EntrezGene	921	-	-	-	-	-	RefSeq	-	G	G	-	-	-	0.1540	-	-	-	-	-	-	-	-	-
rs11822913	11:134271645-134271645	A	intron_variant	MODIFIER	B3GAT1	ENSG00000109956	Transcript	ENST00000312527.4	protein_coding	-	1/5	-	-	-	-	-	-	-	rs11822913	-	-1	-	HGNC	921	-	-	-	-	-	Ensembl	-	T	T	-	-	-	0.1302	-	-	-	-	-	-	-	-	-
rs11822913	11:134271645-134271645	A	intron_variant	MODIFIER	B3GAT1	ENSG00000109956	Transcript	ENST00000392580.1	protein_coding	-	1/6	-	-	-	-	-	-	-	rs11822913	-	-1	-	HGNC	921	-	-	-	-	-	Ensembl	-	T	T	-	-	-	0.1302	-	-	-	-	-	-	-	-	-
rs11822913	11:134271645-134271645	A	intron_variant,non_coding_transcript_variant	MODIFIER	B3GAT1	ENSG00000109956	Transcript	ENST00000531510.1	processed_transcript	-	1/2	-	-	-	-	-	-	-	rs11822913	-	-1	-	HGNC	921	-	-	-	-	-	Ensembl	-	T	T	-	-	-	0.1302	-	-	-	-	-	-	-	-	-
rs11822913	11:134271645-134271645	A	intron_variant	MODIFIER	B3GAT1	27087	Transcript	NM_001367973.1	protein_coding	-	1/6	-	-	-	-	-	-	-	rs11822913	-	-1	-	EntrezGene	921	-	-	-	-	-	RefSeq	-	T	T	-	-	-	0.1302	-	-	-	-	-	-	-	-	-
rs11822913	11:134271645-134271645	A	intron_variant	MODIFIER	B3GAT1	27087	Transcript	NM_018644.3	protein_coding	-	1/6	-	-	-	-	-	-	-	rs11822913	-	-1	-	EntrezGene	921	-	-	-	-	-	RefSeq	-	T	T	OK	-	-	0.1302	-	-	-	-	-	-	-	-	-
rs11822913	11:134271645-134271645	A	intron_variant	MODIFIER	B3GAT1	27087	Transcript	NM_054025.3	protein_coding	-	1/5	-	-	-	-	-	-	-	rs11822913	-	-1	-	EntrezGene	921	-	-	-	-	-	RefSeq	-	T	T	-	-	-	0.1302	-	-	-	-	-	-	-	-	-
rs11822935	11:134271771-134271771	C	intron_variant	MODIFIER	B3GAT1	ENSG00000109956	Transcript	ENST00000312527.4	protein_coding	-	1/5	-	-	-	-	-	-	-	rs11822935	-	-1	-	HGNC	921	-	-	-	-	-	Ensembl	-	T	T	-	-	-	0.1314	-	-	-	-	-	-	-	-	-
rs11822935	11:134271771-134271771	C	intron_variant	MODIFIER	B3GAT1	ENSG00000109956	Transcript	ENST00000392580.1	protein_coding	-	1/6	-	-	-	-	-	-	-	rs11822935	-	-1	-	HGNC	921	-	-	-	-	-	Ensembl	-	T	T	-	-	-	0.1314	-	-	-	-	-	-	-	-	-
rs11822935	11:134271771-134271771	C	intron_variant,non_coding_transcript_variant	MODIFIER	B3GAT1	ENSG00000109956	Transcript	ENST00000531510.1	processed_transcript	-	1/2	-	-	-	-	-	-	-	rs11822935	-	-1	-	HGNC	921	-	-	-	-	-	Ensembl	-	T	T	-	-	-	0.1314	-	-	-	-	-	-	-	-	-
rs11822935	11:134271771-134271771	C	intron_variant	MODIFIER	B3GAT1	27087	Transcript	NM_001367973.1	protein_coding	-	1/6	-	-	-	-	-	-	-	rs11822935	-	-1	-	EntrezGene	921	-	-	-	-	-	RefSeq	-	T	T	-	-	-	0.1314	-	-	-	-	-	-	-	-	-
rs11822935	11:134271771-134271771	C	intron_variant	MODIFIER	B3GAT1	27087	Transcript	NM_018644.3	protein_coding	-	1/6	-	-	-	-	-	-	-	rs11822935	-	-1	-	EntrezGene	921	-	-	-	-	-	RefSeq	-	T	T	OK	-	-	0.1314	-	-	-	-	-	-	-	-	-
rs11822935	11:134271771-134271771	C	intron_variant	MODIFIER	B3GAT1	27087	Transcript	NM_054025.3	protein_coding	-	1/5	-	-	-	-	-	-	-	rs11822935	-	-1	-	EntrezGene	921	-	-	-	-	-	RefSeq	-	T	T	-	-	-	0.1314	-	-	-	-	-	-	-	-	-
rs11825120	11:134271805-134271805	G	intron_variant	MODIFIER	B3GAT1	ENSG00000109956	Transcript	ENST00000312527.4	protein_coding	-	1/5	-	-	-	-	-	-	-	rs11825120	-	-1	-	HGNC	921	-	-	-	-	-	Ensembl	-	A	A	-	-	-	0.1316	-	-	-	-	-	-	-	-	-
rs11825120	11:134271805-134271805	G	intron_variant	MODIFIER	B3GAT1	ENSG00000109956	Transcript	ENST00000392580.1	protein_coding	-	1/6	-	-	-	-	-	-	-	rs11825120	-	-1	-	HGNC	921	-	-	-	-	-	Ensembl	-	A	A	-	-	-	0.1316	-	-	-	-	-	-	-	-	-
rs11825120	11:134271805-134271805	G	intron_variant,non_coding_transcript_variant	MODIFIER	B3GAT1	ENSG00000109956	Transcript	ENST00000531510.1	processed_transcript	-	1/2	-	-	-	-	-	-	-	rs11825120	-	-1	-	HGNC	921	-	-	-	-	-	Ensembl	-	A	A	-	-	-	0.1316	-	-	-	-	-	-	-	-	-
rs11825120	11:134271805-134271805	G	intron_variant	MODIFIER	B3GAT1	27087	Transcript	NM_001367973.1	protein_coding	-	1/6	-	-	-	-	-	-	-	rs11825120	-	-1	-	EntrezGene	921	-	-	-	-	-	RefSeq	-	A	A	-	-	-	0.1316	-	-	-	-	-	-	-	-	-
rs11825120	11:134271805-134271805	G	intron_variant	MODIFIER	B3GAT1	27087	Transcript	NM_018644.3	protein_coding	-	1/6	-	-	-	-	-	-	-	rs11825120	-	-1	-	EntrezGene	921	-	-	-	-	-	RefSeq	-	A	A	OK	-	-	0.1316	-	-	-	-	-	-	-	-	-
rs11825120	11:134271805-134271805	G	intron_variant	MODIFIER	B3GAT1	27087	Transcript	NM_054025.3	protein_coding	-	1/5	-	-	-	-	-	-	-	rs11825120	-	-1	-	EntrezGene	921	-	-	-	-	-	RefSeq	-	A	A	-	-	-	0.1316	-	-	-	-	-	-	-	-	-
rs117735303	11:134271893-134271893	G	intron_variant	MODIFIER	B3GAT1	ENSG00000109956	Transcript	ENST00000312527.4	protein_coding	-	1/5	-	-	-	-	-	-	-	rs117735303	-	-1	-	HGNC	921	-	-	-	-	-	Ensembl	-	C	C	-	-	-	-	-	-	-	-	-	-	-	-	-
rs117735303	11:134271893-134271893	T	intron_variant	MODIFIER	B3GAT1	ENSG00000109956	Transcript	ENST00000312527.4	protein_coding	-	1/5	-	-	-	-	-	-	-	rs117735303	-	-1	-	HGNC	921	-	-	-	-	-	Ensembl	-	C	C	-	-	-	0.0743	-	-	-	-	-	-	-	-	-
rs117735303	11:134271893-134271893	G	intron_variant	MODIFIER	B3GAT1	ENSG00000109956	Transcript	ENST00000392580.1	protein_coding	-	1/6	-	-	-	-	-	-	-	rs117735303	-	-1	-	HGNC	921	-	-	-	-	-	Ensembl	-	C	C	-	-	-	-	-	-	-	-	-	-	-	-	-
rs117735303	11:134271893-134271893	T	intron_variant	MODIFIER	B3GAT1	ENSG00000109956	Transcript	ENST00000392580.1	protein_coding	-	1/6	-	-	-	-	-	-	-	rs117735303	-	-1	-	HGNC	921	-	-	-	-	-	Ensembl	-	C	C	-	-	-	0.0743	-	-	-	-	-	-	-	-	-
rs117735303	11:134271893-134271893	G	intron_variant,non_coding_transcript_variant	MODIFIER	B3GAT1	ENSG00000109956	Transcript	ENST00000531510.1	processed_transcript	-	1/2	-	-	-	-	-	-	-	rs117735303	-	-1	-	HGNC	921	-	-	-	-	-	Ensembl	-	C	C	-	-	-	-	-	-	-	-	-	-	-	-	-
rs117735303	11:134271893-134271893	T	intron_variant,non_coding_transcript_variant	MODIFIER	B3GAT1	ENSG00000109956	Transcript	ENST00000531510.1	processed_transcript	-	1/2	-	-	-	-	-	-	-	rs117735303	-	-1	-	HGNC	921	-	-	-	-	-	Ensembl	-	C	C	-	-	-	0.0743	-	-	-	-	-	-	-	-	-
rs117735303	11:134271893-134271893	G	intron_variant	MODIFIER	B3GAT1	27087	Transcript	NM_001367973.1	protein_coding	-	1/6	-	-	-	-	-	-	-	rs117735303	-	-1	-	EntrezGene	921	-	-	-	-	-	RefSeq	-	C	C	-	-	-	-	-	-	-	-	-	-	-	-	-
rs117735303	11:134271893-134271893	T	intron_variant	MODIFIER	B3GAT1	27087	Transcript	NM_001367973.1	protein_coding	-	1/6	-	-	-	-	-	-	-	rs117735303	-	-1	-	EntrezGene	921	-	-	-	-	-	RefSeq	-	C	C	-	-	-	0.0743	-	-	-	-	-	-	-	-	-
[truncated: 48,860 more rows]

## Sheet: 7e
Supplementary Data 7e. Results of the eQTL genetic association colocalization analysis using SMR/HEIDI.
[truncated: 207 more rows]

[truncated: 6 more sheets: 7f, 7g, 7h, 7i, 7j, 7k]
