# Supplementary material for: A genome-wide association study in 10,000 individuals links plasma N-glycome to liver disease and anti-inflammatory proteins
Source: Nat Commun. 2025 Jul 1;16:5525. doi: 10.1038/s41467-025-60431-y (PMC12218978; doi:10.1038/s41467-025-60431-y)
Supplement: Supplementary file 10 — Supplementary Data 8 [file 41467_2025_60431_MOESM10_ESM.xlsx]

## Sheet: 8a
Supplementary Data 8a. Loci associated with Total Plasma N-Glycome traits that were found in previous works [1-3], and replicated in [4]
One locus in bold (chromosome 22, near the KREMEN1 gene) was not replicated in [4].
SNP info						Sharapov et al. 2020										Present study (trait with the strongest genetic association as reported in Sharapov et al. 2020)										Present study (trait with the strongest genetic association in the present study)
Lead SNP	Chromosome	Position	EA	RA	Gene(s)	Top N-glycosylation trait	beta	SE (beta)	Z	P-value	N	EAF	Q_het	p_het	I^2_het	Top N-glycosylation trait	beta	SE (beta)	Z	P-value	N	EAF	Q_het	p_het	I^2_het	Top N-glycosylation trait	beta	SE (beta)	Z	P-value	N	EAF	Q_het	p_het	I^2_het
rs186127900	1	25318225	G	T	RUNX3	FA2G2S2	1.24344	0.192939	6.44475	1.15792e-10	1245	0.989188	0	1	0	FA2G2S2	1.05437	0.099615	10.5845	3.51731e-26	3984	0.986118	1.31229	0.251981	23.7972	FBG1n/G1n	-1.15506	0.0994078	-11.6194	3.28524e-31	3984	0.986099	1.29254	0.25558	22.6331
rs1257220	2	135015347	A	G	MGAT5	G4total, A4total	0.223762	0.0244756	9.14228	6.11483e-20	4343	0.262489	16.581	0.120894	33.6591	G4total, A4total	0.193131	0.0198533	9.72788	2.29333e-22	7081	0.258531	20.9473	0.0511571	42.7135	A3G3S3	0.193201	0.0197732	9.77084	1.50196e-22	7081	0.25886	7.69632	0.808389	0
rs4839604	3	142960273	C	T	SLC9A9	FBS2/FS2	-0.197797	0.0299288	-6.60891	3.87151e-11	3592	0.804673	10.3878	0.167643	32.613	FBS2/FS2	-0,163025261258882	0.0234822	-6,94250564977285	3.85206e-12	6331	0.812785	17.5691	0.0246996	54.4655	FBS2/(FS2+FBS2)	-0.163367	0.0234809	-6.95745	3.46499e-12	6331	0.812785	17.4619	0.0256431	54.186
rs17775791	3	186722362	C	T	ST6GAL1	FG1S1/(FG1+FG1S1)	-0.489617	0.023452	-20.8774	8.59545e-97	4343	0.258708	7.51461	0.756011	0	FG1S1/(FG1+FG1S1)	-0,437856716908873	0.0189066	-23,1589553756295	1.18105e-118	7081	0.259817	22.7856	0.0296021	47.3352	FG1S1/(FG1+FG1S1)	-0.437857	0.0189066	-23.159	1.18105e-118	7081	0.259817	22.7856	0.0296021	47.3352
rs3115663	6	31601843	C	T	PRRC2A	M9	-0.147001	0.0280688	-5.23716	1.63068e-07	4343	0.184831	15.8575	0.146503	30.6323	M9	-0,165795948951469	0.0223759	-7,40957452264029	1.26705e-13	7081	0.190589	12.6419	0.395599	5.07738	M9	-0.165796	0.0223759	-7.40957	1.26705e-13	7081	0.190589	12.6419	0.395599	5.07738
rs6421315	7	50355207	C	G	IKZF1	A2[6]BG1n	-0.232627	0.0213472	-10.8973	1.18675e-27	4802	0.370637	20.5987	0.0565741	41.744	A2[6]BG1n	-0,222333139368496	0.0171988	-12,9272324159508	3.1599e-38	7540	0.383942	20.8756	0.0754259	37.7263	A2[6]BG1n	-0.222333	0.0171988	-12.9272	3.1599e-38	7540	0.383942	20.8756	0.0754259	37.7263
rs13297246	9	33128617	A	G	B4GALT1	FA2G2n	0.305426	0.0298201	10.2423	1.28203e-24	4051	0.17222	10.7591	0.215727	25.6443	FA2G2n	0.286089	0.0234092	12.2212	2.39456e-34	6790	0.170501	11.4425	0.246591	21.346	FA2G2n	0.286089	0.0234092	12.2212	2.39456e-34	6790	0.170501	11.4425	0.246591	21.346
rs3967200	11	126232385	C	T	ST3GAL4	G4S3/G4S4	0.630787	0.0287571	21.935	1.2037e-106	4802	0.860965	16.5474	0.167431	27.4809	G4S3/G4S4	0.607598	0.0239943	25.3226	1.80196e-141	7540	0.865216	17.4559	0.179292	25.5266	G4S3/G4S4	0.607598	0.0239943	25.3226	1.80196e-141	7540	0.865216	17.4559	0.179292	25.5266
rs7928758	11	134265967	G	T	B3GAT1	A4G4S3	-0.363678	0.0338541	-10.7425	6.42658e-27	3592	0.148782	2.13123	0.952221	0	A4G4S3	-0,315190977173067	0.0252614	-12,4771588943786	9.94731e-36	6331	0.156033	7.21465	0.51366	0	A4G4S3	-0.315191	0.0252614	-12.4772	9.94731e-36	6331	0.156033	7.21465	0.51366	0
rs735396	12	121438844	C	T	HNF1A	G3Fa/G3total	-0.205751	0.0224471	-9.16603	4.90782e-20	4343	0.353199	13.278	0.275545	17.1562	G3Fa/G3total	-0,200733719933501	0.0182379	-11,0064127477242	3.55894e-28	7081	0.352022	10.5518	0.567668	0	G3Fa/G3total	-0.200734	0.0182379	-11.0064	3.55894e-28	7081	0.352022	10.5518	0.567668	0
rs11621121	14	65822493	C	T	FUT8	FG3/G3total	-0.307662	0.0219141	-14.0394	8.94307e-45	4187	0.422043	10.0349	0.437435	0.347976	FG3/G3total	-0,278275196688885	0.0174678	-15,9307562999547	3.8764e-57	6926	0.412994	18.3414	0.0739894	40.0264	FG3/G3total	-0.278275	0.0174678	-15.9308	3.8764e-57	6926	0.412994	18.3414	0.0739894	40.0264
rs35590487	14	105989599	C	T	IGH, TMEM121	FA2[3]G1n	-0.201829	0.0333172	-6.05779	1.38001e-09	2469	0.752944	0.830302	0.93434	0	FA2[3]G1n	-0,21988368721522	0.0239061	-9,19782530129184	3.65267e-20	5208	0.759767	1.43612	0.920322	0	FA2[3]G1n	-0.219884	0.0239061	-9.19783	3.65267e-20	5208	0.759767	1.43612	0.920322	0
rs3760776	19	5839746	A	G	FUT6	G3Fa/G3total	-0.476615	0.0481056	-9.90768	3.85481e-23	2469	0.0940162	9.42708	0.0512674	57.569	G3Fa/G3total	-0,517574621313179	0.0349814	-14,7957185295159	1.56108e-49	5208	0.0893389	10.6449	0.0588941	53.029	G3Fa/G3total	-0.517575	0.0349814	-14.7957	1.56108e-49	5208	0.0893389	10.6449	0.0588941	53.029
rs9624334	22	24166256	C	G	SMARCB1, DERL3, CHCHD10	FA2[6]BG1n	-0.312191	0.0296819	-10.5179	7.14563e-26	4051	0.166656	4.4663	0.812795	0	FA2[6]BG1n	-0,303039071062229	0.02386	-12,7007259236798	5.85838e-37	6790	0.159721	4.97143	0.836792	0	FA2[6]BG1n	-0.303039	0.02386	-12.7007	5.85838e-37	6790	0.159721	4.97143	0.836792	0
rs909674	22	39859169	A	C	MGAT3	FBn	-0.224724	0.0242456	-9.26868	1.88467e-20	4343	0.702561	10.3546	0.498798	0	FBn	-0,21405131665287	0.0196124	-10,9140543885466	9.87516e-28	7081	0.714491	12.8135	0.382739	6.349	FBn	-0.214051	0.0196124	-10.9141	9.87516e-28	7081	0.714491	12.8135	0.382739	6.349
rs140053014	22	29550678	Ins	Del	KREMEN1	FA2[3]G1n	0.681196	0.226833	3.00307	0.00267269	459	0.98	0	1	0	FA2[3]G1n	0.200147	0.11679	1.71373	0.0866	1742	0.0208383	6.11976	0.0133679	83.6595	G4Fa/G4total	-0.227754	0.117051	-1.94577	0.0517	1742	0.0208383	0.00011539	0.991429	0
SNP info	Lead SNP		Leading SNP in the locus
	Chromosome		GRCh37 chromosome
	Position		GRCh37 position
	EA		Effective allele
	RA		Reference allele
	Genes		Gene
Discovery	Top N-glycosylation trait		Glycan trait with strongest association with SNP
	beta		Effect size of effective allele
	SE (beta)		Standard error of effect size
	Z		Z-score (for the effective allele association)
	P-value		P-value of association between SNP and leading glycan trait (two-sided Wald test with one degree of freedom adjusted for multiple tests)
	Number of traits		Number of glycan traits, genome-wide significantly associated with the locus
	All traits associated with the locus		All glycan traits, genome-wide significantly associated with the locus
	N		Sample size
	EAF		Effective allele frequence
	Q_het		Heterogeneity Chi^2 statistic
	p_het		Heterogeneity P-value, based on the above Chi^2 statistic
	I^2_het		Heterogeneity I^2 parameter
[1] doi:10.1371/journal.pgen.1001256. [2] doi: 10.1093/hmg/ddr414 [3] doi:10.1093/hmg/ddz054 [4] 10.1093/glycob/cwaa053

## Sheet: 8b
Supplementary Data 8b. Loci associated with transferrin and immunoglobulin G N-Glycome traits that were found and replicated in works [1-3]
SNP info								This work (EUR meta-analysis N = 10,172)						This work (MV analysis N = 7,540)
Lead SNP	Chromosome	Position	EA	RA	TF	IgG	Gene(s)	Top trait	beta	SE (beta)	P-value	N	EAF	Top trait	beta	SE (beta)	P-value	N	EAF
rs2442046	2	135014078	C	G			MGAT5	A4total	-0.176226	0.0168141	1.058e-25	10172	0.757588	sialylation of antennary branches	0.043616	0.00295	1.83e-49	7540	0.754115
rs3099844	6	29299390	A	C			HLA	M9	-0.16428	0.0250057	5.04201e-11	8430	0.129054	neutral glycans = absence of N-acetylneuraminic acid	0.01762	0.002113	7.49e-17	7081	0.1265
rs6785596	3	133466457	A	T			TF	FG1n/G1n	-0.0855614	0.0364027	0.0187524	9632	0.0477976	tetragalactosylation of antennary branches	0.003316	0.000927	0.00035	7170	0.049732
rs1671819	11	114381448	A	G			NXPE1/NXPE4	FG2S1/(FG2+FG2S1+FG2S2)	-0.0750998	0.0146643	3.0348e-07	10172	0.472796	digalactosylation of antennary branches	0.013154	0.001738	3.72e-14	7540	0.472528
rs481080	11	114442265	A	G				FG2S1/(FG2+FG2S1+FG2S2)	-0.0661664	0.0145559	5.4761e-06	10172	0.478646	digalactosylation of antennary branches	0.011447	0.001642	3.14e-12	7540	0.479863
rs4055121	11	126232337	C	T			ST3GAL4	G4S3/G4S4	0.596303	0.0208486	6.434e-180	10172	0.866348	high branching glycans	0.173251	0.005293	4.95e-235	7540	0.865161
rs74622686	11	134264227	A	G			B3GAT1	A4G4S3	0.378374	0.0214828	1.9622e-69	9422	0.860271	sialylation of antennary branches	0.150237	0.005468	3.52e-166	6790	0.861271
rs2393775	12	121424574	A	G			HNF1A	G3Fa/G3total	0.188967	0.0150001	2.173e-36	10172	0.618123	disialylation of antennary branches	0.023228	0.001991	1.94e-31	7540	0.61652
rs2411815	14	66020071	A	T			FUT8	FG3/G3total	-0.44636	0.0154332	6.295e-184	9422	0.329378	N-glycosylation	0.146452	0.005377	2.27e-163	6790	0.335308
rs11847263	14	65775695	G	T				FG1n total/G1n	-0.199551	0.0167269	8.2613e-33	8430	0.350799	N-glycosylation	0.061407	0.003663	4.36e-63	7081	0.35532
rs12019136	19	5835677	A	G			FUT6	G3Fa/G3total	-1.10747	0.0401872	3.574e-167	8129	0.0413746
rs874232	19	5843609	C	T				G3Fa/G3total	-0.0997029	0.0168695	3.4158e-09	8060	0.42301
rs10903118	1	25294878	C	T			MAN1C1/RUNX3	FA2G1n	-0.105032	0.0158395	3.3336e-11	8430	0.505035	core-fucosylation	0.011145	0.001806	6.8e-10	7081	0.501685
rs1372288	3	142901537	C	T			SLC9A9	FBS2/(FS2+FBS2)	0.15317	0.0204452	6.7977e-14	7680	0.214179
rs7621161	3	186727170	A	C			ST6GAL1	FG1S1/(FG1+FG1S1)	-0.377845	0.0153748	2.305e-133	10172	0.282083	N-glycosylation	0.192499	0.005739	1.28e-246	7540	0.282191
rs6421315	7	50355207	C	G			IKZF1	A2BG1n	-0.226724	0.0146758	7.6783e-54	10172	0.389826	level of biantennary glycans	0.031619	0.00252	4.15e-36	7540	0.384158
rs10813951	9	33128021	A	G			B4GALT1	FA2G2n	0.206511	0.0164066	2.4873e-36	10172	0.746726	N-glycosylation	0.057258	0.003421	7.24e-63	7540	0.749532
rs4074453	14	105998544	C	T			IGH/TMEM121	FA2G1n	0.234023	0.021158	1.945e-28	6557	0.244509
rs17630758	22	24136542	A	G			SMARCB1/DERL3/VPREB3	FA2BG1n	-0.27951	0.022551	2.7962e-35	7680	0.159379
rs5750830	22	39840828	A	C			MGAT3	FBn	-0.230683	0.0163867	5.2309e-45	10172	0.727144	N-glycosylation	0.067426	0.003735	7.85e-73	7540	0.718122
rs7257072	19	19267990	C	T			MEF2B	FA2BG1n	0.0996489	0.0168551	3.3776e-09	7680	0.508894
rs4561508	17	16848750	C	T			TNFRSF13B	A2BG1	-0.174169	0.0237001	1.9992e-13	10172	0.89153	neutral glycans = absence of N-acetylneuraminic acid	0.013969	0.00176	2.09e-15	7540	0.888501
rs2745851	20	17829280	A	G			MGME1	FA2BG1n	-0.0956476	0.0168609	1.4052e-08	8430	0.365022	core-fucosylation	0.011668	0.001862	3.67e-10	7081	0.361424
rs7700895	5	95273410	A	T			ELL2	FG1S1/(FG1+FG1S1)	-0.124441	0.0173798	8.062e-13	10172	0.217876	N-glycosylation	0.02375	0.002668	5.55e-19	7540	0.214819
rs9385856	6	139625074	C	T			TXLNB	FA2BG1n	-0.150091	0.0166936	2.4508e-19	7680	0.451188
rs11748193	5	131725329	A	T			IL3/IRF1/SLC22A4	FA2Bn	0.062293	0.0146401	2.0908e-05	10172	0.41534	neutral glycans = absence of N-acetylneuraminic acid	0.005886	0.001423	3.51e-05	7540	0.412415
rs12341905	9	33205136	A	G			SPINK4	FA2G2n	0.198873	0.0239565	1.0288e-16	9422	0.885664	core-fucosylation	0.013238	0.002012	4.73e-11	6790	0.885411
rs12635457	3	196203979	A	G			RNF168	FBG2S1/(FBG2+FBG2S1+FBG2S2)	-0.0822052	0.0151242	5.4691e-08	10172	0.626971	level of biantennary glycans	0.014482	0.001986	3.05e-13	7540	0.625523
rs7758383	6	143169723	A	G			HIVEP2	FA2G2n	0.136233	0.014341	2.1072e-21	10172	0.503686	neutral glycans = absence of N-acetylneuraminic acid	0.024539	0.002138	1.69e-30	7540	0.498278
rs7812088	7	150919829	A	G			ABCF2	FG1n total/G1n	0.212374	0.0252167	3.702e-17	8430	0.115152	level of biantennary glycans	0.02035	0.002279	4.29e-19	7081	0.116022
rs479844	11	65551957	A	G			OVOL1/AP5B1	FA2BG1	-0.0665913	0.016139	3.6894e-05	8430	0.439834	neutral glycans = absence of N-acetylneuraminic acid	0.007719	0.001574	9.37e-07	7081	0.437046
rs199456	17	44797919	C	T			MAPT/SPPL2C	FG3/G3total	0.107478	0.0184882	6.1248e-09	10017	0.792542	N-glycosylation	0.022397	0.002846	3.58e-15	7385	0.792727
rs11651000	17	45835278	A	G			TBX21	FBG0n/G0n	0.0902245	0.0205251	1.1036e-05	9422	0.161891	bisecting GlcNAc	0.004876	0.001213	5.85e-05	6790	0.165457
rs2725391	17	79192430	C	T			CEP131	FA2BG1n	-0.0879779	0.0161218	4.8404e-08	8430	0.536076	galactosylation of antennary branches	0.016184	0.002629	7.47e-10	7081	0.533132
rs7281587	21	36565278	A	G			RUNX1	FBn	-0.140084	0.0189652	1.5088e-13	8430	0.23821	level of biantennary glycans	0.018814	0.002249	5.99e-17	7081	0.235724
rs11895615	2	26113120	C	T			ASXL2	FA2G1n	-0.0815703	0.0159822	3.3286e-07	10172	0.697211	neutral glycans = absence of N-acetylneuraminic acid	0.011338	0.001667	1.04e-11	7540	0.691726
rs7216389	17	38069949	C	T			IKZF3/GSDMB/ORMDL3	A2BG1	0.0819403	0.0160314	3.2006e-07	8430	0.504308	neutral glycans = absence of N-acetylneuraminic acid	0.012656	0.001776	1.02e-12	7081	0.50012
SNP info	Lead SNP		Leading SNP from the transferrin GWAS [1] or immunoglobulin G GWASes [2-3]
	Chromosome		GRCh37 chromosome
	Position		GRCh37 position
	EA		Effective allele
	RA		Reference allele
	TF		Colored green if the leading SNP is from transferrin GWAS
	IgG		Colored green if the leading SNP is from immunoglobulin G GWAS
	Gene(s)		Candidate genes from transferrin and immunoglobulin G GWASes
Meta-analysis	beta		Effect size of effective allele
	SE (beta)		Standard error of effect size
	P-value		P-value of association between SNP and leading glycan trait ((two-sided Wald test with one degree of freedom adjusted for multiple tests)
	N		Sample size
	EAF		Effective allele frequence
[1] https://doi.org/10.1038/s41467-022-29189-5
[2] https://doi.org/10.1126/sciadv.aax0301
[3] https://doi.org/10.1093/hmg/ddab072
	lead SNPs from [1]-[3] have no significant associated N-glycome traits in EUR GWAMA 10K
	lead SNPs from [1]-[3] are absent in the results of multivariate analysis due to prefilter N > 0.9 Nmax

## Sheet: 8c
Supplementary Data 8c. Significant (p < 0.01/36 = 0.00028) association of the partial regression coefficients in the multivariate analysis of a trait set “N-glycosylation” (36 N-glycans) Information is presented only for 8 loci that were replicated in multivariate analysis. P MANOVA - p-value of MANOVA test with k degrees of freedom for multivariate type of association, where k is a number of gly…
					Ig	gray	gray	Ig	Ig	Ig	nonIg	nonIg	gray	Ig	gray	nonIg	Ig	nonIg	Ig	Ig	nonIg	nonIg	nonIg	nonIg	Ig	nonIg	nonIg	nonIg	nonIg	nonIg	nonIg	nonIg	nonIg	nonIg	nonIg	nonIg	nonIg	nonIg	nonIg	nonIg
Lead SNP	Chromosome	Position	GENE	P_MANOVA	FA2	FA2B	A2BG1	FA2G1	FA2G12	FA2BG1	M6	A2G2	A2BG2	FA2G2	FA2BG2	M7 + A2G2S1	FA2G1S1	A2G2S1	FA2G2S1	FA2BG2S1	A2G2S2	M9	A2G2S23	FA2G2S2	FA2BG2S2	A3G3S2	A3G3S24	A3F1G3S2	A3G3S3	A3G3S35	A3G3S36	FA3G3S3	A3G3S37	A3F1G3S3	FA3G3S38	FA3F1G3S3	A4G4S3	A4G4S4	A4G4S49	A4F1G4S4
rs7514280	1	93334379	DIPK1A	1.68938e-20	0.393659	0.493975	0.313454	0.545179	0.0346864	0.721841	0.456272	0.0392077	0.118288	0.515046	0.68842	0.518279	0.443082	0.274394	0.746695	0.595419	0.181876	0.530659	2.06456e-06	0.946582	0.799496	0.294178	0.550507	0.769522	0.0305412	0.481433	0.695058	0.531971	0.00101982	0.154446	0.354966	0.937033	0.811881	0.337559	0.0811591	0.0308502
rs1329427	1	196704559	CFH	1.07184e-10	0.342621	0.18484	0.163318	0.497772	0.932261	0.0985346	5.67716e-09	0.144565	0.0283074	0.245642	0.851661	0.000362471	0.00264709	0.471525	6.6914e-05	0.000121539	0.481433	0.014246	0.312016	7.53456e-06	0.00310648	0.712873	0.463558	0.785622	0.649109	0.5346	0.430112	0.507331	0.0651831	0.252209	0.238797	0.991223	0.739134	0.256375	0.136487	0.565291
rs2470750	3	98690592	ST3GAL6	7.10925e-07	0.72784	0.080291	0.434215	0.320223	0.376696	0.228976	0.983246	0.804134	0.163016	0.77871	0.247681	0.0945243	0.265708	0.585066	0.634787	0.351337	0.286424	0.390892	0.681806	0.733104	0.379944	0.0852508	0.0426624	0.569356	0.0885681	0.836791	0.749727	0.295561	0.214237	0.160915	0.237603	0.537235	0.173514	0.121142	0.00167226	0.0838091
rs4841133	8	9183664	LOC157273	2.30685e-09	0.391998	0.223985	0.565968	0.250556	0.45446	0.222086	0.166052	0.305835	0.398111	0.36812	0.993617	0.00929525	0.423711	0.928287	0.809555	0.876033	0.915582	0.217576	0.796407	0.0460429	0.573435	0.219447	0.00321912	0.664288	0.637641	0.654153	0.983246	0.511824	0.344659	0.171312	0.660662	0.157656	0.667923	0.793321	0.201956	0.199142
rs582118	9	136145471	ABO	2.73074e-18	0.00449723	8.41482e-08	0.0068099	0.256375	0.000688797	0.000716986	0.126264	0.0522583	0.0107107	0.0537309	0.445463	8.60058e-21	5.03698e-08	0.0230865	0.000189213	0.155608	0.0784078	0.296948	0.00187087	5.69753e-05	0.0331716	0.679607	0.250969	0.318279	0.00145255	0.879187	0.110936	0.515046	0.00517394	0.850877	0.623426	0.108494	0.167895	0.118524	0.106745	0.0605181
rs174528	11	61543499	FADS2	1.87627e-08	0.434802	0.36335	0.142921	0.743668	0.72259	0.29834	0.793321	0.154157	0.913996	0.403718	0.662837	0.771051	0.365465	0.000127624	0.34059	0.594726	0.456272	0.068001	2.1957e-05	0.485803	0.583692	0.879976	0.185835	0.658489	0.792551	0.813433	0.212031	0.121622	0.00102345	0.420243	0.442487	0.70172	0.964107	0.364407	0.0701409	0.0273141
rs8046823	16	71400131	CALB2	3.02766e-17	0.497772	0.763414	0.00146262	0.728591	0.856368	0.489566	0.763414	0.00171269	0.042255	0.596112	0.355486	0.637641	0.139676	7.77866e-13	0.0790884	0.686948	0.879187	0.0706065	6.9291e-08	0.0127026	0.22513	0.0732933	0.483303	0.156191	0.0111807	0.00699673	0.498406	0.84461	0.568678	0.783316	0.281034	0.401469	1.1798e-06	0.858723	0.44905	0.00429015
rs2618588	20	17832658	LOC107985440	1.10316e-06	0.354966	0.264422	0.68842	0.310106	0.968093	0.0275243	0.467226	0.244424	0.828988	0.0404621	0.718099	0.450249	0.000162595	0.80878	0.0104672	0.533285	0.0917958	0.88787	0.374003	0.962513	0.0434872	0.962513	0.737625	0.695797	0.296485	0.455064	0.294639	0.164225	0.422553	0.987234	0.295561	0.819646	0.979257	0.702461	0.485803	0.188174
FA2	N-glycan
Ig	Glycan classification based on the study of Clerc et al. doi: 10.1007/s10719-015-9626-2
gray
nonIg
Lead SNP	Leading SNP in the locus
Chromosome	GRCh37 chromosome
Position	GRCh37 position
Gene	Gene
8.41482e-08	Significant association
