# Supplementary material for: A genome-wide association study in 10,000 individuals links plasma N-glycome to liver disease and anti-inflammatory proteins
Source: Nat Commun. 2025 Jul 1;16:5525. doi: 10.1038/s41467-025-60431-y (PMC12218978; doi:10.1038/s41467-025-60431-y)
Supplement: Supplementary file 11 — Supplementary Data 9 [file 41467_2025_60431_MOESM11_ESM.xlsx]

## Sheet: 9a
Supplementary Data 9a. Secondary Traits used in the SMR/HEIDI analysis.
Trait Abbreviation - secondary trait abbreviations used in the ST-9b Trait Name - full trait names corresponding to trait abbreviations.
Trait Abbreviation	Trait Name	Reference	Number of Individuals	Number of Cases	Number of Controls	Population
PC	Phosphatidylcholine and other cholines	10.1038/ncomms11122	13542	NaN	NaN	European
AcAce	Acetoacetate	10.1038/ncomms11122	19262	NaN	NaN	European
Leu	Leucine	10.1038/ncomms11122	24728	NaN	NaN	European
Phe	Phenylalanine	10.1038/ncomms11122	22663	NaN	NaN	European
Ace	Acetate	10.1038/ncomms11122	24748	NaN	NaN	European
L.HDL.CE	Cholesterol esters in large HDL	10.1038/ncomms11122	19273	NaN	NaN	European
Pyr	Pyruvate	10.1038/ncomms11122	24756	NaN	NaN	European
L.HDL.C	Total cholesterol in large HDL	10.1038/ncomms11122	21558	NaN	NaN	European
Ala	Alanine	10.1038/ncomms11122	24796	NaN	NaN	European
Serum.C	Serum total cholesterol	10.1038/ncomms11122	21491	NaN	NaN	European
Alb	Albumin	10.1038/ncomms11122	18960	NaN	NaN	European
Blood_clot_leg_(DVT)	Blood clot, DVT, bronchitis, emphysema, asthma, rhinitis, eczema, allergy diagnosed by doctor: Blood clot in the leg (DVT)	http://www.nealelab.is	336782	6905.0	329877.0	European
ICD10_O90	Diagnoses - main ICD10: O90 Complications of the puerperium, not elsewhere classified	http://www.nealelab.is	337199	81.0	337118.0	European
Serum.TG	Serum total triglycerides	10.1038/ncomms11122	21545	NaN	NaN	European
ApoA1	ApoA1	10.1038/ncomms11122	20687	NaN	NaN	European
None_of_BC_DVT_bronchitis_emphysema_asthma_rhinitis_eczema_allergy	Blood clot, DVT, bronchitis, emphysema, asthma, rhinitis, eczema, allergy diagnosed by doctor: None of the above	http://www.nealelab.is	336782	228530.0	108252.0	European
S.HDL.L	Total lipids in small HDL	10.1038/ncomms11122	19273	NaN	NaN	European
ApoB	ApoB	10.1038/ncomms11122	20690	NaN	NaN	European
S.HDL.P	Concentration of small HDL particles	10.1038/ncomms11122	19273	NaN	NaN	European
ICD10_H52	Diagnoses - main ICD10: H52 Disorders of refraction and accommodation	http://www.nealelab.is	337199	133.0	337066.0	European
Bis.DB.ratio	Ratio of bisLallylic bonds to double bonds in lipids	10.1038/ncomms11122	13524	NaN	NaN	European
Emphysema/chronic_bronchitis	Blood clot, DVT, bronchitis, emphysema, asthma, rhinitis, eczema, allergy diagnosed by doctor: Emphysema/chronic bronchitis	http://www.nealelab.is	336782	5599.0	331183.0	European
S.HDL.TG	Triglycerides in small HDL	10.1038/ncomms11122	21558	NaN	NaN	European
ICD10_C25	Diagnoses - main ICD10: C25 Malignant neoplasm of pancreas	http://www.nealelab.is	337199	148.0	337051.0	European
ICD10_J13	Diagnoses - main ICD10: J13 Pneumonia due to Streptococcus pneumoniae	http://www.nealelab.is	337199	110.0	337089.0	European
Bis.FA.ratio	Ratio of bisLallylic bonds to total fatty acids in lipids	10.1038/ncomms11122	13171	NaN	NaN	European
Hayfever/allergic_rhinitis/Eczema	Blood clot, DVT, bronchitis, emphysema, asthma, rhinitis, eczema, allergy diagnosed by doctor: Hayfever, allergic rhinitis or eczema	http://www.nealelab.is	336782	77891.0	258891.0	European
S.LDL.C	Total cholesterol in small LDL	10.1038/ncomms11122	21556	NaN	NaN	European
bOHBut	3Lhydroxybutyrate	10.1038/ncomms11122	24154	NaN	NaN	European
Asthma	Blood clot, DVT, bronchitis, emphysema, asthma, rhinitis, eczema, allergy diagnosed by doctor: Asthma	http://www.nealelab.is	336782	38791.0	297991.0	European
S.LDL.L	Total lipids in small LDL	10.1038/ncomms11122	19273	NaN	NaN	European
SR_CC:uterine/endometrial_cancer	Cancer code, self-reported: uterine/endometrial cancer	http://www.nealelab.is	337159	843.0	336316.0	European
CH2.DB.ratio	CH2 groups in fatty acids	10.1038/ncomms11122	19021	NaN	NaN	European
S.LDL.P	Concentration of small LDL particles	10.1038/ncomms11122	19273	NaN	NaN	European
CH2.in.FA	CH2 groups to double bonds ratio	10.1038/ncomms11122	13532	NaN	NaN	European
ICD10_J15	Diagnoses - main ICD10: J15 Bacterial pneumonia, not elsewhere classified	http://www.nealelab.is	337199	141.0	337058.0	European
L.HDL.FC	Free cholesterol in large HDL	10.1038/ncomms11122	21559	NaN	NaN	European
SM	Sphingomyelins	10.1038/ncomms11122	13476	NaN	NaN	European
ICD10_G61	Diagnoses - main ICD10: G61 Inflammatory polyneuropathy	http://www.nealelab.is	337199	124.0	337075.0	European
Cit	Citrate	10.1038/ncomms11122	24770	NaN	NaN	European
ICD10_D38	Diagnoses - main ICD10: D38 Neoplasm of uncertain or unknown behaviour of middle ear and respiratory and intrathoracic organs	http://www.nealelab.is	337199	62.0	337137.0	European
ICD10_I82	Diagnoses - main ICD10: I82 Other venous embolism and thrombosis	http://www.nealelab.is	337199	109.0	337090.0	European
L.HDL.L	Total lipids in large HDL	10.1038/ncomms11122	19273	NaN	NaN	European
SR_CC:large_bowel_cancer/colorectal_cancer	Cancer code, self-reported: large bowel cancer/colorectal cancer	http://www.nealelab.is	337159	475.0	336684.0	European
S.VLDL.C	Total cholesterol in small VLDL	10.1038/ncomms11122	21557	NaN	NaN	European
ICD10_O44	Diagnoses - main ICD10: O44 Placenta praevia	http://www.nealelab.is	337199	108.0	337091.0	European
Crea	Creatinine	10.1038/ncomms11122	24810	NaN	NaN	European
ICD10_M45	Diagnoses - main ICD10: M45 Ankylosing spondylitis	http://www.nealelab.is	337199	119.0	337080.0	European
L.HDL.PL	Phospholipids in large HDL	10.1038/ncomms11122	19273	NaN	NaN	European
S.VLDL.FC	Free cholesterol in small VLDL	10.1038/ncomms11122	21559	NaN	NaN	European
DB.in.FA	Double bonds in fatty acids	10.1038/ncomms11122	15728	NaN	NaN	European
ICD10_C67	Diagnoses - main ICD10: C67 Malignant neoplasm of bladder	http://www.nealelab.is	337199	987.0	336212.0	European
ICD10_K27	Diagnoses - main ICD10: K27 Peptic ulcer, site unspecified	http://www.nealelab.is	337199	68.0	337131.0	European
L.HDL.P	Concentration of large HDL particles	10.1038/ncomms11122	19273	NaN	NaN	European
S.VLDL.L	Total lipids in small VLDL	10.1038/ncomms11122	19273	NaN	NaN	European
ICD10_O66	Diagnoses - main ICD10: O66 Other obstructed labour	http://www.nealelab.is	337199	71.0	337128.0	European
DHA	22:6 docosahexaenoic acid (DHA)	10.1038/ncomms11122	13499	NaN	NaN	European
ICD10_O21	Diagnoses - main ICD10: O21 Excessive vomiting in pregnancy	http://www.nealelab.is	337199	146.0	337053.0	European
ICD10_D35	Diagnoses - main ICD10: D35 Benign neoplasm of other and unspecified endocrine glands	http://www.nealelab.is	337199	337.0	336862.0	European
ICD10_C73	Diagnoses - main ICD10: C73 Malignant neoplasm of thyroid gland	http://www.nealelab.is	337199	193.0	337006.0	European
L.LDL.CE	Cholesterol esters in large LDL	10.1038/ncomms11122	19273	NaN	NaN	European
S.VLDL.PL	Phospholipids in small VLDL	10.1038/ncomms11122	21551	NaN	NaN	European
Est.C	Esterified cholesterol	10.1038/ncomms11122	13497	NaN	NaN	European
ICD10_D21	Diagnoses - main ICD10: D21 Other benign neoplasms of connective and other soft tissue	http://www.nealelab.is	337199	268.0	336931.0	European
SR_CC:colon_cancer/sigmoid_cancer	Cancer code, self-reported: colon cancer/sigmoid cancer	http://www.nealelab.is	337159	1134.0	336025.0	European
L.LDL.C	Total cholesterol in large LDL	10.1038/ncomms11122	21552	NaN	NaN	European
S.VLDL.P	Concentration of small VLDL particles	10.1038/ncomms11122	19273	NaN	NaN	European
FALen	Fatty acid length	10.1038/ncomms11122	13476	NaN	NaN	European
ICD10_D11	Diagnoses - main ICD10: D11 Benign neoplasm of major salivary glands	http://www.nealelab.is	337199	244.0	336955.0	European
SR_CC:rodent_ulcer	Cancer code, self-reported: rodent ulcer	http://www.nealelab.is	337159	483.0	336676.0	European
ICD10_G54	Diagnoses - main ICD10: G54 Nerve root and plexus disorders	http://www.nealelab.is	337199	109.0	337090.0	European
L.LDL.FC	Free cholesterol in large LDL	10.1038/ncomms11122	21555	NaN	NaN	European
S.VLDL.TG	Triglycerides in small VLDL	10.1038/ncomms11122	21558	NaN	NaN	European
FAw3	OmegaL3 fatty acids	10.1038/ncomms11122	13544	NaN	NaN	European
Tot.FA	Total fatty acids	10.1038/ncomms11122	13505	NaN	NaN	European
L.LDL.L	Total lipids in large LDL	10.1038/ncomms11122	19273	NaN	NaN	European
FAw6	OmegaL6 fatty acids	10.1038/ncomms11122	13506	NaN	NaN	European
ICD10_I48	Diagnoses - main ICD10: I48 Atrial fibrillation and flutter	http://www.nealelab.is	337199	3818.0	333381.0	European
ICD10_C85	Diagnoses - main ICD10: C85 Other and unspecified types of non-Hodgkin's lymphoma	http://www.nealelab.is	337199	544.0	336655.0	European
ICD10_D13	Diagnoses - main ICD10: D13 Benign neoplasm of other and ill-defined parts of digestive system	http://www.nealelab.is	337199	517.0	336682.0	European
ICD10_G81	Diagnoses - main ICD10: G81 Hemiplegia	http://www.nealelab.is	337199	256.0	336943.0	European
TotPG	Total phosphoglycerides	10.1038/ncomms11122	13519	NaN	NaN	European
L.LDL.PL	Phospholipids in large LDL	10.1038/ncomms11122	21550	NaN	NaN	European
FAw79S	OmegaL7 and L9 and saturated fatty acids	10.1038/ncomms11122	13506	NaN	NaN	European
ICD10_H74	Diagnoses - main ICD10: H74 Other disorders of middle ear and mastoid	http://www.nealelab.is	337199	182.0	337017.0	European
Tyr	Tyrosine	10.1038/ncomms11122	24925	NaN	NaN	European
L.LDL.P	Concentration of large LDL particles	10.1038/ncomms11122	19273	NaN	NaN	European
Free.C	Free cholesterol	10.1038/ncomms11122	13497	NaN	NaN	European
SR_CC:kidney/renal_cell_cancer	Cancer code, self-reported: kidney/renal cell cancer	http://www.nealelab.is	337159	436.0	336723.0	European
ICD10_O41	Diagnoses - main ICD10: O41 Other disorders of amniotic fluid and membranes	http://www.nealelab.is	337199	78.0	337121.0	European
ICD10_D32	Diagnoses - main ICD10: D32 Benign neoplasm of meninges	http://www.nealelab.is	337199	239.0	336960.0	European
Urea	Urea	10.1038/ncomms11122	18814	NaN	NaN	European
L.VLDL.CE	Cholesterol esters in large VLDL	10.1038/ncomms11122	18960	NaN	NaN	European
Glc	Glucose	10.1038/ncomms11122	24679	NaN	NaN	European
ICD10_L28	Diagnoses - main ICD10: L28 Lichen simplex chronicus and prurigo	http://www.nealelab.is	337199	78.0	337121.0	European
Val	Valine	10.1038/ncomms11122	24900	NaN	NaN	European
L.VLDL.C	Total cholesterol in large VLDL	10.1038/ncomms11122	21235	NaN	NaN	European
SR_CC:cin/pre-cancer_cells_cervix	Cancer code, self-reported: cin/pre-cancer cells cervix	http://www.nealelab.is	337159	1180.0	335979.0	European
Gln	Glutamine	10.1038/ncomms11122	24462	NaN	NaN	European
ICD10_H71	Diagnoses - main ICD10: H71 Cholesteatoma of middle ear	http://www.nealelab.is	337199	233.0	336966.0	European
SR_CC:squamous_cell_carcinoma	Cancer code, self-reported: squamous cell carcinoma	http://www.nealelab.is	337159	404.0	336755.0	European
ICD10_I86	Diagnoses - main ICD10: I86 Varicose veins of other sites	http://www.nealelab.is	337199	172.0	337027.0	European
L.VLDL.FC	Free cholesterol in large VLDL	10.1038/ncomms11122	21238	NaN	NaN	European
VLDL.D	VLDL diameter	10.1038/ncomms11122	19273	NaN	NaN	European
Glol	Glycerol	10.1038/ncomms11122	20235	NaN	NaN	European
ICD10_H05	Diagnoses - main ICD10: H05 Disorders of orbit	http://www.nealelab.is	337199	99.0	337100.0	European
L.VLDL.L	Total lipids in large VLDL	10.1038/ncomms11122	18960	NaN	NaN	European
XL.HDL.CE	Cholesterol esters in very large HDL	10.1038/ncomms11122	19273	NaN	NaN	European
Gly	Glycine	10.1038/ncomms11122	18734	NaN	NaN	European
ICD10_D34	Diagnoses - main ICD10: D34 Benign neoplasm of thyroid gland	http://www.nealelab.is	337199	136.0	337063.0	European
SR_CC:multiple_myeloma	Cancer code, self-reported: multiple myeloma	http://www.nealelab.is	337159	115.0	337044.0	European
L.VLDL.PL	Phospholipids in large VLDL	10.1038/ncomms11122	21239	NaN	NaN	European
XL.HDL.C	Total cholesterol in very large HDL	10.1038/ncomms11122	21540	NaN	NaN	European
Gp	Glycoprotein acetyls mainly a1Lacid glycoprotein	10.1038/ncomms11122	19270	NaN	NaN	European
ICD10_D47	Diagnoses - main ICD10: D47 Other neoplasms of uncertain or unknown behaviour of lymphoid, haematopoietic and related tissue	http://www.nealelab.is	337199	127.0	337072.0	European
ICD10_K46	Diagnoses - main ICD10: K46 Unspecified abdominal hernia	http://www.nealelab.is	337199	80.0	337119.0	European
L.VLDL.P	Concentration of large VLDL particles	10.1038/ncomms11122	18960	NaN	NaN	European
XL.HDL.FC	Free cholesterol in very large HDL	10.1038/ncomms11122	21542	NaN	NaN	European
SR_CC:lymphoma	Cancer code, self-reported: lymphoma	http://www.nealelab.is	337159	92.0	337067.0	European
L.VLDL.TG	Triglycerides in large VLDL	10.1038/ncomms11122	21239	NaN	NaN	European
XL.HDL.L	Total lipids in very large HDL	10.1038/ncomms11122	19273	NaN	NaN	European
HDL.D	HDL diameter	10.1038/ncomms11122	19273	NaN	NaN	European
ICD10_D18	Diagnoses - main ICD10: D18 Haemangioma and lymphangioma, any site	http://www.nealelab.is	337199	647.0	336552.0	European
ICD10_C53	Diagnoses - main ICD10: C53 Malignant neoplasm of cervix uteri	http://www.nealelab.is	337199	145.0	337054.0	European
M.HDL.CE	Cholesterol esters in medium HDL	10.1038/ncomms11122	19273	NaN	NaN	European
XL.HDL.PL	Phospholipids in very large HDL	10.1038/ncomms11122	19273	NaN	NaN	European
His	Histidine	10.1038/ncomms11122	19244	NaN	NaN	European
ICD10_D17	Diagnoses - main ICD10: D17 Benign lipomatous neoplasm	http://www.nealelab.is	337199	3440.0	333759.0	European
SR_CC:chronic_lymphocytic	Cancer code, self-reported: chronic lymphocytic	http://www.nealelab.is	337159	221.0	336938.0	European
ICD10_M96	Diagnoses - main ICD10: M96 Postprocedural musculoskeletal disorders, not elsewhere classified		337199	153.0	337046.0	European
M.HDL.C	Total cholesterol in medium HDL	10.1038/ncomms11122	21558	NaN	NaN	European
XL.HDL.P	Concentration of very large HDL particles	10.1038/ncomms11122	19273	NaN	NaN	European
IDL.C	Total cholesterol in IDL	10.1038/ncomms11122	19273	NaN	NaN	European
ICD10_H80	Diagnoses - main ICD10: H80 Otosclerosis	http://www.nealelab.is	337199	159.0	337040.0	European
ICD10_C80	Diagnoses - main ICD10: C80 Malignant neoplasm without specification of site	http://www.nealelab.is	337199	191.0	337008.0	European
ICD10_C09	Diagnoses - main ICD10: C09 Malignant neoplasm of tonsil	http://www.nealelab.is	337199	97.0	337102.0	European
M.HDL.FC	Free cholesterol in medium HDL	10.1038/ncomms11122	21559	NaN	NaN	European
XL.HDL.TG	Triglycerides in very large HDL	10.1038/ncomms11122	21536	NaN	NaN	European
IDL.FC	Free cholesterol in IDL	10.1038/ncomms11122	21559	NaN	NaN	European
ICD10_D69	Diagnoses - main ICD10: D69 Purpura and other haemorrhagic conditions	http://www.nealelab.is	337199	266.0	336933.0	European
ICD10_M34	Diagnoses - main ICD10: M34 Systemic sclerosis	http://www.nealelab.is	337199	51.0	337148.0	European
ICD10_G37	Diagnoses - main ICD10: G37 Other demyelinating diseases of central nervous system	http://www.nealelab.is	337199	163.0	337036.0	European
M.HDL.L	Total lipids in medium HDL	10.1038/ncomms11122	19273	NaN	NaN	European
XL.VLDL.L	Total lipids in very large VLDL	10.1038/ncomms11122	19273	NaN	NaN	European
IDL.L	Total lipids in IDL	10.1038/ncomms11122	19273	NaN	NaN	European
SR_CC:basal_cell_carcinoma	Cancer code, self-reported: basal cell carcinoma	http://www.nealelab.is	337159	3156.0	334003.0	European
ICD10_O62	Diagnoses - main ICD10: O62 Abnormalities of forces of labour	http://www.nealelab.is	337199	156.0	337043.0	European
ICD10_D61	Diagnoses - main ICD10: D61 Other aplastic anaemias	http://www.nealelab.is	337199	64.0	337135.0	European
M.HDL.PL	Phospholipids in medium HDL	10.1038/ncomms11122	21558	NaN	NaN	European
XL.VLDL.PL	Phospholipids in very large VLDL	10.1038/ncomms11122	21237	NaN	NaN	European
IDL.PL	Phospholipids in IDL	10.1038/ncomms11122	21559	NaN	NaN	European
ICD10_C90	Diagnoses - main ICD10: C90 Multiple myeloma and malignant plasma cell neoplasms	http://www.nealelab.is	337199	209.0	336990.0	European
ICD10_K06	Diagnoses - main ICD10: K06 Other disorders of gingiva and edentulous alveolar ridge	http://www.nealelab.is	337199	126.0	337073.0	European
ICD10_D24	Diagnoses - main ICD10: D24 Benign neoplasm of breast	http://www.nealelab.is	337199	854.0	336345.0	European
M.HDL.P	Concentration of medium HDL particles	10.1038/ncomms11122	19273	NaN	NaN	European
XL.VLDL.P	Concentration of very large VLDL particles	10.1038/ncomms11122	18960	NaN	NaN	European
IDL.P	Concentration of IDL particles	10.1038/ncomms11122	19273	NaN	NaN	European
ICD10_N61	Diagnoses - main ICD10: N61 Inflammatory disorders of breast	http://www.nealelab.is	337199	255.0	336944.0	European
M.LDL.CE	Cholesterol esters in medium LDL	10.1038/ncomms11122	19273	NaN	NaN	European
XL.VLDL.TG	Triglycerides in very large VLDL	10.1038/ncomms11122	21548	NaN	NaN	European
IDL.TG	Triglycerides in IDL	10.1038/ncomms11122	19273	NaN	NaN	European
SR_CC:small_intestine/small_bowel_cancer	Cancer code, self-reported: small intestine/small bowel cancer	http://www.nealelab.is	337159	156.0	337003.0	European
ICD10_H27	Diagnoses - main ICD10: H27 Other disorders of lens	http://www.nealelab.is	337199	83.0	337116.0	European
ICD10_K85	Diagnoses - main ICD10: K85 Acute pancreatitis	http://www.nealelab.is	337199	809.0	336390.0	European
M.LDL.C	Total cholesterol in medium LDL	10.1038/ncomms11122	21559	NaN	NaN	European
XS.VLDL.L	Total lipids in very small VLDL	10.1038/ncomms11122	19273	NaN	NaN	European
Ile	Isoleucine	10.1038/ncomms11122	24776	NaN	NaN	European
ICD10_J36	Diagnoses - main ICD10: J36 Peritonsillar abscess	http://www.nealelab.is	337199	250.0	336949.0	European
M.LDL.L	Total lipids in medium LDL	10.1038/ncomms11122	19273	NaN	NaN	European
XS.VLDL.PL	Phospholipids in very small VLDL	10.1038/ncomms11122	19273	NaN	NaN	European
Lac	Lactate	10.1038/ncomms11122	24871	NaN	NaN	European
ICD10_D25	Diagnoses - main ICD10: D25 Leiomyoma of uterus	http://www.nealelab.is	337199	4351.0	332848.0	European
SR_CC:tongue_cancer	Cancer code, self-reported: tongue cancer	http://www.nealelab.is	337159	115.0	337044.0	European
ICD10_O60	Diagnoses - main ICD10: O60 Preterm delivery	http://www.nealelab.is	337199	149.0	337050.0	European
XS.VLDL.P	Concentration of very small VLDL particles	10.1038/ncomms11122	19273	NaN	NaN	European
M.LDL.PL	Phospholipids in medium LDL	10.1038/ncomms11122	21558	NaN	NaN	European
ICD10_D33	Diagnoses - main ICD10: D33 Benign neoplasm of brain and other parts of central nervous system		337199	190.0	337009.0	European
LA	18:2 linoleic acid (LA)	10.1038/ncomms11122	13527	NaN	NaN	European
SR_CC:malignant_lymph_node_unspecified	Cancer code, self-reported: malignant lymph node, unspecified	http://www.nealelab.is	337159	92.0	337067.0	European
XS.VLDL.TG	Triglycerides in very small VLDL	10.1038/ncomms11122	19273	NaN	NaN	European
M.LDL.P	Concentration of medium LDL particles	10.1038/ncomms11122	19273	NaN	NaN	European
ICD10_F23	Diagnoses - main ICD10: F23 Acute and transient psychotic disorders	http://www.nealelab.is	337199	70.0	337129.0	European
SR_CC:chronic_myeloid	Cancer code, self-reported: chronic myeloid	http://www.nealelab.is	337159	85.0	337074.0	European
ICD10_O73	Diagnoses - main ICD10: O73 Retained placenta and membranes, without haemorrhage		337199	81.0	337118.0	European
MUFA	MonoLunsaturated fatty acids	10.1038/ncomms11122	13535	NaN	NaN	European
XXL.VLDL.L	Total lipids in chylomicrons and extremely large VLDL	10.1038/ncomms11122	18960	NaN	NaN	European
LDL.D	LDL diameter	10.1038/ncomms11122	19273	NaN	NaN	European
SR_CC:leukaemia	Cancer code, self-reported: leukaemia	http://www.nealelab.is	337159	158.0	337001.0	European
ICD10_E07	Diagnoses - main ICD10: E07 Other disorders of thyroid	http://www.nealelab.is	337199	70.0	337129.0	European
ICD10_C62	Diagnoses - main ICD10: C62 Malignant neoplasm of testis	http://www.nealelab.is	337199	177.0	337022.0	European
M.VLDL.CE	Cholesterol esters in medium VLDL	10.1038/ncomms11122	19273	NaN	NaN	European
XXL.VLDL.PL	Phospholipids in chylomicrons and extremely large VLDL	10.1038/ncomms11122	21542	NaN	NaN	European
SR_CC:primary_bone_cancer	Cancer code, self-reported: primary bone cancer	http://www.nealelab.is	337159	105.0	337054.0	European
M.VLDL.C	Total cholesterol in medium VLDL	10.1038/ncomms11122	21551	NaN	NaN	European
SR_CC:non-hodgkins_lymphoma	Cancer code, self-reported: non-hodgkins lymphoma	http://www.nealelab.is	337159	631.0	336528.0	European
ICD10_M76	Diagnoses - main ICD10: M76 Enthesopathies of lower limb, excluding foot		337199	174.0	337025.0	European
XXL.VLDL.P	Concentration of chylomicrons and extremely large VLDL particles	10.1038/ncomms11122	18960	NaN	NaN	European
ICD10_J01	Diagnoses - main ICD10: J01 Acute sinusitis	http://www.nealelab.is	337199	81.0	337118.0	European
SR_CC:sarcoma/fibrosarcoma	Cancer code, self-reported: sarcoma/fibrosarcoma	http://www.nealelab.is	337159	181.0	336978.0	European
M.VLDL.FC	Free cholesterol in medium VLDL	10.1038/ncomms11122	21240	NaN	NaN	European
XXL.VLDL.TG	Triglycerides in chylomicrons and extremely large VLDL	10.1038/ncomms11122	21540	NaN	NaN	European
ICD10_A87	Diagnoses - main ICD10: A87 Viral meningitis	http://www.nealelab.is	337199	99.0	337100.0	European
ICD10_M95	Diagnoses - main ICD10: M95 Other acquired deformities of musculoskeletal system and connective tissue	http://www.nealelab.is	337199	165.0	337034.0	European
EpmloyStatus:Unemployed	Current employment status: Unemployed	http://www.nealelab.is	336252	5163.0	331089.0	European
M.VLDL.L	Total lipids in medium VLDL	10.1038/ncomms11122	19273	NaN	NaN	European
EpmloyStatus:In_paid/self-employed	Current employment status: In paid employment or self-employed	http://www.nealelab.is	336252	190779.0	145473.0	European
ICD10_M16	Diagnoses - main ICD10: M16 Coxarthrosis [arthrosis of hip]	http://www.nealelab.is	337199	4934.0	332265.0	European
M.VLDL.PL	Phospholipids in medium VLDL	10.1038/ncomms11122	21240	NaN	NaN	European
ICD10_O13	Diagnoses - main ICD10: O13 Gestational [pregnancy-induced] hypertension without significant proteinuria	http://www.nealelab.is	337199	219.0	336980.0	European
EpmloyStatus:Unpaid/voluntary	Current employment status: Doing unpaid or voluntary work	http://www.nealelab.is	336252	12407.0	323845.0	European
M.VLDL.P	Concentration of medium VLDL particles	10.1038/ncomms11122	19273	NaN	NaN	European
EpmloyStatus:Unable_to_work	Current employment status: Unable to work because of sickness or disability	http://www.nealelab.is	336252	12554.0	323698.0	European
ICD10_K09	Diagnoses - main ICD10: K09 Cysts of oral region, not elsewhere classified	http://www.nealelab.is	337199	205.0	336994.0	European
ICD10_I62	Diagnoses - main ICD10: I62 Other nontraumatic intracranial haemorrhage	http://www.nealelab.is	337199	131.0	337068.0	European
M.VLDL.TG	Triglycerides in medium VLDL	10.1038/ncomms11122	21241	NaN	NaN	European
EpmloyStatus:Student	Current employment status: Full or part-time student	http://www.nealelab.is	336252	2555.0	333697.0	European
ICD10_D23	Diagnoses - main ICD10: D23 Other benign neoplasms of skin	http://www.nealelab.is	337199	2375.0	334824.0	European
otPUFA	Other polyunsaturated fatty acids than 18:2	10.1038/ncomms11122	13549	NaN	NaN	European
EpmloyStatus:Looking_after_home/family	Current employment status: Looking after home and/or family	http://www.nealelab.is	336252	16722.0	319530.0	European
EpmloyStatus:None_of_the_list_EpmloyStatus	Current employment status: None of the above	http://www.nealelab.is	336252	1575.0	334677.0	European
ICD10_D16	Diagnoses - main ICD10: D16 Benign neoplasm of bone and articular cartilage	http://www.nealelab.is	337199	162.0	337037.0	European
ICD10_O35	Diagnoses - main ICD10: O35 Maternal care for known or suspected foetal abnormality and damage	http://www.nealelab.is	337199	78.0	337121.0	European
EpmloyStatus:Retired	Current employment status: Retired	http://www.nealelab.is	336252	125766.0	210486.0	European
ICD10_C44	Diagnoses - main ICD10: C44 Other malignant neoplasms of skin	http://www.nealelab.is	337199	4826.0	332373.0	European
ICD10_L73	Diagnoses - main ICD10: L73 Other follicular disorders	http://www.nealelab.is	337199	180.0	337019.0	European
ICD10_C79	Diagnoses - main ICD10: C79 Secondary malignant neoplasm of other sites	http://www.nealelab.is	337199	419.0	336780.0	European
ICD10_C49	Diagnoses - main ICD10: C49 Malignant neoplasm of other connective and soft tissue	http://www.nealelab.is	337199	132.0	337067.0	European
ICD10_D36	Diagnoses - main ICD10: D36 Benign neoplasm of other and unspecified sites	http://www.nealelab.is	337199	378.0	336821.0	European
ICD10_C69	Diagnoses - main ICD10: C69 Malignant neoplasm of eye and adnexa	http://www.nealelab.is	337199	104.0	337095.0	European
ICD10_D48	Diagnoses - main ICD10: D48 Neoplasm of uncertain or unknown behaviour of other and unspecified sites	http://www.nealelab.is	337199	415.0	336784.0	European
ICD10_H16	Diagnoses - main ICD10: H16 Keratitis	http://www.nealelab.is	337199	97.0	337102.0	European
ICD10_C71	Diagnoses - main ICD10: C71 Malignant neoplasm of brain	http://www.nealelab.is	337199	158.0	337041.0	European
ICD10_K37	Diagnoses - main ICD10: K37 Unspecified appendicitis	http://www.nealelab.is	337199	242.0	336957.0	European
ICD10_B18	Diagnoses - main ICD10: B18 Chronic viral hepatitis	http://www.nealelab.is	337199	107.0	337092.0	European
ICD10_D46	Diagnoses - main ICD10: D46 Myelodysplastic syndromes	http://www.nealelab.is	337199	91.0	337108.0	European
ICD10_G82	Diagnoses - main ICD10: G82 Paraplegia and tetraplegia	http://www.nealelab.is	337199	63.0	337136.0	European
ICD10_M32	Diagnoses - main ICD10: M32 Systemic lupus erythematosus	http://www.nealelab.is	337199	65.0	337134.0	European
ICD10_D37	Diagnoses - main ICD10: D37 Neoplasm of uncertain or unknown behaviour of oral cavity and digestive organs	http://www.nealelab.is	337199	448.0	336751.0	European
ICD10_D14	Diagnoses - main ICD10: D14 Benign neoplasm of middle ear and respiratory system	http://www.nealelab.is	337199	152.0	337047.0	European
ICD10_E23	Diagnoses - main ICD10: E23 Hypofunction and other disorders of pituitary gland	http://www.nealelab.is	337199	112.0	337087.0	European
ICD10_O81	Diagnoses - main ICD10: O81 Single delivery by forceps and vacuum extractor	http://www.nealelab.is	337199	73.0	337126.0	European
ICD10_K10	Diagnoses - main ICD10: K10 Other diseases of jaws	http://www.nealelab.is	337199	122.0	337077.0	European
ICD10_N49	Diagnoses - main ICD10: N49 Inflammatory disorders of male genital organs, not elsewhere classified	http://www.nealelab.is	337199	85.0	337114.0	European
ICD10_D45	Diagnoses - main ICD10: D45 Polycythaemia vera	http://www.nealelab.is	337199	182.0	337017.0	European
ICD10_C82	Diagnoses - main ICD10: C82 Follicular [nodular] non-Hodgkin's lymphoma	http://www.nealelab.is	337199	200.0	336999.0	European
ICD10_D26	Diagnoses - main ICD10: D26 Other benign neoplasms of uterus	http://www.nealelab.is	337199	117.0	337082.0	European
ICD10_O14	Diagnoses - main ICD10: O14 Gestational [pregnancy-induced] hypertension with significant proteinuria	http://www.nealelab.is	337199	155.0	337044.0	European
ICD10_C81	Diagnoses - main ICD10: C81 Hodgkin's disease	http://www.nealelab.is	337199	104.0	337095.0	European
ICD10_M60	Diagnoses - main ICD10: M60 Myositis	http://www.nealelab.is	337199	72.0	337127.0	European
ICD10_J46	Diagnoses - main ICD10: J46 Status asthmaticus	http://www.nealelab.is	337199	152.0	337047.0	European
ICD10_M00	Diagnoses - main ICD10: M00 Pyogenic arthritis	http://www.nealelab.is	337199	169.0	337030.0	European
ICD10_M13	Diagnoses - main ICD10: M13 Other arthritis	http://www.nealelab.is	337199	677.0	336522.0	European
ICD10_O64	Diagnoses - main ICD10: O64 Obstructed labour due to malposition and malpresentation of foetus	http://www.nealelab.is	337199	188.0	337011.0	European
ICD10_H49	Diagnoses - main ICD10: H49 Paralytic strabismus	http://www.nealelab.is	337199	79.0	337120.0	European
ICD10_C32	Diagnoses - main ICD10: C32 Malignant neoplasm of larynx	http://www.nealelab.is	337199	114.0	337085.0	European
ICD10_D07	Diagnoses - main ICD10: D07 Carcinoma in situ of other and unspecified genital organs	http://www.nealelab.is	337199	208.0	336991.0	European
ICD10_H69	Diagnoses - main ICD10: H69 Other disorders of Eustachian tube	http://www.nealelab.is	337199	81.0	337118.0	European
ICD10_C02	Diagnoses - main ICD10: C02 Malignant neoplasm of other and unspecified parts of tongue	http://www.nealelab.is	337199	114.0	337085.0	European
ICD10_F52	Diagnoses - main ICD10: F52 Sexual dysfunction, not caused by organic disorder or disease	http://www.nealelab.is	337199	103.0	337096.0	European
ICD10_J86	Diagnoses - main ICD10: J86 Pyothorax	http://www.nealelab.is	337199	103.0	337096.0	European
ICD10_H57	Diagnoses - main ICD10: H57 Other disorders of eye and adnexa	http://www.nealelab.is	337199	122.0	337077.0	European
ICD10_F99	Diagnoses - main ICD10: F99 Mental disorder, not otherwise specified	http://www.nealelab.is	337199	95.0	337104.0	European
ICD10_L50	Diagnoses - main ICD10: L50 Urticaria	http://www.nealelab.is	337199	94.0	337105.0	European
ICD10_I05	Diagnoses - main ICD10: I05 Rheumatic mitral valve diseases	http://www.nealelab.is	337199	73.0	337126.0	European
ICD10_C92	Diagnoses - main ICD10: C92 Myeloid leukaemia	http://www.nealelab.is	337199	190.0	337009.0	European
ICD10_D27	Diagnoses - main ICD10: D27 Benign neoplasm of ovary	http://www.nealelab.is	337199	600.0	336599.0	European
ICD10_B02	Diagnoses - main ICD10: B02 Zoster [herpes zoster]	http://www.nealelab.is	337199	111.0	337088.0	European
ICD10_G58	Diagnoses - main ICD10: G58 Other mononeuropathies	http://www.nealelab.is	337199	105.0	337094.0	European
ICD10_G70	Diagnoses - main ICD10: G70 Myasthenia gravis and other myoneural disorders	http://www.nealelab.is	337199	68.0	337131.0	European
ICD10_D89	Diagnoses - main ICD10: D89 Other disorders involving the immune mechanism, not elsewhere classified	http://www.nealelab.is	337199	88.0	337111.0	European
ICD10_K00	Diagnoses - main ICD10: K00 Disorders of tooth development and eruption	http://www.nealelab.is	337199	96.0	337103.0	European
ICD10_C45	Diagnoses - main ICD10: C45 Mesothelioma	http://www.nealelab.is	337199	55.0	337144.0	European
ICD10_E22	Diagnoses - main ICD10: E22 Hyperfunction of pituitary gland	http://www.nealelab.is	337199	81.0	337118.0	European
ICD10_N62	Diagnoses - main ICD10: N62 Hypertrophy of breast	http://www.nealelab.is	337199	454.0	336745.0	European
ICD10_D09	Diagnoses - main ICD10: D09 Carcinoma in situ of other and unspecified sites	http://www.nealelab.is	337199	92.0	337107.0	European
ICD10_N82	Diagnoses - main ICD10: N82 Fistulae involving female genital tract	http://www.nealelab.is	337199	82.0	337117.0	European
ICD10_C16	Diagnoses - main ICD10: C16 Malignant neoplasm of stomach	http://www.nealelab.is	337199	182.0	337017.0	European
ICD10_C91	Diagnoses - main ICD10: C91 Lymphoid leukaemia	http://www.nealelab.is	337199	201.0	336998.0	European
ICD10_B50	Diagnoses - main ICD10: B50 Plasmodium falciparum malaria	http://www.nealelab.is	337199	30.0	337169.0	European
ICD10_N34	Diagnoses - main ICD10: N34 Urethritis and urethral syndrome	http://www.nealelab.is	337199	66.0	337133.0	European
ICD10_C21	Diagnoses - main ICD10: C21 Malignant neoplasm of anus and anal canal	http://www.nealelab.is	337199	87.0	337112.0	European
ICD10_G24	Diagnoses - main ICD10: G24 Dystonia	http://www.nealelab.is	337199	83.0	337116.0	European
ICD10_I33	Diagnoses - main ICD10: I33 Acute and subacute endocarditis	http://www.nealelab.is	337199	89.0	337110.0	European
ICD10_H59	Diagnoses - main ICD10: H59 Postprocedural disorders of eye and adnexa, not elsewhere classified	http://www.nealelab.is	337199	60.0	337139.0	European
ICD10_G50	Diagnoses - main ICD10: G50 Disorders of trigeminal nerve	http://www.nealelab.is	337199	158.0	337041.0	European
ICD10_D39	Diagnoses - main ICD10: D39 Neoplasm of uncertain or unknown behaviour of female genital organs	http://www.nealelab.is	337199	102.0	337097.0	European
Balding:Pattern_3	Hair/balding pattern: Pattern 3	http://www.nealelab.is	154988	41584.0	113404.0	European
Balding:Pattern_4	Hair/balding pattern: Pattern 4	http://www.nealelab.is	154988	28389.0	126599.0	European
Balding:Pattern_2	Hair/balding pattern: Pattern 2	http://www.nealelab.is	154988	35563.0	119425.0	European
Handedness:both_hand	Handedness (chirality/laterality): Use both right and left hands equally	http://www.nealelab.is	337130	5517.0	331613.0	European
Handedness:Left-handed	Handedness (chirality/laterality): Left-handed	http://www.nealelab.is	337130	32442.0	304688.0	European
ICD10_D44	Diagnoses - main ICD10: D44 Neoplasm of uncertain or unknown behaviour of endocrine glands	http://www.nealelab.is	337199	81.0	337118.0	European
ICD10_C77	Diagnoses - main ICD10: C77 Secondary and unspecified malignant neoplasm of lymph nodes	http://www.nealelab.is	337199	309.0	336890.0	European
ICD10_C19	Diagnoses - main ICD10: C19 Malignant neoplasm of rectosigmoid junction	http://www.nealelab.is	337199	294.0	336905.0	European
ICD10_N05	Diagnoses - main ICD10: N05 Unspecified nephritic syndrome	http://www.nealelab.is	337199	73.0	337126.0	European
ICD10_F45	Diagnoses - main ICD10: F45 Somatoform disorders	http://www.nealelab.is	337199	183.0	337016.0	European
ICD10_A63	Diagnoses - main ICD10: A63 Other predominantly sexually transmitted diseases, not elsewhere classified	http://www.nealelab.is	337199	104.0	337095.0	European
ICD10_N10	Diagnoses - main ICD10: N10 Acute tubulo-interstitial nephritis	http://www.nealelab.is	337199	88.0	337111.0	European
ICD10_F30	Diagnoses - main ICD10: F30 Manic episode	http://www.nealelab.is	337199	74.0	337125.0	European
ICD10_H73	Diagnoses - main ICD10: H73 Other disorders of tympanic membrane	http://www.nealelab.is	337199	126.0	337073.0	European
ICD10_O23	Diagnoses - main ICD10: O23 Infections of genito-urinary tract in pregnancy	http://www.nealelab.is	337199	95.0	337104.0	European
ICD10_D12	Diagnoses - main ICD10: D12 Benign neoplasm of colon, rectum, anus and anal canal	http://www.nealelab.is	337199	4794.0	332405.0	European
ICD10_O00	Diagnoses - main ICD10: O00 Ectopic pregnancy	http://www.nealelab.is	337199	200.0	336999.0	European
ICD10_C22	Diagnoses - main ICD10: C22 Malignant neoplasm of liver and intrahepatic bile ducts	http://www.nealelab.is	337199	83.0	337116.0	European
ICD10_F60	Diagnoses - main ICD10: F60 Specific personality disorders	http://www.nealelab.is	337199	98.0	337101.0	European
Pain:Hip_pain_lm	Pain type(s) experienced in last month: Hip pain	http://www.nealelab.is	336650	37714.0	298936.0	European
Pain:Knee_pain_lm	Pain type(s) experienced in last month: Knee pain	http://www.nealelab.is	336650	71561.0	265089.0	European
Stomach/abdominal_pain_last_month	Pain type(s) experienced in last month: Stomach or abdominal pain	http://www.nealelab.is	336650	28098.0	308552.0	European
ICD10_D28	Diagnoses - main ICD10: D28 Benign neoplasm of other and unspecified female genital organs	http://www.nealelab.is	337199	101.0	337098.0	European
Pain:Headache_lm	Pain type(s) experienced in last month: Headache	http://www.nealelab.is	336650	66967.0	269683.0	European
ICD10_I87	Diagnoses - main ICD10: I87 Other disorders of veins	http://www.nealelab.is	337199	88.0	337111.0	European
Pain:Facial_pain_lm	Pain type(s) experienced in last month: Facial pain	http://www.nealelab.is	336650	6118.0	330532.0	European
ICD10_N71	Diagnoses - main ICD10: N71 Inflammatory disease of uterus, except cervix	http://www.nealelab.is	337199	88.0	337111.0	European
Pain:Back_pain_lm	Pain type(s) experienced in last month: Back pain	http://www.nealelab.is	336650	85221.0	251429.0	European
Pain:Pain_all_over_the_body_lm	Pain type(s) experienced in last month: Pain all over the body	http://www.nealelab.is	336650	5099.0	331551.0	European
Pain:None_of_list_Pain_lm	Pain type(s) experienced in last month: None of the above	http://www.nealelab.is	336650	136199.0	200451.0	European
Pain:Neck/shoulder_pain_lm	Pain type(s) experienced in last month: Neck or shoulder pain	http://www.nealelab.is	336650	76404.0	260246.0	European
ICD10_D22	Diagnoses - main ICD10: D22 Melanocytic naevi	http://www.nealelab.is	337199	2596.0	334603.0	European
Q:O_levels/GCSEs	Qualifications: O levels/GCSEs or equivalent	http://www.nealelab.is	334070	159730.0	174340.0	European
Q:A/AS_levels	Qualifications: A levels/AS levels or equivalent	http://www.nealelab.is	334070	91710.0	242360.0	European
Q:Other_prof_qualification	Qualifications: Other professional qualifications eg: nursing, teaching	http://www.nealelab.is	334070	97524.0	236546.0	European
Q:None_of_list_Q	Qualifications: None of the above	http://www.nealelab.is	334070	57567.0	276503.0	European
Q:NVQ/HND/HNC	Qualifications: NVQ or HND or HNC or equivalent	http://www.nealelab.is	334070	62848.0	271222.0	European
Q:CSEs/equivalent	Qualifications: CSEs or equivalent	http://www.nealelab.is	334070	44362.0	289708.0	European
ICD10_C15	Diagnoses - main ICD10: C15 Malignant neoplasm of oesophagus	http://www.nealelab.is	337199	268.0	336931.0	European
ICD10_F25	Diagnoses - main ICD10: F25 Schizoaffective disorders	http://www.nealelab.is	337199	58.0	337141.0	European
Q:College/University_degree	Qualifications: College or University degree	http://www.nealelab.is	334070	106305.0	227765.0	European
Manic:less_sleep	Manic/hyper symptoms: I needed less sleep than usual	http://www.nealelab.is	22133	2994.0	19139.0	European
Manic:more_creative	Manic/hyper symptoms: I was more creative or had more ideas than usual	http://www.nealelab.is	22133	2606.0	19527.0	European
Manic:None_of_the_list_Manic	Manic/hyper symptoms: None of the above	http://www.nealelab.is	22133	7998.0	14135.0	European
Manic:talkative	Manic/hyper symptoms: I was more talkative than usual	http://www.nealelab.is	22133	4639.0	17494.0	European
ICD10_D10	Diagnoses - main ICD10: D10 Benign neoplasm of mouth and pharynx	http://www.nealelab.is	337199	262.0	336937.0	European
Manic:active	Manic/hyper symptoms: I was more active than usual	http://www.nealelab.is	22133	5569.0	16564.0	European
Manic:All_of_the_list_Manic	Manic/hyper symptoms: All of the above	http://www.nealelab.is	22133	2193.0	19940.0	European
ICD10_D30	Diagnoses - main ICD10: D30 Benign neoplasm of urinary organs	http://www.nealelab.is	337199	61.0	337138.0	European
ICD10_L27	Diagnoses - main ICD10: L27 Dermatitis due to substances taken internally	http://www.nealelab.is	337199	75.0	337124.0	European
SMK_status:Previous	Smoking status: Previous	http://www.nealelab.is	336024	118419.0	217605.0	European
ICD10_C78	Diagnoses - main ICD10: C78 Secondary malignant neoplasm of respiratory and digestive organs	http://www.nealelab.is	337199	546.0	336653.0	European
Tinnitus:most_or_all_of_time	Tinnitus: Yes, now most or all of the time	http://www.nealelab.is	109411	7214.0	102197.0	European
Tinnitus:a_lot_of_time	Tinnitus: Yes, now a lot of the time	http://www.nealelab.is	109411	2760.0	106651.0	European
Tinnitus:some_of_time	Tinnitus: Yes, now some of the time	http://www.nealelab.is	109411	9796.0	99615.0	European
Tinnitus:have_in_past	Tinnitus: Yes, but not now, but have in the past	http://www.nealelab.is	109411	12076.0	97335.0	European
SMK:Smokes_most_days	Tobacco smoking: Smokes on most or all days	http://www.nealelab.is	83133	1869.0	81264.0	European
Tobacco_SMK:Ex-smoker	Tobacco smoking: Ex-smoker	http://www.nealelab.is	83133	30184.0	52949.0	European
Transport_to_job:Walk	Transport type for commuting to job workplace: Walk	http://www.nealelab.is	177550	27862.0	149688.0	European
Transport_to_job:Car/motor_vehicle	Transport type for commuting to job workplace: Car/motor vehicle	http://www.nealelab.is	177550	142996.0	34554.0	European
Transport_to_job:None_of_list_Transport_to_job	Transport type for commuting to job workplace: None of the above	http://www.nealelab.is	177550	723.0	176827.0	European
Transport_to_job:Public	Transport type for commuting to job workplace: Public transport	http://www.nealelab.is	177550	35908.0	141642.0	European
Transport_to_job:Cycle	Transport type for commuting to job workplace: Cycle	http://www.nealelab.is	177550	13527.0	164023.0	European
CAD_2017	Coronary artery disease 2017	10.1038/ng.3874	221568	88192.0	162554.0	European
BMI	Body mass index	10.1038/nature14177	322154	NaN	NaN	European
EA	Educational attainment	10.1038/nature17671	293723	NaN	NaN	European
FG	Fasting glucose	10.1038/ng.520	46186	NaN	NaN	European
SMK	Smoking siggaretes per day	10.1038/ng.571	74053	NaN	NaN	European
MI	Myocardial infarction	10.1038/ng.3396	184305	60801.0	123504.0	77% European
WHR	Waist-hip ratio	10.1038/nature14132	210222	NaN	NaN	European
SMK:Likelihood_of_resuming	Likelihood of resuming smoking	http://www.nealelab.is	80926	NaN	NaN	European
Feelings:N_of_depression_episodes	Number of depression episodes	http://www.nealelab.is	42378	NaN	NaN	European
Impedance:Right_Leg	Impedance of leg (right)	http://www.nealelab.is	331301	NaN	NaN	European
Mass:Left_Leg_predicted	Leg predicted mass (left)	http://www.nealelab.is	331253	NaN	NaN	European
Pain:Hip_pain_for_3+_m	Hip pain for 3+ months	http://www.nealelab.is	37315	29165.0	8150.0	European
Alcohol:Red_wine_avg_w	Average weekly red wine intake	http://www.nealelab.is	241008	NaN	NaN	European
T_employed_in_main_current_job	Time employed in main current job	http://www.nealelab.is	180531	NaN	NaN	European
N_of_dd/ww_of_vigorous_phys-activity_10+_min	Number of days/week of vigorous physical activity 10+ minutes	http://www.nealelab.is	321533	NaN	NaN	European
SMK:N_of_cigarettes_current_daily	Number of cigarettes currently smoked daily (current cigarette smokers)	http://www.nealelab.is	23205	NaN	NaN	European
Mass:Right_Leg_fat-free	Leg fat-free mass (right)	http://www.nealelab.is	331285	NaN	NaN	European
Satisfaction:Health	Health satisfaction	http://www.nealelab.is	110964	NaN	NaN	European
Leg_pain:walking_uphill_or_hurrying	Leg pain when walking uphill or hurrying	http://www.nealelab.is	23189	16022.0	7167.0	European
Job_inv_shift_work	Job involves shift work	http://www.nealelab.is	190442	NaN	NaN	European
Chest_pain:yes_or_now	Chest pain or discomfort	http://www.nealelab.is	334053	51937.0	282116.0	European
Impedance:Left_Arm	Impedance of arm (left)	http://www.nealelab.is	331292	NaN	NaN	European
Fluid_intelligence_score	Fluid intelligence score	http://www.nealelab.is	108818	NaN	NaN	European
Shortness_of_breath_walking_on_level_ground	Shortness of breath walking on level ground	http://www.nealelab.is	109508	11459.0	98049.0	European
Feelings:N_of_spontaneous_miscarriages	Number of spontaneous miscarriages	http://www.nealelab.is	55927	NaN	NaN	European
Feelings:Loneliness	Loneliness, isolation	http://www.nealelab.is	332263	58752.0	273511.0	European
DBP_auto	Diastolic blood pressure, automated reading	http://www.nealelab.is	317756	NaN	NaN	European
Mass:Trunk_fat_pcg	Trunk fat percentage	http://www.nealelab.is	331113	NaN	NaN	European
Breastfed_as_a_baby	Breastfed as a baby	http://www.nealelab.is	255881	181621.0	74260.0	European
Feelings:Highly_irritable/argumentative_for_2d	Ever highly irritable/argumentative for 2 days	http://www.nealelab.is	108925	19265.0	89660.0	European
Prospective_memory_result	Prospective memory result	http://www.nealelab.is	111099	NaN	NaN	European
T_spent_driving	Time spent driving	http://www.nealelab.is	224813	NaN	NaN	European
Risk_taking	Risk taking	http://www.nealelab.is	325821	82808.0	243013.0	European
Duration_of_moderate_activity	Duration of moderate activity	http://www.nealelab.is	251031	NaN	NaN	European
Tobacco_currently:Hand-rolled_cigarettes	Type of tobacco currently smoked: Hand-rolled cigarettes	http://www.nealelab.is	25291	5857.0	19434.0	European
Tobacco_currently:Cigars/pipes	Type of tobacco currently smoked: Cigars or pipes	http://www.nealelab.is	25291	1885.0	23406.0	European
Chest_pain:walking_ceases_when_standing_still	Chest pain due to walking ceases when standing still	http://www.nealelab.is	18695	15234.0	3461.0	European
SMK:N_of_cigarettes_previously_daily	Number of cigarettes previously smoked daily	http://www.nealelab.is	78291	NaN	NaN	European
Tobacco_previously:Hand-rolled_cigarettes	Type of tobacco previously smoked: Hand-rolled cigarettes	http://www.nealelab.is	82755	5377.0	77378.0	European
Tobacco_previously:Cigars/pipes	Type of tobacco previously smoked: Cigars or pipes	http://www.nealelab.is	82755	3887.0	78868.0	European
Leg_pain:walking_normally	Leg pain when walking normally	http://www.nealelab.is	23470	13259.0	10211.0	European
PhA_l4W:None_of_list_PhA_l4W	Types of physical activity in last 4 weeks: None of the above	http://www.nealelab.is	335599	19551.0	316048.0	European
Narcolepsy	Daytime dozing / sleeping (narcolepsy)	http://www.nealelab.is	336082	NaN	NaN	European
Impedance:Right_Arm	Impedance of arm (right)	http://www.nealelab.is	331279	NaN	NaN	European
PhA_l4W:Other_exercises	Types of physical activity in last 4 weeks: Other exercises (eg: swimming, cycling, keep fit, bowling)	http://www.nealelab.is	335599	162803.0	172796.0	European
PhA_l4W:Strenuous_sports	Types of physical activity in last 4 weeks: Strenuous sports	http://www.nealelab.is	335599	34693.0	300906.0	European
Basal_metabolic_rate	Basal metabolic rate	http://www.nealelab.is	331307	NaN	NaN	European
Freq_of_stair_climbing_in_l4w	Frequency of stair climbing in last 4 weeks	http://www.nealelab.is	334169	NaN	NaN	European
PhA_l4W:Light_DIY	Types of physical activity in last 4 weeks: Light DIY (eg: pruning, watering the lawn)	http://www.nealelab.is	335599	175376.0	160223.0	European
Feelings:Longest_period_of_depression	Longest period of depression	http://www.nealelab.is	46884	NaN	NaN	European
PhA_l4W:Heavy_DIY	Types of physical activity in last 4 weeks: Heavy DIY (eg: weeding, lawn mowing, carpentry, digging)	http://www.nealelab.is	335599	147922.0	187677.0	European
Feelings:Nervous	Nervous feelings	http://www.nealelab.is	328725	77767.0	250958.0	European
PhA_l4W:Walking	Types of physical activity in last 4 weeks: Walking for pleasure (not as a means of transport)	http://www.nealelab.is	335599	241930.0	93669.0	European
Duration_of_vigorous_activity	Duration of vigorous activity	http://www.nealelab.is	183731	NaN	NaN	European
Transport:Car/motor_vehicle	Types of transport used (excluding work): Car/motor vehicle	http://www.nealelab.is	335650	268888.0	66762.0	European
Pain:Neck/shoulder_pain_for_3+_m	Neck/shoulder pain for 3+ months	http://www.nealelab.is	75651	52253.0	23398.0	European
Transport:Public transport	Types of transport used (excluding work): Public transport	http://www.nealelab.is	335650	99542.0	236108.0	European
Mass:Right_Leg_predicted_	Leg predicted mass (right)	http://www.nealelab.is	331285	NaN	NaN	European
Transport:Cycle	Types of transport used (excluding work): Cycle	http://www.nealelab.is	335650	23918.0	311732.0	European
Transport:None_of_list_Trans	Types of transport used (excluding work): None of the above	http://www.nealelab.is	335650	722.0	334928.0	European
Manic:Severity_of_episodes	Severity of manic/irritable episodes	http://www.nealelab.is	19335	14032.0	5303.0	European
Transport:Walk	Types of transport used (excluding work): Walk	http://www.nealelab.is	335650	165354.0	170296.0	European
FEV1_Best_measure	Forced expiratory volume in 1-second (FEV1), Best measure	http://www.nealelab.is	255492	NaN	NaN	European
Age_at_1_live_birth	Age at first live birth	http://www.nealelab.is	123846	NaN	NaN	European
Leg_pain:on_walking	Leg pain on walking	http://www.nealelab.is	110337	24101.0	86236.0	European
Len_of_menstrual_cycle	Length of menstrual cycle	http://www.nealelab.is	30245	NaN	NaN	European
Usual_walking_pace	Usual walking pace	http://www.nealelab.is	335349	NaN	NaN	European
SMK:Exp_to_tobacco_smoke_outside_home	Exposure to tobacco smoke outside home	http://www.nealelab.is	286550	NaN	NaN	European
Mass:Right_Arm_fat	Arm fat mass (right)	http://www.nealelab.is	331226	NaN	NaN	European
sarcoidosis	Doctor diagnosed sarcoidosis	http://www.nealelab.is	83529	349.0	83180.0	European
Feelings:N_of_unenthusiastic_episodes	Number of unenthusiastic/disinterested episodes	http://www.nealelab.is	27707	NaN	NaN	European
SMK:T_from_waking_to_1_cigarette	Time from waking to first cigarette	http://www.nealelab.is	23265	NaN	NaN	European
Pulse_wave:reflection_index	Pulse wave reflection index	http://www.nealelab.is	110153	NaN	NaN	European
Impedance:Left_Leg	Impedance of leg (left)	http://www.nealelab.is	331296	NaN	NaN	European
Feelings:Freq_of_unenthusiasm_in_l2w	Frequency of unenthusiasm / disinterest in last 2 weeks	http://www.nealelab.is	326730	NaN	NaN	European
Mass:Trunk_fat_m	Trunk fat mass	http://www.nealelab.is	331093	NaN	NaN	European
Menarche	Age when periods started (menarche)	http://www.nealelab.is	176008	NaN	NaN	European
FEV1_predicted_pcg	Forced expiratory volume in 1-second (FEV1), predicted percentage	http://www.nealelab.is	110423	NaN	NaN	European
N_cancer_case	Reported occurrences of cancer	http://www.nealelab.is	44805	NaN	NaN	European
Mass:Whole_body_fat-free	Whole body fat-free mass	http://www.nealelab.is	331291	NaN	NaN	European
Mass:Left_Arm_fat	Arm fat mass (left)	http://www.nealelab.is	331164	NaN	NaN	European
SMK:Exp_to_tobacco_smoke_at_home	Exposure to tobacco smoke at home	http://www.nealelab.is	305723	NaN	NaN	European
SMK:N_of_unsuccessful_stop	Number of unsuccessful stop-smoking attempts	http://www.nealelab.is	75135	NaN	NaN	European
Duration_walking_for_pleasure	Duration walking for pleasure	http://www.nealelab.is	240788	NaN	NaN	European
tuberculosis	Doctor diagnosed tuberculosis	http://www.nealelab.is	83529	431.0	83098.0	European
Mass:Right_Arm_fat-free	Arm fat-free mass (right)	http://www.nealelab.is	331221	NaN	NaN	European
Satisfaction:Financial	Financial situation satisfaction	http://www.nealelab.is	110814	NaN	NaN	European
Freq_of_strenuous_sports_in_l4w	Frequency of strenuous sports in last 4 weeks	http://www.nealelab.is	34321	NaN	NaN	European
Mass:Trunk_fat-free_m	Trunk fat-free mass	http://www.nealelab.is	331030	NaN	NaN	European
Unenthusiastic_for_a_whole_week	Ever unenthusiastic/disinterested for a whole week	http://www.nealelab.is	106868	39154.0	67714.0	European
FVC	Forced vital capacity (FVC)	http://www.nealelab.is	307638	NaN	NaN	European
Feelings:Guilty	Guilty feelings	http://www.nealelab.is	328769	92945.0	235824.0	European
Chest_pain:walking_normally	Chest pain or discomfort walking normally	http://www.nealelab.is	51475	8816.0	42659.0	European
Duration_of_light_DIY	Duration of light DIY	http://www.nealelab.is	168725	NaN	NaN	European
SMK:Smoked_cigarette_lh	Smoked cigarette or pipe within last hour	http://www.nealelab.is	30270	3869.0	26401.0	European
Heel_BMD_auto	Heel bone mineral density (BMD) T-score, automated	http://www.nealelab.is	194398	NaN	NaN	European
Duration_of_other_exercises	Duration of other exercises	http://www.nealelab.is	161301	NaN	NaN	European
N_of_children_fathered	Number of children fathered	http://www.nealelab.is	154888	NaN	NaN	European
Alcohol:Fortified_wine_avg_w	Average weekly fortified wine intake	http://www.nealelab.is	241381	NaN	NaN	European
Drive_faster_than_speed_limit	Drive faster than motorway speed limit	http://www.nealelab.is	306030	NaN	NaN	European
Walk/cycle_for_10_min	Able to walk or cycle unaided for 10 minutes	http://www.nealelab.is	50451	NaN	NaN	European
Leg_pain:standing_still_or_sitting	Leg pain when standing still or sitting	http://www.nealelab.is	23328	14814.0	8514.0	European
Mass:Left_Arm_fat-free	Arm fat-free mass (left)	http://www.nealelab.is	331159	NaN	NaN	European
T_spent_using_computer	Time spent using computer	http://www.nealelab.is	261987	NaN	NaN	European
BMI_Neale	Body mass index (BMI)	http://www.nealelab.is	336107	NaN	NaN	European
Weight	Weight	http://www.nealelab.is	336227	NaN	NaN	European
Overall_health_rating	Overall health rating	http://www.nealelab.is	336020	NaN	NaN	European
Mass:Body_fat_pcg	Body fat percentage	http://www.nealelab.is	331117	NaN	NaN	European
Mass:Whole_body_fat	Whole body fat mass	http://www.nealelab.is	330762	NaN	NaN	European
Menopause	Had menopause	http://www.nealelab.is	152035	111605.0	40430.0	European
SBP_auto	Systolic blood pressure, automated reading	http://www.nealelab.is	317754	NaN	NaN	European
Hip_circumference	Hip circumference	http://www.nealelab.is	336601	NaN	NaN	European
Standing_height	Standing height	http://www.nealelab.is	336474	NaN	NaN	European
Job_inv_mainly_walking/standing	Job involves mainly walking or standing	http://www.nealelab.is	190606	NaN	NaN	European
Job_inv_heavy_manual/physical_work	Job involves heavy manual or physical work	http://www.nealelab.is	190643	NaN	NaN	European
Chest_pain:outside_phys-activity	Chest pain felt outside physical activity	http://www.nealelab.is	50451	NaN	NaN	European
Freq_of_walking_for_pleasure_in_l4w	Frequency of walking for pleasure in last 4 weeks	http://www.nealelab.is	240924	NaN	NaN	European
Mass:Trunk_predicted_m	Trunk predicted mass	http://www.nealelab.is	330995	NaN	NaN	European
Duration_of_strenuous_sports	Duration of strenuous sports	http://www.nealelab.is	34342	NaN	NaN	European
Pulse_rate_auto	Pulse rate, automated reading	http://www.nealelab.is	317756	NaN	NaN	European
Relative_age_voice_broke	Relative age voice broke	http://www.nealelab.is	144645	NaN	NaN	European
Duration_of_walks	Duration of walks	http://www.nealelab.is	288266	NaN	NaN	European
Chronic_bronchitis	Doctor diagnosed chronic bronchitis	http://www.nealelab.is	83529	944.0	82585.0	European
PEF	Peak expiratory flow (PEF)	http://www.nealelab.is	307638	NaN	NaN	European
Urine_Creatinine	Creatinine (enzymatic) in urine	http://www.nealelab.is	327525	NaN	NaN	European
Manic:Len_of_longest_episode	Length of longest manic/irritable episode	http://www.nealelab.is	17910	14156.0	3754.0	European
Leg_pain:on_walking_action_taken	Leg pain on walking : action taken	http://www.nealelab.is	23719	NaN	NaN	European
Feelings:Freq_of_depressed_mood_in_l2w	Frequency of depressed mood in last 2 weeks	http://www.nealelab.is	323267	NaN	NaN	European
Mass:Left_Arm_fat_pcg	Arm fat percentage (left)	http://www.nealelab.is	331198	NaN	NaN	European
Alcohol:Usually_taken_with_meals	Alcohol usually taken with meals	http://www.nealelab.is	172454	116941.0	55513.0	European
Pain:Knee_pain_for_3+_m	Knee pain for 3+ months	http://www.nealelab.is	70992	55910.0	15082.0	European
Feelings:Freq_of_tenseness_in_l2w	Frequency of tenseness / restlessness in last 2 weeks	http://www.nealelab.is	325169	NaN	NaN	European
FEV1	Forced expiratory volume in 1-second (FEV1)	http://www.nealelab.is	307638	NaN	NaN	European
Long-standing_illness/disability/infirmity	Long-standing illness, disability or infirmity	http://www.nealelab.is	329663	107123.0	222540.0	European
Urine_Sodium	Sodium in urine	http://www.nealelab.is	326831	NaN	NaN	European
Pain:General_pain_for_3+_m	General pain for 3+ months	http://www.nealelab.is	5052	4216.0	836.0	European
Feelings:Irritability	Irritability	http://www.nealelab.is	322668	90282.0	232386.0	European
Alcohol:Beer_plus_cider_avg_w	Average weekly beer plus cider intake	http://www.nealelab.is	241447	NaN	NaN	European
N_of_dd/ww_walked_10+_min	Number of days/week walked 10+ minutes	http://www.nealelab.is	331654	NaN	NaN	European
Seen_psychiatrist_for_bad_feelings	Seen a psychiatrist for nerves, anxiety, tension or depression	http://www.nealelab.is	335888	38008.0	297880.0	European
SMK:Light_smokers	Light smokers, at least 100 smokes in lifetime	http://www.nealelab.is	90517	41027.0	49490.0	European
Feelings:Tense	Tense / 'highly strung'	http://www.nealelab.is	327232	56012.0	271220.0	European
Max_workload_during_fit-test	Maximum workload during fitness test	http://www.nealelab.is	49623	NaN	NaN	European
Pain:Headaches_for_3+_m	Headaches for 3+ months	http://www.nealelab.is	65583	29979.0	35604.0	European
Noisy_workplace	Noisy workplace	http://www.nealelab.is	110439	NaN	NaN	European
Heel_BMD_right_auto	Heel bone mineral density (BMD) T-score, automated (right)	http://www.nealelab.is	106251	NaN	NaN	European
Mass:Right_Leg_fat	Leg fat mass (right)	http://www.nealelab.is	331293	NaN	NaN	European
Cascot_confidence_score	Cascot confidence score	http://www.nealelab.is	9825	NaN	NaN	European
Relative_age_of_first_facial_hair	Relative age of first facial hair	http://www.nealelab.is	151113	NaN	NaN	European
Insomnia	Sleeplessness / insomnia	http://www.nealelab.is	336965	NaN	NaN	European
Pain:Back_pain_for_3+_m	Back pain for 3+ months	http://www.nealelab.is	84489	57893.0	26596.0	European
Satisfaction:Work	Work/job satisfaction	http://www.nealelab.is	75840	NaN	NaN	European
Cough	Cough on most days	http://www.nealelab.is	83529	11424.0	72105.0	European
Impedance:Whole_body	Impedance of whole body	http://www.nealelab.is	331284	NaN	NaN	European
SMK:Ever_smoked	Ever smoked	http://www.nealelab.is	336067	202585.0	133482.0	European
Feelings:Worrier	Worrier / anxious feelings	http://www.nealelab.is	328717	186559.0	142158.0	European
SMK:Smoking_in_household	Smoking/smokers in household	http://www.nealelab.is	311142	NaN	NaN	European
No-wear_time_bias_adj_SD	No-wear time bias adjusted acceleration standard deviation	http://www.nealelab.is	72615	NaN	NaN	European
Mass:Left_Leg_fat-free	Leg fat-free mass (left)	http://www.nealelab.is	331258	NaN	NaN	European
Max_heart_rate_during_fit-test	Maximum heart rate during fitness test	http://www.nealelab.is	49610	NaN	NaN	European
Birth_weight_of_1_child	Birth weight of first child	http://www.nealelab.is	145558	NaN	NaN	European
Freq_of_light_DIY_in_l4w	Frequency of light DIY in last 4 weeks	http://www.nealelab.is	169623	NaN	NaN	European
SMK:Previously_smoked_cigarettes	Previously smoked cigarettes on most/all days	http://www.nealelab.is	1880	1256.0	624.0	European
Distance_between_home_and_job	Distance between home and job workplace	http://www.nealelab.is	161121	NaN	NaN	European
Pain:Facial_pains_for_3+_m	Facial pains for 3+ months	http://www.nealelab.is	6035	2858.0	3177.0	European
SMK:tried_to_stop	Ever tried to stop smoking	http://www.nealelab.is	25181	NaN	NaN	European
Chest_pain:Wheeze/whistling_in_ly	Wheeze or whistling in the chest in last year	http://www.nealelab.is	331257	68531.0	262726.0	European
Freq_of_heavy_DIY_in_l4w	Frequency of heavy DIY in last 4 weeks	http://www.nealelab.is	137208	NaN	NaN	European
Mass:Left_Leg_fat	Leg fat mass (left)	http://www.nealelab.is	331275	NaN	NaN	European
Pulse_rate	Pulse rate	http://www.nealelab.is	110153	NaN	NaN	European
Getting_up_in_morning	Getting up in morning	http://www.nealelab.is	336501	NaN	NaN	European
Snoring	Snoring	http://www.nealelab.is	314449	117812.0	196637.0	European
Feelings:Freq_of_tiredness_in_l2w	Frequency of tiredness / lethargy in last 2 weeks	http://www.nealelab.is	327528	NaN	NaN	European
Chest_pain:walking_uphill/hurrying	Chest pain or discomfort when walking uphill or hurrying	http://www.nealelab.is	41494	11056.0	30438.0	European
Feelings:Worry_too_long_after_embarrassment	Worry too long after embarrassment	http://www.nealelab.is	323766	154615.0	169151.0	European
FEV1_predicted	Forced expiratory volume in 1-second (FEV1), predicted	http://www.nealelab.is	110423	NaN	NaN	European
Chest_pain:phys-activity	Chest pain felt during physical activity	http://www.nealelab.is	50451	NaN	NaN	European
SMK:stop_for_6+_m	Ever stopped smoking for 6+ months	http://www.nealelab.is	81538	35064.0	46474.0	European
Happiness	Happiness	http://www.nealelab.is	110935	NaN	NaN	European
SMK:Past_tobacco_smoking	Past tobacco smoking	http://www.nealelab.is	310749	NaN	NaN	European
Leg_pain:on_walking_standing_still_eff	Leg pain on walking : effect of standing still	http://www.nealelab.is	20855	8136.0	12719.0	European
Age_completed_full_time_edu	Age completed full time education	http://www.nealelab.is	226899	NaN	NaN	European
Gestational_diabetes_only	Gestational diabetes only	http://www.nealelab.is	5739	631.0	5108.0	European
Feelings:Miserableness	Miserableness	http://www.nealelab.is	331856	141755.0	190101.0	European
Seen_doctor_for_bad_feelings	Seen doctor (GP) for nerves, anxiety, tension or depression	http://www.nealelab.is	335108	115328.0	219780.0	European
Waist_circumference	Waist circumference	http://www.nealelab.is	336639	NaN	NaN	European
Tinnitus_severity/nuisance	Tinnitus severity/nuisance	http://www.nealelab.is	31627	NaN	NaN	European
Fit-test_duration	Duration of fitness test	http://www.nealelab.is	49623	NaN	NaN	European
Leg_pain:in_calf/calves	Leg pain in calf/calves	http://www.nealelab.is	23716	7800.0	15916.0	European
SMK:Difficulty_not_smoking_for_1d	Difficulty not smoking for 1 day	http://www.nealelab.is	23332	NaN	NaN	European
Alcohol:Champagne_plus_white_wine_avg_w	Average weekly champagne plus white wine intake	http://www.nealelab.is	240864	NaN	NaN	European
FVC_Best_measure	Forced vital capacity (FVC), Best measure	http://www.nealelab.is	255492	NaN	NaN	European
Alcohol:Other_alcoholic_drinks_avg_w	Average weekly intake of other alcoholic drinks	http://www.nealelab.is	79291	NaN	NaN	European
Chronotype	Morning/evening person (chronotype)	http://www.nealelab.is	301143	NaN	NaN	European
N_of_dd/ww_of_moderate_phys-activity_10+_min	Number of days/week of moderate physical activity 10+ minutes	http://www.nealelab.is	321309	NaN	NaN	European
Loud_music_exposure_freq	Loud music exposure frequency	http://www.nealelab.is	109889	NaN	NaN	European
Manic:for_2d	Ever manic/hyper for 2 days	http://www.nealelab.is	108734	5987.0	102747.0	European
Heel_BMD_left_auto	Heel bone mineral density (BMD) T-score, automated (left)	http://www.nealelab.is	106254	NaN	NaN	European
Satisfaction:Friendships	Friendships satisfaction	http://www.nealelab.is	110118	NaN	NaN	European
Duration_of_heavy_DIY	Duration of heavy DIY	http://www.nealelab.is	137364	NaN	NaN	European
Phlegm	Bring up phlegm/sputum/mucus on most days	http://www.nealelab.is	83529	6998.0	76531.0	European
Birth_weight	Birth weight	http://www.nealelab.is	193063	NaN	NaN	European
Mass:Right_Arm_predicted	Arm predicted mass (right)	http://www.nealelab.is	331216	NaN	NaN	European
Mass:Right_Arm_fat_pcg	Arm fat percentage (right)	http://www.nealelab.is	331249	NaN	NaN	European
Feelings:Mood_swings	Mood swings	http://www.nealelab.is	329428	148601.0	180827.0	European
Feelings:Fed-up	Fed-up feelings	http://www.nealelab.is	330549	134124.0	196425.0	European
SMK:Wants_to_stop	Wants to stop smoking	http://www.nealelab.is	24913	NaN	NaN	European
Y_of_cough	Years of cough on most days	http://www.nealelab.is	11424	NaN	NaN	European
Neuroticism_score	Neuroticism score	http://www.nealelab.is	274108	NaN	NaN	European
Fracture_resulting_from_simple_fall	Fracture resulting from simple fall	http://www.nealelab.is	31762	18864.0	12898.0	European
Arterial_Stiffness_index	Pulse wave Arterial Stiffness index	http://www.nealelab.is	109813	NaN	NaN	European
Feelings:Depressed_for_a_whole_w_y/n	Ever depressed for a whole week	http://www.nealelab.is	109229	58468.0	50761.0	European
Mass:Left_Arm_predicted	Arm predicted mass (left)	http://www.nealelab.is	331146	NaN	NaN	European
SMK:Maternal_smk_around_birth	Maternal smoking around birth	http://www.nealelab.is	289727	88601.0	201126.0	European
Target_heart_rate_achieved	Target heart rate achieved	http://www.nealelab.is	49623	5182.0	44441.0	European
Mass:Whole_body_water	Whole body water mass	http://www.nealelab.is	331315	NaN	NaN	European
Mass:Right_Leg_fat_pcg	Leg fat percentage (right)	http://www.nealelab.is	331296	NaN	NaN	European
Part_of_a_multiple_birth	Part of a multiple birth	http://www.nealelab.is	332317	7382.0	324935.0	European
Freq_of_other_exercises_in_l4w	Frequency of other exercises in last 4 weeks	http://www.nealelab.is	161170	NaN	NaN	European
Satisfaction:Family	Family relationship satisfaction	http://www.nealelab.is	110290	NaN	NaN	European
N_of_trend_entries	Number of trend entries	http://www.nealelab.is	49623	NaN	NaN	European
Hand_grip_strength_left	Hand grip strength (left)	http://www.nealelab.is	335821	NaN	NaN	European
Pulse_wave:peak_to_peak_time	Pulse wave peak to peak time	http://www.nealelab.is	110099	NaN	NaN	European
Nap_during_day	Nap during day	http://www.nealelab.is	337074	NaN	NaN	European
Feelings:Longest_period_of_unenthusiasm	Longest period of unenthusiasm / disinterest	http://www.nealelab.is	29704	NaN	NaN	European
Freq_of_travelling_from_home_to_job	Frequency of travelling from home to job workplace	http://www.nealelab.is	190557	NaN	NaN	European
Cancer	Cancer diagnosed by doctor	http://www.nealelab.is	336272	26576.0	309696.0	European
Adopted_as_a_child	Adopted as a child	http://www.nealelab.is	336743	4567.0	332176.0	European
hayfever_or_allergic_rhinitis	Doctor diagnosed hayfever or allergic rhinitis	http://www.nealelab.is	83529	18934.0	64595.0	European
Feelings:Suffer_from_nerves	Suffer from 'nerves'	http://www.nealelab.is	325248	69352.0	255896.0	European
Mass:Left_Leg_fat_pcg	Leg fat percentage (left)	http://www.nealelab.is	331278	NaN	NaN	European
COPD	Doctor diagnosed COPD (chronic obstructive pulmonary disease)	http://www.nealelab.is	83529	1231.0	82298.0	European
Len_of_working_ww_for_main_job	Length of working week for main job	http://www.nealelab.is	188166	NaN	NaN	European
Age_at_last_live_birth	Age at last live birth	http://www.nealelab.is	123676	NaN	NaN	European
Hand_grip_strength_right	Hand grip strength (right)	http://www.nealelab.is	335842	NaN	NaN	European
Vascular/heart:Heart_attack	Vascular/heart problems diagnosed by doctor: Heart attack	http://www.nealelab.is	336683	7790.0	328893.0	European
Vascular/heart:Stroke	Vascular/heart problems diagnosed by doctor: Stroke	http://www.nealelab.is	336683	5198.0	331485.0	European
Feelings:Sensitivity	Sensitivity / hurt feelings	http://www.nealelab.is	327832	182340.0	145492.0	European
Vascular/heart:None_of_hBP/Stroke/Angina/HeartAttack	Vascular/heart problems diagnosed by doctor: None of the above	http://www.nealelab.is	336683	236530.0	100153.0	European
Leg_pain:ever_disappears_while_walking	Leg pain when walking ever disappears while walking	http://www.nealelab.is	12832	4483.0	8349.0	European
Stomach/abdominal_pain_for_3+_m	Stomach/abdominal pain for 3+ months	http://www.nealelab.is	27584	15337.0	12247.0	European
N_of_incorrect_matches_in_round	Number of incorrect matches in round	http://www.nealelab.is	336881	NaN	NaN	European
N_of_live_births	Number of live births	http://www.nealelab.is	180952	NaN	NaN	European
Urine_Potassium	Potassium in urine	http://www.nealelab.is	326816	NaN	NaN	European
Alcohol:Spirits_avg_w	Average weekly spirits intake	http://www.nealelab.is	240658	NaN	NaN	European
Back_pain	Back pain meta-analysis (450 K)	10.1097/j.pain.0000000000001514	453862	119384.0	334478.0	European
CD	Crohn's disease	10.1038/ng.3760	20883	5956.0	14927.0	European
IBD	Inflammatory bowel disease	10.1038/ng.3760	34652	12882.0	21770.0	European
Healthspan	Healthspan discovery 300K	10.1038/s42003-019-0290-0	300447	84949.0	215528.0	European
RA	Rheumatoid arthritis diagnosted by professional rheumatologist	10.1038/nature12873	58284	14361.0	43923.0	European
SLE	systemic lupus erythematosus	10.1038/ng.3434	10995	4036.0	6959.0	European
PD	Parkinson's disease	10.1002/ana.22687	8477	4238.0	4239.0	European
AD	Alzheimers disease	10.1038/s41588-018-0311-9	455258	71880.0	383378.0	European
asthma	Asthma diagnosed by physician	10.1056/NEJMoa0906312	26475	10365.0	16110.0	European
UC	ulcerative colitis	10.1038/ng.3359	27432	6968.0	20464.0	European
LDL.C	Low density lipoprotein cholesterol	10.1038/ng.2797	188577	NaN	NaN	European
HDL.C	High density lipoprotein cholesterol	10.1038/ng.2797	188577	NaN	NaN	European
TG	Triglycerides	10.1038/ng.2797	188577	NaN	NaN	European
TC	Total cholesterol	10.1038/ng.2797	188577	NaN	NaN	European
HIV1_load	HIV1 viral load	10.1073/pnas.1514867112	6315	NaN	NaN	European
ICD10_J40-J47	Diagnoses: J40-J47 Chronic lower respiratory diseases	10.1038/s41588-018-0248-z	452264	36529.0	415735.0	European
ICD10_G25	Diagnoses: G25 Other extrapyramidal and movement disorders	10.1038/s41588-018-0248-z	452264	666.0	451598.0	European
ICD10_G20	Diagnoses: G20 Parkinson's disease	10.1038/s41588-018-0248-z	452264	1239.0	451025.0	European
ICD10_L72	Diagnoses: L72 Follicular cysts of skin and subcutaneous tissue	10.1038/s41588-018-0248-z	452264	9047.0	443217.0	European
ICD10_J34	Diagnoses: J34 Other disorders of nose and nasal sinuses	10.1038/s41588-018-0248-z	452264	7193.0	445071.0	European
ICD10_H15-H22	Diagnoses: H15-H22 Disorders of sclera, cornea, iris and ciliary body	10.1038/s41588-018-0248-z	452264	1784.0	450480.0	European
ICD10_O26	Diagnoses: O26 Maternal care for other conditions predominantly related to pregnancy	10.1038/s41588-018-0248-z	452264	1965.0	243529.0	European
Watching_TV	Time spent watching television (TV)	10.1038/s41588-018-0248-z	452264	NaN	NaN	European
Sleep_duration	Sleep duration	10.1038/s41588-018-0248-z	452264	NaN	NaN	European
SMK:current_tobacco	Current tobacco smoking	10.1038/s41588-018-0248-z	452264	NaN	NaN	European
Nutrition:cooked_vegetable	Cooked vegetable intake	10.1038/s41588-018-0248-z	452264	NaN	NaN	European
Nutrition:salad/raw_vegetable	Salad / raw vegetable intake	10.1038/s41588-018-0248-z	452264	NaN	NaN	European
Nutrition:fresh_fruit	Fresh fruit intake	10.1038/s41588-018-0248-z	452264	NaN	NaN	European
Nutrition:dried_fruit	Dried fruit intake	10.1038/s41588-018-0248-z	452264	NaN	NaN	European
Nutrition:oily_fish	Oily fish intake	10.1038/s41588-018-0248-z	452264	NaN	NaN	European
Nutrition:non-oily_fish	Non-oily fish intake	10.1038/s41588-018-0248-z	452264	NaN	NaN	European
N_SR_cancers	Number of self-reported cancers	10.1038/s41588-018-0248-z	452264	NaN	NaN	European
Nutrition:processed_meat	Processed meat intake	10.1038/s41588-018-0248-z	452264	NaN	NaN	European
N_SR_NC_ill	Number of self-reported non-cancer illnesses	10.1038/s41588-018-0248-z	452264	NaN	NaN	European
Nutrition:poultry	Poultry intake	10.1038/s41588-018-0248-z	452264	NaN	NaN	European
N_of_operations_SR	Number of operations, self-reported	10.1038/s41588-018-0248-z	452264	NaN	NaN	European
Nutrition:beef	Beef intake	10.1038/s41588-018-0248-z	452264	NaN	NaN	European
N_of_treatments_medications_taken	Number of treatments/medications taken	10.1038/s41588-018-0248-z	452264	NaN	NaN	European
Nutrition:lamb/mutton	Lamb/mutton intake	10.1038/s41588-018-0248-z	452264	NaN	NaN	European
Nutrition:pork	Pork intake	10.1038/s41588-018-0248-z	452264	NaN	NaN	European
Nutrition:bread	Bread intake	10.1038/s41588-018-0248-z	452264	NaN	NaN	European
Nutrition:cereal	Cereal intake	10.1038/s41588-018-0248-z	452264	NaN	NaN	European
Nutrition:salt	Salt added to food	10.1038/s41588-018-0248-z	452264	NaN	NaN	European
Nutrition:tea	Tea intake	10.1038/s41588-018-0248-z	452264	NaN	NaN	European
Nutrition:coffee	Coffee intake	10.1038/s41588-018-0248-z	452264	NaN	NaN	European
Nutrition:hot_drink	Hot drink temperature	10.1038/s41588-018-0248-z	452264	NaN	NaN	European
Nutrition:water	Water intake	10.1038/s41588-018-0248-z	452264	NaN	NaN	European
Variation_in_diet	Variation in diet	10.1038/s41588-018-0248-z	452264	NaN	NaN	European
Alcohol:frequency	Alcohol intake frequency.	10.1038/s41588-018-0248-z	452264	NaN	NaN	European
Body_size_at_ten	Comparative body size at age 10	10.1038/s41588-018-0248-z	452264	NaN	NaN	European
Height_at_ten	Comparative height size at age 10	10.1038/s41588-018-0248-z	452264	NaN	NaN	European
Handedness	Handedness (chirality/laterality)	10.1038/s41588-018-0248-z	452264	42940.0	409324.0	European
Skin_colour	Skin colour	10.1038/s41588-018-0248-z	452264	NaN	NaN	European
Skin_tanning	Ease of skin tanning	10.1038/s41588-018-0248-z	452264	NaN	NaN	European
Multiple_birth	Part of a multiple birth	10.1038/s41588-018-0248-z	452264	10252.0	442012.0	European
N_of_full_brothers	Number of full brothers	10.1038/s41588-018-0248-z	452264	NaN	NaN	European
N_of_full_sisters	Number of full sisters	10.1038/s41588-018-0248-z	452264	NaN	NaN	European
Sitting_height	Sitting height	10.1038/s41588-018-0248-z	452264	NaN	NaN	European
Identify_matches	Mean time to correctly identify matches	10.1038/s41588-018-0248-z	452264	NaN	NaN	European
COVID-19_severity	COVID-19 severity	10.1038/s41431-020-0636-6	1332	716.0	616.0	Mixed
COVID-19_flu_symptoms	flu-like symptoms during COVID-19 pandemic period	10.1038/s41431-020-0636-6	28263	1294.0	26969.0	European
COVID-19_susceptibility	COVID-19 susceptibility	10.1038/s41431-020-0636-6	676313	1678.0	674635.0	Mixed
ICD10_C00-C14	Diagnoses: Diagnoses: C00-C14 Malignant neoplasms of lip, oral cavity and pharynx	10.1038/s41588-018-0248-z	452264	794.0	451470.0	European
ICD10_C15-C26	Diagnoses: C15-C26 Malignant neoplasms of digestive organs	10.1038/s41588-018-0248-z	452264	6134.0	446130.0	European
ICD10_C30-C39	Diagnoses: C30-C39 Malignant neoplasms of respiratory and intrathoracic organs	10.1038/s41588-018-0248-z	452264	1940.0	450324.0	European
ICD10_C43-C44	Diagnoses: C43-C44 Melanoma and other malignant neoplasms of skin	10.1038/s41588-018-0248-z	452264	17837.0	434427.0	European
ICD10_C50-C50	Diagnoses: C50-C50 Malignant neoplasm of breast	10.1038/s41588-018-0248-z	452264	10478.0	235016.0	European
ICD10_C51-C58	Diagnoses: Diagnoses: C51-C58 Malignant neoplasms of female genital organs	10.1038/s41588-018-0248-z	452264	2616.0	242878.0	European
ICD10_C60-C63	Diagnoses: C60-C63 Malignant neoplasms of male genital organs	10.1038/s41588-018-0248-z	452264	7295.0	199475.0	European
ICD10_C64-C68	Diagnoses: C64-C68 Malignant neoplasms of urinary tract	10.1038/s41588-018-0248-z	452264	1829.0	450435.0	European
ICD10_C81-C96	Diagnoses: C81-C96 Malignant neoplasms, stated or presumed to be primary, of lymphoid, haematopoietic and related tissue	10.1038/s41588-018-0248-z	452264	3046.0	449218.0	European
ICD10_D00-D09	Diagnoses: D00-D09 In situ neoplasms	10.1038/s41588-018-0248-z	452264	7028.0	445236.0	European
ICD10_D10-D36	Diagnoses: D10-D36 Benign neoplasms	10.1038/s41588-018-0248-z	452264	746.0	451518.0	European
ICD10_D37-D48	Diagnoses: D37-D48 Neoplasms of uncertain or unknown behaviour	10.1038/s41588-018-0248-z	452264	1953.0	450311.0	European
ICD10_C18	Diagnoses: C18 Malignant neoplasm of colon	10.1038/s41588-018-0248-z	452264	2581.0	449683.0	European
ICD10_C20	Diagnoses: C20 Malignant neoplasm of rectum	10.1038/s41588-018-0248-z	452264	1244.0	451020.0	European
ICD10_C34	Diagnoses: C34 Malignant neoplasm of bronchus and lung	10.1038/s41588-018-0248-z	452264	1655.0	450609.0	European
ICD10_C43	Diagnoses: C43 Malignant melanoma of skin	10.1038/s41588-018-0248-z	452264	2465.0	449799.0	European
ICD10_C50	Diagnoses: C50 Malignant neoplasm of breast	10.1038/s41588-018-0248-z	452264	10478.0	235016.0	European
ICD10_C54	Diagnoses: C54 Malignant neoplasm of corpus uteri	10.1038/s41588-018-0248-z	452264	1294.0	244200.0	European
ICD10_C56	Diagnoses: C56 Malignant neoplasm of ovary	10.1038/s41588-018-0248-z	452264	845.0	244649.0	European
ICD10_C61	Diagnoses: C61 Malignant neoplasm of prostate	10.1038/s41588-018-0248-z	452264	6879.0	199891.0	European
ICD10_C64	Diagnoses: C64 Malignant neoplasm of kidney, except renal pelvis	10.1038/s41588-018-0248-z	452264	903.0	451361.0	European
ICD10_C83	Diagnoses: C83 Diffuse non-Hodgkin's lymphoma	10.1038/s41588-018-0248-z	452264	685.0	451579.0	European
ICD10_D03	Diagnoses: D03 Melanoma in situ	10.1038/s41588-018-0248-z	452264	946.0	451318.0	European
ICD10_D04	Diagnoses: D04 Carcinoma in situ of skin	10.1038/s41588-018-0248-z	452264	991.0	451273.0	European
ICD10_D05	Diagnoses: D05 Carcinoma in situ of breast	10.1038/s41588-018-0248-z	452264	1840.0	243654.0	European
ICD10_D06	Diagnoses: D06 Carcinoma in situ of cervix uteri	10.1038/s41588-018-0248-z	452264	1992.0	243502.0	European
ICD10_D41	Diagnoses: D41 Neoplasm of uncertain or unknown behaviour of urinary organs	10.1038/s41588-018-0248-z	452264	691.0	451573.0	European
ICD10_A04	Diagnoses: A04 Other bacterial intestinal infections	10.1038/s41588-018-0248-z	452264	2837.0	449427.0	European
ICD10_A08	Diagnoses: A08 Viral and other specified intestinal infections	10.1038/s41588-018-0248-z	452264	911.0	451353.0	European
ICD10_A09	Diagnoses: A09 Diarrhoea and gastro-enteritis of presumed infectious origin	10.1038/s41588-018-0248-z	452264	5571.0	446693.0	European
ICD10_A41	Diagnoses: A41 Other septicaemia	10.1038/s41588-018-0248-z	452264	4076.0	448188.0	European
ICD10_A49	Diagnoses: A49 Bacterial infection of unspecified site	10.1038/s41588-018-0248-z	452264	816.0	451448.0	European
ICD10_B07	Diagnoses: B07 Viral warts	10.1038/s41588-018-0248-z	452264	774.0	451490.0	European
ICD10_B34	Diagnoses: B34 Viral infection of unspecified site	10.1038/s41588-018-0248-z	452264	1888.0	450376.0	European
ICD10_B37	Diagnoses: B37 Candidiasis	10.1038/s41588-018-0248-z	452264	2354.0	449910.0	European
ICD10_B95	Diagnoses: B95 Streptococcus and staphylococcus as the cause of diseases classified to other chapters	10.1038/s41588-018-0248-z	452264	4435.0	447829.0	European
ICD10_B96	Diagnoses: B96 Other bacterial agents as the cause of diseases classified to other chapters	10.1038/s41588-018-0248-z	452264	9576.0	442688.0	European
ICD10_B97	Diagnoses: B97 Viral agents as the cause of diseases classified to other chapters	10.1038/s41588-018-0248-z	452264	588.0	451676.0	European
ICD10_B98	Diagnoses: B98 Other specified infectious agents as the cause of diseases classified to other chapters	10.1038/s41588-018-0248-z	452264	918.0	451346.0	European
ICD10_A00-A09	Diagnoses: A00-A09 Intestinal infectious diseases	10.1038/s41588-018-0248-z	452264	9664.0	442600.0	European
ICD10_A30-A49	Diagnoses: A30-A49 Other bacterial diseases	10.1038/s41588-018-0248-z	452264	5281.0	446983.0	European
ICD10_B00-B09	Diagnoses: B00-B09 Viral infections characterized by skin and mucous membrane lesions	10.1038/s41588-018-0248-z	452264	1753.0	450511.0	European
ICD10_B15-B19	Diagnoses: B15-B19 Viral hepatitis	10.1038/s41588-018-0248-z	452264	625.0	451639.0	European
ICD10_B25-B34	Diagnoses: B25-B34 Other viral diseases	10.1038/s41588-018-0248-z	452264	2102.0	450162.0	European
ICD10_B35-B49	Diagnoses: B35-B49 Mycoses	10.1038/s41588-018-0248-z	452264	2909.0	449355.0	European
ICD10_B95-B98	Diagnoses: B95-B98 Bacterial, viral and other infectious agents	10.1038/s41588-018-0248-z	452264	14243.0	438021.0	European
ICD10	Diagnoses: D50-D53 Nutritional anaemias	10.1038/s41588-018-0248-z	452264	9393.0	442871.0	European
ICD10_D60-D64	Diagnoses: D60-D64 Aplastic and other anaemias	10.1038/s41588-018-0248-z	452264	13656.0	438608.0	European
ICD10_D65-D69	Diagnoses: D65-D69 Coagulation defects, purpura and other haemorrhagic conditions	10.1038/s41588-018-0248-z	452264	2847.0	449417.0	European
ICD10_D70-D77	Diagnoses: D70-D77 Other diseases of blood and blood-forming organs	10.1038/s41588-018-0248-z	452264	5047.0	447217.0	European
ICD10_D80-D89	Diagnoses: D80-D89 Certain disorders involving the immune mechanism	10.1038/s41588-018-0248-z	452264	1144.0	451120.0	European
ICD10_E00-E07	Diagnoses: E00-E07 Disorders of thyroid gland	10.1038/s41588-018-0248-z	452264	18652.0	433612.0	European
ICD10_E10-E14	Diagnoses: E10-E14 Diabetes mellitus	10.1038/s41588-018-0248-z	452264	21484.0	430780.0	European
ICD10_E15-E16	Diagnoses: E15-E16 Other disorders of glucose regulation and pancreatic internal secretion	10.1038/s41588-018-0248-z	452264	1013.0	451251.0	European
ICD10_E20-E35	Diagnoses: E20-E35 Disorders of other endocrine glands	10.1038/s41588-018-0248-z	452264	2781.0	449483.0	European
ICD10_E50-E64	Diagnoses: E50-E64 Other nutritional deficiencies	10.1038/s41588-018-0248-z	452264	1518.0	450746.0	European
ICD10_E65-E68	Diagnoses: E65-E68 Obesity and other hyperalimentation	10.1038/s41588-018-0248-z	452264	11918.0	440346.0	European
ICD10_E70-E90	Diagnoses: E70-E90 Metabolic disorders	10.1038/s41588-018-0248-z	452264	47969.0	404295.0	European
ICD10_F00-F09	Diagnoses: F00-F09 Organic, including symptomatic, mental disorders	10.1038/s41588-018-0248-z	452264	1718.0	450546.0	European
ICD10_F10-F19	Diagnoses: F10-F19 Mental and behavioural disorders due to psychoactive substance use	10.1038/s41588-018-0248-z	452264	16912.0	435352.0	European
ICD10_F20-F29	Diagnoses: F20-F29 Schizophrenia, schizotypal and delusional disorders	10.1038/s41588-018-0248-z	452264	1061.0	451203.0	European
ICD10_F30-F39	Diagnoses: F30-F39 Mood [affective] disorders	10.1038/s41588-018-0248-z	452264	13795.0	438469.0	European
ICD10_F40-F48	Diagnoses: F40-F48 Neurotic, stress-related and somatoform disorders	10.1038/s41588-018-0248-z	452264	8047.0	444217.0	European
ICD10_G00-G09	Diagnoses: G00-G09 Inflammatory diseases of the central nervous system	10.1038/s41588-018-0248-z	452264	670.0	451594.0	European
ICD10_G20-G26	Diagnoses: G20-G26 Extrapyramidal and movement disorders	10.1038/s41588-018-0248-z	452264	2136.0	450128.0	European
ICD10_G30-G32	Diagnoses: G30-G32 Other degenerative diseases of the nervous system	10.1038/s41588-018-0248-z	452264	1070.0	451194.0	European
ICD10_G40-G47	Diagnoses: G40-G47 Episodic and paroxysmal disorders	10.1038/s41588-018-0248-z	452264	15533.0	436731.0	European
ICD10_G50-G59	Diagnoses: G50-G59 Nerve, nerve root and plexus disorders	10.1038/s41588-018-0248-z	452264	19480.0	432784.0	European
ICD10_G60-G64	Diagnoses: G60-G64 Polyneuropathies and other disorders of the peripheral nervous system	10.1038/s41588-018-0248-z	452264	1935.0	450329.0	European
ICD10_G70-G73	Diagnoses: G70-G73 Diseases of myoneural junction and muscle	10.1038/s41588-018-0248-z	452264	569.0	451695.0	European
ICD10_G80-G83	Diagnoses: G80-G83 Cerebral palsy and other paralytic syndromes	10.1038/s41588-018-0248-z	452264	2331.0	449933.0	European
ICD10_G90-G99	Diagnoses: G90-G99 Other disorders of the nervous system	10.1038/s41588-018-0248-z	452264	4460.0	447804.0	European
ICD10_H00-H06	Diagnoses: H00-H06 Disorders of eyelid, lacrimal system and orbit	10.1038/s41588-018-0248-z	452264	10640.0	441624.0	European
ICD10_H10-H13	Diagnoses: H10-H13 Disorders of conjunctiva	10.1038/s41588-018-0248-z	452264	1102.0	451162.0	European
ICD10_H25-H28	Diagnoses: H25-H28 Disorders of lens	10.1038/s41588-018-0248-z	452264	22149.0	430115.0	European
ICD10_H30-H36	Diagnoses: H30-H36 Disorders of choroid and retina	10.1038/s41588-018-0248-z	452264	8074.0	444190.0	European
ICD10_H40-H42	Diagnoses: H40-H42 Glaucoma	10.1038/s41588-018-0248-z	452264	4837.0	447427.0	European
ICD10_H43-H45	Diagnoses: H43-H45 Disorders of vitreous body and globe	10.1038/s41588-018-0248-z	452264	1868.0	450396.0	European
ICD10_H49-H52	Diagnoses: H49-H52 Disorders of ocular muscles, binocular movement, accommodation and refraction	10.1038/s41588-018-0248-z	452264	3241.0	449023.0	European
ICD10_H53-H54	Diagnoses: H53-H54 Visual disturbances and blindness	10.1038/s41588-018-0248-z	452264	4121.0	448143.0	European
ICD10_H55-H59	Diagnoses: H55-H59 Other disorders of eye and adnexa	10.1038/s41588-018-0248-z	452264	1072.0	451192.0	European
ICD10_H60-H62	Diagnoses: H60-H62 Diseases of external ear	10.1038/s41588-018-0248-z	452264	1579.0	450685.0	European
ICD10_H65-H75	Diagnoses: H65-H75 Diseases of middle ear and mastoid	10.1038/s41588-018-0248-z	452264	3523.0	448741.0	European
ICD10_H80-H83	Diagnoses: H80-H83 Diseases of inner ear	10.1038/s41588-018-0248-z	452264	2252.0	450012.0	European
ICD10_H90-H95	Diagnoses: H90-H95 Other disorders of ear	10.1038/s41588-018-0248-z	452264	4967.0	447297.0	European
ICD10_I05-I09	Diagnoses: I05-I09 Chronic rheumatic heart diseases	10.1038/s41588-018-0248-z	452264	2394.0	449870.0	European
ICD10_I10-I15	Diagnoses: I10-I15 Hypertensive diseases	10.1038/s41588-018-0248-z	452264	84910.0	367354.0	European
ICD10_I20-I25	Diagnoses: I20-I25 Ischaemic heart diseases	10.1038/s41588-018-0248-z	452264	33387.0	418877.0	European
ICD10_I26-I28	Diagnoses: I26-I28 Pulmonary heart disease and diseases of pulmonary circulation	10.1038/s41588-018-0248-z	452264	4800.0	447464.0	European
ICD10_I30_I52	Diagnoses: I30-I52 Other forms of heart disease	10.1038/s41588-018-0248-z	452264	31135.0	421129.0	European
ICD10_I60-I69	Diagnoses: I60-I69 Cerebrovascular diseases	10.1038/s41588-018-0248-z	452264	8854.0	443410.0	European
ICD10_I70-I79	Diagnoses: I70-I79 Diseases of arteries, arterioles and capillaries	10.1038/s41588-018-0248-z	452264	8208.0	444056.0	European
ICD10_I80-I89	Diagnoses: I80-I89 Diseases of veins, lymphatic vessels and lymph nodes, not elsewhere classified	10.1038/s41588-018-0248-z	452264	42582.0	409682.0	European
ICD10_I95-I99	Diagnoses: I95-I99 Other and unspecified disorders of the circulatory system	10.1038/s41588-018-0248-z	452264	5979.0	446285.0	European
ICD10_J00-J06	Diagnoses: J00-J06 Acute upper respiratory infections	10.1038/s41588-018-0248-z	452264	3220.0	449044.0	European
ICD10_J09-J18	Diagnoses: J09-J18 Influenza and pneumonia	10.1038/s41588-018-0248-z	452264	10739.0	441525.0	European
ICD10_J20-J22	Diagnoses: J20-J22 Other acute lower respiratory infections	10.1038/s41588-018-0248-z	452264	8383.0	443881.0	European
ICD10_J30-J39	Diagnoses: J30-J39 Other diseases of upper respiratory tract	10.1038/s41588-018-0248-z	452264	15771.0	436493.0	European
ICD10_J80-J84	Diagnoses: J80-J84 Other respiratory diseases principally affecting the interstitium	10.1038/s41588-018-0248-z	452264	1808.0	450456.0	European
ICD10_J90-J94	Diagnoses: J90-J94 Other diseases of pleura	10.1038/s41588-018-0248-z	452264	7241.0	445023.0	European
ICD10_J95-J99	Diagnoses: J95-J99 Other diseases of the respiratory system	10.1038/s41588-018-0248-z	452264	5837.0	446427.0	European
ICD10_K00-K14	Diagnoses: K00-K14 Diseases of oral cavity, salivary glands and jaws	10.1038/s41588-018-0248-z	452264	16993.0	435271.0	European
ICD10_K20-K31	Diagnoses: K20-K31 Diseases of oesophagus, stomach and duodenum	10.1038/s41588-018-0248-z	452264	66970.0	385294.0	European
ICD10_K35-K38	Diagnoses: K35-K38 Diseases of appendix	10.1038/s41588-018-0248-z	452264	3906.0	448358.0	European
ICD10_K40-K46	Diagnoses: K40-K46 Hernia	10.1038/s41588-018-0248-z	452264	51326.0	400938.0	European
ICD10_K50-K52	Diagnoses: K50-K52 Noninfective enteritis and colitis	10.1038/s41588-018-0248-z	452264	21044.0	431220.0	European
ICD10_K55-K64	Diagnoses: K55-K64 Other diseases of intestines	10.1038/s41588-018-0248-z	452264	71527.0	380737.0	European
ICD10_K65-K67	Diagnoses: K65-K67 Diseases of peritoneum	10.1038/s41588-018-0248-z	452264	4114.0	448150.0	European
ICD10_K70-K77	Diagnoses: K70-K77 Diseases of liver	10.1038/s41588-018-0248-z	452264	5472.0	446792.0	European
ICD10_K80-K87	Diagnoses: K80-K87 Disorders of gallbladder, biliary tract and pancreas	10.1038/s41588-018-0248-z	452264	19750.0	432514.0	European
ICD10_K90-K93	Diagnoses: K90-K93 Other diseases of the digestive system	10.1038/s41588-018-0248-z	452264	13816.0	438448.0	European
ICD10_L00-L08	Diagnoses: L00-L08 Infections of the skin and subcutaneous tissue	10.1038/s41588-018-0248-z	452264	11569.0	440695.0	European
ICD10_L20-L30	Diagnoses: L20-L30 Dermatitis and eczema	10.1038/s41588-018-0248-z	452264	3418.0	448846.0	European
ICD10_L40-L45	Diagnoses: L40-L45 Papulosquamous disorders	10.1038/s41588-018-0248-z	452264	3099.0	449165.0	European
ICD10_L50-L54	Diagnoses: L50-L54 Urticaria and erythema	10.1038/s41588-018-0248-z	452264	1134.0	451130.0	European
ICD10_L55-L59	Diagnoses: L55-L59 Radiation-related disorders of the skin and subcutaneous tissue	10.1038/s41588-018-0248-z	452264	2726.0	449538.0	European
ICD10_L60-L75	Diagnoses: L60-L75 Disorders of skin appendages	10.1038/s41588-018-0248-z	452264	11232.0	441032.0	European
ICD10_L80-L99	Diagnoses: L80-L99 Other disorders of the skin and subcutaneous tissue	10.1038/s41588-018-0248-z	452264	17416.0	434848.0	European
ICD10_M00-M03	Diagnoses: M00-M03 Infectious arthropathies	10.1038/s41588-018-0248-z	452264	524.0	451740.0	European
ICD10_M05-M14	Diagnoses: M05-M14 Inflammatory polyarthropathies	10.1038/s41588-018-0248-z	452264	20857.0	431407.0	European
ICD10_M15-M19	Diagnoses: M15-M19 Arthrosis	10.1038/s41588-018-0248-z	452264	48510.0	403754.0	European
ICD10_M20-M25	Diagnoses: M20-M25 Other joint disorders	10.1038/s41588-018-0248-z	452264	42637.0	409627.0	European
ICD10_M40-M43	Diagnoses: M40-M43 Deforming dorsopathies	10.1038/s41588-018-0248-z	452264	3065.0	449199.0	European
ICD10_M45-M49	Diagnoses: Diagnoses: M45-M49 Spondylopathies	10.1038/s41588-018-0248-z	452264	12831.0	439433.0	European
ICD10_M50-M54	Diagnoses: M50-M54 Other dorsopathies	10.1038/s41588-018-0248-z	452264	21803.0	430461.0	European
ICD10_M50-M63	Diagnoses: M60-M63 Disorders of muscles	10.1038/s41588-018-0248-z	452264	1233.0	451031.0	European
ICD10_M65-M68	Diagnoses: M65-M68 Disorders of synovium and tendon	10.1038/s41588-018-0248-z	452264	10046.0	442218.0	European
ICD10_M70-M79	Diagnoses: M70-M79 Other soft tissue disorders	10.1038/s41588-018-0248-z	452264	30162.0	422102.0	European
ICD10_M80-M85	Diagnoses: M80-M85 Disorders of bone density and structure	10.1038/s41588-018-0248-z	452264	9873.0	442391.0	European
ICD10_M86-M90	Diagnoses: M86-M90 Other osteopathies	10.1038/s41588-018-0248-z	452264	3407.0	448857.0	European
ICD10_M95-M99	Diagnoses: M95-M99 Other disorders of the musculoskeletal system and connective tissue	10.1038/s41588-018-0248-z	452264	970.0	451294.0	European
ICD10_N00-N08	Diagnoses: N00-N08 Glomerular diseases	10.1038/s41588-018-0248-z	452264	2289.0	449975.0	European
ICD10_N10-N16	Diagnoses: N10-N16 Renal tubulo-interstitial diseases	10.1038/s41588-018-0248-z	452264	4099.0	448165.0	European
ICD10_N17-N19	Diagnoses: N17-N19 Renal failure	10.1038/s41588-018-0248-z	452264	9302.0	442962.0	European
ICD10_N20-N23	Diagnoses: N20-N23 Urolithiasis	10.1038/s41588-018-0248-z	452264	7053.0	445211.0	European
ICD10_N25-N29	Diagnoses: N25-N29 Other disorders of kidney and ureter	10.1038/s41588-018-0248-z	452264	2835.0	449429.0	European
ICD10_N30-N39	Diagnoses: N30-N39 Other diseases of urinary system	10.1038/s41588-018-0248-z	452264	32127.0	420137.0	European
ICD10_N60-N64	Diagnoses: N60-N64 Disorders of breast	10.1038/s41588-018-0248-z	452264	5884.0	446380.0	European
ICD10_N70-N77	Diagnoses: N70-N77 Inflammatory diseases of female pelvic organs	10.1038/s41588-018-0248-z	452264	6547.0	238947.0	European
ICD10_N80-N98	Diagnoses: N80-N98 Noninflammatory disorders of female genital tract	10.1038/s41588-018-0248-z	452264	52974.0	192520.0	European
ICD10_N99-N99	Diagnoses: N99-N99 Other disorders of the genitourinary system	10.1038/s41588-018-0248-z	452264	1273.0	450991.0	European
ICD10_O00-O08	Diagnoses: O00-O08 Pregnancy with abortive outcome	10.1038/s41588-018-0248-z	452264	3984.0	241510.0	European
ICD10_O10-O16	Diagnoses: O10-O16 Oedema, proteinuria and hypertensive disorders in pregnancy, childbirth and the puerperium	10.1038/s41588-018-0248-z	452264	1432.0	244062.0	European
ICD10_O20-O29	Diagnoses: O20-O29 Other maternal disorders predominantly related to pregnancy	10.1038/s41588-018-0248-z	452264	3340.0	242154.0	European
ICD10_O30-O48	Diagnoses: O30-O48 Maternal care related to the fetus and amniotic cavity and possible delivery problems	10.1038/s41588-018-0248-z	452264	7212.0	238282.0	European
ICD10_O60-O75	Diagnoses: O60-O75 Complications of labour and delivery	10.1038/s41588-018-0248-z	452264	10120.0	235374.0	European
ICD10_O80-O84	Diagnoses: O80-O84 Delivery	10.1038/s41588-018-0248-z	452264	2961.0	242533.0	European
ICD10_O85-O92	Diagnoses: O85-O92 Complications predominantly related to the puerperium	10.1038/s41588-018-0248-z	452264	681.0	244813.0	European
ICD10_O94-O99	Diagnoses: O94-O99 Other obstetric conditions, not elsewhere classified	10.1038/s41588-018-0248-z	452264	1934.0	243560.0	European
ICD10_D50	Diagnoses: D50 Iron deficiency anaemia	10.1038/s41588-018-0248-z	452264	8405.0	443859.0	European
ICD10_D51	Diagnoses: D51 Vitamin B12 deficiency anaemia	10.1038/s41588-018-0248-z	452264	961.0	451303.0	European
ICD10_D63	Diagnoses: D63 Anaemia in chronic diseases classified elsewhere	10.1038/s41588-018-0248-z	452264	763.0	451501.0	European
ICD10_D64	Diagnoses: D64 Other anaemias	10.1038/s41588-018-0248-z	452264	12664.0	439600.0	European
ICD10_D68	Diagnoses: D68 Other coagulation defects	10.1038/s41588-018-0248-z	452264	1018.0	451246.0	European
ICD10_D70	Diagnoses: D70 Agranulocytosis	10.1038/s41588-018-0248-z	452264	3509.0	448755.0	European
ICD10_D73	Diagnoses: D73 Diseases of spleen	10.1038/s41588-018-0248-z	452264	575.0	451689.0	European
ICD10_D75	Diagnoses: D75 Other diseases of blood and blood-forming organs	10.1038/s41588-018-0248-z	452264	677.0	451587.0	European
ICD10_D86	Diagnoses: D86 Sarcoidosis	10.1038/s41588-018-0248-z	452264	584.0	451680.0	European
ICD10_E03	Diagnoses: E03 Other hypothyroidism	10.1038/s41588-018-0248-z	452264	15536.0	436728.0	European
ICD10_E04	Diagnoses: E04 Other non-toxic goitre	10.1038/s41588-018-0248-z	452264	1826.0	450438.0	European
ICD10_E05	Diagnoses: E05 Thyrotoxicosis [hyperthyroidism]	10.1038/s41588-018-0248-z	452264	2010.0	450254.0	European
ICD10_E10	Diagnoses: E10 Insulin-dependent diabetes mellitus	10.1038/s41588-018-0248-z	452264	3041.0	449223.0	European
ICD10_E11	Diagnoses: E11 Non-insulin-dependent diabetes mellitus	10.1038/s41588-018-0248-z	452264	19860.0	432404.0	European
ICD10_E14	Diagnoses: E14 Unspecified diabetes mellitus	10.1038/s41588-018-0248-z	452264	2543.0	449721.0	European
ICD10_E16	Diagnoses: E16 Other disorders of pancreatic internal secretion	10.1038/s41588-018-0248-z	452264	1010.0	451254.0	European
ICD10_E21	Diagnoses: E21 Hyperparathyroidism and other disorders of parathyroid gland	10.1038/s41588-018-0248-z	452264	877.0	451387.0	European
ICD10_E27	Diagnoses: E27 Other disorders of adrenal gland	10.1038/s41588-018-0248-z	452264	507.0	451757.0	European
ICD10_E53	Diagnoses: E53 Deficiency of other B group vitamins	10.1038/s41588-018-0248-z	452264	802.0	451462.0	European
ICD10_E66	Diagnoses: E66 Obesity	10.1038/s41588-018-0248-z	452264	11846.0	440418.0	European
ICD10_E78	Diagnoses: E78 Disorders of lipoprotein metabolism and other lipidaemias	10.1038/s41588-018-0248-z	452264	39308.0	412956.0	European
ICD10_E83	Diagnoses: E83 Disorders of mineral metabolism	10.1038/s41588-018-0248-z	452264	2342.0	449922.0	European
ICD10_E86	Diagnoses: E86 Volume depletion	10.1038/s41588-018-0248-z	452264	3072.0	449192.0	European
ICD10_E87	Diagnoses: E87 Other disorders of fluid, electrolyte and acid-base balance	10.1038/s41588-018-0248-z	452264	5760.0	446504.0	European
ICD10_E89	Diagnoses: E89 Postprocedural endocrine and metabolic disorders, not elsewhere classified	10.1038/s41588-018-0248-z	452264	1438.0	450826.0	European
ICD10_F05	Diagnoses: F05 Delirium, not induced by alcohol and other psychoactive substances	10.1038/s41588-018-0248-z	452264	622.0	451642.0	European
ICD10_F10	Diagnoses: F10 Mental and behavioural disorders due to use of alcohol	10.1038/s41588-018-0248-z	452264	5797.0	446467.0	European
ICD10_F17	Diagnoses: F17 Mental and behavioural disorders due to use of tobacco	10.1038/s41588-018-0248-z	452264	12310.0	439954.0	European
ICD10_F20	Diagnoses: F20 Schizophrenia	10.1038/s41588-018-0248-z	452264	590.0	451674.0	European
ICD10_F31	Diagnoses: F31 Bipolar affective disorder	10.1038/s41588-018-0248-z	452264	1068.0	451196.0	European
ICD10_F32	Diagnoses: F32 Depressive episode	10.1038/s41588-018-0248-z	452264	12739.0	439525.0	European
ICD10_F33	Diagnoses: F33 Recurrent depressive disorder	10.1038/s41588-018-0248-z	452264	792.0	451472.0	European
ICD10_F40	Diagnoses: F40 Phobic anxiety disorders	10.1038/s41588-018-0248-z	452264	609.0	451655.0	European
ICD10_F41	Diagnoses: F41 Other anxiety disorders	10.1038/s41588-018-0248-z	452264	6486.0	445778.0	European
ICD10_F43	Diagnoses: F43 Reaction to severe stress, and adjustment disorders	10.1038/s41588-018-0248-z	452264	561.0	451703.0	European
ICD10_G31	Diagnoses: G31 Other degenerative diseases of nervous system, not elsewhere classified	10.1038/s41588-018-0248-z	452264	660.0	451604.0	European
ICD10_G35	Diagnoses: G35 Multiple sclerosis	10.1038/s41588-018-0248-z	452264	1406.0	450858.0	European
ICD10_G40	Diagnoses: G40 Epilepsy	10.1038/s41588-018-0248-z	452264	4019.0	448245.0	European
ICD10_G43	Diagnoses: G43 Migraine	10.1038/s41588-018-0248-z	452264	3012.0	449252.0	European
ICD10_G44	Diagnoses: G44 Other headache syndromes	10.1038/s41588-018-0248-z	452264	568.0	451696.0	European
ICD10_G45	Diagnoses: G45 Transient cerebral ischaemic attacks and related syndromes	10.1038/s41588-018-0248-z	452264	2765.0	449499.0	European
ICD10_G47	Diagnoses: G47 Sleep disorders	10.1038/s41588-018-0248-z	452264	5822.0	446442.0	European
ICD10_G51	Diagnoses: G51 Facial nerve disorders	10.1038/s41588-018-0248-z	452264	938.0	451326.0	European
ICD10_G55	Diagnoses: G55 Nerve root and plexus compressions in diseases classified elsewhere	10.1038/s41588-018-0248-z	452264	4326.0	447938.0	European
ICD10_G56	Diagnoses: G56 Mononeuropathies of upper limb	10.1038/s41588-018-0248-z	452264	11707.0	440557.0	European
ICD10_G57	Diagnoses: G57 Mononeuropathies of lower limb	10.1038/s41588-018-0248-z	452264	1812.0	450452.0	European
ICD10_G62	Diagnoses: G62 Other polyneuropathies	10.1038/s41588-018-0248-z	452264	1268.0	450996.0	European
ICD10_G91	Diagnoses: G91 Hydrocephalus	10.1038/s41588-018-0248-z	452264	489.0	451775.0	European
ICD10_G93	Diagnoses: G93 Other disorders of brain	10.1038/s41588-018-0248-z	452264	1708.0	450556.0	European
ICD10_G95	Diagnoses: G95 Other diseases of spinal cord	10.1038/s41588-018-0248-z	452264	618.0	451646.0	European
ICD10_G99	Diagnoses: G99 Other disorders of nervous system in diseases classified elsewhere	10.1038/s41588-018-0248-z	452264	1168.0	451096.0	European
ICD10_H00	Diagnoses: H00 Hordeolum and chalazion	10.1038/s41588-018-0248-z	452264	2024.0	450240.0	European
ICD10_H01	Diagnoses: H01 Other inflammation of eyelid	10.1038/s41588-018-0248-z	452264	642.0	451622.0	European
ICD10_H02	Diagnoses: H02 Other disorders of eyelid	10.1038/s41588-018-0248-z	452264	6263.0	446001.0	European
ICD10_H04	Diagnoses: H04 Disorders of lachrymal system	10.1038/s41588-018-0248-z	452264	2411.0	449853.0	European
ICD10_H11	Diagnoses: H11 Other disorders of conjunctiva	10.1038/s41588-018-0248-z	452264	823.0	451441.0	European
ICD10_H18	Diagnoses: H18 Other disorders of cornea	10.1038/s41588-018-0248-z	452264	695.0	451569.0	European
ICD10_H25	Diagnoses: H25 Senile cataract	10.1038/s41588-018-0248-z	452264	9109.0	443155.0	European
ICD10_H26	Diagnoses: H26 Other cataract	10.1038/s41588-018-0248-z	452264	15591.0	436673.0	European
ICD10_H33	Diagnoses: H33 Retinal detachments and breaks	10.1038/s41588-018-0248-z	452264	3533.0	448731.0	European
ICD10_H34	Diagnoses: H34 Retinal vascular occlusions	10.1038/s41588-018-0248-z	452264	571.0	451693.0	European
ICD10_H35	Diagnoses: H35 Other retinal disorders	10.1038/s41588-018-0248-z	452264	3774.0	448490.0	European
ICD10_H36	Diagnoses: H36 Retinal disorders in diseases classified elsewhere	10.1038/s41588-018-0248-z	452264	1452.0	450812.0	European
ICD10_H40	Diagnoses: H40 Glaucoma	10.1038/s41588-018-0248-z	452264	4836.0	447428.0	European
ICD10_H43	Diagnoses: H43 Disorders of vitreous body	10.1038/s41588-018-0248-z	452264	1477.0	450787.0	European
ICD10_H50	Diagnoses: H50 Other strabismus	10.1038/s41588-018-0248-z	452264	1005.0	451259.0	European
ICD10_H53	Diagnoses: H53 Visual disturbances	10.1038/s41588-018-0248-z	452264	3251.0	449013.0	European
ICD10_H54	Diagnoses: H54 Blindness and low vision	10.1038/s41588-018-0248-z	452264	947.0	451317.0	European
ICD10_H60	Diagnoses: H60 Otitis externa	10.1038/s41588-018-0248-z	452264	578.0	451686.0	European
ICD10_H61	Diagnoses: H61 Other disorders of external ear	10.1038/s41588-018-0248-z	452264	1063.0	451201.0	European
ICD10_H65	Diagnoses: H65 Nonsuppurative otitis media	10.1038/s41588-018-0248-z	452264	1143.0	451121.0	European
ICD10_H66	Diagnoses: H66 Suppurative and unspecified otitis media	10.1038/s41588-018-0248-z	452264	855.0	451409.0	European
ICD10_H72	Diagnoses: Diagnoses: H72 Perforation of tympanic membrane	10.1038/s41588-018-0248-z	452264	1072.0	451192.0	European
ICD10_H81	Diagnoses: H81 Disorders of vestibular function	10.1038/s41588-018-0248-z	452264	1071.0	451193.0	European
ICD10_H83	Diagnoses: H83 Other diseases of inner ear	10.1038/s41588-018-0248-z	452264	899.0	451365.0	European
ICD10_H90	Diagnoses: H90 Conductive and sensorineural hearing loss	10.1038/s41588-018-0248-z	452264	1045.0	451219.0	European
ICD10_H91	Diagnoses: H91 Other hearing loss	10.1038/s41588-018-0248-z	452264	3086.0	449178.0	European
ICD10_H92	Diagnoses: H92 Otalgia and effusion of ear	10.1038/s41588-018-0248-z	452264	576.0	451688.0	European
ICD10_H93	Diagnoses: H93 Other disorders of ear, not elsewhere classified	10.1038/s41588-018-0248-z	452264	687.0	451577.0	European
ICD10_I08	Diagnoses: I08 Multiple valve diseases	10.1038/s41588-018-0248-z	452264	1806.0	450458.0	European
ICD10_I10	Diagnoses: I10 Essential (primary) hypertension	10.1038/s41588-018-0248-z	452264	84640.0	367624.0	European
ICD10_I12	Diagnoses: I12 Hypertensive renal disease	10.1038/s41588-018-0248-z	452264	1663.0	450601.0	European
ICD10_J20	Diagnoses: I20 Angina pectoris	10.1038/s41588-018-0248-z	452264	19935.0	432329.0	European
ICD10_I21	Diagnoses: I21 Acute myocardial infarction	10.1038/s41588-018-0248-z	452264	8764.0	443500.0	European
ICD10_I22	Diagnoses: I22 Subsequent myocardial infarction	10.1038/s41588-018-0248-z	452264	788.0	451476.0	European
ICD10_I24	Diagnoses: I24 Other acute ischaemic heart diseases	10.1038/s41588-018-0248-z	452264	1504.0	450760.0	European
ICD10_I25	Diagnoses: I25 Chronic ischaemic heart disease	10.1038/s41588-018-0248-z	452264	27772.0	424492.0	European
ICD10_I26	Diagnoses: I26 Pulmonary embolism	10.1038/s41588-018-0248-z	452264	3952.0	448312.0	European
ICD10_I27	Diagnoses: I27 Other pulmonary heart diseases	10.1038/s41588-018-0248-z	452264	904.0	451360.0	European
ICD10_I31	Diagnoses: I31 Other diseases of pericardium	10.1038/s41588-018-0248-z	452264	1170.0	451094.0	European
ICD10_I34	Diagnoses: I34 Nonrheumatic mitral valve disorders	10.1038/s41588-018-0248-z	452264	2552.0	449712.0	European
ICD10_I35	Diagnoses: I35 Nonrheumatic aortic valve disorders	10.1038/s41588-018-0248-z	452264	2783.0	449481.0	European
ICD10_I42	Diagnoses: I42 Cardiomyopathy	10.1038/s41588-018-0248-z	452264	1372.0	450892.0	European
ICD10_I44	Diagnoses: I44 Atrioventricular and left bundle-branch block	10.1038/s41588-018-0248-z	452264	3957.0	448307.0	European
ICD10_I45	Diagnoses: I45 Other conduction disorders	10.1038/s41588-018-0248-z	452264	2390.0	449874.0	European
ICD10_I46	Diagnoses: I46 Cardiac arrest	10.1038/s41588-018-0248-z	452264	1033.0	451231.0	European
ICD10_I47	Diagnoses: I47 Paroxysmal tachycardia	10.1038/s41588-018-0248-z	452264	3531.0	448733.0	European
ICD10_I49	Diagnoses: I49 Other cardiac arrhythmias	10.1038/s41588-018-0248-z	452264	2831.0	449433.0	European
ICD10_I50	Diagnoses: I50 Heart failure	10.1038/s41588-018-0248-z	452264	5901.0	446363.0	European
ICD10_I51	Diagnoses: I51 Complications and ill-defined descriptions of heart disease	10.1038/s41588-018-0248-z	452264	4545.0	447719.0	European
ICD10_I60	Diagnoses: I60 Subarachnoid haemorrhage	10.1038/s41588-018-0248-z	452264	887.0	451377.0	European
ICD10_I61	Diagnoses: I61 Intracerebral haemorrhage	10.1038/s41588-018-0248-z	452264	773.0	451491.0	European
ICD10_I63	Diagnoses: I63 Cerebral infarction	10.1038/s41588-018-0248-z	452264	3502.0	448762.0	European
ICD10_I64	Diagnoses: I64 Stroke, not specified as haemorrhage or infarction	10.1038/s41588-018-0248-z	452264	1154.0	451110.0	European
ICD10_I65	Diagnoses: I65 Occlusion and stenosis of precerebral arteries, not resulting in cerebral infarction	10.1038/s41588-018-0248-z	452264	1107.0	451157.0	European
ICD10_I67	Diagnoses: I67 Other cerebrovascular diseases	10.1038/s41588-018-0248-z	452264	2608.0	449656.0	European
ICD10_I69	Diagnoses: I69 Sequelae of cerebrovascular disease	10.1038/s41588-018-0248-z	452264	1359.0	450905.0	European
ICD10_I70	Diagnoses: I70 Atherosclerosis	10.1038/s41588-018-0248-z	452264	1371.0	450893.0	European
ICD10_I71	Diagnoses: I71 Aortic aneurysm and dissection	10.1038/s41588-018-0248-z	452264	1470.0	450794.0	European
ICD10_I72	Diagnoses: I72 Other aneurysm	10.1038/s41588-018-0248-z	452264	518.0	451746.0	European
ICD10_I73	Diagnoses: I73 Other peripheral vascular diseases	10.1038/s41588-018-0248-z	452264	4034.0	448230.0	European
ICD10_I74	Diagnoses: I74 Arterial embolism and thrombosis	10.1038/s41588-018-0248-z	452264	1002.0	451262.0	European
ICD10_I77	Diagnoses: I77 Other disorders of arteries and arterioles	10.1038/s41588-018-0248-z	452264	1555.0	450709.0	European
ICD10_I78	Diagnoses: I78 Diseases of capillaries	10.1038/s41588-018-0248-z	452264	742.0	451522.0	European
ICD10_I80	Diagnoses: I80 Phlebitis and thrombophlebitis	10.1038/s41588-018-0248-z	452264	4178.0	448086.0	European
ICD10_I83	Diagnoses: I83 Varicose veins of lower extremities	10.1038/s41588-018-0248-z	452264	12021.0	440243.0	European
ICD10_I84	Diagnoses: I84 Haemorrhoids	10.1038/s41588-018-0248-z	452264	25940.0	426324.0	European
ICD10_I85	Diagnoses: I85 Oesophageal varices	10.1038/s41588-018-0248-z	452264	565.0	451699.0	European
ICD10_I89	Diagnoses: I89 Other non-infective disorders of lymphatic vessels and lymph nodes	10.1038/s41588-018-0248-z	452264	714.0	451550.0	European
ICD10_I95	Diagnoses: I95 Hypotension	10.1038/s41588-018-0248-z	452264	5361.0	446903.0	European
ICD10_J02	Diagnoses: J02 Acute pharyngitis	10.1038/s41588-018-0248-z	452264	927.0	451337.0	European
ICD10_J03	Diagnoses: J03 Acute tonsillitis	10.1038/s41588-018-0248-z	452264	616.0	451648.0	European
ICD10_J06	Diagnoses: J06 Acute upper respiratory infections of multiple and unspecified sites	10.1038/s41588-018-0248-z	452264	898.0	451366.0	European
ICD10_J18	Diagnoses: J18 Pneumonia, organism unspecified	10.1038/s41588-018-0248-z	452264	9774.0	442490.0	European
ICD10_J22	Diagnoses: J22 Unspecified acute lower respiratory infection	10.1038/s41588-018-0248-z	452264	8210.0	444054.0	European
ICD10_J31	Diagnoses: J31 Chronic rhinitis, nasopharyngitis and pharyngitis	10.1038/s41588-018-0248-z	452264	948.0	451316.0	European
ICD10_J32	Diagnoses: J32 Chronic sinusitis	10.1038/s41588-018-0248-z	452264	2689.0	449575.0	European
ICD10_J33	Diagnoses: J33 Nasal polyp	10.1038/s41588-018-0248-z	452264	3528.0	448736.0	European
ICD10_J35	Diagnoses: J35 Chronic diseases of tonsils and adenoids	10.1038/s41588-018-0248-z	452264	1093.0	451171.0	European
ICD10_J38	Diagnoses: J38 Diseases of vocal cords and larynx, not elsewhere classified	10.1038/s41588-018-0248-z	452264	1899.0	450365.0	European
ICD10_J39	Diagnoses: J39 Other diseases of upper respiratory tract	10.1038/s41588-018-0248-z	452264	779.0	451485.0	European
ICD10_J40	Diagnoses: J40 Bronchitis, not specified as acute or chronic	10.1038/s41588-018-0248-z	452264	686.0	451578.0	European
ICD10_J43	Diagnoses: J43 Emphysema	10.1038/s41588-018-0248-z	452264	1881.0	450383.0	European
ICD10_J44	Diagnoses: J44 Other chronic obstructive pulmonary disease	10.1038/s41588-018-0248-z	452264	9266.0	442998.0	European
ICD10_J47	Diagnoses: J47 Bronchiectasis	10.1038/s41588-018-0248-z	452264	2045.0	450219.0	European
ICD10_J69	Diagnoses: J69 Pneumonitis due to solids and liquids	10.1038/s41588-018-0248-z	452264	650.0	451614.0	European
ICD10_J84	Diagnoses: J84 Other interstitial pulmonary diseases	10.1038/s41588-018-0248-z	452264	1136.0	451128.0	European
ICD10_J90	Diagnoses: J90 Pleural effusion, not elsewhere classified	10.1038/s41588-018-0248-z	452264	5636.0	446628.0	European
ICD10_J92	Diagnoses: J92 Pleural plaque	10.1038/s41588-018-0248-z	452264	826.0	451438.0	European
ICD10_J93	Diagnoses: J93 Pneumothorax	10.1038/s41588-018-0248-z	452264	912.0	451352.0	European
ICD10_J96	Diagnoses: J96 Respiratory failure, not elsewhere classified	10.1038/s41588-018-0248-z	452264	2211.0	450053.0	European
ICD10_J98	Diagnoses: J98 Other respiratory disorders	10.1038/s41588-018-0248-z	452264	3492.0	448772.0	European
ICD10_K01	Diagnoses: K01 Embedded and impacted teeth	10.1038/s41588-018-0248-z	452264	2055.0	450209.0	European
ICD10_K02	Diagnoses: K02 Dental caries	10.1038/s41588-018-0248-z	452264	3378.0	448886.0	European
ICD10_K04	Diagnoses: K04 Diseases of pulp and periapical tissues	10.1038/s41588-018-0248-z	452264	2527.0	449737.0	European
ICD10_K05	Diagnoses: K05 Gingivitis and periodontal diseases	10.1038/s41588-018-0248-z	452264	898.0	451366.0	European
ICD10_K07	Diagnoses: K07 Dentofacial anomalies [including malocclusion]	10.1038/s41588-018-0248-z	452264	651.0	451613.0	European
ICD10_K08	Diagnoses: K08 Other disorders of teeth and supporting structures	10.1038/s41588-018-0248-z	452264	2875.0	449389.0	European
ICD10_K11	Diagnoses: K11 Diseases of salivary glands	10.1038/s41588-018-0248-z	452264	1098.0	451166.0	European
ICD10_K12	Diagnoses: K12 Stomatitis and related lesions	10.1038/s41588-018-0248-z	452264	886.0	451378.0	European
ICD10_K13	Diagnoses: K13 Other diseases of lip and oral mucosa	10.1038/s41588-018-0248-z	452264	3122.0	449142.0	European
ICD10_K14	Diagnoses: K14 Diseases of tongue	10.1038/s41588-018-0248-z	452264	1325.0	450939.0	European
ICD10_K20	Diagnoses: K20 Oesophagitis	10.1038/s41588-018-0248-z	452264	10129.0	442135.0	European
ICD10_K21	Diagnoses: Diagnoses: K21 Gastro-oesophageal reflux disease	10.1038/s41588-018-0248-z	452264	25288.0	426976.0	European
ICD10_K22	Diagnoses: K22 Other diseases of oesophagus	10.1038/s41588-018-0248-z	452264	10729.0	441535.0	European
ICD10_K25	Diagnoses: K25 Gastric ulcer	10.1038/s41588-018-0248-z	452264	4689.0	447575.0	European
ICD10_K26	Diagnoses: K26 Duodenal ulcer	10.1038/s41588-018-0248-z	452264	3409.0	448855.0	European
ICD10_K29	Diagnoses: K29 Gastritis and duodenitis	10.1038/s41588-018-0248-z	452264	29909.0	422355.0	European
ICD10_K30	Diagnoses: K30 Dyspepsia	10.1038/s41588-018-0248-z	452264	13104.0	439160.0	European
ICD10_K31	Diagnoses: K31 Other diseases of stomach and duodenum	10.1038/s41588-018-0248-z	452264	7910.0	444354.0	European
ICD10_K35	Diagnoses: K35 Acute appendicitis	10.1038/s41588-018-0248-z	452264	3169.0	449095.0	European
ICD10_K40	Diagnoses: K40 Inguinal hernia	10.1038/s41588-018-0248-z	452264	17116.0	435148.0	European
ICD10_K41	Diagnoses: K41 Femoral hernia	10.1038/s41588-018-0248-z	452264	689.0	451575.0	European
ICD10_K42	Diagnoses: K42 Umbilical hernia	10.1038/s41588-018-0248-z	452264	4092.0	448172.0	European
ICD10_K43	Diagnoses: K43 Ventral hernia	10.1038/s41588-018-0248-z	452264	3710.0	448554.0	European
ICD10_K44	Diagnoses: K44 Diaphragmatic hernia	10.1038/s41588-018-0248-z	452264	29541.0	422723.0	European
ICD10_K50	Diagnoses: K50 Crohn's disease [regional enteritis]	10.1038/s41588-018-0248-z	452264	1877.0	450387.0	European
ICD10_K51	Diagnoses: K51 Ulcerative colitis	10.1038/s41588-018-0248-z	452264	3497.0	448767.0	European
ICD10_K52	Diagnoses: K52 Other non-infective gastro-enteritis and colitis	10.1038/s41588-018-0248-z	452264	17729.0	434535.0	European
ICD10_K55	Diagnoses: K55 Vascular disorders of intestine	10.1038/s41588-018-0248-z	452264	1118.0	451146.0	European
ICD10_K56	Diagnoses: K56 Paralytic ileus and intestinal obstruction without hernia	10.1038/s41588-018-0248-z	452264	4288.0	447976.0	European
ICD10_K57	Diagnoses: K57 Diverticular disease of intestine	10.1038/s41588-018-0248-z	452264	30002.0	422262.0	European
ICD10_K58	Diagnoses: K58 Irritable bowel syndrome	10.1038/s41588-018-0248-z	452264	6041.0	446223.0	European
ICD10_K59	Diagnoses: K59 Other functional intestinal disorders	10.1038/s41588-018-0248-z	452264	12223.0	440041.0	European
ICD10_K60	Diagnoses: K60 Fissure and fistula of anal and rectal regions	10.1038/s41588-018-0248-z	452264	3455.0	448809.0	European
ICD10_K61	Diagnoses: K61 Abscess of anal and rectal regions	10.1038/s41588-018-0248-z	452264	1477.0	450787.0	European
ICD10_K62	Diagnoses: K62 Other diseases of anus and rectum	10.1038/s41588-018-0248-z	452264	25542.0	426722.0	European
ICD10_K63	Diagnoses: K63 Other diseases of intestine	10.1038/s41588-018-0248-z	452264	15734.0	436530.0	European
ICD10_K65	Diagnoses: K65 Peritonitis	10.1038/s41588-018-0248-z	452264	882.0	451382.0	European
ICD10_K66	Diagnoses: K66 Other disorders of peritoneum	10.1038/s41588-018-0248-z	452264	3393.0	448871.0	European
ICD10_K70	Diagnoses: K70 Alcoholic liver disease	10.1038/s41588-018-0248-z	452264	919.0	451345.0	European
ICD10_K74	Diagnoses: K74 Fibrosis and cirrhosis of liver	10.1038/s41588-018-0248-z	452264	901.0	451363.0	European
ICD10_K75	Diagnoses: K75 Other inflammatory liver diseases	10.1038/s41588-018-0248-z	452264	734.0	451530.0	European
ICD10_K76	Diagnoses: K76 Other diseases of liver	10.1038/s41588-018-0248-z	452264	3737.0	448527.0	European
ICD10_K80	Diagnoses: K80 Cholelithiasis	10.1038/s41588-018-0248-z	452264	15653.0	436611.0	European
ICD10_K81	Diagnoses: K81 Cholecystitis	10.1038/s41588-018-0248-z	452264	2923.0	449341.0	European
ICD10_K82	Diagnoses: K82 Other diseases of gallbladder	10.1038/s41588-018-0248-z	452264	1949.0	450315.0	European
ICD10_K83	Diagnoses: K83 Other diseases of biliary tract	10.1038/s41588-018-0248-z	452264	2093.0	450171.0	European
ICD10_K86	Diagnoses: K86 Other diseases of pancreas	10.1038/s41588-018-0248-z	452264	1221.0	451043.0	European
ICD10_K90	Diagnoses: K90 Intestinal malabsorption	10.1038/s41588-018-0248-z	452264	2293.0	449971.0	European
ICD10_K91	Diagnoses: K91 Postprocedural disorders of digestive system, not elsewhere classified	10.1038/s41588-018-0248-z	452264	1713.0	450551.0	European
ICD10_K92	Diagnoses: K92 Other diseases of digestive system	10.1038/s41588-018-0248-z	452264	10133.0	442131.0	European
ICD10_L02	Diagnoses: L02 Cutaneous abscess, furuncle and carbuncle	10.1038/s41588-018-0248-z	452264	2550.0	449714.0	European
ICD10_L03	Diagnoses: L03 Cellulitis	10.1038/s41588-018-0248-z	452264	7831.0	444433.0	European
ICD10_L05	Diagnoses: L05 Pilonidal cyst	10.1038/s41588-018-0248-z	452264	532.0	451732.0	European
ICD10_L08	Diagnoses: L08 Other local infections of skin and subcutaneous tissue	10.1038/s41588-018-0248-z	452264	1345.0	450919.0	European
ICD10_L29	Diagnoses: L29 Pruritus	10.1038/s41588-018-0248-z	452264	824.0	451440.0	European
ICD10_L30	Diagnoses: L30 Other dermatitis	10.1038/s41588-018-0248-z	452264	1654.0	450610.0	European
ICD10_L40	Diagnoses: L40 Psoriasis	10.1038/s41588-018-0248-z	452264	2437.0	449827.0	European
ICD10_L43	Diagnoses: L43 Lichen planus	10.1038/s41588-018-0248-z	452264	607.0	451657.0	European
ICD10_L53	Diagnoses: L53 Other erythematous conditions	10.1038/s41588-018-0248-z	452264	579.0	451685.0	European
ICD10_L57	Diagnoses: L57 Skin changes due to chronic exposure to nonionising radiation	10.1038/s41588-018-0248-z	452264	2595.0	449669.0	European
ICD10_L60	Diagnoses: L60 Nail disorders	10.1038/s41588-018-0248-z	452264	1254.0	451010.0	European
ICD10_L81	Diagnoses: L81 Other disorders of pigmentation	10.1038/s41588-018-0248-z	452264	855.0	451409.0	European
ICD10_L82	Diagnoses: L82 Seborrhoeic keratosis	10.1038/s41588-018-0248-z	452264	3378.0	448886.0	European
ICD10_L85	Diagnoses: L85 Other epidermal thickening	10.1038/s41588-018-0248-z	452264	745.0	451519.0	European
ICD10_L89	Diagnoses: L89 Decubitus ulcer	10.1038/s41588-018-0248-z	452264	683.0	451581.0	European
ICD10_L90	Diagnoses: L90 Atrophic disorders of skin	10.1038/s41588-018-0248-z	452264	3066.0	449198.0	European
ICD10_L91	Diagnoses: L91 Hypertrophic disorders of skin	10.1038/s41588-018-0248-z	452264	1198.0	451066.0	European
ICD10_L92	Diagnoses: L92 Granulomatous disorders of skin and subcutaneous tissue	10.1038/s41588-018-0248-z	452264	633.0	451631.0	European
ICD10_L97	Diagnoses: L97 Ulcer of lower limb, not elsewhere classified	10.1038/s41588-018-0248-z	452264	1146.0	451118.0	European
ICD10_L98	Diagnoses: L98 Other disorders of skin and subcutaneous tissue, not elsewhere classified	10.1038/s41588-018-0248-z	452264	6015.0	446249.0	European
ICD10_M05	Diagnoses: M05 Seropositive rheumatoid arthritis	10.1038/s41588-018-0248-z	452264	636.0	451628.0	European
ICD10_M06	Diagnoses: M06 Other rheumatoid arthritis	10.1038/s41588-018-0248-z	452264	4747.0	447517.0	European
ICD10_M07	Diagnoses: M07 Psoriatic and enteropathic arthropathies	10.1038/s41588-018-0248-z	452264	777.0	451487.0	European
ICD10_M10	Diagnoses: M10 Gout	10.1038/s41588-018-0248-z	452264	3528.0	448736.0	European
ICD10_M15	Diagnoses: M15 Polyarthrosis	10.1038/s41588-018-0248-z	452264	4373.0	447891.0	European
ICD10_M17	Diagnoses: M17 Gonarthrosis [arthrosis of knee]	10.1038/s41588-018-0248-z	452264	21918.0	430346.0	European
ICD10_M18	Diagnoses: M18 Arthrosis of first carpometacarpal joint	10.1038/s41588-018-0248-z	452264	1439.0	450825.0	European
ICD10_M19	Diagnoses: M19 Other arthrosis	10.1038/s41588-018-0248-z	452264	18106.0	434158.0	European
ICD10_M20	Diagnoses: M20 Acquired deformities of fingers and toes	10.1038/s41588-018-0248-z	452264	10650.0	441614.0	European
ICD10_M21	Diagnoses: M21 Other acquired deformities of limbs	10.1038/s41588-018-0248-z	452264	1843.0	450421.0	European
ICD10_M22	Diagnoses: M22 Disorders of patella	10.1038/s41588-018-0248-z	452264	1017.0	451247.0	European
ICD10_M23	Diagnoses: M23 Internal derangement of knee	10.1038/s41588-018-0248-z	452264	16581.0	435683.0	European
ICD10_M24	Diagnoses: M24 Other specific joint derangements	10.1038/s41588-018-0248-z	452264	2830.0	449434.0	European
ICD10_M25	Diagnoses: M25 Other joint disorders, not elsewhere classified	10.1038/s41588-018-0248-z	452264	14324.0	437940.0	European
ICD10_M31	Diagnoses: M31 Other necrotising vasculopathies	10.1038/s41588-018-0248-z	452264	633.0	451631.0	European
ICD10_M35	Diagnoses: M35 Other systemic involvement of connective tissue	10.1038/s41588-018-0248-z	452264	2072.0	450192.0	European
ICD10_M41	Diagnoses: M41 Scoliosis	10.1038/s41588-018-0248-z	452264	1140.0	451124.0	European
ICD10_M43	Diagnoses: M43 Other deforming dorsopathies	10.1038/s41588-018-0248-z	452264	1873.0	450391.0	European
ICD10_M46	Diagnoses: M46 Other inflammatory spondylopathies	10.1038/s41588-018-0248-z	452264	1378.0	450886.0	European
ICD10_M47	Diagnoses: M47 Spondylosis	10.1038/s41588-018-0248-z	452264	8282.0	443982.0	European
ICD10_M48	Diagnoses: M48 Other spondylopathies	10.1038/s41588-018-0248-z	452264	4430.0	447834.0	European
ICD10_M50	Diagnoses: M50 Cervical disk disorders	10.1038/s41588-018-0248-z	452264	1645.0	450619.0	European
ICD10_M51	Diagnoses: M51 Other intervertebral disk disorders	10.1038/s41588-018-0248-z	452264	7976.0	444288.0	European
ICD10_M53	Diagnoses: M53 Other dorsopathies, not elsewhere classified	10.1038/s41588-018-0248-z	452264	593.0	451671.0	European
ICD10_M54	Diagnoses: M54 Dorsalgia	10.1038/s41588-018-0248-z	452264	15687.0	436577.0	European
ICD10_M62	Diagnoses: M62 Other disorders of muscle	10.1038/s41588-018-0248-z	452264	973.0	451291.0	European
ICD10_M65	Diagnoses: M65 Synovitis and tenosynovitis	10.1038/s41588-018-0248-z	452264	5695.0	446569.0	European
ICD10_M66	Diagnoses: M66 Spontaneous rupture of synovium and tendon	10.1038/s41588-018-0248-z	452264	573.0	451691.0	European
ICD10_M67	Diagnoses: M67 Other disorders of synovium and tendon	10.1038/s41588-018-0248-z	452264	4141.0	448123.0	European
ICD10_M70	Diagnoses: M70 Soft tissue disorders related to use, overuse and pressure	10.1038/s41588-018-0248-z	452264	1761.0	450503.0	European
ICD10_M71	Diagnoses: M71 Other bursopathies	10.1038/s41588-018-0248-z	452264	885.0	451379.0	European
ICD10_M72	Diagnoses: M72 Fibroblastic disorders	10.1038/s41588-018-0248-z	452264	4321.0	447943.0	European
ICD10_M75	Diagnoses: M75 Shoulder lesions	10.1038/s41588-018-0248-z	452264	9963.0	442301.0	European
ICD10_M77	Diagnoses: M77 Other enthesopathies	10.1038/s41588-018-0248-z	452264	1876.0	450388.0	European
ICD10_M79	Diagnoses: M79 Other soft tissue disorders, not elsewhere classified	10.1038/s41588-018-0248-z	452264	13514.0	438750.0	European
ICD10_M80	Diagnoses: M80 Osteoporosis with pathological fracture	10.1038/s41588-018-0248-z	452264	977.0	451287.0	European
ICD10_M81	Diagnoses: M81 Osteoporosis without pathological fracture	10.1038/s41588-018-0248-z	452264	6601.0	445663.0	European
ICD10_M84	Diagnoses: M84 Disorders of continuity of bone	10.1038/s41588-018-0248-z	452264	1632.0	450632.0	European
ICD10_M85	Diagnoses: M85 Other disorders of bone density and structure	10.1038/s41588-018-0248-z	452264	1181.0	451083.0	European
ICD10_M86	Diagnoses: M86 Osteomyelitis	10.1038/s41588-018-0248-z	452264	570.0	451694.0	European
ICD10_M87	Diagnoses: M87 Osteonecrosis	10.1038/s41588-018-0248-z	452264	603.0	451661.0	European
ICD10_M89	Diagnoses: M89 Other disorders of bone	10.1038/s41588-018-0248-z	452264	1664.0	450600.0	European
ICD10_M94	Diagnoses: M94 Other disorders of cartilage	10.1038/s41588-018-0248-z	452264	819.0	451445.0	European
ICD10_N02	Diagnoses: N02 Recurrent and persistent haematuria	10.1038/s41588-018-0248-z	452264	767.0	451497.0	European
ICD10_N03	Diagnoses: N03 Chronic nephritic syndrome	10.1038/s41588-018-0248-z	452264	943.0	451321.0	European
very_severe_COVID-19_vs_population	very severe respiratory confirmed COVID-19 vs. population (ANA_A2_V2 & Ellinghaus et al.)	10.1038/s41431-020-0636-6	333742	2146.0	331596.0	Mixed
very_severe_COVID-19_vs_population_MA	very severe respiratory confirmed COVID-19 vs. population (ANA_A2_V2 & Ellinghaus et al. metaanalysis)	10.1038/s41431-020-0636-6	333742	2146.0	331596.0	Mixed
ICD10_N12	Diagnoses: N12 Tubulo-interstitial nephritis, not specified as acute or chronic	10.1038/s41588-018-0248-z	452264	991.0	451273.0	European
ICD10_N13	Diagnoses: N13 Obstructive and reflux uropathy	10.1038/s41588-018-0248-z	452264	2869.0	449395.0	European
ICD10_N17	Diagnoses: N17 Acute renal failure	10.1038/s41588-018-0248-z	452264	4913.0	447351.0	European
ICD10_N18	Diagnoses: N18 Chronic renal failure	10.1038/s41588-018-0248-z	452264	4905.0	447359.0	European
ICD10_N19	Diagnoses: N19 Unspecified renal failure	10.1038/s41588-018-0248-z	452264	1516.0	450748.0	European
ICD10_N20	Diagnoses: N20 Calculus of kidney and ureter	10.1038/s41588-018-0248-z	452264	5216.0	447048.0	European
ICD10_N21	Diagnoses: N21 Calculus of lower urinary tract	10.1038/s41588-018-0248-z	452264	833.0	451431.0	European
ICD10_N23	Diagnoses: N23 Unspecified renal colic	10.1038/s41588-018-0248-z	452264	2063.0	450201.0	European
ICD10_N28	Diagnoses: N28 Other disorders of kidney and ureter, not elsewhere classified	10.1038/s41588-018-0248-z	452264	2596.0	449668.0	European
ICD10_N30	Diagnoses: N30 Cystitis	10.1038/s41588-018-0248-z	452264	3203.0	449061.0	European
ICD10_N31	Diagnoses: N31 Neuromuscular dysfunction of bladder, not elsewhere classified	10.1038/s41588-018-0248-z	452264	1755.0	450509.0	European
ICD10_N32	Diagnoses: N32 Other disorders of bladder	10.1038/s41588-018-0248-z	452264	9552.0	442712.0	European
ICD10_N35	Diagnoses: N35 Urethral stricture	10.1038/s41588-018-0248-z	452264	3559.0	448705.0	European
ICD10_N36	Diagnoses: N36 Other disorders of urethra	10.1038/s41588-018-0248-z	452264	836.0	451428.0	European
ICD10_N39	Diagnoses: N39 Other disorders of urinary system	10.1038/s41588-018-0248-z	452264	21049.0	431215.0	European
ICD10_N40	Diagnoses: N40 Hyperplasia of prostate	10.1038/s41588-018-0248-z	452264	12172.0	194598.0	European
ICD10_N41	Diagnoses: N41 Inflammatory diseases of prostate	10.1038/s41588-018-0248-z	452264	1688.0	205082.0	European
ICD10_N42	Diagnoses: N42 Other disorders of prostate	10.1038/s41588-018-0248-z	452264	1463.0	205307.0	European
ICD10_N43	Diagnoses: N43 Hydrocele and spermatocele	10.1038/s41588-018-0248-z	452264	1477.0	205293.0	European
ICD10_N45	Diagnoses: N45 Orchitis and epididymitis	10.1038/s41588-018-0248-z	452264	897.0	205873.0	European
ICD10_N47	Diagnoses: N47 Redundant prepuce, phimosis and paraphimosis	10.1038/s41588-018-0248-z	452264	2291.0	204479.0	European
ICD10_N48	Diagnoses: N48 Other disorders of penis	10.1038/s41588-018-0248-z	452264	2260.0	204510.0	European
ICD10_N50	Diagnoses: N50 Other disorders of male genital organs	10.1038/s41588-018-0248-z	452264	3058.0	203712.0	European
ICD10_N60	Diagnoses: N60 Benign mammary dysplasia	10.1038/s41588-018-0248-z	452264	1937.0	243557.0	European
ICD10_N63	Diagnoses: N63 Unspecified lump in breast	10.1038/s41588-018-0248-z	452264	1691.0	450573.0	European
ICD10_N64	Diagnoses: N64 Other disorders of breast	10.1038/s41588-018-0248-z	452264	1321.0	244173.0	European
ICD10_N70	Diagnoses: N70 Salpingitis and oophoritis	10.1038/s41588-018-0248-z	452264	574.0	244920.0	European
ICD10_N72	Diagnoses: N72 Inflammatory disease of cervix uteri	10.1038/s41588-018-0248-z	452264	1266.0	244228.0	European
ICD10_N73	Diagnoses: N73 Other female pelvic inflammatory diseases	10.1038/s41588-018-0248-z	452264	3025.0	242469.0	European
ICD10_N75	Diagnoses: N75 Diseases of Bartholin's gland	10.1038/s41588-018-0248-z	452264	789.0	244705.0	European
ICD10_N76	Diagnoses: N76 Other inflammation of vagina and vulva	10.1038/s41588-018-0248-z	452264	844.0	244650.0	European
ICD10_N80	Diagnoses: N80 Endometriosis	10.1038/s41588-018-0248-z	452264	4252.0	241242.0	European
ICD10_N81	Diagnoses: N81 Female genital prolapse	10.1038/s41588-018-0248-z	452264	12710.0	232784.0	European
ICD10_N83	Diagnoses: N83 Noninflammatory disorders of ovary, Fallopian tube and broad ligament	10.1038/s41588-018-0248-z	452264	5654.0	239840.0	European
ICD10_N84	Diagnoses: N84 Polyp of female genital tract	10.1038/s41588-018-0248-z	452264	11737.0	233757.0	European
ICD10_N85	Diagnoses: N85 Other noninflammatory disorders of uterus, except cervix	10.1038/s41588-018-0248-z	452264	5697.0	239797.0	European
ICD10_N86	Diagnoses: N86 Erosion and ectropion of cervix uteri	10.1038/s41588-018-0248-z	452264	996.0	244498.0	European
ICD10_N87	Diagnoses: N87 Dysplasia of cervix uteri	10.1038/s41588-018-0248-z	452264	1677.0	243817.0	European
ICD10_N88	Diagnoses: N88 Other noninflammatory disorders of cervix uteri	10.1038/s41588-018-0248-z	452264	1945.0	243549.0	European
ICD10_N89	Diagnoses: N89 Other noninflammatory disorders of vagina	10.1038/s41588-018-0248-z	452264	1702.0	243792.0	European
ICD10_N90	Diagnoses: N90 Other noninflammatory disorders of vulva and perineum	10.1038/s41588-018-0248-z	452264	2062.0	243432.0	European
ICD10_N92	Diagnoses: N92 Excessive, frequent and irregular menstruation	10.1038/s41588-018-0248-z	452264	14321.0	231173.0	European
ICD10_N93	Diagnoses: N93 Other abnormal uterine and vaginal bleeding	10.1038/s41588-018-0248-z	452264	4503.0	240991.0	European
ICD10_N94	Diagnoses: N94 Pain and other conditions associated with female genital organs and menstrual cycle	10.1038/s41588-018-0248-z	452264	3700.0	241794.0	European
ICD10_N95	Diagnoses: N95 Menopausal and other perimenopausal disorders	10.1038/s41588-018-0248-z	452264	11285.0	234209.0	European
ICD10_N97	Diagnoses: N97 Female infertility	10.1038/s41588-018-0248-z	452264	1097.0	244397.0	European
ICD10_N99	Diagnoses: N99 Postprocedural disorders of genito-urinary system, not elsewhere classified	10.1038/s41588-018-0248-z	452264	1273.0	450991.0	European
ICD10_O02	Diagnoses: O02 Other abnormal products of conception	10.1038/s41588-018-0248-z	452264	1400.0	244094.0	European
ICD10_O03	Diagnoses: O03 Spontaneous abortion	10.1038/s41588-018-0248-z	452264	1484.0	244010.0	European
ICD10_O04	Diagnoses: O04 Medical abortion	10.1038/s41588-018-0248-z	452264	1186.0	244308.0	European
ICD10_O16	Diagnoses: O16 Unspecified maternal hypertension	10.1038/s41588-018-0248-z	452264	651.0	244843.0	European
ICD10_O20	Diagnoses: O20 Haemorrhage in early pregnancy	10.1038/s41588-018-0248-z	452264	1003.0	244491.0	European
ICD10_O32	Diagnoses: O32 Maternal care for known or suspected malpresentation of foetus	10.1038/s41588-018-0248-z	452264	1185.0	244309.0	European
ICD10_O34	Diagnoses: O34 Maternal care for known or suspected abnormality of pelvic organs	10.1038/s41588-018-0248-z	452264	1647.0	243847.0	European
ICD10_O36	Diagnoses: O36 Maternal care for other known or suspected foetal problems	10.1038/s41588-018-0248-z	452264	2042.0	243452.0	European
ICD10_O42	Diagnoses: O42 Premature rupture of membranes	10.1038/s41588-018-0248-z	452264	1177.0	244317.0	European
ICD10_O46	Diagnoses: O46 Antepartum haemorrhage, not elsewhere classified	10.1038/s41588-018-0248-z	452264	701.0	244793.0	European
ICD10_O47	Diagnoses: O47 False labour	10.1038/s41588-018-0248-z	452264	1152.0	244342.0	European
ICD10_O48	Diagnoses: O48 Prolonged pregnancy	10.1038/s41588-018-0248-z	452264	1308.0	244186.0	European
ICD10_O63	Diagnoses: O63 Long labour	10.1038/s41588-018-0248-z	452264	2139.0	243355.0	European
ICD10_O68	Diagnoses: O68 Labour and delivery complicated by foetal stress [distress]	10.1038/s41588-018-0248-z	452264	3656.0	241838.0	European
ICD10_O69	Diagnoses: O69 Labour and delivery complicated by umbilical cord complications	10.1038/s41588-018-0248-z	452264	683.0	244811.0	European
ICD10_O70	Diagnoses: O70 Perineal laceration during delivery	10.1038/s41588-018-0248-z	452264	5928.0	239566.0	European
ICD10_O72	Diagnoses: O72 Postpartum haemorrhage	10.1038/s41588-018-0248-z	452264	1437.0	244057.0	European
ICD10_O75	Diagnoses: O75 Other complications of labour and delivery, not elsewhere classified	10.1038/s41588-018-0248-z	452264	833.0	244661.0	European
ICD10_O80	Diagnoses: O80 Single spontaneous delivery	10.1038/s41588-018-0248-z	452264	2216.0	243278.0	European
ICD10_O82	Diagnoses: O82 Single delivery by Caesarean section	10.1038/s41588-018-0248-z	452264	603.0	244891.0	European
ICD10_O99	Diagnoses: O99 Other maternal diseases classifiable elsewhere but complicating pregnancy, childbirth and the puerperium	10.1038/s41588-018-0248-z	452264	1884.0	243610.0	European
ADHD	Attention-Deficit/Hyperactivity Disorder	10.1038/s41588-018-0269-7	55374	20183.0	35191.0	Mixed
Alcohol_Dependence	Alcohol Dependence	10.1038/s41593-018-0275-1	34556	11476.0	23080.0	Mixed
MDD	Major Depressive Disorder	10.1038/s41588-018-0090-3	480359	135458.0	344901.0	European
ASD	Autism Spectrum Disorder	10.1186/s13229-017-0137-9	13574	6197.0	7377.0	European
ADs_CC	Anxiety Disorders (case-control)	10.1038/mp.2015.197	17526	5761.0	11765.0	European
AN_2019	Anorexia Nervosa 2019	10.1038/s41588-019-0439-2	72517	16992.0	55525.0	European
TS	Tourette Syndrome	10.1176/appi.ajp.2018.18070857	14307	4819.0	9488.0	European
ICD10_J60-J70	Diagnoses: J60-J70 Lung diseases due to external agents	10.1038/s41588-018-0248-z	452264	1058.0	451206.0	European
M_reticulocyte_V	Mean reticulocyte volume	10.1038/s41588-018-0248-z	452264	NaN	NaN	European
Immature_reticulocyte_fraction	Immature reticulocyte fraction	10.1038/s41588-018-0248-z	452264	NaN	NaN	European
Reticulocyte_pct	Reticulocyte percentage	10.1038/s41588-018-0248-z	452264	NaN	NaN	European
Reticulocyte_count	Reticulocyte count	10.1038/s41588-018-0248-z	452264	NaN	NaN	European
High_light_scatter_reticulocyte_count	High light scatter reticulocyte count	10.1038/s41588-018-0248-z	452264	NaN	NaN	European
M_sphred_cell_V	Mean sphered cell volume	10.1038/s41588-018-0248-z	452264	NaN	NaN	European
High_light_scatter_reticulocyte_pct	High light scatter reticulocyte percentage	10.1038/s41588-018-0248-z	452264	NaN	NaN	European
Nucleated_RBC_pct	Nucleated red blood cell percentage	10.1038/s41588-018-0248-z	452264	NaN	NaN	European
Nucleated_RBC_count	Nucleated red blood cell count	10.1038/s41588-018-0248-z	452264	NaN	NaN	European
Immune:lymphocte_count	Lymphocyte count	10.1038/s41588-018-0248-z	452264	NaN	NaN	European
Immune:monocyte_count	Monocyte count	10.1038/s41588-018-0248-z	452264	NaN	NaN	European
Immune:neutrophill_count	Neutrophill count	10.1038/s41588-018-0248-z	452264	NaN	NaN	European
Immune:eosinophill_count	Eosinophill count	10.1038/s41588-018-0248-z	452264	NaN	NaN	European
Immune:basophill_count	Basophill count	10.1038/s41588-018-0248-z	452264	NaN	NaN	European
Immune:lymphocyte_pct	Lymphocyte percentage	10.1038/s41588-018-0248-z	452264	NaN	NaN	European
Immune:monocyte_pct	Monocyte percentage	10.1038/s41588-018-0248-z	452264	NaN	NaN	European
Immune:neutrophill_pct	Neutrophill percentage	10.1038/s41588-018-0248-z	452264	NaN	NaN	European
Immune:eosinophill_pct	Eosinophill percentage	10.1038/s41588-018-0248-z	452264	NaN	NaN	European
Immune:basophill_pct	Basophill percentage	10.1038/s41588-018-0248-z	452264	NaN	NaN	European
BC:M_platelet_V	Mean platelet (thrombocyte) volume	10.1038/s41588-018-0248-z	452264	NaN	NaN	European
BC:platelet_distribution_width	Platelet distribution width	10.1038/s41588-018-0248-z	452264	NaN	NaN	European
BC:M_corpuscular_haemoglobin_concentration	Mean corpuscular haemoglobin concentration	10.1038/s41588-018-0248-z	452264	NaN	NaN	European
BC:platelet_crit	Platelet crit	10.1038/s41588-018-0248-z	452264	NaN	NaN	European
BC:leykocyte_count	White blood cell (leukocyte) count	10.1038/s41588-018-0248-z	452264	NaN	NaN	European
BC:M_corpuscular_haemoglobin	Mean corpuscular haemoglobin	10.1038/s41588-018-0248-z	452264	NaN	NaN	European
BC:platelet count	Platelet count	10.1038/s41588-018-0248-z	452264	NaN	NaN	European
BC:M_corpuscular_V	Mean corpuscular volume	10.1038/s41588-018-0248-z	452264	NaN	NaN	European
BC:RBC_ distribution_width	Red blood cell (erythrocyte) distribution width	10.1038/s41588-018-0248-z	452264	NaN	NaN	European
BC:RBC_ count	Red blood cell (erythrocyte) count	10.1038/s41588-018-0248-z	452264	NaN	NaN	European
BC:haemoglobin_concentration	Haemoglobin concentration	10.1038/s41588-018-0248-z	452264	NaN	NaN	European
BC:haematocrit_percentage	Haematocrit percentage	10.1038/s41588-018-0248-z	452264	NaN	NaN	European
CUD	Cannabis Use Disorder	10.1038/s41593-018-0206-1	184765	53179.0	131586.0	European
BD	Bipolar Disorder	10.1038/s41588-019-0397-8	51710	20352.0	31358.0	European
OCD	Obsessive-Compulsive Disorder	10.1038/mp.2017.154	9725	2688.0	7037.0	European
PTSD	Posttraumatic Stress Disorder	10.1038/s41467-019-12576-w	195701	29556.0	166145.0	Mixed
SCZ	Schizophrenia	10.1038/nature13595	150064	36989.0	113075.0	Mixed
T2D	Type 2 Diabetes	10.1038/s41588-018-0332-4	191764	36614.0	155150.0	Asian
Smoking_Behaviour_Initiation	Smoking Behaviour, Smoking Initiation	10.1038/s41562-019-0557-y	165436	83810.0	81626.0	Asian
Smoking_Behaviour_Cessation	Smoking Behaviour, Smoking Cessation	10.1038/s41562-019-0557-y	76047	43163.0	32884.0	Asian
T2D v2	Type 2 Diabetes	10.1038/s41588-022-01058-3	898130	74124.0	824006.0	European
FG_Magic	Fasting glucose	110.1038/s41588-021-00852-9	200622	NaN	NaN	European
FI_Magic	Fasting insulin	110.1038/s41588-021-00852-9	151013	NaN	NaN	European
2hGlu_Magic	Two-hour Glucose	110.1038/s41588-021-00852-9	63396	NaN	NaN	European
HbA1c_Magic	glycated haemoglobin	110.1038/s41588-021-00852-9	146806	NaN	NaN	European
CAD The CARDIoGRAMplusC4D	Coronary artery disease The CARDIoGRAMplusC4D	10.1038/s41588-022-01233-6	1165690	181522.0	984168.0	European
BrS	Brugada syndrome	10.1038/s41588-021-01007-6	12821	2820.0	10001.0	European

## Sheet: 9b
Supplementary Data 9b. Summary of the SMR/HEIDI analysis for pleiotropy with complex traits.
Marker - identificator of the SNP. Position - position (chromosome:coordinate) of the marker according to GRCh37.p13. Allele1/Allele2 - reference and alternate alleles. r with index SNP - r between Index SNP and Top Proxy SNP. Name - abrreviation of the trait. Primary (glycan) traits full descriptions are given in <elsewhere> , secondary traits full descriptions are given in ST8a N - sample size …
									Significantly associated and functional variants are shared:							Padj(SMR) < 0.05 & P(HEIDI) >= 0.05
									Significantly associated and functional variants are not shared:							Padj(SMR) < 0.05 & P(HEIDI) < 0.05
Index SNP			Top Proxy SNP in SMR/HEIDI analysis											SMR/HEIDI statistics
			Proxy SNP info			Primary Trait			Secondary Trait
Marker	Position	Marker	Position	Allele1/Allele2	r with index SNP	Name	N	P	Source	Name	Tissue	N	P	beta (SMR)	P (SMR)	FDR (SMR)	P (HEIDI)	N (HEIDI)
rs7970695	12:121423376	rs7970695	12:121423376	G/A	1	PGP112	10172	1.15E-36	Metabolomics	IDL.P	blood	19273	4.33E-05	-0.2369	7.99E-05	0.005005	0.996672	20
rs174528	11:61543499	rs174528	11:61543499	T/C	1	PGP19	10172	7.06E-05	others	HbA1c_Magic		146806	3.26E-10	0.437309	0.000782	0.032178	0.996151	3
rs7970695	12:121423376	rs7970695	12:121423376	G/A	1	PGP112	10172	1.15E-36	Metabolomics	L.LDL.P	blood	19273	0.00093	-0.19415	0.001148	0.043955	0.995812	20
rs28601761	8:126500031	rs28601761	8:126500031	G/C	1	PGP112	10172	3.55E-17	Metabolomics	Free.C	blood	13497	5.86E-05	-0.40662	0.000262	0.013506	0.995152	20
rs7970695	12:121423376	rs7970695	12:121423376	G/A	1	PGP112	10172	1.15E-36	Metabolomics	IDL.L	blood	19273	7.23E-05	-0.23258	0.000124	0.007198	0.994729	20
rs1260326	2:27598097	rs4665972	2:27598097	C/T	0.937962	PGP102	10172	2.33E-24	Metabolomics	S.LDL.P	blood	19273	6.1E-10	0.454517	8.71E-08	1.47E-05	0.992848	20
rs7970695	12:121423376	rs7970695	12:121423376	G/A	1	PGP112	10172	1.15E-36	Metabolomics	IDL.C	blood	19273	0.000193	-0.21832	0.00029	0.01453	0.992542	20
rs7970695	12:121423376	rs7970695	12:121423376	G/A	1	PGP112	10172	1.15E-36	Metabolomics	Serum.C	blood	21491	0.000402	-0.19761	0.000582	0.025457	0.992281	20
rs1260326	2:27598097	rs4665972	2:27598097	C/T	0.937962	PGP102	10172	2.33E-24	Metabolomics	S.LDL.L	blood	19273	9.51E-09	0.42156	4.12E-07	5.41E-05	0.990478	20
rs174528	11:61543499	rs174528	11:61543499	T/C	1	PGP19	10172	7.06E-05	UKB_GeneAtlas_v2	Reticulocyte_count		452264	4.26E-13	-0.26788	0.000493	0.022174	0.986585	3
rs1260326	2:27598097	rs4665972	2:27598097	C/T	0.937962	PGP102	10172	2.33E-24	Metabolomics	M.LDL.PL	blood	21558	1.95E-06	0.337789	1.24E-05	0.001034	0.984478	20
rs1260326	2:27598097	rs4665972	2:27598097	C/T	0.937962	PGP102	10172	2.33E-24	Metabolomics	M.LDL.L	blood	19273	3.22E-06	0.34246	1.74E-05	0.001368	0.98304	20
rs1260326	2:27598097	rs4665972	2:27598097	C/T	0.937962	PGP102	10172	2.33E-24	Metabolomics	M.LDL.P	blood	19273	9.83E-07	0.359899	7.71E-06	0.000684	0.981624	20
rs1260326	2:27598097	rs4665972	2:27598097	C/T	0.937962	PGP102	10172	2.33E-24	Metabolomics	FAw79S	blood	13506	2.2E-16	0.712216	1.39E-10	5.76E-08	0.979913	20
rs28601761	8:126500031	rs28601761	8:126500031	G/C	1	PGP112	10172	3.55E-17	Metabolomics	XL.VLDL.P	blood	18960	5.38E-06	-0.38086	5.57E-05	0.003656	0.975532	20
rs28601761	8:126500031	rs28601761	8:126500031	G/C	1	PGP112	10172	3.55E-17	Metabolomics	XL.HDL.TG	blood	21536	1.78E-11	-0.54202	1.2E-07	1.9E-05	0.973919	20
rs1260326	2:27598097	rs4665972	2:27598097	C/T	0.937962	PGP102	10172	2.33E-24	UKB_GeneAtlas_v2	BC:leykocyte_count		452264	1.01E-51	0.221505	2.93E-17	1.14E-13	0.973816	20
rs1260326	2:27598097	rs4665972	2:27598097	C/T	0.937962	PGP102	10172	2.33E-24	UKB_NealeLab	ICD10_H71		337199	1.01E-51	12.38697	2.93E-17	1.14E-13	0.973816	20
rs1260326	2:27598097	rs4665972	2:27598097	C/T	0.937962	PGP102	10172	2.33E-24	Metabolomics	S.VLDL.L	blood	19273	2.15E-15	0.581217	2.69E-10	1.02E-07	0.973291	20
rs28601761	8:126500031	rs28601761	8:126500031	G/C	1	PGP112	10172	3.55E-17	Metabolomics	XXL.VLDL.P	blood	18960	1.67E-08	-0.47949	2.35E-06	0.000241	0.970368	20
rs7970695	12:121423376	rs7970695	12:121423376	G/A	1	PGP112	10172	1.15E-36	Metabolomics	XS.VLDL.L	blood	19273	0.000062	-0.23187	0.000109	0.006499	0.969718	20
rs7970695	12:121423376	rs7970695	12:121423376	G/A	1	PGP112	10172	1.15E-36	Metabolomics	XS.VLDL.P	blood	19273	9.98E-05	-0.22546	0.000162	0.009091	0.968815	20
rs1260326	2:27598097	rs4665972	2:27598097	C/T	0.937962	PGP102	10172	2.33E-24	Metabolomics	S.VLDL.FC	blood	21559	1.39E-14	0.544178	6e-10	1.98E-07	0.968769	20
rs1260326	2:27598097	rs4665972	2:27598097	C/T	0.937962	PGP102	10172	2.33E-24	Metabolomics	M.LDL.CE	blood	19273	3.23E-05	0.305739	9.45E-05	0.005718	0.968547	20
rs1260326	2:27598097	rs4665972	2:27598097	C/T	0.937962	PGP102	10172	2.33E-24	Metabolomics	S.VLDL.C	blood	21557	1.21E-10	0.455356	4.05E-08	7.79E-06	0.968156	20
rs1260326	2:27598097	rs4665972	2:27598097	C/T	0.937962	PGP102	10172	2.33E-24	Metabolomics	Serum.C	blood	21491	8.05E-09	0.407932	4.25E-07	5.51E-05	0.968142	20
rs1260326	2:27598097	rs4665972	2:27598097	C/T	0.937962	PGP102	10172	2.33E-24	Metabolomics	S.LDL.C	blood	21556	1.49E-07	0.371666	2.36E-06	0.000242	0.967427	20
rs8022053	14:65867947	rs2149839	14:65983448	G/A	0.987597	PGP111	10172	4.1E-185	UKB_GeneAtlas_v2	ICD10_E10		452264	0.000941	-0.01725	0.001015	0.039953	0.967165	20
rs28601761	8:126500031	rs28601761	8:126500031	G/C	1	PGP112	10172	3.55E-17	UKB_GeneAtlas_v2	ICD10_B34		452264	0.000177	-0.06409	0.000614	0.026453	0.967034	20
rs1260326	2:27598097	rs4665972	2:27598097	C/T	0.937962	PGP102	10172	2.33E-24	Metabolomics	S.VLDL.P	blood	19273	4.2E-16	0.595671	1.44E-10	5.86E-08	0.966893	20
rs1260326	2:27598097	rs4665972	2:27598097	C/T	0.937962	PGP102	10172	2.33E-24	Metabolomics	M.LDL.C	blood	21559	0.000554	0.239842	0.000906	0.036171	0.965125	20
rs1260326	2:27598097	rs4665972	2:27598097	C/T	0.937962	PGP102	10172	2.33E-24	Metabolomics	S.VLDL.PL	blood	21551	3.43E-16	0.577087	1.39E-10	5.72E-08	0.964823	20
rs7970695	12:121423376	rs7970695	12:121423376	G/A	1	PGP112	10172	1.15E-36	Metabolomics	IDL.TG	blood	19273	3.08E-05	-0.24413	6.04E-05	0.003918	0.964237	20
rs1260326	2:27598097	rs4665972	2:27598097	C/T	0.937962	PGP102	10172	2.33E-24	Metabolomics	MUFA	blood	13535	2.66E-17	0.734598	5.95E-11	2.9E-08	0.963166	20
rs28601761	8:126500031	rs28601761	8:126500031	G/C	1	PGP112	10172	3.55E-17	UKB_GeneAtlas_v2	BC:M_corpuscular_haemoglobin		452264	3.51E-25	-0.17647	6.19E-11	2.96E-08	0.959533	20
rs28601761	8:126500031	rs28601761	8:126500031	G/C	1	PGP112	10172	3.55E-17	Metabolomics	L.VLDL.FC	blood	21238	3.51E-25	-0.24212	6.19E-11	2.96E-08	0.959533	20
rs4841133	8:9183664	rs4240624	8:9184231	G/A	1	PGP28	10172	1.44E-08	GLGC	LDL.C	blood	188577	1.46E-26	0.427692	5.56E-07	6.95E-05	0.956706	9
rs1260326	2:27598097	rs4665972	2:27598097	C/T	0.937962	PGP102	10172	2.33E-24	Metabolomics	M.VLDL.P	blood	19273	3.09E-17	0.61835	5.62E-11	2.86E-08	0.956665	20
rs3774964	4:103519487	rs2125213	4:103411099	G/A	0.851177	PGP70	10172	1.04E-13	UKB_NealeLab	Snoring		314449	0.000266	-0.08589	0.00106	0.04113	0.952109	20
rs1260326	2:27598097	rs4665972	2:27598097	C/T	0.937962	PGP102	10172	2.33E-24	UKB_GeneAtlas_v2	Immune:monocyte_pct		452264	8.89E-79	-0.27576	3.42E-19	7.66E-15	0.951908	20
rs1260326	2:27598097	rs4665972	2:27598097	C/T	0.937962	PGP102	10172	2.33E-24	Metabolomics	XS.VLDL.TG	blood	19273	4.69E-12	0.507993	7.47E-09	1.91E-06	0.951609	20
rs1260326	2:27598097	rs4665972	2:27598097	C/T	0.937962	PGP102	10172	2.33E-24	UKB_GeneAtlas_v2	Skin_colour		452264	1.38E-13	-0.10772	2.15E-09	6.17E-07	0.950651	20
rs28601761	8:126500031	rs28601761	8:126500031	G/C	1	PGP112	10172	3.55E-17	Metabolomics	TotPG	blood	13519	3.29E-06	-0.46497	4.27E-05	0.002895	0.948405	20
rs1260326	2:27598097	rs4665972	2:27598097	C/T	0.937962	PGP102	10172	2.33E-24	others	HbA1c_Magic		146806	0.00027	-0.10031	0.000604	0.02622	0.944477	20
rs1260326	2:27598097	rs4665972	2:27598097	C/T	0.937962	PGP102	10172	2.33E-24	Metabolomics	M.VLDL.FC	blood	21240	4.02E-19	0.634693	1.43E-11	9.31E-09	0.941065	20
rs7970695	12:121423376	rs7970695	12:121423376	G/A	1	PGP112	10172	1.15E-36	Metabolomics	IDL.PL	blood	21559	8.35E-05	-0.22014	0.000144	0.008198	0.940905	20
rs28601761	8:126500031	rs28601761	8:126500031	G/C	1	PGP112	10172	3.55E-17	Metabolomics	XL.VLDL.L	blood	19273	1.88E-05	-0.35927	0.000121	0.007087	0.939565	20
rs1260326	2:27598097	rs4665972	2:27598097	C/T	0.937962	PGP102	10172	2.33E-24	Metabolomics	M.VLDL.PL	blood	21240	1.08E-18	0.62774	1.97E-11	1.19E-08	0.939562	20
rs7804185	7:50353144	rs7804185	7:50353144	T/C	1	PGP60	10172	2.35E-54	UKB_NealeLab	Freq_of_light_DIY_in_l4w		169623	0.00064	-0.0546	0.000854	0.034472	0.938542	20
rs1260326	2:27598097	rs4665972	2:27598097	C/T	0.937962	PGP102	10172	2.33E-24	Metabolomics	Tot.FA	blood	13505	5.46E-16	0.701391	2.07E-10	8.19E-08	0.936984	20
rs7970695	12:121423376	rs7970695	12:121423376	G/A	1	PGP112	10172	1.15E-36	Metabolomics	XS.VLDL.PL	blood	19273	1.31E-05	-0.25206	3.02E-05	0.002166	0.936534	20
rs34166762	7:73018524	rs35732917	7:73013269	T/C	0.990004	PGP22	10172	1.07E-13	UKB_GeneAtlas_v2	BC:M_corpuscular_V		452264	8.36E-09	-0.1164	5.28E-06	0.000492	0.935402	20
rs34166762	7:73018524	rs35732917	7:73013269	T/C	0.990004	PGP22	10172	1.07E-13	UKB_NealeLab	ICD10_I86		337199	8.36E-09	-17.3483	5.28E-06	0.000492	0.935402	20
rs28601761	8:126500031	rs28601761	8:126500031	G/C	1	PGP112	10172	3.55E-17	Metabolomics	Tot.FA	blood	13505	6.36E-07	-0.50282	1.7E-05	0.001348	0.932706	20
rs28601761	8:126500031	rs28601761	8:126500031	G/C	1	PGP112	10172	3.55E-17	Metabolomics	FAw79S	blood	13506	6.15E-06	-0.45742	6.24E-05	0.004013	0.928036	20
rs1260326	2:27598097	rs4665972	2:27598097	C/T	0.937962	PGP102	10172	2.33E-24	Metabolomics	ApoB	blood	20690	4.07E-09	0.42567	2.57E-07	3.6E-05	0.927886	20
rs3774964	4:103519487	rs2125213	4:103411099	G/A	0.851177	PGP70	10172	1.04E-13	UKB_NealeLab	Birth_weight		193063	1.25E-06	-0.14578	4.9E-05	0.003254	0.927144	20
rs1260326	2:27598097	rs4665972	2:27598097	C/T	0.937962	PGP102	10172	2.33E-24	Metabolomics	M.VLDL.CE	blood	19273	5.14E-14	0.545617	1.01E-09	3.09E-07	0.926541	20
rs174528	11:61543499	rs174528	11:61543499	T/C	1	PGP19	10172	7.06E-05	Metabolomics	XL.HDL.FC	blood	21542	1.46E-17	1.445816	0.000313	0.015476	0.926376	3
rs1260326	2:27598097	rs4665972	2:27598097	C/T	0.937962	PGP102	10172	2.33E-24	Metabolomics	M.VLDL.L	blood	19273	1.31E-16	0.603517	1.02E-10	4.42E-08	0.92243	20
rs174528	11:61543499	rs174528	11:61543499	T/C	1	PGP19	10172	7.06E-05	Metabolomics	LA	blood	13527	6.52E-31	-2.49478	0.000169	0.009303	0.92114	3
rs28601761	8:126500031	rs28601761	8:126500031	G/C	1	PGP112	10172	3.55E-17	Metabolomics	ApoB	blood	20690	4.36E-11	-0.54429	1.59E-07	2.37E-05	0.91949	20
rs1260326	2:27598097	rs4665972	2:27598097	C/T	0.937962	PGP102	10172	2.33E-24	UKB_GeneAtlas_v2	Immune:neutrophill_count		452264	8.72E-51	0.219221	3.64E-17	1.25E-13	0.919279	20
rs28601761	8:126500031	rs28601761	8:126500031	G/C	1	PGP112	10172	3.55E-17	Metabolomics	MUFA	blood	13535	1.15E-05	-0.44457	8.83E-05	0.005411	0.918045	20
rs1260326	2:27598097	rs4665972	2:27598097	C/T	0.937962	PGP102	10172	2.33E-24	Metabolomics	L.LDL.CE	blood	19273	0.000166	0.274086	0.000337	0.016465	0.917919	20
rs1260326	2:27598097	rs4665972	2:27598097	C/T	0.937962	PGP102	10172	2.33E-24	Metabolomics	Serum.TG	blood	21545	1.21E-21	0.674805	2.36E-12	1.85E-09	0.915046	20
rs111711955	11:134264529	rs111711955	11:134264529	G/A	1	PGP33	10172	2.37E-71	UKB_GeneAtlas_v2	Immune:lymphocte_count		452264	8.19E-05	-0.03177	0.00012	0.00705	0.914292	20
rs174528	11:61543499	rs174528	11:61543499	T/C	1	PGP19	10172	7.06E-05	Metabolomics	VLDL.D	blood	19273	5.93E-14	-0.23728	0.000443	0.020508	0.912209	3
rs174528	11:61543499	rs174528	11:61543499	T/C	1	PGP19	10172	7.06E-05	UKB_GeneAtlas_v2	BC:M_corpuscular_haemoglobin_concentration		452264	5.93E-14	-0.27778	0.000443	0.020508	0.912209	3
rs28601761	8:126500031	rs28601761	8:126500031	G/C	1	PGP112	10172	3.55E-17	UKB_GeneAtlas_v2	ICD10_I20-I25		452264	1.17E-08	-0.09748	2.31E-06	0.000239	0.906541	20
rs174528	11:61543499	rs174528	11:61543499	T/C	1	PGP19	10172	7.06E-05	Metabolomics	XL.HDL.L	blood	19273	2.54E-18	1.577712	0.000295	0.014709	0.905919	3
rs174528	11:61543499	rs174528	11:61543499	T/C	1	PGP19	10172	7.06E-05	Metabolomics	XL.HDL.PL	blood	19273	1.36E-18	1.596578	0.000287	0.014423	0.905872	3
rs174528	11:61543499	rs174528	11:61543499	T/C	1	PGP19	10172	7.06E-05	Metabolomics	HDL.D	blood	19273	6.21E-20	1.65949	0.000262	0.013507	0.903371	3
rs1260326	2:27598097	rs4665972	2:27598097	C/T	0.937962	PGP102	10172	2.33E-24	Metabolomics	XS.VLDL.P	blood	19273	3.07E-07	0.371939	3.65E-06	0.000354	0.899917	20
rs1260326	2:27598097	rs4665972	2:27598097	C/T	0.937962	PGP102	10172	2.33E-24	UKB_GeneAtlas_v2	Nutrition:oily_fish		452264	3.39E-05	0.060603	0.000123	0.007187	0.899819	20
rs4841133	8:9183664	rs2126263	8:9181611	G/A	0.947716	PGP28	10172	3.52E-09	Metabolomics	Cit	blood	24770	1.74E-05	0.432164	0.00051	0.022874	0.898615	17
rs2659007	17:79217478	rs2659007	17:79217478	G/A	1	PGP63	10172	2.53E-11	UKB_NealeLab	Menarche		176008	3.73E-07	-0.18137	5.28E-05	0.003472	0.896204	20
rs7970695	12:121423376	rs7970695	12:121423376	G/A	1	PGP112	10172	1.15E-36	Metabolomics	IDL.FC	blood	21559	9.85E-05	-0.21787	0.000166	0.00917	0.895134	20
rs1260326	2:27598097	rs4665972	2:27598097	C/T	0.937962	PGP102	10172	2.33E-24	Metabolomics	L.VLDL.P	blood	18960	1.42E-17	0.631437	4.07E-11	2.22E-08	0.893729	20
rs1260326	2:27598097	rs4665972	2:27598097	C/T	0.937962	PGP102	10172	2.33E-24	Metabolomics	S.HDL.TG	blood	21558	3.3E-09	0.419198	2.49E-07	3.51E-05	0.893524	20
rs28601761	8:126500031	rs28601761	8:126500031	G/C	1	PGP112	10172	3.55E-17	Metabolomics	FAw6	blood	13506	9.64E-06	-0.44665	8.66E-05	0.005326	0.891939	20
rs1260326	2:27598097	rs4665972	2:27598097	C/T	0.937962	PGP102	10172	2.33E-24	Metabolomics	S.VLDL.TG	blood	21558	9.55E-19	0.625066	1.75E-11	1.12E-08	0.891223	20
rs1260326	2:27598097	rs4665972	2:27598097	C/T	0.937962	PGP102	10172	2.33E-24	Metabolomics	M.VLDL.C	blood	21551	2.61E-17	0.597018	5.83E-11	2.87E-08	0.890907	20
rs7970695	12:121423376	rs7970695	12:121423376	G/A	1	PGP112	10172	1.15E-36	Metabolomics	Cit	blood	24770	3.54E-06	-0.23944	1.33E-05	0.001093	0.8892	20
rs1260326	2:27598097	rs4665972	2:27598097	C/T	0.937962	PGP102	10172	2.33E-24	Metabolomics	XXL.VLDL.TG	blood	21540	7.33E-18	0.604066	4.26E-11	2.27E-08	0.888197	20
rs1260326	2:27598097	rs4665972	2:27598097	C/T	0.937962	PGP102	10172	2.33E-24	Metabolomics	L.LDL.L	blood	19273	0.000127	0.281882	0.000274	0.013892	0.886172	20
rs4841133	8:9183664	rs2126263	8:9181611	G/A	0.947716	PGP28	10172	3.52E-09	UKB_GeneAtlas_v2	Nutrition:tea		452264	5.22E-06	-0.11251	0.00031	0.015333	0.882492	17
rs7970695	12:121423376	rs7970695	12:121423376	G/A	1	PGP112	10172	1.15E-36	UKB_GeneAtlas_v2	ICD10_K81		452264	0.000502	0.041488	0.000794	0.0326	0.881806	20
rs1260326	2:27598097	rs4665972	2:27598097	C/T	0.937962	PGP102	10172	2.33E-24	Metabolomics	L.LDL.P	blood	19273	5.99E-05	0.295111	0.000153	0.008631	0.881393	20
rs174528	11:61543499	rs174528	11:61543499	T/C	1	PGP19	10172	7.06E-05	Metabolomics	XL.HDL.P	blood	19273	3.95E-15	1.411658	0.000381	0.018233	0.872318	3
rs28601761	8:126500031	rs28601761	8:126500031	G/C	1	PGP112	10172	3.55E-17	Metabolomics	M.VLDL.CE	blood	19273	1.64E-10	-0.53355	2.79E-07	3.87E-05	0.871781	20
rs4841133	8:9183664	rs2126263	8:9181611	G/A	0.947716	PGP28	10172	3.52E-09	Metabolomics	M.HDL.PL	blood	21558	1.83E-10	0.679906	1.36E-05	0.001109	0.871481	17
rs28601761	8:126500031	rs28601761	8:126500031	G/C	1	PGP112	10172	3.55E-17	Metabolomics	S.VLDL.P	blood	19273	2.18E-11	-0.5648	1.23E-07	1.93E-05	0.869745	20
rs1260326	2:27598097	rs4665972	2:27598097	C/T	0.937962	PGP102	10172	2.33E-24	Metabolomics	XXL.VLDL.P	blood	18960	9.74E-14	0.549452	1.46E-09	4.38E-07	0.86892	20
rs3774964	4:103519487	rs2125213	4:103411099	G/A	0.851177	PGP70	10172	1.04E-13	others	UC		27432	0.000337	-0.29022	0.001241	0.046768	0.865494	20
rs174528	11:61543499	rs174528	11:61543499	T/C	1	PGP19	10172	7.06E-05	Metabolomics	DB.in.FA	blood	15728	6.3E-105	4.291211	9.24E-05	0.005601	0.864945	3
rs28601761	8:126500031	rs28601761	8:126500031	G/C	1	PGP112	10172	3.55E-17	Metabolomics	XXL.VLDL.PL	blood	21542	4.44E-06	-0.36849	5.14E-05	0.003396	0.864386	20
rs28601761	8:126500031	rs28601761	8:126500031	G/C	1	PGP112	10172	3.55E-17	Metabolomics	XXL.VLDL.L	blood	18960	6.32E-07	-0.42072	1.66E-05	0.001323	0.863597	20
rs1260326	2:27598097	rs4665972	2:27598097	C/T	0.937962	PGP102	10172	2.33E-24	Metabolomics	XS.VLDL.L	blood	19273	2.33E-06	0.342864	1.45E-05	0.00118	0.860685	20
rs1260326	2:27598097	rs4665972	2:27598097	C/T	0.937962	PGP102	10172	2.33E-24	UKB_NealeLab	Pulse_rate		110153	7.28E-09	0.170809	4.9E-07	6.24E-05	0.859128	20
rs28601761	8:126500031	rs28601761	8:126500031	G/C	1	PGP112	10172	3.55E-17	Metabolomics	XS.VLDL.TG	blood	19273	6.26E-15	-0.65932	7.92E-09	1.99E-06	0.857547	20
rs174528	11:61543499	rs174528	11:61543499	T/C	1	PGP19	10172	7.06E-05	Metabolomics	L.HDL.PL	blood	19273	1.24E-15	1.459995	0.000358	0.01727	0.856326	3
rs1260326	2:27598097	rs4665972	2:27598097	C/T	0.937962	PGP102	10172	2.33E-24	Metabolomics	IDL.TG	blood	19273	3.56E-06	0.34049	1.95E-05	0.001505	0.852902	20
rs174528	11:61543499	rs174528	11:61543499	T/C	1	PGP19	10172	7.06E-05	Metabolomics	Bis.DB.ratio	blood	13524	9.3E-207	6.427417	8.08E-05	0.005048	0.849342	3
rs174528	11:61543499	rs174528	11:61543499	T/C	1	PGP19	10172	7.06E-05	Metabolomics	L.HDL.P	blood	19273	9.64E-17	1.515364	0.000326	0.015981	0.84848	3
rs174528	11:61543499	rs174528	11:61543499	T/C	1	PGP19	10172	7.06E-05	Metabolomics	Bis.FA.ratio	blood	13171	2.3E-171	5.937427	8.31E-05	0.005164	0.847106	3
rs28601761	8:126500031	rs28601761	8:126500031	G/C	1	PGP112	10172	3.55E-17	Metabolomics	S.VLDL.TG	blood	21558	1.73E-11	-0.54269	1.16E-07	1.86E-05	0.845304	20
rs1260326	2:27598097	rs4665972	2:27598097	C/T	0.937962	PGP102	10172	2.33E-24	UKB_GeneAtlas_v2	ICD10_K76		452264	0.000612	0.049977	0.001165	0.044395	0.844643	20
rs3774964	4:103519487	rs2125213	4:103411099	G/A	0.851177	PGP70	10172	1.04E-13	UKB_NealeLab	hayfever_or_allergic_rhinitis		83529	0.000384	0.161838	0.001355	0.049979	0.843032	20
rs1260326	2:27598097	rs4665972	2:27598097	C/T	0.937962	PGP102	10172	2.33E-24	Metabolomics	M.VLDL.TG	blood	21241	2.03E-17	0.602109	5.66E-11	2.85E-08	0.842085	20
rs4841133	8:9183664	rs2126263	8:9181611	G/A	0.947716	PGP28	10172	3.52E-09	UKB_GeneAtlas_v2	Nutrition:cereal		452264	1.22E-09	0.150237	2.28E-05	0.001725	0.84195	17
rs28601761	8:126500031	rs28601761	8:126500031	G/C	1	PGP112	10172	3.55E-17	Metabolomics	S.VLDL.L	blood	19273	3.68E-11	-0.55844	1.51E-07	2.27E-05	0.84134	20
rs4841133	8:9183664	rs2126263	8:9181611	G/A	0.947716	PGP28	10172	3.52E-09	Metabolomics	M.HDL.C	blood	21558	4.89E-10	0.66364	1.68E-05	0.001341	0.840894	17
rs1260326	2:27598097	rs4665972	2:27598097	C/T	0.937962	PGP102	10172	2.33E-24	Metabolomics	L.VLDL.TG	blood	21239	2.82E-17	0.599259	6.29E-11	2.96E-08	0.840746	20
rs4841133	8:9183664	rs4240624	8:9184231	G/A	1	PGP28	10172	1.44E-08	others	FG	blood	46186	7.83E-06	-0.35013	0.000412	0.019403	0.840239	12
rs34166762	7:73018524	rs35732917	7:73013269	T/C	0.990004	PGP22	10172	1.07E-13	Metabolomics	XL.HDL.PL	blood	19273	1.43E-06	-0.51832	4.77E-05	0.003187	0.839761	20
rs174528	11:61543499	rs174528	11:61543499	T/C	1	PGP19	10172	7.06E-05	Metabolomics	ApoA1	blood	20687	1e-10	1.154209	0.000688	0.029042	0.837523	3
rs28601761	8:126500031	rs28601761	8:126500031	G/C	1	PGP112	10172	3.55E-17	Metabolomics	M.VLDL.L	blood	19273	6.27E-08	-0.4551	4.44E-06	0.000421	0.833708	20
rs28601761	8:126500031	rs28601761	8:126500031	G/C	1	PGP112	10172	3.55E-17	UKB_GeneAtlas_v2	ICD10_I21		452264	0.000345	-0.06117	0.000987	0.03888	0.832112	20
rs174528	11:61543499	rs174528	11:61543499	T/C	1	PGP19	10172	7.06E-05	Metabolomics	L.HDL.L	blood	19273	2.15E-16	1.497575	0.000336	0.016417	0.830837	3
rs174528	11:61543499	rs174528	11:61543499	T/C	1	PGP19	10172	7.06E-05	Metabolomics	L.HDL.C	blood	21558	5.63E-14	1.314449	0.000429	0.019962	0.830329	3
rs28601761	8:126500031	rs28601761	8:126500031	G/C	1	PGP112	10172	3.55E-17	UKB_GeneAtlas_v2	ICD10_B25-B34		452264	0.000207	-0.06346	0.000684	0.028903	0.829781	20
rs4841133	8:9183664	rs2126263	8:9181611	G/A	0.947716	PGP28	10172	3.52E-09	Metabolomics	M.HDL.FC	blood	21559	4.11E-12	0.738693	6.4E-06	0.000576	0.828709	17
rs1260326	2:27598097	rs4665972	2:27598097	C/T	0.937962	PGP102	10172	2.33E-24	Metabolomics	XL.VLDL.L	blood	19273	1.09E-12	0.518337	4.28E-09	1.14E-06	0.828468	20
rs1260326	2:27598097	rs4665972	2:27598097	C/T	0.937962	PGP102	10172	2.33E-24	UKB_GeneAtlas_v2	High_light_scatter_reticulocyte_pct		452264	5.72E-28	0.160596	8.53E-14	1.09E-10	0.828034	20
rs174528	11:61543499	rs174528	11:61543499	T/C	1	PGP19	10172	7.06E-05	Metabolomics	CH2.DB.ratio	blood	19021	2.6E-140	-5.31024	8.63E-05	0.005323	0.826349	3
rs28601761	8:126500031	rs28601761	8:126500031	G/C	1	PGP112	10172	3.55E-17	Metabolomics	otPUFA	blood	13549	9.99E-08	-0.53834	5.98E-06	0.000545	0.826321	20
rs28601761	8:126500031	rs28601761	8:126500031	G/C	1	PGP112	10172	3.55E-17	UKB_GeneAtlas_v2	ICD10_K80		452264	0.000151	0.064791	0.000548	0.024196	0.822852	20
rs174528	11:61543499	rs174528	11:61543499	T/C	1	PGP19	10172	7.06E-05	Metabolomics	DHA	blood	13499	2.09E-23	2.160239	0.000218	0.011606	0.822121	3
rs4841133	8:9183664	rs4240624	8:9184231	G/A	1	PGP28	10172	1.44E-08	GLGC	TC	blood	188577	5.11E-39	0.497313	1.99E-07	2.86E-05	0.819315	9
rs1260326	2:27598097	rs4665972	2:27598097	C/T	0.937962	PGP102	10172	2.33E-24	UKB_GeneAtlas_v2	Nutrition:non-oily_fish		452264	7.07E-09	0.084516	4.83E-07	6.2E-05	0.818458	20
rs4841133	8:9183664	rs2126263	8:9181611	G/A	0.947716	PGP28	10172	3.52E-09	Metabolomics	L.LDL.PL	blood	21550	1.26E-06	0.519872	0.000158	0.008918	0.818054	17
rs8022053	14:65867947	rs2149839	14:65983448	G/A	0.987597	PGP111	10172	4.1E-185	UKB_GeneAtlas_v2	BC:haemoglobin_concentration		452264	6.53E-09	0.030125	1.27E-08	2.96E-06	0.817597	20
rs174528	11:61543499	rs174528	11:61543499	T/C	1	PGP19	10172	7.06E-05	Metabolomics	Est.C	blood	13497	5.37E-08	1.181714	0.001286	0.048139	0.817118	3
rs1260326	2:27598097	rs4665972	2:27598097	C/T	0.937962	PGP102	10172	2.33E-24	UKB_NealeLab	Hand_grip_strength_right		335842	0.000619	-0.05814	0.001175	0.044658	0.815697	20
rs28601761	8:126500031	rs28601761	8:126500031	G/C	1	PGP112	10172	3.55E-17	Metabolomics	M.VLDL.P	blood	19273	1.13E-07	-0.44793	5.78E-06	0.000529	0.812484	20
rs4841133	8:9183664	rs2126263	8:9181611	G/A	0.947716	PGP28	10172	3.52E-09	Metabolomics	IDL.PL	blood	21559	4.14E-05	0.439658	0.000682	0.02886	0.809361	17
rs1260326	2:27598097	rs4665972	2:27598097	C/T	0.937962	PGP102	10172	2.33E-24	Metabolomics	FAw3	blood	13544	1.21E-11	0.588488	1.42E-08	3.3E-06	0.807753	20
rs174528	11:61543499	rs174528	11:61543499	T/C	1	PGP19	10172	7.06E-05	Metabolomics	CH2.in.FA	blood	13532	1.7E-84	-3.65402	9.85E-05	0.005923	0.802728	3
rs28601761	8:126500031	rs28601761	8:126500031	G/C	1	PGP112	10172	3.55E-17	Metabolomics	Serum.TG	blood	21545	1.01E-11	-0.54809	9.76E-08	1.6E-05	0.801678	20
rs1260326	2:27598097	rs4665972	2:27598097	C/T	0.937962	PGP102	10172	2.33E-24	Metabolomics	XL.VLDL.P	blood	18960	1.7E-14	0.557599	7.21E-10	2.36E-07	0.801582	20
rs1260326	2:27598097	rs4665972	2:27598097	C/T	0.937962	PGP102	10172	2.33E-24	Metabolomics	XL.VLDL.PL	blood	21237	1.52E-15	0.566641	2.68E-10	1.03E-07	0.801267	20
rs8046823	16:71400131	rs17343777	16:71439172	T/A	-0.40543	PGP97	10172	2.87E-06	GLGC	LDL.C	blood	188577	4.84E-06	-0.2338	0.001075	0.041588	0.801201	3
rs78689694	11:126234820	rs7952602	11:126233669	G/C	1	PGP110	10172	7.4E-181	GLGC	TC	blood	188577	6.37E-13	-0.05823	3.03E-12	2.26E-09	0.80085	7
rs217184	16:72105965	rs217184	16:72105965	T/C	1	PGP97	10172	1.71E-28	Metabolomics	XS.VLDL.TG	blood	19273	0.000332	-0.23634	0.00054	0.023997	0.800316	20
rs8022053	14:65867947	rs2149839	14:65983448	G/A	0.987597	PGP111	10172	4.1E-185	UKB_NealeLab	Mass:Left_Leg_fat_pcg		331278	0.000708	-0.02061	0.000769	0.031822	0.800116	20
rs1260326	2:27598097	rs4665972	2:27598097	C/T	0.937962	PGP102	10172	2.33E-24	Metabolomics	XL.VLDL.TG	blood	21548	1.92E-16	0.578015	1.27E-10	5.35E-08	0.794038	20
rs174528	11:61543499	rs174528	11:61543499	T/C	1	PGP19	10172	7.06E-05	others	FG		200622	1.36E-19	0.527135	0.000273	0.013899	0.793519	3
rs1260326	2:27598097	rs4665972	2:27598097	C/T	0.937962	PGP102	10172	2.33E-24	UKB_GeneAtlas_v2	ICD10_M05-M14		452264	0.000248	0.053487	0.000564	0.024813	0.792967	20
rs4821898	22:39838352	rs4821898	22:39838352	T/C	1	PGP63	10172	1.88E-44	UKB_NealeLab	Fluid_intelligence_score		108818	3.66E-08	-0.12362	2.99E-07	4.11E-05	0.792454	20
rs4841133	8:9183664	rs2126263	8:9181611	G/A	0.947716	PGP28	10172	3.52E-09	Metabolomics	M.HDL.P	blood	19273	1.42E-08	0.613686	3.97E-05	0.002747	0.791688	17
rs4841133	8:9183664	rs2126263	8:9181611	G/A	0.947716	PGP28	10172	3.52E-09	Metabolomics	M.HDL.L	blood	19273	4.33E-09	0.641805	2.88E-05	0.002082	0.789688	17
rs174528	11:61543499	rs174528	11:61543499	T/C	1	PGP19	10172	7.06E-05	Metabolomics	otPUFA	blood	13549	6.4E-223	6.644547	8e-05	0.005007	0.787047	3
rs174528	11:61543499	rs174528	11:61543499	T/C	1	PGP19	10172	7.06E-05	UKB_GeneAtlas_v2	BC:haemoglobin_concentration		452264	2.05E-40	-0.49136	0.00014	0.007996	0.784674	3
rs1260326	2:27598097	rs4665972	2:27598097	C/T	0.937962	PGP102	10172	2.33E-24	Metabolomics	otPUFA	blood	13549	6.57E-08	0.468693	1.58E-06	0.000176	0.782832	20
rs28601761	8:126500031	rs28601761	8:126500031	G/C	1	PGP112	10172	3.55E-17	Metabolomics	S.VLDL.PL	blood	21551	9.36E-12	-0.54985	9.25E-08	1.54E-05	0.775493	20
rs4841133	8:9183664	rs2126263	8:9181611	G/A	0.947716	PGP28	10172	3.52E-09	Metabolomics	M.HDL.CE	blood	19273	1.56E-08	0.618481	4.03E-05	0.00278	0.775366	17
rs1260326	2:27598097	rs4665972	2:27598097	C/T	0.937962	PGP102	10172	2.33E-24	Metabolomics	XXL.VLDL.PL	blood	21542	1.29E-13	0.52114	1.81E-09	5.29E-07	0.775346	20
rs28601761	8:126500031	rs28601761	8:126500031	G/C	1	PGP112	10172	3.55E-17	UKB_NealeLab	BMI		336107	1.97E-07	0.102963	9.56E-06	0.00082	0.7746	20
rs7970695	12:121423376	rs7970695	12:121423376	G/A	1	PGP112	10172	1.15E-36	UKB_GeneAtlas_v2	Nutrition:tea		452264	0.000672	-0.0405	0.001023	0.040112	0.77378	20
rs4841133	8:9183664	rs2126263	8:9181611	G/A	0.947716	PGP28	10172	3.52E-09	Metabolomics	IDL.FC	blood	21559	7.14E-06	0.481454	0.000314	0.015475	0.772423	17
rs174528	11:61543499	rs174528	11:61543499	T/C	1	PGP19	10172	7.06E-05	UKB_GeneAtlas_v2	High_light_scatter_reticulocyte_count		452264	3.59E-10	-0.23154	0.000788	0.032417	0.772164	3
rs34166762	7:73018524	rs35732917	7:73013269	T/C	0.990004	PGP22	10172	1.07E-13	UKB_GeneAtlas_v2	Nutrition:processed_meat		452264	0.000131	0.077433	0.000671	0.02851	0.771797	20
rs34166762	7:73018524	rs35732917	7:73013269	T/C	0.990004	PGP22	10172	1.07E-13	Metabolomics	L.HDL.P	blood	19273	1.49E-06	-0.52011	4.58E-05	0.003079	0.77042	20
rs174528	11:61543499	rs174528	11:61543499	T/C	1	PGP19	10172	7.06E-05	Metabolomics	L.HDL.CE	blood	19273	1.85E-14	1.397511	0.000405	0.019204	0.769844	3
rs28601761	8:126500031	rs28601761	8:126500031	G/C	1	PGP112	10172	3.55E-17	Metabolomics	FAw3	blood	13544	1.63E-06	-0.4852	2.8E-05	0.002042	0.769021	20
rs3774964	4:103519487	rs2125213	4:103411099	G/A	0.851177	PGP70	10172	1.04E-13	UKB_GeneAtlas_v2	Immune:basophill_count		452264	4.64E-09	0.115155	4.18E-06	0.000397	0.767897	20
rs28601761	8:126500031	rs28601761	8:126500031	G/C	1	PGP112	10172	3.55E-17	UKB_NealeLab	SR_CC:cin/pre-cancer_cells_cervix		337159	5.82E-16	1.170611	5.31E-09	1.38E-06	0.763149	20
rs34166762	7:73018524	rs35732917	7:73013269	T/C	0.990004	PGP22	10172	1.07E-13	Metabolomics	LDL.D	blood	19273	1.45E-05	-0.46614	0.000166	0.009164	0.763068	20
rs34166762	7:73018524	rs35732917	7:73013269	T/C	0.990004	PGP22	10172	1.07E-13	Metabolomics	XL.HDL.L	blood	19273	0.000317	-0.38566	0.001146	0.043895	0.76162	20
rs4841133	8:9183664	rs2126263	8:9181611	G/A	0.947716	PGP28	10172	3.52E-09	Metabolomics	Free.C	blood	13497	2.64E-06	0.596498	0.000221	0.011657	0.759005	17
rs4841133	8:9183664	rs2126263	8:9181611	G/A	0.947716	PGP28	10172	3.52E-09	Metabolomics	L.LDL.FC	blood	21555	2.33E-07	0.555048	8.73E-05	0.005364	0.758452	17
rs4841133	8:9183664	rs2126263	8:9181611	G/A	0.947716	PGP28	10172	3.52E-09	Metabolomics	S.HDL.L	blood	19273	3.72E-06	0.504481	0.000256	0.013273	0.758265	17
rs34166762	7:73018524	rs35732917	7:73013269	T/C	0.990004	PGP22	10172	1.07E-13	Metabolomics	L.HDL.L	blood	19273	2.24E-06	-0.51111	5.67E-05	0.003706	0.758178	20
rs34166762	7:73018524	rs35732917	7:73013269	T/C	0.990004	PGP22	10172	1.07E-13	Metabolomics	L.HDL.PL	blood	19273	4.33E-07	-0.54641	2.46E-05	0.001831	0.758061	20
rs34166762	7:73018524	rs35732917	7:73013269	T/C	0.990004	PGP22	10172	1.07E-13	Metabolomics	HDL.D	blood	19273	1.28E-07	-0.5684	1.48E-05	0.0012	0.756463	20
rs28601761	8:126500031	rs28601761	8:126500031	G/C	1	PGP112	10172	3.55E-17	Metabolomics	M.LDL.PL	blood	21558	1.54E-09	-0.48857	6.94E-07	8.54E-05	0.755683	20
rs1260326	2:27598097	rs4665972	2:27598097	C/T	0.937962	PGP102	10172	2.33E-24	Metabolomics	XXL.VLDL.L	blood	18960	1.52E-10	0.469702	5.2E-08	9.55E-06	0.754999	20
rs4543384	6:139629524	rs4543384	6:139629524	T/C	1	PGP63	10172	2.69E-19	UKB_GeneAtlas_v2	ICD10_K80		452264	0.000469	0.056843	0.001117	0.043029	0.754282	10
rs111711955	11:134264529	rs111711955	11:134264529	G/A	1	PGP33	10172	2.37E-71	UKB_NealeLab	ICD10_I86		337199	0.000241	4.412231	0.000323	0.015853	0.753086	20
rs111711955	11:134264529	rs111711955	11:134264529	G/A	1	PGP33	10172	2.37E-71	UKB_GeneAtlas_v2	BC:M_corpuscular_V		452264	0.000241	0.029604	0.000323	0.015853	0.753086	20
rs34166762	7:73018524	rs35732917	7:73013269	T/C	0.990004	PGP22	10172	1.07E-13	Metabolomics	XL.HDL.P	blood	19273	2.47E-05	-0.44901	0.000222	0.011683	0.752672	20
rs28601761	8:126500031	rs28601761	8:126500031	G/C	1	PGP112	10172	3.55E-17	Metabolomics	XL.VLDL.PL	blood	21237	1.68E-05	-0.3487	0.000113	0.006671	0.749959	20
rs1260326	2:27598097	rs4665972	2:27598097	C/T	0.937962	PGP102	10172	2.33E-24	UKB_GeneAtlas_v2	Reticulocyte_pct		452264	2.86E-27	0.158255	1.21E-13	1.49E-10	0.748569	20
rs1260326	2:27598097	rs4665972	2:27598097	C/T	0.937962	PGP102	10172	2.33E-24	Metabolomics	Gly	blood	18734	2.86E-27	0.072764	1.21E-13	1.49E-10	0.748569	20
rs174528	11:61543499	rs174528	11:61543499	T/C	1	PGP19	10172	7.06E-05	UKB_NealeLab	SR_CC:squamous_cell_carcinoma		337159	1.05E-23	-25.8012	0.00022	0.011622	0.746542	3
rs174528	11:61543499	rs174528	11:61543499	T/C	1	PGP19	10172	7.06E-05	UKB_GeneAtlas_v2	BC:haematocrit_percentage		452264	1.05E-23	-0.37061	0.00022	0.011622	0.746542	3
rs1260326	2:27598097	rs4665972	2:27598097	C/T	0.937962	PGP102	10172	2.33E-24	Metabolomics	TotPG	blood	13519	1.4E-07	0.451699	2.59E-06	0.000261	0.745465	20
rs4841133	8:9183664	rs2126263	8:9181611	G/A	0.947716	PGP28	10172	3.52E-09	UKB_GeneAtlas_v2	ICD10_E78		452264	6.78E-07	0.12279	0.000144	0.008177	0.74525	17
rs28601761	8:126500031	rs28601761	8:126500031	G/C	1	PGP112	10172	3.55E-17	UKB_NealeLab	ICD10_I86		337199	2.35E-07	-13.1197	1.05E-05	0.000892	0.745062	20
rs28601761	8:126500031	rs28601761	8:126500031	G/C	1	PGP112	10172	3.55E-17	UKB_GeneAtlas_v2	BC:M_corpuscular_V		452264	2.35E-07	-0.08803	1.05E-05	0.000892	0.745062	20
rs1260326	2:27598097	rs4665972	2:27598097	C/T	0.937962	PGP102	10172	2.33E-24	Metabolomics	Ile	blood	24776	1.81E-16	0.527699	1.32E-10	5.53E-08	0.743893	20
rs28601761	8:126500031	rs28601761	8:126500031	G/C	1	PGP112	10172	3.55E-17	Metabolomics	VLDL.D	blood	19273	9.46E-29	-0.16266	1.85E-11	1.16E-08	0.740623	20
rs28601761	8:126500031	rs28601761	8:126500031	G/C	1	PGP112	10172	3.55E-17	UKB_GeneAtlas_v2	BC:M_corpuscular_haemoglobin_concentration		452264	9.46E-29	-0.19042	1.85E-11	1.16E-08	0.740623	20
rs28601761	8:126500031	rs28601761	8:126500031	G/C	1	PGP112	10172	3.55E-17	UKB_GeneAtlas_v2	ICD10_I25		452264	1.03E-11	-0.11625	1.2E-07	1.9E-05	0.73911	20
rs4841133	8:9183664	rs2126263	8:9181611	G/A	0.947716	PGP28	10172	3.52E-09	Metabolomics	L.LDL.C	blood	21552	1.85E-06	0.511828	0.000181	0.009792	0.734284	17
rs174528	11:61543499	rs174528	11:61543499	T/C	1	PGP19	10172	7.06E-05	Metabolomics	FAw3	blood	13544	3.42E-33	2.586785	0.00016	0.008965	0.734103	3
rs4841133	8:9183664	rs2126263	8:9181611	G/A	0.947716	PGP28	10172	3.52E-09	others	FG		200622	4.65E-23	-0.35592	3.98E-07	5.24E-05	0.732306	17
rs28601761	8:126500031	rs28601761	8:126500031	G/C	1	PGP112	10172	3.55E-17	Metabolomics	S.VLDL.C	blood	21557	2.26E-09	-0.48197	8.92E-07	0.000106	0.729647	20
rs4841133	8:9183664	rs4240624	8:9184231	G/A	1	PGP28	10172	1.44E-08	GLGC	HDL.C	blood	188577	3.62E-45	0.553231	1.44E-07	2.2E-05	0.729512	9
rs36020612	11:123344435	rs35923643	11:123355391	G/A	0.982134	PGP44	10172	5.4E-16	UKB_NealeLab	ICD10_H05		337199	8.34E-09	-44.3742	2.66E-06	0.000268	0.727185	20
rs36020612	11:123344435	rs35923643	11:123355391	G/A	0.982134	PGP44	10172	5.4E-16	UKB_GeneAtlas_v2	Immune:neutrophill_pct		452264	8.34E-09	-0.1058	2.66E-06	0.000268	0.727185	20
rs2186369	22:24170996	rs2186369	22:24170996	T/G	1	PGP63	10172	8.33E-48	UKB_NealeLab	Feelings:Nervous		328725	0.00065	0.041143	0.000901	0.036005	0.725027	20
rs28601761	8:126500031	rs28601761	8:126500031	G/C	1	PGP112	10172	3.55E-17	Metabolomics	L.VLDL.P	blood	18960	6.87E-07	-0.4232	1.5E-05	0.001211	0.721853	20
rs28601761	8:126500031	rs28601761	8:126500031	G/C	1	PGP112	10172	3.55E-17	Metabolomics	M.LDL.C	blood	21559	4.75E-08	-0.43219	3.56E-06	0.000347	0.719889	20
rs7781265	7:150950940	rs7781265	7:150950940	G/A	1	PGP74	10172	3.84E-24	UKB_NealeLab	ICD10_L28		337199	0.000514	8939-02-01	0.001017	0.039957	0.718624	15
rs1260326	2:27598097	rs4665972	2:27598097	C/T	0.937962	PGP102	10172	2.33E-24	Metabolomics	CH2.DB.ratio	blood	19021	3.86E-05	0.355858	0.000129	0.007437	0.715102	20
rs217184	16:72105965	rs217184	16:72105965	T/C	1	PGP97	10172	1.71E-28	Metabolomics	S.HDL.TG	blood	21558	0.000326	-0.22694	0.000556	0.024466	0.704831	20
rs1260326	2:27598097	rs4665972	2:27598097	C/T	0.937962	PGP102	10172	2.33E-24	Metabolomics	M.HDL.L	blood	19273	0.000189	0.272154	0.000411	0.019397	0.703175	20
rs8022053	14:65867947	rs2149839	14:65983448	G/A	0.987597	PGP111	10172	4.1E-185	UKB_NealeLab	SR_CC:squamous_cell_carcinoma		337159	2.36E-08	2.017375	4.18E-08	7.95E-06	0.703136	20
rs8022053	14:65867947	rs2149839	14:65983448	G/A	0.987597	PGP111	10172	4.1E-185	UKB_GeneAtlas_v2	BC:haematocrit_percentage		452264	2.36E-08	0.028978	4.18E-08	7.95E-06	0.703136	20
rs1260326	2:27598097	rs4665972	2:27598097	C/T	0.937962	PGP102	10172	2.33E-24	UKB_GeneAtlas_v2	Sitting_height		452264	9.95E-38	-0.18872	1.47E-15	3.47E-12	0.702326	20
rs3774964	4:103519487	rs2125213	4:103411099	G/A	0.851177	PGP70	10172	1.04E-13	UKB_GeneAtlas_v2	Sitting_height		452264	1.32E-05	-0.0857	0.00017	0.009345	0.701355	20
rs28601761	8:126500031	rs28601761	8:126500031	G/C	1	PGP112	10172	3.55E-17	Metabolomics	M.VLDL.C	blood	21551	3.62E-10	-0.50472	4.13E-07	5.39E-05	0.701077	20
rs1260326	2:27598097	rs4665972	2:27598097	C/T	0.937962	PGP102	10172	2.33E-24	Metabolomics	M.HDL.P	blood	19273	2.98E-05	0.301244	9.95E-05	0.00596	0.699254	20
rs4841133	8:9183664	rs2126263	8:9181611	G/A	0.947716	PGP28	10172	3.52E-09	UKB_GeneAtlas_v2	ICD10_E70-E90		452264	2.88E-05	0.103401	0.000641	0.027416	0.697904	17
rs34166762	7:73018524	rs35732917	7:73013269	T/C	0.990004	PGP22	10172	1.07E-13	Metabolomics	L.HDL.CE	blood	19273	0.00004	-0.44401	0.000285	0.014347	0.697768	20
rs28601761	8:126500031	rs28601761	8:126500031	G/C	1	PGP112	10172	3.55E-17	Metabolomics	S.HDL.TG	blood	21558	1.58E-12	-0.57063	5.02E-08	9.25E-06	0.696881	20
rs28601761	8:126500031	rs28601761	8:126500031	G/C	1	PGP112	10172	3.55E-17	Metabolomics	S.VLDL.FC	blood	21559	2.83E-11	-0.53643	1.41E-07	2.17E-05	0.695074	20
rs28601761	8:126500031	rs28601761	8:126500031	G/C	1	PGP112	10172	3.55E-17	Metabolomics	XXL.VLDL.TG	blood	21540	1.73E-05	-0.34396	0.000121	0.007105	0.695024	20
rs217184	16:72105965	rs217184	16:72105965	T/C	1	PGP97	10172	1.71E-28	Metabolomics	IDL.TG	blood	19273	4.19E-05	-0.26958	9.92E-05	0.005956	0.694849	20
rs8022053	14:65867947	rs2149839	14:65983448	G/A	0.987597	PGP111	10172	4.1E-185	UKB_NealeLab	ICD10_O41		337199	0.001084	-5.68691	0.001165	0.044366	0.693732	20
rs174528	11:61543499	rs174528	11:61543499	T/C	1	PGP19	10172	7.06E-05	UKB_NealeLab	Balding:Pattern_4		154988	1.87E-09	0.378965	0.000917	0.036492	0.691624	3
rs34166762	7:73018524	rs35732917	7:73013269	T/C	0.990004	PGP22	10172	1.07E-13	UKB_GeneAtlas_v2	Immune:lymphocte_count		452264	0.000168	0.07604	0.000788	0.032388	0.691134	20
rs28601761	8:126500031	rs28601761	8:126500031	G/C	1	PGP112	10172	3.55E-17	UKB_NealeLab	Mass:Right_Leg_fat		331293	1.82E-09	0.120417	9.85E-07	0.000116	0.688428	20
rs28601761	8:126500031	rs28601761	8:126500031	G/C	1	PGP112	10172	3.55E-17	UKB_NealeLab	Mass:Right_Arm_fat		331226	8.08E-12	0.13632	1.1E-07	1.77E-05	0.68817	20
rs1260326	2:27598097	rs4665972	2:27598097	C/T	0.937962	PGP102	10172	2.33E-24	Metabolomics	FAw6	blood	13506	2.57E-08	0.482605	9.79E-07	0.000115	0.683296	20
rs28601761	8:126500031	rs28601761	8:126500031	G/C	1	PGP112	10172	3.55E-17	Metabolomics	XL.VLDL.TG	blood	21548	4.66E-05	-0.32664	0.000224	0.011768	0.680507	20
rs1260326	2:27598097	rs4665972	2:27598097	C/T	0.937962	PGP102	10172	2.33E-24	UKB_NealeLab	ICD10_D25		337199	5.23E-05	0.068557	0.00017	0.009354	0.68018	20
rs1260326	2:27598097	rs4665972	2:27598097	C/T	0.937962	PGP102	10172	2.33E-24	Metabolomics	IDL.P	blood	19273	0.000521	0.252114	0.000871	0.035064	0.680008	20
rs4821898	22:39838352	rs4821898	22:39838352	T/C	1	PGP63	10172	1.88E-44	UKB_NealeLab	SR_CC:multiple_myeloma		337159	3.34E-05	-16.3637	6.95E-05	0.004438	0.679852	20
rs28601761	8:126500031	rs28601761	8:126500031	G/C	1	PGP112	10172	3.55E-17	UKB_NealeLab	Mass:Left_Arm_fat		331164	1.84E-11	0.134574	1.49E-07	2.26E-05	0.679468	20
rs4841133	8:9183664	rs2126263	8:9181611	G/A	0.947716	PGP28	10172	3.52E-09	UKB_GeneAtlas_v2	Immune:eosinophill_count		452264	9.78E-07	-0.12065	0.000164	0.009126	0.677758	17
rs1260326	2:27598097	rs4665972	2:27598097	C/T	0.937962	PGP102	10172	2.33E-24	others	T2D v2		898130	7.33E-21	-0.09736	5.46E-12	3.88E-09	0.67747	20
rs3774964	4:103519487	rs2125213	4:103411099	G/A	0.851177	PGP70	10172	1.04E-13	UKB_GeneAtlas_v2	Immune:basophill_pct		452264	2.87E-11	0.130726	7.12E-07	8.72E-05	0.673455	20
rs3774964	4:103519487	rs2125213	4:103411099	G/A	0.851177	PGP70	10172	1.04E-13	Metabolomics	XL.HDL.CE	blood	19273	2.87E-11	0.054398	7.12E-07	8.72E-05	0.673455	20
rs28601761	8:126500031	rs28601761	8:126500031	G/C	1	PGP112	10172	3.55E-17	UKB_NealeLab	Hip_circumference		336601	3.39E-15	0.155769	8.71E-09	2.18E-06	0.673242	20
rs1260326	2:27598097	rs4665972	2:27598097	C/T	0.937962	PGP102	10172	2.33E-24	UKB_GeneAtlas_v2	Skin_tanning		452264	3.29E-13	0.106091	3.15E-09	8.87E-07	0.671884	20
rs28601761	8:126500031	rs28601761	8:126500031	G/C	1	PGP112	10172	3.55E-17	Metabolomics	M.VLDL.PL	blood	21240	3.16E-09	-0.48032	1.07E-06	0.000122	0.670724	20
rs28601761	8:126500031	rs28601761	8:126500031	G/C	1	PGP112	10172	3.55E-17	Metabolomics	M.LDL.CE	blood	19273	1.21E-08	-0.48238	1.79E-06	0.000194	0.661314	20
rs1260326	2:27598097	rs4665972	2:27598097	C/T	0.937962	PGP102	10172	2.33E-24	Metabolomics	DB.in.FA	blood	15728	1.71E-05	-0.34608	7.4E-05	0.004694	0.658701	20
rs28601761	8:126500031	rs28601761	8:126500031	G/C	1	PGP112	10172	3.55E-17	others	HbA1c_Magic		146806	1.11E-07	0.159637	7.09E-06	0.000636	0.655395	20
rs4841133	8:9183664	rs2126263	8:9181611	G/A	0.947716	PGP28	10172	3.52E-09	Metabolomics	Est.C	blood	13497	5.05E-07	0.640112	0.00012	0.007052	0.654484	17
rs28601761	8:126500031	rs28601761	8:126500031	G/C	1	PGP112	10172	3.55E-17	Metabolomics	L.VLDL.TG	blood	21239	2.71E-05	-0.34427	0.000156	0.008798	0.652708	20
rs28601761	8:126500031	rs28601761	8:126500031	G/C	1	PGP112	10172	3.55E-17	Metabolomics	L.LDL.CE	blood	19273	3.6E-08	-0.46145	3.07E-06	0.000304	0.651436	20
rs4841133	8:9183664	rs2126263	8:9181611	G/A	0.947716	PGP28	10172	3.52E-09	Metabolomics	IDL.L	blood	19273	0.00007	0.438142	0.000862	0.034718	0.649008	17
rs28601761	8:126500031	rs28601761	8:126500031	G/C	1	PGP112	10172	3.55E-17	UKB_NealeLab	Mass:Whole_body_fat		330762	1.66E-11	0.134358	1.44E-07	2.2E-05	0.647768	20
rs28601761	8:126500031	rs28601761	8:126500031	G/C	1	PGP112	10172	3.55E-17	Metabolomics	LA	blood	13527	4.59E-05	-0.41261	0.000224	0.011752	0.647428	20
rs4841133	8:9183664	rs2126263	8:9181611	G/A	0.947716	PGP28	10172	3.52E-09	Metabolomics	AcAce	blood	19262	5.43E-08	0.594897	6.01E-05	0.003906	0.646238	17
rs111711955	11:134264529	rs111711955	11:134264529	G/A	1	PGP33	10172	2.37E-71	Metabolomics	L.VLDL.FC	blood	21238	0.000261	0.040384	0.000347	0.016809	0.642899	20
rs111711955	11:134264529	rs111711955	11:134264529	G/A	1	PGP33	10172	2.37E-71	UKB_GeneAtlas_v2	BC:M_corpuscular_haemoglobin		452264	0.000261	0.029434	0.000347	0.016809	0.642899	20
rs4841133	8:9183664	rs2126263	8:9181611	G/A	0.947716	PGP28	10172	3.52E-09	Metabolomics	PC	blood	13542	1.02E-05	0.554275	0.000384	0.018343	0.642746	17
rs4821898	22:39838352	rs4821898	22:39838352	T/C	1	PGP63	10172	1.88E-44	Metabolomics	L.HDL.FC	blood	21559	0.00015	0.002381	0.000253	0.013123	0.640744	20
rs1260326	2:27598097	rs4665972	2:27598097	C/T	0.937962	PGP102	10172	2.33E-24	UKB_GeneAtlas_v2	Immune:monocyte_count		452264	3.51E-09	-0.08669	3.24E-07	4.38E-05	0.640722	20
rs34166762	7:73018524	rs35732917	7:73013269	T/C	0.990004	PGP22	10172	1.07E-13	Metabolomics	XL.HDL.FC	blood	21542	0.000157	-0.38319	0.000739	0.030839	0.640299	16
rs28601761	8:126500031	rs28601761	8:126500031	G/C	1	PGP112	10172	3.55E-17	UKB_NealeLab	Mass:Trunk_fat_m		331093	8.54E-13	0.142572	4.95E-08	9.16E-06	0.639159	20
rs4841133	8:9183664	rs2126263	8:9181611	G/A	0.947716	PGP28	10172	3.52E-09	Metabolomics	S.HDL.P	blood	19273	3.88E-05	0.449	0.000694	0.029279	0.635733	17
rs34166762	7:73018524	rs35732917	7:73013269	T/C	0.990004	PGP22	10172	1.07E-13	UKB_NealeLab	Mass:Left_Leg_fat-free		331258	1.23E-09	-0.14306	2.55E-06	0.000258	0.635612	20
rs28601761	8:126500031	rs28601761	8:126500031	G/C	1	PGP112	10172	3.55E-17	Metabolomics	IDL.TG	blood	19273	6.1E-15	-0.65904	7.88E-09	2e-06	0.631697	20
rs34166762	7:73018524	rs35732917	7:73013269	T/C	0.990004	PGP22	10172	1.07E-13	UKB_NealeLab	Urine_Sodium		326831	9.27E-10	0.145166	2.3E-06	0.00024	0.63121	20
rs7970695	12:121423376	rs7970695	12:121423376	G/A	1	PGP112	10172	1.15E-36	CVD	MI		184305	8.7E-05	-0.07065	0.000178	0.009675	0.629826	20
rs34166762	7:73018524	rs35732917	7:73013269	T/C	0.990004	PGP22	10172	1.07E-13	UKB_NealeLab	Mass:Trunk_predicted_m		330995	2.16E-18	-0.20603	1.48E-08	3.36E-06	0.626664	20
rs4841133	8:9183664	rs2126263	8:9181611	G/A	0.947716	PGP28	10172	3.52E-09	Metabolomics	M.LDL.C	blood	21559	5.18E-05	0.425373	0.000736	0.030743	0.626413	17
rs174528	11:61543499	rs174528	11:61543499	T/C	1	PGP19	10172	7.06E-05	UKB_GeneAtlas_v2	BC:RBC_ count		452264	1.13E-49	-0.54697	0.000124	0.007203	0.626055	3
rs1260326	2:27598097	rs4665972	2:27598097	C/T	0.937962	PGP102	10172	2.33E-24	Metabolomics	M.HDL.PL	blood	21558	4.74E-05	0.286838	0.00014	0.008001	0.62578	20
rs28601761	8:126500031	rs28601761	8:126500031	G/C	1	PGP112	10172	3.55E-17	UKB_GeneAtlas_v2	N_SR_NC_ill		452264	0.000232	-0.06284	0.000741	0.03085	0.624	20
rs1260326	2:27598097	rs4665972	2:27598097	C/T	0.937962	PGP102	10172	2.33E-24	UKB_GeneAtlas_v2	ICD10_N20-N23		452264	0.000417	0.051466	0.000854	0.034555	0.623684	20
rs34166762	7:73018524	rs35732917	7:73013269	T/C	0.990004	PGP22	10172	1.07E-13	UKB_NealeLab	Mass:Trunk_fat-free_m		331030	4.38E-18	-0.2051	1.68E-08	3.63E-06	0.623381	20
rs34166762	7:73018524	rs35732917	7:73013269	T/C	0.990004	PGP22	10172	1.07E-13	UKB_NealeLab	Mass:Left_Leg_predicted		331253	1.15E-09	-0.14334	2.48E-06	0.000254	0.622048	20
rs34166762	7:73018524	rs35732917	7:73013269	T/C	0.990004	PGP22	10172	1.07E-13	UKB_GeneAtlas_v2	Nutrition:pork		452264	4.75E-07	0.101968	3.06E-05	0.002182	0.621666	20
rs1260326	2:27598097	rs4665972	2:27598097	C/T	0.937962	PGP102	10172	2.33E-24	Metabolomics	HDL.D	blood	19273	0.00017	-0.27424	0.00038	0.01819	0.619889	20
rs34166762	7:73018524	rs35732917	7:73013269	T/C	0.990004	PGP22	10172	1.07E-13	UKB_GeneAtlas_v2	ICD10_M10		452264	7.1E-06	0.09094	0.000121	0.007107	0.619625	20
rs8022053	14:65867947	rs2149839	14:65983448	G/A	0.987597	PGP111	10172	4.1E-185	Metabolomics	L.VLDL.C	blood	21235	0.00025	-0.11658	0.000279	0.01412	0.617715	20
rs4841133	8:9183664	rs2126263	8:9181611	G/A	0.947716	PGP28	10172	3.52E-09	Metabolomics	M.LDL.PL	blood	21558	1.61E-05	0.463334	0.000431	0.020042	0.613548	17
rs1260326	2:27598097	rs4665972	2:27598097	C/T	0.937962	PGP102	10172	2.33E-24	Metabolomics	CH2.in.FA	blood	13532	2.91E-06	0.35296	2.11E-05	0.00161	0.610102	20
rs7705720	5:95280033	rs6889029	5:95251238	G/A	0.830988	PGP41	10172	3.77E-15	UKB_GeneAtlas_v2	BC:RBC_ distribution_width		452264	7.6E-05	-0.07614	0.000409	0.019379	0.610035	20
rs4841133	8:9183664	rs2126263	8:9181611	G/A	0.947716	PGP28	10172	3.52E-09	Metabolomics	L.LDL.P	blood	19273	0.000103	0.428243	0.001031	0.040272	0.608006	17
rs1260326	2:27598097	rs4665972	2:27598097	C/T	0.937962	PGP102	10172	2.33E-24	Metabolomics	PC	blood	13542	1.93E-06	0.408307	1.44E-05	0.001175	0.605393	20
rs34166762	7:73018524	rs35732917	7:73013269	T/C	0.990004	PGP22	10172	1.07E-13	UKB_NealeLab	Mass:Whole_body_fat-free		331291	1.01E-15	-0.18898	4.95E-08	9.2E-06	0.60037	20
rs28601761	8:126500031	rs28601761	8:126500031	G/C	1	PGP112	10172	3.55E-17	UKB_NealeLab	Mass:Left_Leg_fat		331275	5.79E-09	0.116074	1.66E-06	0.000182	0.59831	20
rs28601761	8:126500031	rs28601761	8:126500031	G/C	1	PGP112	10172	3.55E-17	Metabolomics	M.VLDL.TG	blood	21241	3.95E-06	-0.37313	4.67E-05	0.003124	0.597015	20
rs4841133	8:9183664	rs2126263	8:9181611	G/A	0.947716	PGP28	10172	3.52E-09	Metabolomics	L.LDL.L	blood	19273	6.83E-05	0.439221	0.000839	0.03415	0.59463	17
rs4841133	8:9183664	rs2126263	8:9181611	G/A	0.947716	PGP28	10172	3.52E-09	UKB_GeneAtlas_v2	BC:haemoglobin_concentration		452264	6.95E-15	-0.19177	2.54E-06	0.000258	0.593663	17
rs1260326	2:27598097	rs4665972	2:27598097	C/T	0.937962	PGP102	10172	2.33E-24	Metabolomics	Cit	blood	24770	0.000317	-0.23707	0.000682	0.028871	0.593565	20
rs1260326	2:27598097	rs4665972	2:27598097	C/T	0.937962	PGP102	10172	2.33E-24	Metabolomics	DHA	blood	13499	1.44E-05	0.378023	5.63E-05	0.003687	0.590321	20
rs28601761	8:126500031	rs28601761	8:126500031	G/C	1	PGP112	10172	3.55E-17	Metabolomics	IDL.C	blood	19273	1.94E-08	-0.47487	2.33E-06	0.000241	0.590246	20
rs28601761	8:126500031	rs28601761	8:126500031	G/C	1	PGP112	10172	3.55E-17	UKB_NealeLab	Urine_Creatinine		327525	5.18E-06	0.091383	6.1E-05	0.003944	0.589814	20
rs4841133	8:9183664	rs2126263	8:9181611	G/A	0.947716	PGP28	10172	3.52E-09	Metabolomics	IDL.C	blood	19273	8.76E-06	0.489569	0.000337	0.016447	0.588831	17
rs1260326	2:27598097	rs4665972	2:27598097	C/T	0.937962	PGP102	10172	2.33E-24	Metabolomics	Est.C	blood	13497	8.08E-06	0.388834	3.81E-05	0.002659	0.588762	20
rs34166762	7:73018524	rs35732917	7:73013269	T/C	0.990004	PGP22	10172	1.07E-13	UKB_NealeLab	Mass:Whole_body_water		331315	8.2E-16	-0.18957	4.73E-08	8.94E-06	0.586707	20
rs34166762	7:73018524	rs35732917	7:73013269	T/C	0.990004	PGP22	10172	1.07E-13	UKB_GeneAtlas_v2	ICD10_E10-E14		452264	0.000353	-0.07233	0.001282	0.048041	0.585539	20
rs1260326	2:27598097	rs4665972	2:27598097	C/T	0.937962	PGP102	10172	2.33E-24	others	IBD		34652	0.000181	0.197694	0.00044	0.020439	0.584332	20
rs4821898	22:39838352	rs4821898	22:39838352	T/C	1	PGP63	10172	1.88E-44	UKB_NealeLab	T_spent_using_computer		261987	0.000489	-0.05048	0.000717	0.0301	0.584245	20
rs582118	9:136145471	rs2519093	9:136141870	T/C	0.626471	PGP12	10172	8.27E-09	Metabolomics	XS.VLDL.TG	blood	19273	9.38E-05	-0.5036	0.00109	0.042076	0.580562	16
rs28601761	8:126500031	rs28601761	8:126500031	G/C	1	PGP112	10172	3.55E-17	UKB_NealeLab	Pulse_rate_auto		317756	0.000303	-0.07354	0.000899	0.035938	0.576779	20
rs28601761	8:126500031	rs28601761	8:126500031	G/C	1	PGP112	10172	3.55E-17	Metabolomics	M.LDL.L	blood	19273	1.21E-09	-0.51449	6.16E-07	7.65E-05	0.575238	20
rs28601761	8:126500031	rs28601761	8:126500031	G/C	1	PGP112	10172	3.55E-17	Metabolomics	Serum.C	blood	21491	1.02E-08	-0.46147	1.84E-06	0.000198	0.574269	20
rs8022053	14:65867947	rs2149839	14:65983448	G/A	0.987597	PGP111	10172	4.1E-185	Metabolomics	Glc	blood	24679	0.000454	0.440247	0.000499	0.022414	0.572042	20
rs2659007	17:79217478	rs2659007	17:79217478	G/A	1	PGP63	10172	2.53E-11	UKB_GeneAtlas_v2	Immune:monocyte_pct		452264	0.000168	-0.08393	0.001048	0.040745	0.569597	20
rs28601761	8:126500031	rs28601761	8:126500031	G/C	1	PGP112	10172	3.55E-17	Metabolomics	M.LDL.P	blood	19273	2.27E-10	-0.53658	3.02E-07	4.12E-05	0.568685	20
rs16830188	1:25294195	rs7523328	1:25294195	A/G	-0.04943	PGP82	10172	1.34E-14	UKB_GeneAtlas_v2	High_light_scatter_reticulocyte_pct		452264	3.61E-05	0.081752	0.000272	0.01386	0.566659	20
rs28601761	8:126500031	rs28601761	8:126500031	G/C	1	PGP112	10172	3.55E-17	Metabolomics	M.VLDL.FC	blood	21240	3.93E-09	-0.4768	1.18E-06	0.000134	0.565593	20
rs1260326	2:27598097	rs4665972	2:27598097	C/T	0.937962	PGP102	10172	2.33E-24	UKB_GeneAtlas_v2	Nutrition:hot_drink		452264	5.82E-12	0.100708	1.17E-08	2.81E-06	0.564166	20
rs34166762	7:73018524	rs35732917	7:73013269	T/C	0.990004	PGP22	10172	1.07E-13	UKB_NealeLab	DBP_auto		317756	0.000234	0.088448	0.000977	0.038574	0.561394	20
rs4841133	8:9183664	rs2126263	8:9181611	G/A	0.947716	PGP28	10172	3.52E-09	Metabolomics	TotPG	blood	13519	5.46E-05	0.506715	0.00082	0.033557	0.561343	17
rs174528	11:61543499	rs174528	11:61543499	T/C	1	PGP19	10172	7.06E-05	Metabolomics	XL.HDL.TG	blood	21536	4.69E-13	1.267787	0.000478	0.02177	0.561163	3
rs4841133	8:9183664	rs2126263	8:9181611	G/A	0.947716	PGP28	10172	3.52E-09	Metabolomics	L.LDL.CE	blood	19273	5.88E-05	0.438347	0.00078	0.032186	0.559317	17
rs4841133	8:9183664	rs2126263	8:9181611	G/A	0.947716	PGP28	10172	3.52E-09	Metabolomics	bOHBut	blood	24154	2.11E-07	0.529503	9.63E-05	0.005816	0.557724	17
rs174528	11:61543499	rs174528	11:61543499	T/C	1	PGP19	10172	7.06E-05	UKB_GeneAtlas_v2	M_reticulocyte_V		452264	1.02E-17	0.316692	0.000311	0.015388	0.556457	3
rs1260326	2:27598097	rs4665972	2:27598097	C/T	0.937962	PGP102	10172	2.33E-24	UKB_NealeLab	Narcolepsy		336082	3.41E-09	0.099891	3.18E-07	4.33E-05	0.55258	20
rs34166762	7:73018524	rs35732917	7:73013269	T/C	0.990004	PGP22	10172	1.07E-13	others	2hGlu_Magic		63396	2.03E-05	-0.24487	0.000218	0.011588	0.549227	13
rs34166762	7:73018524	rs35732917	7:73013269	T/C	0.990004	PGP22	10172	1.07E-13	Metabolomics	XS.VLDL.TG	blood	19273	6.78E-08	0.585048	1.03E-05	0.000882	0.546933	20
rs34166762	7:73018524	rs35732917	7:73013269	T/C	0.990004	PGP22	10172	1.07E-13	UKB_NealeLab	Impedance:Left_Leg		331296	2.62E-08	0.131023	8.4E-06	0.000732	0.545749	20
rs7781265	7:150950940	rs7781265	7:150950940	G/A	1	PGP74	10172	3.84E-24	others	CAD The CARDIoGRAMplusC4D		1165690	0.000484	-0.03059	0.000969	0.038268	0.542558	15
rs3774964	4:103519487	rs2125213	4:103411099	G/A	0.851177	PGP70	10172	1.04E-13	UKB_GeneAtlas_v2	Immune:monocyte_count		452264	8.97E-14	0.145867	1.4E-07	2.17E-05	0.536774	20
rs1260326	2:27598097	rs4665972	2:27598097	C/T	0.937962	PGP102	10172	2.33E-24	UKB_GeneAtlas_v2	High_light_scatter_reticulocyte_count		452264	3.73E-24	0.148615	6.71E-13	6.13E-10	0.531487	20
rs34166762	7:73018524	rs35732917	7:73013269	T/C	0.990004	PGP22	10172	1.07E-13	UKB_NealeLab	Basal_metabolic_rate		331307	8.35E-13	-0.16844	2.54E-07	3.58E-05	0.530074	20
rs4841133	8:9183664	rs2126263	8:9181611	G/A	0.947716	PGP28	10172	3.52E-09	UKB_NealeLab	SR_CC:squamous_cell_carcinoma		337159	7.93E-16	-13.8091	1.91E-06	0.000204	0.524781	17
rs4841133	8:9183664	rs2126263	8:9181611	G/A	0.947716	PGP28	10172	3.52E-09	UKB_GeneAtlas_v2	BC:haematocrit_percentage		452264	7.93E-16	-0.19836	1.91E-06	0.000204	0.524781	17
rs174528	11:61543499	rs174528	11:61543499	T/C	1	PGP19	10172	7.06E-05	UKB_GeneAtlas_v2	BC:RBC_ distribution_width		452264	9.69E-86	0.726396	9.81E-05	0.005904	0.524396	3
rs4821898	22:39838352	rs4821898	22:39838352	T/C	1	PGP63	10172	1.88E-44	UKB_GeneAtlas_v2	Height_at_ten		452264	0.000976	-0.03606	0.00133	0.049288	0.52381	20
rs28601761	8:126500031	rs28601761	8:126500031	G/C	1	PGP112	10172	3.55E-17	CVD	MI		184305	1.95E-05	-0.11553	0.000139	0.007974	0.523461	20
rs217184	16:72105965	rs217184	16:72105965	T/C	1	PGP97	10172	1.71E-28	UKB_GeneAtlas_v2	BC:haematocrit_percentage		452264	2.35E-14	-0.10216	3.32E-10	1.21E-07	0.522125	20
rs217184	16:72105965	rs217184	16:72105965	T/C	1	PGP97	10172	1.71E-28	UKB_NealeLab	SR_CC:squamous_cell_carcinoma		337159	2.35E-14	-7.11229	3.32E-10	1.21E-07	0.522125	20
rs78689694	11:126234820	rs78689694	11:126234820	G/C	1	PGP110	10172	2.1E-190	UKB_GeneAtlas_v2	Nutrition:tea		452264	0.000561	0.017973	0.000611	0.02649	0.521919	20
rs1260326	2:27598097	rs4665972	2:27598097	C/T	0.937962	PGP102	10172	2.33E-24	UKB_NealeLab	Standing_height		336474	6.93E-20	-0.15413	1.06E-11	7.2E-09	0.521568	20
rs1260326	2:27598097	rs4665972	2:27598097	C/T	0.937962	PGP102	10172	2.33E-24	Metabolomics	S.HDL.L	blood	19273	7.09E-11	0.47371	3.49E-08	6.82E-06	0.519568	20
rs1260326	2:27598097	rs4665972	2:27598097	C/T	0.937962	PGP102	10172	2.33E-24	Metabolomics	S.HDL.P	blood	19273	5.02E-13	0.525202	3.2E-09	8.92E-07	0.519441	20
rs34166762	7:73018524	rs35732917	7:73013269	T/C	0.990004	PGP22	10172	1.07E-13	Metabolomics	FALen	blood	13476	4.18E-07	-0.65245	2.64E-05	0.00194	0.516284	20
rs78689694	11:126234820	rs78689694	11:126234820	G/C	1	PGP110	10172	2.1E-190	UKB_NealeLab	SR_CC:multiple_myeloma		337159	0.001191	-6.0583	0.001275	0.047827	0.51496	20
rs28601761	8:126500031	rs28601761	8:126500031	G/C	1	PGP112	10172	3.55E-17	Metabolomics	XS.VLDL.P	blood	19273	5.16E-14	-0.6291	1.49E-08	3.38E-06	0.511489	20
rs4821898	22:39838352	rs4821898	22:39838352	T/C	1	PGP63	10172	1.88E-44	UKB_NealeLab	Q:College/University_degree		334070	3.11E-07	-0.06569	1.55E-06	0.000172	0.510664	20
rs1260326	2:27598097	rs4665972	2:27598097	C/T	0.937962	PGP102	10172	2.33E-24	Metabolomics	Bis.FA.ratio	blood	13171	2.47E-07	-0.45403	3.67E-06	0.000356	0.510334	20
rs28601761	8:126500031	rs28601761	8:126500031	G/C	1	PGP112	10172	3.55E-17	Metabolomics	S.LDL.P	blood	19273	1.97E-12	-0.59485	4.95E-08	9.23E-06	0.510032	20
rs28601761	8:126500031	rs28601761	8:126500031	G/C	1	PGP112	10172	3.55E-17	Metabolomics	L.LDL.C	blood	21552	2.84E-07	-0.41502	9.29E-06	0.000806	0.509015	20
rs36020612	11:123344435	rs35923643	11:123355391	G/A	0.982134	PGP44	10172	5.4E-16	others	RA		58284	0.00033	0.155341	0.001028	0.040232	0.505883	20
rs34166762	7:73018524	rs35732917	7:73013269	T/C	0.990004	PGP22	10172	1.07E-13	Metabolomics	L.HDL.C	blood	21558	1.74E-06	-0.50045	5.1E-05	0.003377	0.505015	16
rs28601761	8:126500031	rs28601761	8:126500031	G/C	1	PGP112	10172	3.55E-17	Metabolomics	L.LDL.L	blood	19273	2.48E-09	-0.50482	8.57E-07	0.000103	0.504752	20
rs582118	9:136145471	rs2519093	9:136141870	T/C	0.626471	PGP12	10172	8.27E-09	UKB_NealeLab	PEF		307638	6.36E-11	0.209817	1.54E-05	0.001239	0.500491	16
rs8022053	14:65867947	rs2149839	14:65983448	G/A	0.987597	PGP111	10172	4.1E-185	Metabolomics	L.VLDL.CE	blood	18960	7.88E-07	-0.09453	1.13E-06	0.000128	0.500454	20
rs1260326	2:27598097	rs4665972	2:27598097	C/T	0.937962	PGP102	10172	2.33E-24	UKB_GeneAtlas_v2	ICD10_M10		452264	1.1E-14	0.112785	7.46E-10	2.42E-07	0.499183	20
rs1260326	2:27685388	rs780110	2:27685388	A/G	-0.66566	PGP102	10172	1.16E-13	GLGC	TG	blood	188577	5.1E-99	0.661464	2.54E-12	1.96E-09	0.494534	16
rs28601761	8:126500031	rs28601761	8:126500031	G/C	1	PGP112	10172	3.55E-17	UKB_NealeLab	Mass:Right_Arm_fat_pcg		331249	1.29E-10	0.128146	3.2E-07	4.34E-05	0.494329	20
rs28601761	8:126500031	rs28601761	8:126500031	G/C	1	PGP112	10172	3.55E-17	Metabolomics	XS.VLDL.L	blood	19273	1.8E-13	-0.61487	2.26E-08	4.69E-06	0.492883	20
rs4841133	8:9183664	rs2126263	8:9181611	G/A	0.947716	PGP28	10172	3.52E-09	Metabolomics	L.HDL.CE	blood	19273	7.13E-05	0.436514	0.000889	0.035666	0.49273	17
rs3774964	4:103519487	rs2125213	4:103411099	G/A	0.851177	PGP70	10172	1.04E-13	UKB_NealeLab	Hayfever/allergic_rhinitis/Eczema		336782	4.69E-10	0.141743	1.8E-06	0.000194	0.492235	20
rs1260326	2:27598097	rs4665972	2:27598097	C/T	0.937962	PGP102	10172	2.33E-24	UKB_GeneAtlas_v2	N_SR_NC_ill		452264	3.99E-10	0.091393	9.83E-08	1.61E-05	0.492221	20
rs78689694	11:126234820	rs7952602	11:126233669	G/C	1	PGP110	10172	7.4E-181	GLGC	TG	blood	188577	3.75E-05	-0.03495	4.49E-05	0.003032	0.489052	7
rs1260326	2:27598097	rs4665972	2:27598097	C/T	0.937962	PGP102	10172	2.33E-24	Metabolomics	XL.HDL.CE	blood	19273	2.63E-06	-0.02849	1.99E-05	0.001534	0.489036	20
rs1260326	2:27598097	rs4665972	2:27598097	C/T	0.937962	PGP102	10172	2.33E-24	UKB_GeneAtlas_v2	Immune:basophill_pct		452264	2.63E-06	-0.06847	1.99E-05	0.001534	0.489036	20
rs28601761	8:126500031	rs28601761	8:126500031	G/C	1	PGP112	10172	3.55E-17	Metabolomics	L.LDL.P	blood	19273	4.19E-10	-0.52861	3.95E-07	5.21E-05	0.488391	20
rs4500785	17:16848565	rs74892229	17:16854480	G/A	0.978949	PGP6	10172	6.01E-13	UKB_GeneAtlas_v2	Reticulocyte_count		452264	3.04E-06	-0.09904	8.96E-05	0.005462	0.486704	20
rs174528	11:61543499	rs174528	11:61543499	T/C	1	PGP19	10172	7.06E-05	Metabolomics	L.VLDL.L	blood	18960	2.33E-14	0.418046	0.000424	0.019792	0.485325	3
rs174528	11:61543499	rs174528	11:61543499	T/C	1	PGP19	10172	7.06E-05	UKB_GeneAtlas_v2	Immune:eosinophill_pct		452264	2.33E-14	0.281841	0.000424	0.019792	0.485325	3
rs1260326	2:27598097	rs4665972	2:27598097	C/T	0.937962	PGP102	10172	2.33E-24	UKB_GeneAtlas_v2	BC:platelet count		452264	5.8E-99	0.308956	4.58E-20	2.05E-15	0.483413	20
rs34166762	7:73018524	rs35732917	7:73013269	T/C	0.990004	PGP22	10172	1.07E-13	UKB_GeneAtlas_v2	Immune:monocyte_count		452264	1.45E-12	-0.14299	2.96E-07	4.08E-05	0.482882	20
rs1260326	2:27598097	rs4665972	2:27598097	C/T	0.937962	PGP102	10172	2.33E-24	UKB_NealeLab	Waist_circumference		336639	0.000635	-0.05767	0.0012	0.045471	0.482241	20
rs34166762	7:73018524	rs35732917	7:73013269	T/C	0.990004	PGP22	10172	1.07E-13	UKB_GeneAtlas_v2	BC:platelet count		452264	5.37E-17	0.169103	2.7E-08	5.42E-06	0.480914	20
rs28601761	8:126500031	rs28601761	8:126500031	G/C	1	PGP112	10172	3.55E-17	Metabolomics	S.LDL.C	blood	21556	2.13E-09	-0.48276	8.42E-07	0.000102	0.47848	20
rs34166762	7:73018524	rs35732917	7:73013269	T/C	0.990004	PGP22	10172	1.07E-13	UKB_NealeLab	Mass:Right_Leg_fat-free		331285	1.58E-10	-0.15061	1.24E-06	0.00014	0.475575	20
rs34166762	7:73018524	rs35732917	7:73013269	T/C	0.990004	PGP22	10172	1.07E-13	UKB_NealeLab	Mass:Right_Leg_predicted_		331285	1.71E-10	-0.15031	1.28E-06	0.000144	0.475519	20
rs11669860	19:19277296	rs11669860	19:19277296	G/A	1	PGP63	10172	4.47E-15	UKB_GeneAtlas_v2	ICD10_K14		452264	0.000281	-0.06881	0.000981	0.038693	0.473571	17
rs1260326	2:27598097	rs4665972	2:27598097	C/T	0.937962	PGP102	10172	2.33E-24	Metabolomics	Bis.DB.ratio	blood	13524	7.03E-06	-0.39055	3.48E-05	0.002463	0.472995	20
rs34166762	7:73018524	rs35732917	7:73013269	T/C	0.990004	PGP22	10172	1.07E-13	UKB_NealeLab	Mass:Left_Arm_fat-free		331159	1.38E-15	-0.18809	5.29E-08	9.68E-06	0.472786	20
rs217184	16:72105965	rs217184	16:72105965	T/C	1	PGP97	10172	1.71E-28	UKB_GeneAtlas_v2	BC:haemoglobin_concentration		452264	1.73E-14	-0.1028	2.89E-10	1.07E-07	0.471477	20
rs34166762	7:73018524	rs35732917	7:73013269	T/C	0.990004	PGP22	10172	1.07E-13	UKB_GeneAtlas_v2	BC:M_platelet_V		452264	1.54E-09	-0.12271	2.77E-06	0.000277	0.471305	20
rs28601761	8:126500031	rs28601761	8:126500031	G/C	1	PGP112	10172	3.55E-17	Metabolomics	XS.VLDL.PL	blood	19273	6.48E-11	-0.54517	1.91E-07	2.77E-05	0.46975	20
rs174528	11:61543499	rs174528	11:61543499	T/C	1	PGP19	10172	7.06E-05	UKB_GeneAtlas_v2	Immune:eosinophill_count		452264	3.18E-22	0.358311	0.000236	0.012259	0.469093	3
rs582118	9:136145471	rs2519093	9:136141870	T/C	0.626471	PGP12	10172	8.27E-09	UKB_GeneAtlas_v2	Immune:eosinophill_count		452264	2.53E-17	0.224892	1.9E-06	0.000203	0.466415	16
rs174528	11:61543499	rs174528	11:61543499	T/C	1	PGP19	10172	7.06E-05	UKB_NealeLab	ICD10_I86		337199	5.16E-20	50.38389	0.000266	0.013655	0.464921	3
rs174528	11:61543499	rs174528	11:61543499	T/C	1	PGP19	10172	7.06E-05	UKB_GeneAtlas_v2	BC:M_corpuscular_V		452264	5.16E-20	0.338048	0.000266	0.013655	0.464921	3
rs174528	11:61543499	rs174528	11:61543499	T/C	1	PGP19	10172	7.06E-05	UKB_GeneAtlas_v2	Immune:monocyte_pct		452264	3.17E-27	-0.39878	0.000191	0.010313	0.463208	3
rs34166762	7:73018524	rs35732917	7:73013269	T/C	0.990004	PGP22	10172	1.07E-13	UKB_GeneAtlas_v2	Immune:eosinophill_count		452264	0.000112	-0.07819	0.000608	0.026368	0.453202	20
rs7970695	12:121423376	rs7970695	12:121423376	G/A	1	PGP112	10172	1.15E-36	UKB_GeneAtlas_v2	ICD10_I21		452264	0.000785	-0.04003	0.001172	0.044549	0.448835	20
rs34166762	7:73018524	rs35732917	7:73013269	T/C	0.990004	PGP22	10172	1.07E-13	UKB_GeneAtlas_v2	Alcohol:frequency		452264	1.19E-08	0.115461	6.08E-06	0.00055	0.446025	20
rs7970695	12:121423376	rs7970695	12:121423376	G/A	1	PGP112	10172	1.15E-36	UKB_NealeLab	Relative_age_voice_broke		144645	4.75E-06	0.096242	1.69E-05	0.001342	0.445694	20
rs3774964	4:103519487	rs2125213	4:103411099	G/A	0.851177	PGP70	10172	1.04E-13	UKB_GeneAtlas_v2	BC:RBC_ count		452264	1.66E-09	0.118509	2.83E-06	0.000283	0.445084	20
rs8022053	14:65867947	rs2149839	14:65983448	G/A	0.987597	PGP111	10172	4.1E-185	UKB_NealeLab	FVC		307638	0.001084	0.020753	0.001166	0.044363	0.444932	20
rs4500785	17:16848565	rs74892229	17:16854480	G/A	0.978949	PGP6	10172	6.01E-13	Metabolomics	Gly	blood	18734	0.000131	-0.0373	0.000731	0.03063	0.444438	20
rs4500785	17:16848565	rs74892229	17:16854480	G/A	0.978949	PGP6	10172	6.01E-13	UKB_GeneAtlas_v2	Reticulocyte_pct		452264	0.000131	-0.08113	0.000731	0.03063	0.444438	20
rs1260326	2:27598097	rs4665972	2:27598097	C/T	0.937962	PGP102	10172	2.33E-24	Metabolomics	Ala	blood	24796	4.1E-21	0.617741	4.46E-12	3.28E-09	0.441741	20
rs28601761	8:126500031	rs28601761	8:126500031	G/C	1	PGP112	10172	3.55E-17	Metabolomics	IDL.L	blood	19273	1.56E-10	-0.54116	2.67E-07	3.73E-05	0.44151	20
rs3774964	4:103519487	rs2125213	4:103411099	G/A	0.851177	PGP70	10172	1.04E-13	Metabolomics	L.VLDL.FC	blood	21238	5.43E-08	-0.14649	1.14E-05	0.000954	0.441098	20
rs3774964	4:103519487	rs2125213	4:103411099	G/A	0.851177	PGP70	10172	1.04E-13	UKB_GeneAtlas_v2	BC:M_corpuscular_haemoglobin		452264	5.43E-08	-0.10677	1.14E-05	0.000954	0.441098	20
rs8022053	14:65867947	rs2149839	14:65983448	G/A	0.987597	PGP111	10172	4.1E-185	UKB_NealeLab	BMI		336107	1.73E-05	-0.02596	2.13E-05	0.001623	0.437049	20
rs34166762	7:73018524	rs35732917	7:73013269	T/C	0.990004	PGP22	10172	1.07E-13	Metabolomics	Glol	blood	20235	2.19E-09	0.004341	3.16E-06	0.000311	0.435648	20
rs34166762	7:73018524	rs35732917	7:73013269	T/C	0.990004	PGP22	10172	1.07E-13	UKB_GeneAtlas_v2	BC:platelet_crit		452264	2.19E-09	0.120797	3.16E-06	0.000311	0.435648	20
rs8283	6:31996524	rs406658	6:31996524	A/C	0.349038	PGP18	10172	5.16E-23	UKB_GeneAtlas_v2	ICD10_M35		452264	3.53E-07	-0.07442	5.99E-06	0.000545	0.435296	20
rs28601761	8:126500031	rs28601761	8:126500031	G/C	1	PGP112	10172	3.55E-17	UKB_GeneAtlas_v2	Immune:monocyte_count		452264	0.0001	0.066386	0.000412	0.019406	0.434345	20
rs582118	9:136145471	rs2519093	9:136141870	T/C	0.626471	PGP12	10172	8.27E-09	UKB_NealeLab	Vascular/heart:None_of_hBP/Stroke/Angina/HeartAttack		336683	3.55E-06	-0.1424	0.000303	0.015046	0.434304	16
rs7804185	7:50353144	rs7804185	7:50353144	T/C	1	PGP60	10172	2.35E-54	UKB_GeneAtlas_v2	ICD10_I27		452264	0.000255	0.035992	0.000371	0.017829	0.432543	20
rs1260326	2:27598097	rs4665972	2:27598097	C/T	0.937962	PGP102	10172	2.33E-24	UKB_NealeLab	Mass:Right_Leg_fat		331293	0.000285	-0.06202	0.000631	0.027056	0.432362	20
rs1260326	2:27598097	rs4665972	2:27598097	C/T	0.937962	PGP102	10172	2.33E-24	UKB_GeneAtlas_v2	BC:platelet_crit		452264	6.44E-75	0.267676	5.53E-19	7.08E-15	0.430901	20
rs1260326	2:27598097	rs4665972	2:27598097	C/T	0.937962	PGP102	10172	2.33E-24	Metabolomics	Glol	blood	20235	6.44E-75	0.009619	5.53E-19	7.08E-15	0.430901	20
rs4841133	8:9183664	rs2126263	8:9181611	G/A	0.947716	PGP28	10172	3.52E-09	Metabolomics	Serum.C	blood	21491	2.67E-06	0.502168	0.000217	0.011609	0.429458	17
rs8283	6:32194630	rs3096690	6:32194630	C/G	-0.1686	PGP18	10172	1.75E-15	GLGC	TC	blood	188577	8.5E-11	0.1964	4.9E-07	6.26E-05	0.428092	4
rs1260326	2:27598097	rs4665972	2:27598097	C/T	0.937962	PGP102	10172	2.33E-24	UKB_GeneAtlas_v2	ICD10_I20-I25		452264	1.03E-05	0.064421	5.17E-05	0.003405	0.42575	20
rs582118	9:136145471	rs2519093	9:136141870	T/C	0.626471	PGP12	10172	8.27E-09	Metabolomics	IDL.TG	blood	19273	1.11E-06	-0.62749	0.000175	0.009554	0.420445	16
rs1260326	2:27598097	rs4665972	2:27598097	C/T	0.937962	PGP102	10172	2.33E-24	UKB_NealeLab	Relative_age_of_first_facial_hair		151113	1.7E-06	0.12051	1.48E-05	0.001196	0.417994	20
rs582118	9:136145471	rs2519093	9:136141870	T/C	0.626471	PGP12	10172	8.27E-09	UKB_GeneAtlas_v2	ICD10_I83		452264	1.73E-05	-0.11417	0.000571	0.025064	0.414403	16
rs28601761	8:126500031	rs28601761	8:126500031	G/C	1	PGP112	10172	3.55E-17	Metabolomics	IDL.FC	blood	21559	1e-07	-0.4303	5.52E-06	0.000509	0.413248	20
rs28601761	8:126500031	rs28601761	8:126500031	G/C	1	PGP112	10172	3.55E-17	UKB_GeneAtlas_v2	ICD10_K80-K87		452264	1.28E-05	0.074607	0.000106	0.006344	0.413146	20
rs28601761	8:126500031	rs28601761	8:126500031	G/C	1	PGP112	10172	3.55E-17	Metabolomics	S.LDL.L	blood	19273	4.8E-11	-0.55602	1.62E-07	2.4E-05	0.412447	20
rs8022053	14:65867947	rs2149839	14:65983448	G/A	0.987597	PGP111	10172	4.1E-185	UKB_NealeLab	SR_CC:cin/pre-cancer_cells_cervix		337159	0.0001	-0.1714	0.000116	0.006831	0.412326	20
rs582118	9:136145471	rs2519093	9:136141870	T/C	0.626471	PGP12	10172	8.27E-09	Metabolomics	XS.VLDL.P	blood	19273	1.16E-08	-0.72674	4.38E-05	0.002965	0.410373	16
rs34166762	7:73018524	rs35732917	7:73013269	T/C	0.990004	PGP22	10172	1.07E-13	UKB_NealeLab	Weight		336227	2.6E-06	-0.10985	7.11E-05	0.004529	0.410045	20
rs174528	11:61543499	rs174528	11:61543499	T/C	1	PGP19	10172	7.06E-05	UKB_GeneAtlas_v2	M_sphred_cell_V		452264	1.57E-22	0.361074	0.000232	0.012114	0.409909	3
rs28601761	8:126500031	rs28601761	8:126500031	G/C	1	PGP112	10172	3.55E-17	Metabolomics	IDL.P	blood	19273	2.01E-11	-0.56057	1.18E-07	1.88E-05	0.404768	20
rs4841133	8:9183664	rs2126263	8:9181611	G/A	0.947716	PGP28	10172	3.52E-09	Metabolomics	L.HDL.PL	blood	19273	1.55E-06	0.52803	0.000171	0.009377	0.403686	17
rs174528	11:61543499	rs174528	11:61543499	T/C	1	PGP19	10172	7.06E-05	UKB_GeneAtlas_v2	BC:platelet_distribution_width		452264	6.47E-10	-0.22787	0.00083	0.0338	0.402247	3
rs28601761	8:126500031	rs28601761	8:126500031	G/C	1	PGP112	10172	3.55E-17	UKB_GeneAtlas_v2	BC:M_platelet_V		452264	5.42E-05	0.068034	0.000272	0.013851	0.398527	20
rs28601761	8:126500031	rs28601761	8:126500031	G/C	1	PGP112	10172	3.55E-17	Metabolomics	Est.C	blood	13497	4.86E-05	-0.41252	0.000228	0.011907	0.396271	20
rs174528	11:61543499	rs174528	11:61543499	T/C	1	PGP19	10172	7.06E-05	UKB_GeneAtlas_v2	BC:M_platelet_V		452264	6.09E-95	0.762212	9.5E-05	0.005744	0.39582	3
rs16830188	1:25294195	rs7523328	1:25294195	A/G	-0.04943	PGP82	10172	1.34E-14	UKB_GeneAtlas_v2	High_light_scatter_reticulocyte_count		452264	2.85E-06	0.092726	6.32E-05	0.004056	0.3929	20
rs34166762	7:73018524	rs35732917	7:73013269	T/C	0.990004	PGP22	10172	1.07E-13	UKB_NealeLab	Mass:Left_Arm_predicted		331146	9.98E-16	-0.189	4.94E-08	9.25E-06	0.389939	20
rs1260326	2:27598097	rs4665972	2:27598097	C/T	0.937962	PGP102	10172	2.33E-24	Metabolomics	Leu	blood	24728	6.88E-14	0.490743	1.54E-09	4.6E-07	0.388666	20
rs34166762	7:73018524	rs35732917	7:73013269	T/C	0.990004	PGP22	10172	1.07E-13	UKB_NealeLab	Impedance:Right_Leg		331301	4.5E-09	0.13806	4.15E-06	0.000395	0.388303	20
rs34166762	7:73018524	rs35732917	7:73013269	T/C	0.990004	PGP22	10172	1.07E-13	UKB_GeneAtlas_v2	Nutrition:lamb/mutton		452264	3.75E-08	0.111314	9.76E-06	0.000836	0.383522	20
rs4821898	22:39838352	rs4821898	22:39838352	T/C	1	PGP63	10172	1.88E-44	UKB_GeneAtlas_v2	Sitting_height		452264	2.3E-06	-0.05135	7.6E-06	0.000676	0.381635	20
rs28601761	8:126500031	rs28601761	8:126500031	G/C	1	PGP112	10172	3.55E-17	UKB_GeneAtlas_v2	ICD10_I50		452264	0.00029	-0.06191	0.000872	0.035044	0.377919	20
rs1260326	2:27598097	rs4665972	2:27598097	C/T	0.937962	PGP102	10172	2.33E-24	UKB_GeneAtlas_v2	ICD10_E11		452264	5.59E-10	-0.09058	1.18E-07	1.88E-05	0.377719	20
rs7970695	12:121423376	rs7970695	12:121423376	G/A	1	PGP112	10172	1.15E-36	UKB_NealeLab	Menarche		176008	5.2E-07	0.095704	3.09E-06	0.000305	0.374139	20
rs1260326	2:27598097	rs4665972	2:27598097	C/T	0.937962	PGP102	10172	2.33E-24	UKB_NealeLab	Pulse_rate_auto		317756	3.46E-26	0.183878	2.14E-13	2.46E-10	0.371993	20
rs1260326	2:27598097	rs4665972	2:27598097	C/T	0.937962	PGP102	10172	2.33E-24	UKB_GeneAtlas_v2	Reticulocyte_count		452264	2.1E-22	0.14256	1.95E-12	1.56E-09	0.369701	20
rs582118	9:136145471	rs2519093	9:136141870	T/C	0.626471	PGP12	10172	8.27E-09	Metabolomics	XS.VLDL.L	blood	19273	1.73E-09	-0.76618	2.76E-05	0.002016	0.365767	16
rs7970695	12:121423376	rs7970695	12:121423376	G/A	1	PGP112	10172	1.15E-36	others	FI_Magic		151013	1.67E-06	0.096877	7.5E-06	0.000669	0.364793	20
rs1260326	2:27598097	rs4665972	2:27598097	C/T	0.937962	PGP102	10172	2.33E-24	UKB_GeneAtlas_v2	BC:M_corpuscular_haemoglobin_concentration		452264	0.000263	0.053234	0.000592	0.025813	0.36467	20
rs1260326	2:27598097	rs4665972	2:27598097	C/T	0.937962	PGP102	10172	2.33E-24	Metabolomics	VLDL.D	blood	19273	0.000263	0.045473	0.000592	0.025813	0.36467	20
rs1260326	2:27598097	rs4665972	2:27598097	C/T	0.937962	PGP102	10172	2.33E-24	Metabolomics	LA	blood	13527	1.31E-09	0.527125	1.61E-07	2.4E-05	0.363116	20
rs34166762	7:73018524	rs35732917	7:73013269	T/C	0.990004	PGP22	10172	1.07E-13	UKB_NealeLab	Mass:Right_Arm_fat-free		331221	1.41E-17	-0.20097	2.08E-08	4.34E-06	0.360376	20
rs4841133	8:9183664	rs2126263	8:9181611	G/A	0.947716	PGP28	10172	3.52E-09	others	FI_Magic		151013	2.06E-15	-0.34612	2.16E-06	0.000226	0.359827	17
rs7970695	12:121423376	rs2393791	12:121423956	T/C	1	PGP112	10172	2.34E-36	GLGC	HDL.C	blood	188577	0.000396	-0.06565	0.000649	0.027695	0.359191	20
rs28601761	8:126500031	rs28601761	8:126500031	G/C	1	PGP112	10172	3.55E-17	Metabolomics	PC	blood	13542	1.47E-05	-0.43284	0.000107	0.006338	0.35662	20
rs2186369	22:24170996	rs2186369	22:24170996	T/G	1	PGP63	10172	8.33E-48	UKB_GeneAtlas_v2	Immune:monocyte_pct		452264	0.000589	0.035093	0.000824	0.033684	0.355896	20
rs8283	6:31996524	rs406658	6:31996524	A/C	0.349038	PGP18	10172	5.16E-23	UKB_GeneAtlas_v2	ICD10_L20-L30		452264	0.000455	-0.05113	0.000953	0.037745	0.353159	20
rs28601761	8:126500031	rs28601761	8:126500031	G/C	1	PGP112	10172	3.55E-17	UKB_NealeLab	SR_CC:kidney/renal_cell_cancer		337159	7.09E-23	52.00964	1.53E-10	6.17E-08	0.351068	20
rs34166762	7:73018524	rs35732917	7:73013269	T/C	0.990004	PGP22	10172	1.07E-13	UKB_NealeLab	Mass:Right_Arm_predicted		331216	1.09E-17	-0.20256	1.99E-08	4.2E-06	0.348294	20
rs4841133	8:9183664	rs2126263	8:9181611	G/A	0.947716	PGP28	10172	3.52E-09	Metabolomics	L.HDL.L	blood	19273	1.75E-05	0.471703	0.000463	0.021161	0.343386	17
rs3774964	4:103519487	rs2125213	4:103411099	G/A	0.851177	PGP70	10172	1.04E-13	UKB_GeneAtlas_v2	Immune:neutrophill_count		452264	8.5E-05	0.077337	0.000512	0.022938	0.343216	20
rs36020612	11:123344435	rs35923643	11:123355391	G/A	0.982134	PGP44	10172	5.4E-16	UKB_GeneAtlas_v2	Immune:lymphocte_count		452264	2.15E-15	0.145583	1.44E-08	3.33E-06	0.342905	20
rs34166762	7:73018524	rs35732917	7:73013269	T/C	0.990004	PGP22	10172	1.07E-13	Metabolomics	S.VLDL.PL	blood	21551	1.88E-10	0.667456	1.1E-06	0.000126	0.342397	16
rs1260326	2:27598097	rs4665972	2:27598097	C/T	0.937962	PGP102	10172	2.33E-24	UKB_GeneAtlas_v2	Alcohol:frequency		452264	3.05E-56	0.231249	1.12E-17	5.59E-14	0.342047	20
rs1260326	2:27598097	rs4665972	2:27598097	C/T	0.937962	PGP102	10172	2.33E-24	UKB_GeneAtlas_v2	BC:M_platelet_V		452264	6.85E-22	-0.1412	2.71E-12	2.06E-09	0.342011	20
rs11710456	3:186725887	rs11710456	3:186725887	G/A	1	PGP41	10172	3.1E-134	UKB_GeneAtlas_v2	ICD10_E03		452264	0.000273	-0.02328	0.000317	0.015624	0.339749	20
rs4821898	22:39838352	rs4821898	22:39838352	T/C	1	PGP63	10172	1.88E-44	UKB_GeneAtlas_v2	Sleep_duration		452264	0.0001	-0.04285	0.000178	0.009677	0.33933	20
rs7970695	12:121423376	rs7970695	12:121423376	G/A	1	PGP112	10172	1.15E-36	UKB_NealeLab	ICD10_H71		337199	0.000546	2.30165	0.000854	0.034509	0.339221	20
rs7970695	12:121423376	rs7970695	12:121423376	G/A	1	PGP112	10172	1.15E-36	UKB_GeneAtlas_v2	BC:leykocyte_count		452264	0.000546	0.041158	0.000854	0.034509	0.339221	20
rs7970695	12:121423376	rs7970695	12:121423376	G/A	1	PGP112	10172	1.15E-36	UKB_GeneAtlas_v2	ICD10_I50		452264	0.000476	-0.04165	0.000758	0.031422	0.338794	20
rs34166762	7:73018524	rs35732917	7:73013269	T/C	0.990004	PGP22	10172	1.07E-13	Metabolomics	S.VLDL.P	blood	19273	4.72E-12	0.74723	3.37E-07	4.54E-05	0.337258	20
rs1260326	2:27598097	rs4665972	2:27598097	C/T	0.937962	PGP102	10172	2.33E-24	UKB_GeneAtlas_v2	ICD10_J20		452264	4.95E-05	0.059182	0.000164	0.009132	0.337175	20
rs7970695	12:121423376	rs7970695	12:121423376	G/A	1	PGP112	10172	1.15E-36	UKB_GeneAtlas_v2	Skin_tanning		452264	0.000207	0.044079	0.000371	0.01782	0.335445	20
rs1260326	2:27598097	rs4665972	2:27598097	C/T	0.937962	PGP102	10172	2.33E-24	UKB_NealeLab	Mass:Left_Leg_fat		331275	0.000137	-0.06487	0.000356	0.017197	0.335345	20
rs36020612	11:123344435	rs35923643	11:123355391	G/A	0.982134	PGP44	10172	5.4E-16	UKB_GeneAtlas_v2	Immune:lymphocyte_pct		452264	1.32E-17	0.156783	4.14E-09	1.1E-06	0.333746	20
rs28601761	8:126500031	rs28601761	8:126500031	G/C	1	PGP112	10172	3.55E-17	UKB_GeneAtlas_v2	BC:haematocrit_percentage		452264	1.08E-16	0.141291	3.38E-09	9.27E-07	0.330999	20
rs28601761	8:126500031	rs28601761	8:126500031	G/C	1	PGP112	10172	3.55E-17	UKB_NealeLab	SR_CC:squamous_cell_carcinoma		337159	1.08E-16	9.83629	3.38E-09	9.27E-07	0.330999	20
rs28601761	8:126500031	rs28601761	8:126500031	G/C	1	PGP112	10172	3.55E-17	Metabolomics	IDL.PL	blood	21559	3.29E-10	-0.50765	3.77E-07	5.02E-05	0.330646	20
rs28601761	8:126500031	rs28601761	8:126500031	G/C	1	PGP112	10172	3.55E-17	UKB_GeneAtlas_v2	N_of_treatments_medications_taken		452264	3.74E-05	-0.07042	0.000213	0.011371	0.328538	20
rs4841133	8:9183664	rs2126263	8:9181611	G/A	0.947716	PGP28	10172	3.52E-09	Metabolomics	L.HDL.P	blood	19273	1.28E-05	0.479388	0.000403	0.019142	0.327633	17
rs28601761	8:126500031	rs28601761	8:126500031	G/C	1	PGP112	10172	3.55E-17	Metabolomics	L.VLDL.CE	blood	18960	2.65E-10	0.397077	4.3E-07	5.57E-05	0.322394	20
rs1260326	2:27750546	rs2911711	2:27750546	A/T	0.839863	PGP102	10172	4.34E-18	others	FG	blood	46186	8.1E-08	-0.29081	4.5E-06	0.000425	0.315173	19
rs28601761	8:126500031	rs28601761	8:126500031	G/C	1	PGP112	10172	3.55E-17	Metabolomics	L.LDL.FC	blood	21555	8.55E-07	-0.39807	1.72E-05	0.001353	0.312787	20
rs2659007	17:79217478	rs2659007	17:79217478	G/A	1	PGP63	10172	2.53E-11	UKB_GeneAtlas_v2	BC:RBC_ count		452264	5.08E-06	0.101537	0.000166	0.009171	0.309077	20
rs582118	9:136145471	rs2519093	9:136141870	T/C	0.626471	PGP12	10172	8.27E-09	UKB_GeneAtlas_v2	ICD10_K57		452264	2.51E-08	0.148006	6.17E-05	0.003983	0.3086	16
rs582118	9:136145471	rs2519093	9:136141870	T/C	0.626471	PGP12	10172	8.27E-09	UKB_GeneAtlas_v2	ICD10_I50		452264	3.03E-06	-0.1241	0.000286	0.014388	0.306926	16
rs1260326	2:27598097	rs4665972	2:27598097	C/T	0.937962	PGP102	10172	2.33E-24	UKB_GeneAtlas_v2	Nutrition:processed_meat		452264	5.8E-07	0.073015	7.23E-06	0.000648	0.304876	20
rs174528	11:61543499	rs174528	11:61543499	T/C	1	PGP19	10172	7.06E-05	UKB_NealeLab	ICD10_H71		337199	1.55E-12	14.60331	0.000531	0.02364	0.304578	3
rs174528	11:61543499	rs174528	11:61543499	T/C	1	PGP19	10172	7.06E-05	UKB_GeneAtlas_v2	BC:leykocyte_count		452264	1.55E-12	0.261138	0.000531	0.02364	0.304578	3
rs28601761	8:126500031	rs28601761	8:126500031	G/C	1	PGP112	10172	3.55E-17	Metabolomics	L.LDL.PL	blood	21550	3.2E-09	-0.47848	1e-06	0.000117	0.304419	20
rs34166762	7:73018524	rs35732917	7:73013269	T/C	0.990004	PGP22	10172	1.07E-13	Metabolomics	S.VLDL.L	blood	19273	1.62E-10	0.691375	1.02E-06	0.000119	0.302938	20
rs34166762	7:73018524	rs35732917	7:73013269	T/C	0.990004	PGP22	10172	1.07E-13	Metabolomics	S.HDL.P	blood	19273	9.08E-05	0.420013	0.000498	0.022374	0.302007	20
rs174528	11:61543499	rs174528	11:61543499	T/C	1	PGP19	10172	7.06E-05	UKB_GeneAtlas_v2	BC:platelet count		452264	3.22E-75	-0.67928	0.000103	0.006119	0.301584	3
rs28601761	8:126500031	rs28601761	8:126500031	G/C	1	PGP112	10172	3.55E-17	UKB_NealeLab	Mass:Left_Arm_fat_pcg		331198	5.61E-10	0.124201	5.9E-07	7.36E-05	0.301102	20
rs582118	9:136145471	rs2519093	9:136141870	T/C	0.626471	PGP12	10172	8.27E-09	UKB_GeneAtlas_v2	ICD10_M70-M79		452264	2.42E-05	-0.11223	0.00066	0.028111	0.300613	16
rs3774964	4:103519487	rs2125213	4:103411099	G/A	0.851177	PGP70	10172	1.04E-13	UKB_GeneAtlas_v2	Nutrition:oily_fish		452264	0.000357	-0.07022	0.001289	0.0482	0.29689	20
rs1260326	2:27598097	rs4665972	2:27598097	C/T	0.937962	PGP102	10172	2.33E-24	others	CD		20883	0.000251	0.247933	0.00057	0.025012	0.292696	20
rs28601761	8:126500031	rs28601761	8:126500031	G/C	1	PGP112	10172	3.55E-17	UKB_GeneAtlas_v2	BC:RBC_ count		452264	6.12E-28	0.186537	2.39E-11	1.41E-08	0.291861	20
rs34166762	7:73018524	rs35732917	7:73013269	T/C	0.990004	PGP22	10172	1.07E-13	UKB_GeneAtlas_v2	Skin_tanning		452264	2.83E-05	0.084486	0.000265	0.013608	0.291517	20
rs34166762	7:73018524	rs35732917	7:73013269	T/C	0.990004	PGP22	10172	1.07E-13	Metabolomics	XXL.VLDL.TG	blood	21540	1.02E-08	0.595455	5.31E-06	0.000492	0.289606	16
rs34166762	7:73018524	rs35732917	7:73013269	T/C	0.990004	PGP22	10172	1.07E-13	UKB_GeneAtlas_v2	Immature_reticulocyte_fraction		452264	2.41E-08	0.112815	8.11E-06	0.000713	0.28752	20
rs9842703	3:142934693	rs6785254	3:142925823	G/A	0.927937	PGP57	10172	5.25E-13	UKB_NealeLab	Chronotype		301143	9.98E-06	0.109752	0.000165	0.009131	0.286623	17
rs8046823	16:71400131	rs17343777	16:71439172	T/A	-0.40543	PGP97	10172	2.87E-06	GLGC	TC	blood	188577	1.97E-09	-0.29335	0.000224	0.011761	0.285534	3
rs4500785	17:16848565	rs74892229	17:16854480	G/A	0.978949	PGP6	10172	6.01E-13	UKB_GeneAtlas_v2	BC:haemoglobin_concentration		452264	1.93E-07	-0.11014	2.46E-05	0.001834	0.284111	20
rs4841133	8:9183664	rs2126263	8:9181611	G/A	0.947716	PGP28	10172	3.52E-09	UKB_GeneAtlas_v2	Immune:lymphocyte_pct		452264	3.86E-14	-0.18682	3.24E-06	0.000317	0.284085	17
rs4500785	17:16848565	rs74892229	17:16854480	G/A	0.978949	PGP6	10172	6.01E-13	Metabolomics	S.LDL.C	blood	21556	8.28E-05	-0.39658	0.000484	0.021956	0.282033	20
rs4500785	17:16848565	rs74892229	17:16854480	G/A	0.978949	PGP6	10172	6.01E-13	UKB_GeneAtlas_v2	BC:RBC_ count		452264	2.88E-10	-0.13319	2.1E-06	0.00022	0.281981	20
rs34166762	7:73018524	rs35732917	7:73013269	T/C	0.990004	PGP22	10172	1.07E-13	Metabolomics	MUFA	blood	13535	9.07E-05	0.506164	0.000485	0.021954	0.281889	20
rs4841133	8:9183664	rs2126263	8:9181611	G/A	0.947716	PGP28	10172	3.52E-09	Metabolomics	L.HDL.C	blood	21558	1.39E-05	0.464786	0.000426	0.019875	0.281796	17
rs1260326	2:27598097	rs4665972	2:27598097	C/T	0.937962	PGP102	10172	2.33E-24	others	FG		200622	1.28E-57	-0.34815	8.58E-18	4.8E-14	0.280161	20
rs4500785	17:16848565	rs74892229	17:16854480	G/A	0.978949	PGP6	10172	6.01E-13	Metabolomics	M.LDL.PL	blood	21558	8.78E-05	-0.39653	0.000486	0.021989	0.279716	20
rs16830188	1:25294195	rs7523328	1:25294195	A/G	-0.04943	PGP82	10172	1.34E-14	UKB_NealeLab	Balding:Pattern_3		154988	1.14E-06	-0.16294	3.9E-05	0.002706	0.279584	20
rs582118	9:136145471	rs2519093	9:136141870	T/C	0.626471	PGP12	10172	8.27E-09	UKB_GeneAtlas_v2	ICD10_I84		452264	6.03E-09	0.154544	4.25E-05	0.002886	0.278753	16
rs2659007	17:79217478	rs2659007	17:79217478	G/A	1	PGP63	10172	2.53E-11	UKB_GeneAtlas_v2	Alcohol:frequency		452264	0.000138	-0.08497	0.000936	0.03715	0.278576	20
rs1260326	2:27598097	rs4665972	2:27598097	C/T	0.937962	PGP102	10172	2.33E-24	Metabolomics	Lac	blood	24871	7.18E-07	0.316416	8.23E-06	0.000719	0.278241	20
rs28601761	8:126500031	rs28601761	8:126500031	G/C	1	PGP112	10172	3.55E-17	UKB_GeneAtlas_v2	BC:haemoglobin_concentration		452264	0.000152	0.064536	0.00055	0.024264	0.278031	20
rs8022053	14:65867947	rs2149839	14:65983448	G/A	0.987597	PGP111	10172	4.1E-185	UKB_NealeLab	Mass:Whole_body_fat		330762	0.00116	-0.01979	0.001245	0.046869	0.273535	20
rs7970695	12:121423376	rs7970695	12:121423376	G/A	1	PGP112	10172	1.15E-36	UKB_GeneAtlas_v2	ICD10_I25		452264	6.32E-10	-0.07373	2.78E-08	5.54E-06	0.272857	20
rs34166762	7:73018524	rs35732917	7:73013269	T/C	0.990004	PGP22	10172	1.07E-13	Metabolomics	Serum.TG	blood	21545	6.15E-13	0.752699	1.98E-07	2.87E-05	0.268855	16
rs4500785	17:16848565	rs74892229	17:16854480	G/A	0.978949	PGP6	10172	6.01E-13	UKB_NealeLab	ICD10_G82		337199	0.00026	0.090343	0.001126	0.043322	0.268756	20
rs34166762	7:73018524	rs35732917	7:73013269	T/C	0.990004	PGP22	10172	1.07E-13	UKB_GeneAtlas_v2	Immune:eosinophill_pct		452264	8.43E-09	-0.11648	5.3E-06	0.000492	0.265256	20
rs34166762	7:73018524	rs35732917	7:73013269	T/C	0.990004	PGP22	10172	1.07E-13	Metabolomics	L.VLDL.L	blood	18960	8.43E-09	-0.17277	5.3E-06	0.000492	0.265256	20
rs9842703	3:142934693	rs6785254	3:142925823	G/A	0.927937	PGP57	10172	5.25E-13	UKB_NealeLab	Standing_height		336474	6.43E-05	0.093949	0.000472	0.021562	0.264988	17
rs174528	11:61543499	rs174528	11:61543499	T/C	1	PGP19	10172	7.06E-05	UKB_GeneAtlas_v2	Immune:neutrophill_count		452264	1.49E-14	0.284086	0.000415	0.019468	0.264603	3
rs217184	16:72105965	rs4788460	16:72154509	T/C	-0.33845	PGP97	10172	2.75E-18	GLGC	TG	blood	188577	0.000516	-0.09371	0.001256	0.047181	0.262595	19
rs4500785	17:16848565	rs74892229	17:16854480	G/A	0.978949	PGP6	10172	6.01E-13	UKB_GeneAtlas_v2	BC:haematocrit_percentage		452264	6.18E-07	-0.10542	4.15E-05	0.002835	0.262447	20
rs4500785	17:16848565	rs74892229	17:16854480	G/A	0.978949	PGP6	10172	6.01E-13	UKB_NealeLab	SR_CC:squamous_cell_carcinoma		337159	6.18E-07	-7.33927	4.15E-05	0.002835	0.262447	20
rs4841133	8:9183664	rs2126263	8:9181611	G/A	0.947716	PGP28	10172	3.52E-09	others	2hGlu_Magic		63396	1.07E-07	0.347806	7.81E-05	0.004911	0.261729	17
rs174528	11:61543499	rs174528	11:61543499	T/C	1	PGP19	10172	7.06E-05	UKB_NealeLab	Pulse_rate_auto		317756	1.28E-32	-0.52408	0.000164	0.009123	0.260007	3
rs4841133	8:9183664	rs2126263	8:9181611	G/A	0.947716	PGP28	10172	3.52E-09	PGC	SCZ		150064	1.48E-05	-0.19399	0.00048	0.021815	0.259623	17
rs1260326	2:27598097	rs4665972	2:27598097	C/T	0.937962	PGP102	10172	2.33E-24	UKB_GeneAtlas_v2	ICD10_K50-K52		452264	0.000185	0.05454	0.000448	0.020632	0.258213	20
rs7705720	5:95280033	rs6889029	5:95251238	G/A	0.830988	PGP41	10172	3.77E-15	UKB_NealeLab	ICD10_I86		337199	0.000141	10.85239	0.000613	0.026455	0.257675	20
rs7705720	5:95280033	rs6889029	5:95251238	G/A	0.830988	PGP41	10172	3.77E-15	UKB_GeneAtlas_v2	BC:M_corpuscular_V		452264	0.000141	0.072814	0.000613	0.026455	0.257675	20
rs34166762	7:73018524	rs35732917	7:73013269	T/C	0.990004	PGP22	10172	1.07E-13	UKB_GeneAtlas_v2	Nutrition:non-oily_fish		452264	3.37E-07	0.103326	2.6E-05	0.001911	0.255686	20
rs3774964	4:103519487	rs2125213	4:103411099	G/A	0.851177	PGP70	10172	1.04E-13	UKB_NealeLab	None_of_BC_DVT_bronchitis_emphysema_asthma_rhinitis_eczema_allergy		336782	7.74E-08	-0.12228	1.33E-05	0.001093	0.254682	20
rs28601761	8:126500031	rs28601761	8:126500031	G/C	1	PGP112	10172	3.55E-17	UKB_GeneAtlas_v2	Nutrition:bread		452264	7.8E-07	-0.0844	2.03E-05	0.001557	0.253395	20
rs13297246	9:33128617	rs13297246	9:33128617	G/A	1	PGP67	10172	1.08E-37	Metabolomics	L.HDL.FC	blood	21559	0.000319	-0.00233	0.00053	0.023603	0.251504	20
rs34166762	7:73018524	rs35732917	7:73013269	T/C	0.990004	PGP22	10172	1.07E-13	UKB_NealeLab	Impedance:Whole_body		331284	1.13E-14	0.182677	8.53E-08	1.45E-05	0.250769	20
rs582118	9:136145471	rs2519093	9:136141870	T/C	0.626471	PGP12	10172	8.27E-09	Metabolomics	S.VLDL.C	blood	21557	2.15E-06	-0.58485	0.000228	0.011908	0.250536	16
rs28601761	8:126500031	rs28601761	8:126500031	G/C	1	PGP112	10172	3.55E-17	UKB_GeneAtlas_v2	Nutrition:oily_fish		452264	8.12E-05	-0.06734	0.000357	0.017249	0.248714	20
rs1260326	2:27598097	rs4665972	2:27598097	C/T	0.937962	PGP102	10172	2.33E-24	UKB_GeneAtlas_v2	ICD10_E10-E14		452264	4.77E-10	-0.09094	1.08E-07	1.75E-05	0.248309	20
rs7970695	12:121423376	rs7970695	12:121423376	G/A	1	PGP112	10172	1.15E-36	UKB_GeneAtlas_v2	ICD10_K80		452264	1.22E-12	0.084685	5.88E-10	1.95E-07	0.247125	20
rs7804185	7:50353144	rs7804185	7:50353144	T/C	1	PGP60	10172	2.35E-54	UKB_NealeLab	Hayfever/allergic_rhinitis/Eczema		336782	8.72E-06	0.050532	1.91E-05	0.001484	0.246469	20
rs34166762	7:73018524	rs35732917	7:73013269	T/C	0.990004	PGP22	10172	1.07E-13	UKB_GeneAtlas_v2	Nutrition:coffee		452264	3.37E-21	-0.19186	5.16E-09	1.35E-06	0.246457	20
rs4500785	17:16848565	rs74892229	17:16854480	G/A	0.978949	PGP6	10172	6.01E-13	UKB_GeneAtlas_v2	High_light_scatter_reticulocyte_count		452264	3.83E-05	-0.0872	0.000351	0.016978	0.244888	20
rs1260326	2:27598097	rs4665972	2:27598097	C/T	0.937962	PGP102	10172	2.33E-24	Metabolomics	Pyr	blood	24756	5.46E-10	0.407269	1.14E-07	1.84E-05	0.243396	20
rs34166762	7:73018524	rs35732917	7:73013269	T/C	0.990004	PGP22	10172	1.07E-13	UKB_NealeLab	Standing_height		336474	3.2E-07	-0.11939	2.54E-05	0.001881	0.24302	20
rs28601761	8:126500031	rs28601761	8:126500031	G/C	1	PGP112	10172	3.55E-17	UKB_GeneAtlas_v2	BC:RBC_ distribution_width		452264	1.66E-61	0.28258	5.94E-14	8.06E-11	0.240196	20
rs582118	9:136145471	rs2519093	9:136141870	T/C	0.626471	PGP12	10172	8.27E-09	UKB_GeneAtlas_v2	Nutrition:cereal		452264	2.02E-08	0.149035	5.82E-05	0.00379	0.240045	16
rs4841133	8:9183664	rs2126263	8:9181611	G/A	0.947716	PGP28	10172	3.52E-09	UKB_NealeLab	ICD10_H05		337199	3.38E-18	90.07588	1.03E-06	0.000119	0.239813	17
rs4841133	8:9183664	rs2126263	8:9181611	G/A	0.947716	PGP28	10172	3.52E-09	UKB_GeneAtlas_v2	Immune:neutrophill_pct		452264	3.38E-18	0.214761	1.03E-06	0.000119	0.239813	17
rs1260326	2:27598097	rs4665972	2:27598097	C/T	0.937962	PGP102	10172	2.33E-24	PGC	BD		51710	7.5E-07	0.320345	8.12E-06	0.000712	0.239497	20
rs8046823	16:71400131	rs7203200	16:71465613	T/G	-0.73267	PGP97	10172	3.33E-10	UKB_NealeLab	SR_CC:squamous_cell_carcinoma		337159	5.93E-05	-6.53239	0.000716	0.030089	0.234863	20
rs8046823	16:71400131	rs7203200	16:71465613	T/G	-0.73267	PGP97	10172	3.33E-10	UKB_GeneAtlas_v2	BC:haematocrit_percentage		452264	5.93E-05	-0.09383	0.000716	0.030089	0.234863	20
rs1260326	2:27598097	rs4665972	2:27598097	C/T	0.937962	PGP102	10172	2.33E-24	UKB_GeneAtlas_v2	ICD10_K80-K87		452264	2.13E-10	-0.09299	7.06E-08	1.25E-05	0.234569	20
rs1260326	2:27598097	rs4665972	2:27598097	C/T	0.937962	PGP102	10172	2.33E-24	UKB_GeneAtlas_v2	ICD10_K80		452264	2.33E-10	-0.09278	7.4E-08	1.29E-05	0.234489	20
rs174528	11:61543499	rs174528	11:61543499	T/C	1	PGP19	10172	7.06E-05	UKB_NealeLab	Standing_height		336474	2.85E-10	0.270114	0.000772	0.031948	0.232509	3
rs8022053	14:65867947	rs2149839	14:65983448	G/A	0.987597	PGP111	10172	4.1E-185	UKB_NealeLab	Mass:Left_Leg_fat		331275	0.000144	-0.02313	0.000164	0.009132	0.232483	20
rs582118	9:136145471	rs2519093	9:136141870	T/C	0.626471	PGP12	10172	8.27E-09	Metabolomics	XS.VLDL.PL	blood	19273	8.39E-10	-0.78022	2.35E-05	0.001772	0.231679	16
rs582118	9:136145471	rs2519093	9:136141870	T/C	0.626471	PGP12	10172	8.27E-09	UKB_NealeLab	FEV1_predicted_pcg		110423	1.77E-05	0.230081	0.000576	0.025258	0.231117	16
rs1260326	2:27598097	rs4665972	2:27598097	C/T	0.937962	PGP102	10172	2.33E-24	UKB_NealeLab	Urine_Sodium		326831	2e-14	0.131068	9.53E-10	2.97E-07	0.230816	20
rs582118	9:136145471	rs2519093	9:136141870	T/C	0.626471	PGP12	10172	8.27E-09	others	T2D v2		898130	9.96E-10	-0.11432	2.86E-05	0.002069	0.226998	16
rs174528	11:61543499	rs174528	11:61543499	T/C	1	PGP19	10172	7.06E-05	UKB_NealeLab	Pulse_rate		110153	5.4E-11	-0.4911	0.000676	0.028665	0.225965	3
rs1260326	2:27598097	rs4665972	2:27598097	C/T	0.937962	PGP102	10172	2.33E-24	Metabolomics	LDL.D	blood	19273	2.19E-07	-0.3776	3.37E-06	0.000329	0.225473	20
rs1260326	2:27598097	rs4665972	2:27598097	C/T	0.937962	PGP102	10172	2.33E-24	UKB_GeneAtlas_v2	Immature_reticulocyte_fraction		452264	4.35E-09	0.085899	3.66E-07	4.89E-05	0.225459	20
rs4821898	22:39838352	rs4821898	22:39838352	T/C	1	PGP63	10172	1.88E-44	UKB_NealeLab	Mass:Trunk_fat-free_m		331030	4.79E-09	-0.07587	6.65E-08	1.19E-05	0.225075	20
rs174528	11:61543499	rs174528	11:61543499	T/C	1	PGP19	10172	7.06E-05	Metabolomics	Glol	blood	20235	1.42E-20	-0.01236	0.000258	0.013314	0.224845	3
rs174528	11:61543499	rs174528	11:61543499	T/C	1	PGP19	10172	7.06E-05	UKB_GeneAtlas_v2	BC:platelet_crit		452264	1.42E-20	-0.34393	0.000258	0.013314	0.224845	3
rs34166762	7:73018524	rs35732917	7:73013269	T/C	0.990004	PGP22	10172	1.07E-13	UKB_GeneAtlas_v2	Immune:neutrophill_pct		452264	3.47E-10	0.127078	1.63E-06	0.000179	0.223826	20
rs34166762	7:73018524	rs35732917	7:73013269	T/C	0.990004	PGP22	10172	1.07E-13	UKB_NealeLab	ICD10_H05		337199	3.47E-10	53.29945	1.63E-06	0.000179	0.223826	20
rs4841133	8:9183664	rs2126263	8:9181611	G/A	0.947716	PGP28	10172	3.52E-09	UKB_GeneAtlas_v2	Nutrition:coffee		452264	9.27E-08	-0.13194	7.46E-05	0.004723	0.219816	17
rs582118	9:136145471	rs2519093	9:136141870	T/C	0.626471	PGP12	10172	8.27E-09	Metabolomics	IDL.C	blood	19273	5.12E-10	-0.80004	2.09E-05	0.001599	0.218805	16
rs34166762	7:73018524	rs35732917	7:73013269	T/C	0.990004	PGP22	10172	1.07E-13	Metabolomics	S.HDL.TG	blood	21558	6.05E-09	0.609891	3.99E-06	0.000383	0.217954	16
rs12726286	1:93334379	rs12726286	1:93334379	T/C	1	PGP27	10172	5.76E-13	UKB_NealeLab	Hayfever/allergic_rhinitis/Eczema		336782	5.4E-06	0.110129	0.00012	0.007051	0.217188	20
rs582118	9:136145471	rs2519093	9:136141870	T/C	0.626471	PGP12	10172	8.27E-09	UKB_GeneAtlas_v2	ICD10_K26		452264	1.83E-05	0.113844	0.000586	0.025598	0.2171	16
rs34166762	7:73018524	rs35732917	7:73013269	T/C	0.990004	PGP22	10172	1.07E-13	Metabolomics	S.VLDL.FC	blood	21559	7.2E-10	0.645124	1.76E-06	0.000192	0.215807	16
rs28601761	8:126500031	rs28601761	8:126500031	G/C	1	PGP112	10172	3.55E-17	UKB_NealeLab	Mass:Trunk_fat_pcg		331113	2.46E-09	0.118918	1.13E-06	0.000128	0.214905	20
rs582118	9:136145471	rs2519093	9:136141870	T/C	0.626471	PGP12	10172	8.27E-09	UKB_GeneAtlas_v2	N_SR_NC_ill		452264	5.68E-09	-0.15461	4.18E-05	0.002853	0.214742	16
rs34166762	7:73018524	rs35732917	7:73013269	T/C	0.990004	PGP22	10172	1.07E-13	UKB_GeneAtlas_v2	BC:M_corpuscular_haemoglobin		452264	0.000114	-0.07803	0.000615	0.026469	0.211955	20
rs34166762	7:73018524	rs35732917	7:73013269	T/C	0.990004	PGP22	10172	1.07E-13	Metabolomics	L.VLDL.FC	blood	21238	0.000114	-0.10706	0.000615	0.026469	0.211955	20
rs4500785	17:16848565	rs74892229	17:16854480	G/A	0.978949	PGP6	10172	6.01E-13	Metabolomics	M.LDL.C	blood	21559	0.00034	-0.35439	0.001156	0.04417	0.209947	20
rs4821898	22:39838352	rs4821898	22:39838352	T/C	1	PGP63	10172	1.88E-44	UKB_NealeLab	Mass:Trunk_predicted_m		330995	3.87E-09	-0.07597	5.69E-08	1.03E-05	0.20729	20
rs582118	9:136145471	rs2519093	9:136141870	T/C	0.626471	PGP12	10172	8.27E-09	UKB_NealeLab	DBP_auto		317756	1.04E-10	0.203759	1.7E-05	0.001349	0.206862	16
rs7970695	12:121423376	rs7970695	12:121423376	G/A	1	PGP112	10172	1.15E-36	UKB_GeneAtlas_v2	ICD10_I20-I25		452264	2.19E-07	-0.0618	1.62E-06	0.00018	0.20576	20
rs16830188	1:25294195	rs7523328	1:25294195	A/G	-0.04943	PGP82	10172	1.34E-14	UKB_NealeLab	FVC		307638	2.57E-05	-0.10046	0.000222	0.011682	0.202965	20
rs28601761	8:126500031	rs28601761	8:126500031	G/C	1	PGP112	10172	3.55E-17	UKB_GeneAtlas_v2	ICD10_K76		452264	9.11E-06	-0.07582	8.63E-05	0.005316	0.201196	20
rs28601761	8:126500031	rs2001945	8:126477978	G/C	-0.76031	PGP112	10172	1.64E-14	GLGC	TG	blood	188577	8.45E-94	-0.6036	6.44E-13	6.13E-10	0.197554	15
rs582118	9:136145471	rs2519093	9:136141870	T/C	0.626471	PGP12	10172	8.27E-09	Metabolomics	L.LDL.CE	blood	19273	1.72E-08	-0.71916	4.81E-05	0.003199	0.19732	16
rs582118	9:136145471	rs2519093	9:136141870	T/C	0.626471	PGP12	10172	8.27E-09	Metabolomics	M.LDL.CE	blood	19273	1.1E-07	-0.68455	8.13E-05	0.005064	0.196979	16
rs28601761	8:126500031	rs28601761	8:126500031	G/C	1	PGP112	10172	3.55E-17	Metabolomics	Cit	blood	24770	1.55E-06	0.36303	2.97E-05	0.002137	0.196847	20
rs582118	9:136145471	rs2519093	9:136141870	T/C	0.626471	PGP12	10172	8.27E-09	Metabolomics	Serum.C	blood	21491	4.98E-07	-0.62008	0.000139	0.007951	0.195953	16
rs582118	9:136145471	rs2519093	9:136141870	T/C	0.626471	PGP12	10172	8.27E-09	Metabolomics	L.LDL.C	blood	21552	2.7E-09	-0.73577	3.05E-05	0.002183	0.194654	16
rs28601761	8:126500031	rs2001945	8:126477978	G/C	-0.76031	PGP112	10172	1.64E-14	GLGC	LDL.C	blood	188577	3.18E-36	-0.37374	5.71E-11	2.84E-08	0.194409	15
rs28601761	8:126500031	rs28601761	8:126500031	G/C	1	PGP112	10172	3.55E-17	others	CAD The CARDIoGRAMplusC4D		1165690	2.02E-21	-0.10016	2.88E-10	1.07E-07	0.193999	20
rs1260326	2:27598097	rs4665972	2:27598097	C/T	0.937962	PGP102	10172	2.33E-24	UKB_GeneAtlas_v2	M_reticulocyte_V		452264	2.75E-35	-0.1813	3.57E-15	6.39E-12	0.192293	20
rs78689694	11:126234820	rs78689694	11:126234820	G/C	1	PGP110	10172	2.1E-190	UKB_NealeLab	ICD10_H71		337199	0.001143	0.946542	0.001224	0.046216	0.191419	20
rs78689694	11:126234820	rs78689694	11:126234820	G/C	1	PGP110	10172	2.1E-190	UKB_GeneAtlas_v2	BC:leykocyte_count		452264	0.001143	0.016926	0.001224	0.046216	0.191419	20
rs582118	9:136145471	rs2519093	9:136141870	T/C	0.626471	PGP12	10172	8.27E-09	Metabolomics	M.LDL.PL	blood	21558	8.47E-08	-0.66332	7.54E-05	0.004767	0.190623	16
rs217184	16:72105965	rs217184	16:72105965	T/C	1	PGP97	10172	1.71E-28	UKB_GeneAtlas_v2	ICD10_E78		452264	3.83E-08	-0.07386	8.45E-07	0.000102	0.190197	20
rs34166762	7:73018524	rs35732917	7:73013269	T/C	0.990004	PGP22	10172	1.07E-13	Metabolomics	M.VLDL.P	blood	19273	4.04E-15	0.848855	5.52E-08	1.01E-05	0.18963	20
rs582118	9:136145471	rs2519093	9:136141870	T/C	0.626471	PGP12	10172	8.27E-09	Metabolomics	IDL.P	blood	19273	2.87E-10	-0.80291	1.84E-05	0.001438	0.188664	16
rs28601761	8:126500031	rs28601761	8:126500031	G/C	1	PGP112	10172	3.55E-17	UKB_GeneAtlas_v2	ICD10_E78		452264	4.43E-40	-0.22654	1.15E-12	9.38E-10	0.188532	20
rs36020612	11:123344435	rs35923643	11:123355391	G/A	0.982134	PGP44	10172	5.4E-16	UKB_NealeLab	SR_CC:chronic_lymphocytic		337159	9.19E-06	0.094596	0.0001	0.005972	0.188424	20
rs8022053	14:65867947	rs2149839	14:65983448	G/A	0.987597	PGP111	10172	4.1E-185	UKB_NealeLab	Mass:Left_Arm_fat		331164	0.000649	-0.02086	0.000707	0.029792	0.186456	20
rs582118	9:136145471	rs2519093	9:136141870	T/C	0.626471	PGP12	10172	8.27E-09	Metabolomics	IDL.L	blood	19273	1.92E-10	-0.82011	1.69E-05	0.001345	0.183735	16
rs582118	9:136145471	rs2519093	9:136141870	T/C	0.626471	PGP12	10172	8.27E-09	Metabolomics	M.LDL.C	blood	21559	2.93E-07	-0.62114	0.000111	0.006564	0.182925	16
rs1260326	2:27598097	rs4665972	2:27598097	C/T	0.937962	PGP102	10172	2.33E-24	UKB_GeneAtlas_v2	M_sphred_cell_V		452264	1.56E-37	-0.18724	1.58E-15	3.54E-12	0.18141	20
rs1260326	2:27598097	rs4665972	2:27598097	C/T	0.937962	PGP102	10172	2.33E-24	UKB_NealeLab	ICD10_H05		337199	6.34E-18	52.93138	4.62E-11	2.39E-08	0.177297	20
rs1260326	2:27598097	rs4665972	2:27598097	C/T	0.937962	PGP102	10172	2.33E-24	UKB_GeneAtlas_v2	Immune:neutrophill_pct		452264	6.34E-18	0.1262	4.62E-11	2.39E-08	0.177297	20
rs28601761	8:126500031	rs2001945	8:126477978	G/C	-0.76031	PGP112	10172	1.64E-14	CVD	CAD_2017		221568	1.5E-08	-0.15165	5.54E-06	0.000511	0.175509	11
rs34166762	7:73018524	rs35732917	7:73013269	T/C	0.990004	PGP22	10172	1.07E-13	UKB_GeneAtlas_v2	M_sphred_cell_V		452264	9.46E-28	-0.22097	8.05E-10	2.6E-07	0.173065	20
rs4841133	8:9183664	rs2126263	8:9181611	G/A	0.947716	PGP28	10172	3.52E-09	UKB_GeneAtlas_v2	M_reticulocyte_V		452264	5.38E-05	-0.09992	0.000857	0.034561	0.1728	17
rs8046823	16:71400131	rs7203200	16:71465613	T/G	-0.73267	PGP97	10172	3.33E-10	UKB_NealeLab	Chronotype		301143	4.92E-06	-0.13098	0.00022	0.011629	0.171307	20
rs7804185	7:50353144	rs7804185	7:50353144	T/C	1	PGP60	10172	2.35E-54	UKB_NealeLab	None_of_BC_DVT_bronchitis_emphysema_asthma_rhinitis_eczema_allergy		336782	9.26E-07	-0.05577	2.89E-06	0.000288	0.169451	20
rs16830188	1:25294195	rs7523328	1:25294195	A/G	-0.04943	PGP82	10172	1.34E-14	UKB_NealeLab	FEV1		307638	7.87E-05	-0.09383	0.000442	0.020507	0.168804	20
rs12726286	1:93334379	rs12726286	1:93334379	T/C	1	PGP27	10172	5.76E-13	UKB_GeneAtlas_v2	ICD10_J90		452264	0.000241	0.076907	0.001071	0.041504	0.167122	20
rs1260326	2:27598097	rs4665972	2:27598097	C/T	0.937962	PGP102	10172	2.33E-24	UKB_NealeLab	ICD10_I86		337199	7.28E-09	-12.603	4.91E-07	6.22E-05	0.167046	20
rs1260326	2:27598097	rs4665972	2:27598097	C/T	0.937962	PGP102	10172	2.33E-24	UKB_GeneAtlas_v2	BC:M_corpuscular_V		452264	7.28E-09	-0.08456	4.91E-07	6.22E-05	0.167046	20
rs34166762	7:73018524	rs35732917	7:73013269	T/C	0.990004	PGP22	10172	1.07E-13	Metabolomics	S.VLDL.C	blood	21557	1.06E-05	0.461274	0.000132	0.007606	0.166191	16
rs582118	9:136145471	rs2519093	9:136141870	T/C	0.626471	PGP12	10172	8.27E-09	UKB_GeneAtlas_v2	ICD10_M79		452264	7.57E-10	-0.16343	2.59E-05	0.001911	0.162809	16
rs8022053	14:65867947	rs2149839	14:65983448	G/A	0.987597	PGP111	10172	4.1E-185	UKB_NealeLab	Mass:Right_Arm_fat		331226	0.000388	-0.0216	0.000428	0.019954	0.162501	20
rs4841133	8:9183664	rs4240624	8:9184231	G/A	1	PGP28	10172	1.44E-08	GLGC	TG	blood	188577	1.08E-06	-0.19598	0.000218	0.011595	0.161247	9
rs582118	9:136145471	rs2519093	9:136141870	T/C	0.626471	PGP12	10172	8.27E-09	UKB_NealeLab	ICD10_O41		337199	6.38E-05	-35.4943	0.001019	0.040016	0.160987	16
rs582118	9:136145471	rs2519093	9:136141870	T/C	0.626471	PGP12	10172	8.27E-09	UKB_GeneAtlas_v2	ICD10_J90		452264	0.000112	-0.10268	0.001333	0.049348	0.160561	16
rs34166762	7:73018524	rs35732917	7:73013269	T/C	0.990004	PGP22	10172	1.07E-13	Metabolomics	XXL.VLDL.PL	blood	21542	6.91E-09	0.603933	4.51E-06	0.000425	0.160283	16
rs28601761	8:126500031	rs28601761	8:126500031	G/C	1	PGP112	10172	3.55E-17	UKB_GeneAtlas_v2	BC:platelet_distribution_width		452264	1.39E-13	-0.12624	2.71E-08	5.42E-06	0.158797	20
rs4841133	8:9183664	rs2126263	8:9181611	G/A	0.947716	PGP28	10172	3.52E-09	Metabolomics	L.VLDL.L	blood	18960	2.21E-11	-0.24446	9.53E-06	0.00082	0.158125	17
rs4841133	8:9183664	rs2126263	8:9181611	G/A	0.947716	PGP28	10172	3.52E-09	UKB_GeneAtlas_v2	Immune:eosinophill_pct		452264	2.21E-11	-0.16481	9.53E-06	0.00082	0.158125	17
rs34166762	7:73018524	rs35732917	7:73013269	T/C	0.990004	PGP22	10172	1.07E-13	Metabolomics	M.VLDL.C	blood	21551	6.01E-11	0.683716	7.84E-07	9.49E-05	0.157181	16
rs34166762	7:73018524	rs35732917	7:73013269	T/C	0.990004	PGP22	10172	1.07E-13	UKB_GeneAtlas_v2	BC:leykocyte_count		452264	9e-11	0.131217	1.03E-06	0.000119	0.156465	20
rs34166762	7:73018524	rs35732917	7:73013269	T/C	0.990004	PGP22	10172	1.07E-13	UKB_NealeLab	ICD10_H71		337199	9e-11	7.337908	1.03E-06	0.000119	0.156465	20
rs4500785	17:16848565	rs74892229	17:16854480	G/A	0.978949	PGP6	10172	6.01E-13	Metabolomics	S.LDL.L	blood	19273	7.52E-05	-0.41532	0.000442	0.020496	0.156097	20
rs217184	16:72105965	rs217184	16:72105965	T/C	1	PGP97	10172	1.71E-28	UKB_GeneAtlas_v2	BC:M_platelet_V		452264	1.87E-05	-0.05669	6.55E-05	0.004191	0.156032	20
rs582118	9:136145471	rs2519093	9:136141870	T/C	0.626471	PGP12	10172	8.27E-09	Metabolomics	L.LDL.PL	blood	21550	9.21E-10	-0.75713	2.4E-05	0.001801	0.155997	16
rs3774964	4:103519487	rs2125213	4:103411099	G/A	0.851177	PGP70	10172	1.04E-13	UKB_NealeLab	N_of_live_births		180952	0.000369	0.110769	0.001318	0.049029	0.155229	20
rs582118	9:136145471	rs2519093	9:136141870	T/C	0.626471	PGP12	10172	8.27E-09	UKB_NealeLab	FEV1		307638	6.42E-10	0.198405	2.5E-05	0.001861	0.155223	16
rs582118	9:136145471	rs2519093	9:136141870	T/C	0.626471	PGP12	10172	8.27E-09	Metabolomics	M.LDL.L	blood	19273	1.21E-07	-0.68232	8.34E-05	0.005174	0.155077	16
rs34166762	7:73018524	rs35732917	7:73013269	T/C	0.990004	PGP22	10172	1.07E-13	UKB_NealeLab	Impedance:Left_Arm		331292	4.42E-16	0.191312	4.15E-08	7.94E-06	0.155015	20
rs582118	9:136145471	rs2519093	9:136141870	T/C	0.626471	PGP12	10172	8.27E-09	UKB_NealeLab	FEV1_Best_measure		255492	1.06E-08	0.201423	4.91E-05	0.003255	0.15323	16
rs582118	9:136145471	rs2519093	9:136141870	T/C	0.626471	PGP12	10172	8.27E-09	Metabolomics	L.LDL.L	blood	19273	7.67E-09	-0.74463	3.9E-05	0.00271	0.152417	16
rs217184	16:72105965	rs217184	16:72105965	T/C	1	PGP97	10172	1.71E-28	UKB_GeneAtlas_v2	ICD10_E70-E90		452264	1.31E-07	-0.07093	1.9E-06	0.000203	0.152405	20
rs1260326	2:27598097	rs4665972	2:27598097	C/T	0.937962	PGP102	10172	2.33E-24	UKB_GeneAtlas_v2	Nutrition:fresh_fruit		452264	5.8E-05	-0.05882	0.000184	0.009954	0.150745	20
rs582118	9:136145471	rs2519093	9:136141870	T/C	0.626471	PGP12	10172	8.27E-09	UKB_GeneAtlas_v2	BC:platelet_distribution_width		452264	3.58E-23	0.262625	6.28E-07	7.77E-05	0.148502	16
rs8046823	16:71400131	rs7203200	16:71465613	T/G	-0.73267	PGP97	10172	3.33E-10	UKB_GeneAtlas_v2	BC:haemoglobin_concentration		452264	4.01E-05	-0.09609	0.000587	0.025608	0.14823	20
rs7781265	7:150950940	rs7781265	7:150950940	G/A	1	PGP74	10172	3.84E-24	UKB_NealeLab	ICD10_H71		337199	0.000691	-2.73057	0.001293	0.048242	0.147649	15
rs7781265	7:150950940	rs7781265	7:150950940	G/A	1	PGP74	10172	3.84E-24	UKB_GeneAtlas_v2	BC:leykocyte_count		452264	0.000691	-0.04883	0.001293	0.048242	0.147649	15
rs34166762	7:73018524	rs35732917	7:73013269	T/C	0.990004	PGP22	10172	1.07E-13	UKB_GeneAtlas_v2	Immune:neutrophill_count		452264	2.72E-13	0.14804	1.88E-07	2.74E-05	0.146904	20
rs34166762	7:73018524	rs35732917	7:73013269	T/C	0.990004	PGP22	10172	1.07E-13	UKB_NealeLab	ICD10_D32		337199	2.68E-18	-31.3132	1.53E-08	3.44E-06	0.14631	20
rs28601761	8:126500031	rs28601761	8:126500031	G/C	1	PGP112	10172	3.55E-17	UKB_GeneAtlas_v2	Alcohol:frequency		452264	2.01E-05	-0.07283	0.000142	0.008087	0.145906	20
rs582118	9:136145471	rs2519093	9:136141870	T/C	0.626471	PGP12	10172	8.27E-09	Metabolomics	M.LDL.P	blood	19273	8.02E-08	-0.69172	7.39E-05	0.004698	0.145583	16
rs8022053	14:65867947	rs2149839	14:65983448	G/A	0.987597	PGP111	10172	4.1E-185	UKB_NealeLab	Mass:Right_Leg_fat		331293	0.000309	-0.02206	0.000343	0.016675	0.145487	20
rs34166762	7:73018524	rs35732917	7:73013269	T/C	0.990004	PGP22	10172	1.07E-13	Metabolomics	M.VLDL.L	blood	19273	2.1E-13	0.79047	1.5E-07	2.26E-05	0.145473	20
rs12726286	1:93334379	rs12726286	1:93334379	T/C	1	PGP27	10172	5.76E-13	UKB_NealeLab	None_of_BC_DVT_bronchitis_emphysema_asthma_rhinitis_eczema_allergy		336782	0.000132	-0.09256	0.000733	0.030676	0.145041	20
rs582118	9:136145471	rs2519093	9:136141870	T/C	0.626471	PGP12	10172	8.27E-09	Metabolomics	L.LDL.FC	blood	21555	1.91E-09	-0.74291	2.81E-05	0.002046	0.144349	16
rs7970695	12:121423376	rs7970695	12:121423376	G/A	1	PGP112	10172	1.15E-36	Metabolomics	Tyr	blood	24925	1.09E-07	-0.27278	9.57E-07	0.000113	0.144113	20
rs34166762	7:73018524	rs35732917	7:73013269	T/C	0.990004	PGP22	10172	1.07E-13	Metabolomics	L.VLDL.P	blood	18960	7.23E-12	0.748686	3.74E-07	4.99E-05	0.144005	20
rs7705720	5:95280033	rs6889029	5:95251238	G/A	0.830988	PGP41	10172	3.77E-15	UKB_GeneAtlas_v2	BC:haemoglobin_concentration		452264	7.64E-05	0.075742	0.00041	0.019381	0.143459	20
rs582118	9:136145471	rs2519093	9:136141870	T/C	0.626471	PGP12	10172	8.27E-09	UKB_GeneAtlas_v2	ICD10_K55-K64		452264	1.12E-05	0.11668	0.000477	0.021779	0.143058	16
rs4841133	8:9183664	rs2126263	8:9181611	G/A	0.947716	PGP28	10172	3.52E-09	UKB_GeneAtlas_v2	M_sphred_cell_V		452264	1.31E-05	-0.10806	0.000454	0.020853	0.14281	17
rs582118	9:136145471	rs2519093	9:136141870	T/C	0.626471	PGP12	10172	8.27E-09	Metabolomics	S.LDL.P	blood	19273	2.09E-07	-0.66875	9.95E-05	0.005965	0.142547	16
rs582118	9:136145471	rs2519093	9:136141870	T/C	0.626471	PGP12	10172	8.27E-09	Metabolomics	L.LDL.P	blood	19273	5.84E-09	-0.75026	3.65E-05	0.002563	0.142307	16
rs3774964	4:103519487	rs2125213	4:103411099	G/A	0.851177	PGP70	10172	1.04E-13	UKB_GeneAtlas_v2	BC:M_corpuscular_V		452264	2.28E-16	-0.16121	3.58E-08	6.96E-06	0.139424	20
rs3774964	4:103519487	rs2125213	4:103411099	G/A	0.851177	PGP70	10172	1.04E-13	UKB_NealeLab	ICD10_I86		337199	2.28E-16	-24.0278	3.58E-08	6.96E-06	0.139424	20
rs582118	9:136145471	rs2519093	9:136141870	T/C	0.626471	PGP12	10172	8.27E-09	UKB_NealeLab	Mass:Left_Arm_predicted		331146	3.09E-06	0.14437	0.000288	0.01445	0.137968	16
rs7970695	12:121423376	rs7970695	12:121423376	G/A	1	PGP112	10172	1.15E-36	UKB_GeneAtlas_v2	BC:platelet_crit		452264	9.72E-34	0.145445	2.21E-18	1.52E-14	0.137455	20
rs7970695	12:121423376	rs7970695	12:121423376	G/A	1	PGP112	10172	1.15E-36	Metabolomics	Glol	blood	20235	9.72E-34	0.005227	2.21E-18	1.52E-14	0.137455	20
rs28601761	8:126500031	rs2001945	8:126477978	G/C	-0.76031	PGP112	10172	1.64E-14	GLGC	TC	blood	188577	2.69E-46	-0.40053	1.36E-11	9.1E-09	0.137296	15
rs8022053	14:65867947	rs2149839	14:65983448	G/A	0.987597	PGP111	10172	4.1E-185	UKB_NealeLab	Pulse_rate_auto		317756	0.000176	-0.02329	0.000199	0.010662	0.135066	20
rs4500785	17:16848565	rs74892229	17:16854480	G/A	0.978949	PGP6	10172	6.01E-13	Metabolomics	S.LDL.P	blood	19273	2.24E-05	-0.44475	0.000218	0.011611	0.134666	20
rs4821898	22:39838352	rs4821898	22:39838352	T/C	1	PGP63	10172	1.88E-44	UKB_NealeLab	Standing_height		336474	3.72E-07	-0.06502	1.78E-06	0.000193	0.134041	20
rs7804185	7:50353144	rs7804185	7:50353144	T/C	1	PGP60	10172	2.35E-54	UKB_NealeLab	N_of_children_fathered		154888	0.000122	0.064388	0.000192	0.010341	0.132962	20
rs34166762	7:73018524	rs35732917	7:73013269	T/C	0.990004	PGP22	10172	1.07E-13	UKB_GeneAtlas_v2	M_reticulocyte_V		452264	3.46E-08	-0.11172	9.43E-06	0.000816	0.130289	20
rs28601761	8:126500031	rs28601761	8:126500031	G/C	1	PGP112	10172	3.55E-17	UKB_GeneAtlas_v2	Immune:lymphocte_count		452264	1.37E-08	-0.09681	2.5E-06	0.000255	0.130127	20
rs1260326	2:27598097	rs4665972	2:27598097	C/T	0.937962	PGP102	10172	2.33E-24	UKB_NealeLab	Mass:Left_Arm_fat		331164	0.000202	-0.06354	0.000481	0.021831	0.129946	20
rs4500785	17:16848565	rs74892229	17:16854480	G/A	0.978949	PGP6	10172	6.01E-13	Metabolomics	M.LDL.L	blood	19273	0.000337	-0.37642	0.001142	0.043792	0.129604	20
rs28601761	8:126500031	rs28601761	8:126500031	G/C	1	PGP112	10172	3.55E-17	UKB_NealeLab	Mass:Body_fat_pcg		331117	2.31E-07	0.103142	1.04E-05	0.000886	0.128864	20
rs34166762	7:73018524	rs35732917	7:73013269	T/C	0.990004	PGP22	10172	1.07E-13	Metabolomics	M.VLDL.FC	blood	21240	5.06E-14	0.792154	1.06E-07	1.73E-05	0.128562	16
rs34166762	7:73018524	rs35732917	7:73013269	T/C	0.990004	PGP22	10172	1.07E-13	Metabolomics	Tot.FA	blood	13505	0.000221	0.475868	0.000907	0.036168	0.128533	20
rs582118	9:136145471	rs2519093	9:136141870	T/C	0.626471	PGP12	10172	8.27E-09	UKB_NealeLab	FVC_Best_measure		255492	3.61E-07	0.179187	0.000137	0.007839	0.127321	16
rs34166762	7:73018524	rs35732917	7:73013269	T/C	0.990004	PGP22	10172	1.07E-13	Metabolomics	M.VLDL.TG	blood	21241	4.21E-16	0.853757	3.68E-08	7.1E-06	0.12592	16
rs4500785	17:16848565	rs74892229	17:16854480	G/A	0.978949	PGP6	10172	6.01E-13	Metabolomics	M.LDL.P	blood	19273	0.000213	-0.3888	0.000845	0.034257	0.124094	20
rs34166762	7:73018524	rs35732917	7:73013269	T/C	0.990004	PGP22	10172	1.07E-13	Metabolomics	M.VLDL.PL	blood	21240	1.91E-13	0.774743	1.49E-07	2.26E-05	0.12409	16
rs36020612	11:123344435	rs35923643	11:123355391	G/A	0.982134	PGP44	10172	5.4E-16	UKB_GeneAtlas_v2	Immune:eosinophill_count		452264	2.21E-05	-0.07795	0.000171	0.009361	0.123167	20
rs8022053	14:65867947	rs2149839	14:65983448	G/A	0.987597	PGP111	10172	4.1E-185	UKB_GeneAtlas_v2	BC:RBC_ count		452264	4.02E-05	0.021285	4.79E-05	0.003193	0.121417	20
rs1260326	2:27598097	rs4665972	2:27598097	C/T	0.937962	PGP102	10172	2.33E-24	UKB_NealeLab	Weight		336227	1.06E-13	-0.12556	1.92E-09	5.58E-07	0.121273	20
rs582118	9:136145471	rs2519093	9:136141870	T/C	0.626471	PGP12	10172	8.27E-09	Metabolomics	S.LDL.L	blood	19273	4.17E-07	-0.65187	0.000124	0.007201	0.121184	16
rs16830188	1:25294195	rs7523328	1:25294195	A/G	-0.04943	PGP82	10172	1.34E-14	UKB_NealeLab	Standing_height		336474	1.04E-05	-0.10017	0.00013	0.007495	0.120561	20
rs4500785	17:16848565	rs74892229	17:16854480	G/A	0.978949	PGP6	10172	6.01E-13	UKB_GeneAtlas_v2	Immune:neutrophill_pct		452264	4.54E-07	-0.10703	3.6E-05	0.002534	0.11937	20
rs4500785	17:16848565	rs74892229	17:16854480	G/A	0.978949	PGP6	10172	6.01E-13	UKB_NealeLab	ICD10_H05		337199	4.54E-07	-44.8911	3.6E-05	0.002534	0.11937	20
rs582118	9:136145471	rs2519093	9:136141870	T/C	0.626471	PGP12	10172	8.27E-09	UKB_NealeLab	Pulse_rate_auto		317756	2.02E-07	0.163895	0.000114	0.006719	0.119123	16
rs4821898	22:39838352	rs4821898	22:39838352	T/C	1	PGP63	10172	1.88E-44	UKB_NealeLab	Impedance:Whole_body		331284	0.000518	0.044973	0.000754	0.031303	0.118026	20
rs16830188	1:25294195	rs7523328	1:25294195	A/G	-0.04943	PGP82	10172	1.34E-14	UKB_NealeLab	FVC_Best_measure		255492	9.7E-05	-0.10161	0.000505	0.022681	0.117857	20
rs34166762	7:73018524	rs35732917	7:73013269	T/C	0.990004	PGP22	10172	1.07E-13	Metabolomics	Gln	blood	24462	2.7E-17	-0.06281	2.36E-08	4.85E-06	0.117657	20
rs4841133	8:9183664	rs2126263	8:9181611	G/A	0.947716	PGP28	10172	3.52E-09	UKB_GeneAtlas_v2	BC:RBC_ count		452264	7.81E-12	-0.1684	7.81E-06	0.000691	0.115184	17
rs4821898	22:39838352	rs4821898	22:39838352	T/C	1	PGP63	10172	1.88E-44	UKB_NealeLab	Mass:Right_Arm_fat-free		331221	5.18E-07	-0.06474	2.31E-06	0.00024	0.11349	20
rs34166762	7:73018524	rs35732917	7:73013269	T/C	0.990004	PGP22	10172	1.07E-13	UKB_NealeLab	SR_CC:kidney/renal_cell_cancer		337159	9.2E-08	-33.4477	1.44E-05	0.001173	0.111637	20
rs1260326	2:27598097	rs4665972	2:27598097	C/T	0.937962	PGP102	10172	2.33E-24	UKB_GeneAtlas_v2	ICD10_E78		452264	6.52E-16	0.118044	2.46E-10	9.66E-08	0.111501	20
rs582118	9:136145471	rs2519093	9:136141870	T/C	0.626471	PGP12	10172	8.27E-09	UKB_GeneAtlas_v2	ICD10_J90-J94		452264	2.58E-05	-0.11189	0.000678	0.028748	0.111281	16
rs1260326	2:27598097	rs4665972	2:27598097	C/T	0.937962	PGP102	10172	2.33E-24	UKB_NealeLab	Mass:Right_Arm_fat		331226	0.0002	-0.06328	0.000477	0.021756	0.109474	20
rs34166762	7:73018524	rs35732917	7:73013269	T/C	0.990004	PGP22	10172	1.07E-13	Metabolomics	FAw79S	blood	13506	0.000161	0.487139	0.000721	0.030252	0.109169	20
rs582118	9:136145471	rs2519093	9:136141870	T/C	0.626471	PGP12	10172	8.27E-09	UKB_NealeLab	Mass:Trunk_predicted_m		330995	3.37E-05	0.128376	0.000762	0.031587	0.108958	16
rs7705720	5:95280033	rs6889029	5:95251238	G/A	0.830988	PGP41	10172	3.77E-15	Metabolomics	L.VLDL.FC	blood	21238	7.61E-07	0.129849	2.84E-05	0.00206	0.108889	20
rs7705720	5:95280033	rs6889029	5:95251238	G/A	0.830988	PGP41	10172	3.77E-15	UKB_GeneAtlas_v2	BC:M_corpuscular_haemoglobin		452264	7.61E-07	0.094642	2.84E-05	0.00206	0.108889	20
rs34166762	7:73018524	rs35732917	7:73013269	T/C	0.990004	PGP22	10172	1.07E-13	Metabolomics	XXL.VLDL.L	blood	18960	1.15E-06	0.526724	4.38E-05	0.002968	0.108126	20
rs582118	9:136145471	rs2519093	9:136141870	T/C	0.626471	PGP12	10172	8.27E-09	UKB_NealeLab	Mass:Trunk_fat-free_m		331030	3.54E-05	0.128619	0.000779	0.032206	0.107199	16
rs78689694	11:126234820	rs78689694	11:126234820	G/C	1	PGP110	10172	2.1E-190	others	CAD The CARDIoGRAMplusC4D		1165690	0.000566	-0.01117	0.000617	0.026486	0.105592	20
rs4841133	8:9183664	rs2126263	8:9181611	G/A	0.947716	PGP28	10172	3.52E-09	UKB_GeneAtlas_v2	Immune:monocyte_pct		452264	0.000113	-0.09535	0.001231	0.046403	0.103917	17
rs4500785	17:16848565	rs74892229	17:16854480	G/A	0.978949	PGP6	10172	6.01E-13	Metabolomics	L.LDL.P	blood	19273	0.000397	-0.37181	0.001283	0.048045	0.10268	20
rs7161378	14:65450780	rs7161378	14:65450780	T/C	1	PGP111	10172	9.48E-26	UKB_GeneAtlas_v2	Sleep_duration		452264	8.02E-06	0.063281	3.99E-05	0.002758	0.102182	20
rs34166762	7:73018524	rs35732917	7:73013269	T/C	0.990004	PGP22	10172	1.07E-13	Metabolomics	Cit	blood	24770	5.52E-05	-0.39049	0.000391	0.018686	0.102125	20
rs111711955	11:134264529	rs111711955	11:134264529	G/A	1	PGP33	10172	2.37E-71	UKB_NealeLab	Waist_circumference		336639	0.000742	-0.03145	0.000917	0.036479	0.101081	20
rs582118	9:136145471	rs2519093	9:136141870	T/C	0.626471	PGP12	10172	8.27E-09	UKB_NealeLab	Mass:Right_Arm_predicted		331216	9.99E-07	0.152104	0.000192	0.01033	0.09945	16
rs582118	9:136145471	rs2519093	9:136141870	T/C	0.626471	PGP12	10172	8.27E-09	UKB_NealeLab	Mass:Right_Arm_fat-free		331221	3.2E-06	0.14417	0.000292	0.014595	0.099373	16
rs8022053	14:65867947	rs2149839	14:65983448	G/A	0.987597	PGP111	10172	4.1E-185	UKB_NealeLab	Impedance:Left_Arm		331292	0.000778	0.020453	0.000843	0.034221	0.099266	20
rs8022053	14:65867947	rs2149839	14:65983448	G/A	0.987597	PGP111	10172	4.1E-185	UKB_NealeLab	SR_CC:kidney/renal_cell_cancer		337159	0.00015	-6.09251	0.000171	0.009369	0.099251	20
rs582118	9:136145471	rs2519093	9:136141870	T/C	0.626471	PGP12	10172	8.27E-09	UKB_NealeLab	Mass:Left_Arm_fat-free		331159	4.76E-06	0.141622	0.000339	0.016542	0.098103	16
rs34166762	7:73018524	rs35732917	7:73013269	T/C	0.990004	PGP22	10172	1.07E-13	Metabolomics	M.VLDL.CE	blood	19273	1.68E-07	0.559663	1.58E-05	0.001262	0.095281	20
rs16830188	1:25294195	rs7523328	1:25294195	A/G	-0.04943	PGP82	10172	1.34E-14	UKB_NealeLab	FEV1_Best_measure		255492	0.000308	-0.09405	0.001085	0.04194	0.095124	20
rs78689694	11:126234820	rs7952602	11:126233669	G/C	1	PGP110	10172	7.4E-181	GLGC	LDL.C	blood	188577	4.11E-20	-0.07748	2.18E-18	1.96E-14	0.095032	7
rs582118	9:136145471	rs2519093	9:136141870	T/C	0.626471	PGP12	10172	8.27E-09	UKB_NealeLab	FVC		307638	3.91E-09	0.189885	3.81E-05	0.002656	0.094698	16
rs7781265	7:150950940	rs7781265	7:150950940	G/A	1	PGP74	10172	3.84E-24	UKB_GeneAtlas_v2	BC:RBC_ count		452264	2.64E-14	-0.10978	1.14E-09	3.46E-07	0.093026	15
rs13297246	9:33128617	rs13297246	9:33128617	G/A	1	PGP67	10172	1.08E-37	Metabolomics	Gly	blood	18734	0.000784	-0.01748	0.001158	0.044203	0.093022	20
rs13297246	9:33128617	rs13297246	9:33128617	G/A	1	PGP67	10172	1.08E-37	UKB_GeneAtlas_v2	Reticulocyte_pct		452264	0.000784	-0.03802	0.001158	0.044203	0.093022	20
rs1260326	2:27598097	rs4665972	2:27598097	C/T	0.937962	PGP102	10172	2.33E-24	UKB_GeneAtlas_v2	Nutrition:bread		452264	5.59E-12	0.100758	1.15E-08	2.77E-06	0.090519	20
rs582118	9:136145471	rs2519093	9:136141870	T/C	0.626471	PGP12	10172	8.27E-09	Metabolomics	IDL.PL	blood	21559	2.78E-09	-0.7346	3.13E-05	0.002229	0.088312	16
rs34166762	7:73018524	rs35732917	7:73013269	T/C	0.990004	PGP22	10172	1.07E-13	Metabolomics	Val	blood	24900	7.85E-11	-0.11568	9.87E-07	0.000116	0.087739	20
rs1260326	2:27598097	rs4665972	2:27598097	C/T	0.937962	PGP102	10172	2.33E-24	UKB_NealeLab	SR_CC:kidney/renal_cell_cancer		337159	5.26E-21	-42.8241	4.87E-12	3.52E-09	0.087728	20
rs34166762	7:73018524	rs35732917	7:73013269	T/C	0.990004	PGP22	10172	1.07E-13	UKB_GeneAtlas_v2	Immune:monocyte_pct		452264	2.51E-35	-0.2512	1.83E-10	7.3E-08	0.087677	20
rs582118	9:136145471	rs2519093	9:136141870	T/C	0.626471	PGP12	10172	8.27E-09	Metabolomics	IDL.FC	blood	21559	2.47E-09	-0.737	3.04E-05	0.002179	0.08714	16
rs582118	9:136145471	rs2519093	9:136141870	T/C	0.626471	PGP12	10172	8.27E-09	Metabolomics	Gly	blood	18734	2.51E-07	0.062804	0.000122	0.007104	0.086345	16
rs582118	9:136145471	rs2519093	9:136141870	T/C	0.626471	PGP12	10172	8.27E-09	UKB_GeneAtlas_v2	Reticulocyte_pct		452264	2.51E-07	0.136594	0.000122	0.007104	0.086345	16
rs34166762	7:73018524	rs35732917	7:73013269	T/C	0.990004	PGP22	10172	1.07E-13	Metabolomics	XL.VLDL.L	blood	19273	2.91E-08	0.59651	7.7E-06	0.000684	0.086267	20
rs34166762	7:73018524	rs35732917	7:73013269	T/C	0.990004	PGP22	10172	1.07E-13	Metabolomics	XL.VLDL.TG	blood	21548	3.28E-10	0.654388	1.42E-06	0.00016	0.085806	16
rs8046823	16:71400131	rs7203200	16:71465613	T/G	-0.73267	PGP97	10172	3.33E-10	UKB_GeneAtlas_v2	BC:RBC_ count		452264	8.09E-05	-0.09215	0.000841	0.034176	0.085723	20
rs8046823	16:71400131	rs7203200	16:71465613	T/G	-0.73267	PGP97	10172	3.33E-10	UKB_NealeLab	SMK:Past_tobacco_smoking		310749	0.00016	0.106578	0.001215	0.045909	0.08516	20
rs582118	9:136145471	rs2519093	9:136141870	T/C	0.626471	PGP12	10172	8.27E-09	Metabolomics	L.VLDL.C	blood	21235	1.6E-13	-1.19828	5.58E-06	0.000513	0.084596	16
rs1260326	2:27685388	rs780110	2:27685388	A/G	-0.66566	PGP102	10172	1.16E-13	GLGC	TC	blood	188577	3.39E-11	0.19811	7.67E-07	9.31E-05	0.084394	16
rs34166762	7:73018524	rs35732917	7:73013269	T/C	0.990004	PGP22	10172	1.07E-13	UKB_NealeLab	ICD10_L28		337199	4.87E-12	-8.09658	4.18E-07	5.45E-05	0.084323	20
rs34166762	7:73018524	rs35732917	7:73013269	T/C	0.990004	PGP22	10172	1.07E-13	Metabolomics	XXL.VLDL.P	blood	18960	1.63E-07	0.58114	1.63E-05	0.001307	0.083321	20
rs4841133	8:9183664	rs2126263	8:9181611	G/A	0.947716	PGP28	10172	3.52E-09	others	T2D v2		898130	3.12E-09	-0.10484	2.92E-05	0.002106	0.081563	17
rs4841133	8:9183664	rs2126263	8:9181611	G/A	0.947716	PGP28	10172	3.52E-09	UKB_NealeLab	Feelings:Fed-up		330549	1.85E-05	0.123218	0.000527	0.023546	0.081352	17
rs34166762	7:73018524	rs35732917	7:73013269	T/C	0.990004	PGP22	10172	1.07E-13	UKB_GeneAtlas_v2	Height_at_ten		452264	3.72E-09	-0.11937	3.85E-06	0.000372	0.081102	20
rs12726286	1:93334379	rs12726286	1:93334379	T/C	1	PGP27	10172	5.76E-13	UKB_GeneAtlas_v2	BC:haemoglobin_concentration		452264	4.92E-07	-0.10585	3.72E-05	0.002599	0.079627	20
rs1260326	2:27598097	rs4665972	2:27598097	C/T	0.937962	PGP102	10172	2.33E-24	UKB_GeneAtlas_v2	N_of_treatments_medications_taken		452264	8.74E-07	0.071896	9.48E-06	0.000818	0.079274	20
rs582118	9:136145471	rs2519093	9:136141870	T/C	0.626471	PGP12	10172	8.27E-09	UKB_NealeLab	Hand_grip_strength_right		335842	9.82E-06	0.136515	0.000452	0.020776	0.079092	16
rs217184	16:72105965	rs217184	16:72105965	T/C	1	PGP97	10172	1.71E-28	UKB_GeneAtlas_v2	BC:RBC_ count		452264	2.41E-21	-0.12706	5.85E-13	5.7E-10	0.07846	20
rs4841133	8:9183664	rs2126263	8:9181611	G/A	0.947716	PGP28	10172	3.52E-09	UKB_NealeLab	Feelings:Mood_swings		329428	9.91E-05	0.112113	0.001153	0.044123	0.076799	17
rs1260326	2:27598097	rs4665972	2:27598097	C/T	0.937962	PGP102	10172	2.33E-24	UKB_GeneAtlas_v2	BC:RBC_ distribution_width		452264	2.06E-14	-0.11166	9.64E-10	2.98E-07	0.076435	20
rs28601761	8:126500031	rs28601761	8:126500031	G/C	1	PGP112	10172	3.55E-17	Metabolomics	L.HDL.FC	blood	21559	0.000144	-0.00371	0.000529	0.023622	0.076102	20
rs3774964	4:103519487	rs2125213	4:103411099	G/A	0.851177	PGP70	10172	1.04E-13	UKB_GeneAtlas_v2	Immune:eosinophill_pct		452264	2.41E-07	-0.10123	2.22E-05	0.001681	0.075928	20
rs3774964	4:103519487	rs2125213	4:103411099	G/A	0.851177	PGP70	10172	1.04E-13	Metabolomics	L.VLDL.L	blood	18960	2.41E-07	-0.15015	2.22E-05	0.001681	0.075928	20
rs4500785	17:16848565	rs74892229	17:16854480	G/A	0.978949	PGP6	10172	6.01E-13	UKB_GeneAtlas_v2	Immune:lymphocyte_pct		452264	1.34E-08	0.120414	8.21E-06	0.000718	0.075346	20
rs4500785	17:16848565	rs74892229	17:16854480	G/A	0.978949	PGP6	10172	6.01E-13	UKB_GeneAtlas_v2	ICD10_O70		452264	0.000111	0.111363	0.000661	0.028135	0.074864	20
rs582118	9:136145471	rs2519093	9:136141870	T/C	0.626471	PGP12	10172	8.27E-09	Metabolomics	ApoB	blood	20690	9.1E-09	-0.7251	4.12E-05	0.002823	0.074197	16
rs217184	16:72105965	rs217184	16:72105965	T/C	1	PGP97	10172	1.71E-28	others	CD		20883	0.000524	0.219589	0.000935	0.037155	0.073393	20
rs4821898	22:39838352	rs4821898	22:39838352	T/C	1	PGP63	10172	1.88E-44	UKB_NealeLab	Mass:Right_Arm_predicted		331216	5.92E-07	-0.0647	2.56E-06	0.000259	0.072752	20
rs34166762	7:73018524	rs35732917	7:73013269	T/C	0.990004	PGP22	10172	1.07E-13	Metabolomics	Glc	blood	24679	5.4E-12	3.376567	4.31E-07	5.57E-05	0.071841	20
rs12726286	1:93334379	rs12726286	1:93334379	T/C	1	PGP27	10172	5.76E-13	UKB_GeneAtlas_v2	High_light_scatter_reticulocyte_count		452264	2.31E-07	-0.10913	2.64E-05	0.001938	0.071646	20
rs8022053	14:65867947	rs2149839	14:65983448	G/A	0.987597	PGP111	10172	4.1E-185	UKB_NealeLab	Overall_health_rating		336020	0.000388	-0.02144	0.000429	0.019965	0.070492	20
rs1260326	2:27598097	rs4665972	2:27598097	C/T	0.937962	PGP102	10172	2.33E-24	others	FI_Magic		151013	3.82E-28	-0.28786	7.83E-14	1.03E-10	0.070162	20
rs1260326	2:27598097	rs4665972	2:27598097	C/T	0.937962	PGP102	10172	2.33E-24	UKB_NealeLab	SR_CC:cin/pre-cancer_cells_cervix		337159	1.96E-05	-0.53157	8.24E-05	0.005125	0.069298	20
rs8283	6:31996524	rs406658	6:31996524	A/C	0.349038	PGP18	10172	5.16E-23	others	Healthspan		300447	4.35E-05	-0.07309	0.000159	0.008909	0.069029	20
rs34166762	7:73018524	rs35732917	7:73013269	T/C	0.990004	PGP22	10172	1.07E-13	UKB_NealeLab	Impedance:Right_Arm		331279	5.58E-15	0.183921	7.24E-08	1.27E-05	0.068949	20
rs28601761	8:126500031	rs28601761	8:126500031	G/C	1	PGP112	10172	3.55E-17	Metabolomics	bOHBut	blood	24154	0.000235	0.277431	0.000745	0.030962	0.068857	20
rs34166762	7:73018524	rs35732917	7:73013269	T/C	0.990004	PGP22	10172	1.07E-13	Metabolomics	L.VLDL.TG	blood	21239	4.25E-13	0.761091	1.88E-07	2.75E-05	0.068257	16
rs4821898	22:39838352	rs4821898	22:39838352	T/C	1	PGP63	10172	1.88E-44	UKB_NealeLab	Mass:Left_Arm_predicted		331146	4.69E-08	-0.07045	3.61E-07	4.84E-05	0.067987	20
rs582118	9:136145471	rs2519093	9:136141870	T/C	0.626471	PGP12	10172	8.27E-09	UKB_NealeLab	Mass:Right_Arm_fat_pcg		331249	5.16E-10	-0.1923	2.38E-05	0.001795	0.066804	16
rs4821898	22:39838352	rs4821898	22:39838352	T/C	1	PGP63	10172	1.88E-44	UKB_NealeLab	Mass:Whole_body_fat-free		331291	6.76E-09	-0.07477	8.54E-08	1.45E-05	0.066163	20
rs13297246	9:33128617	rs13297246	9:33128617	G/A	1	PGP67	10172	1.08E-37	UKB_GeneAtlas_v2	ICD10_J02		452264	0.000547	-0.03925	0.000845	0.034266	0.065042	20
rs7781265	7:150950940	rs7781265	7:150950940	G/A	1	PGP74	10172	3.84E-24	UKB_GeneAtlas_v2	BC:haematocrit_percentage		452264	2.85E-12	-0.10054	8.85E-09	2.2E-06	0.063849	15
rs7781265	7:150950940	rs7781265	7:150950940	G/A	1	PGP74	10172	3.84E-24	UKB_NealeLab	SR_CC:squamous_cell_carcinoma		337159	2.85E-12	-6.999	8.85E-09	2.2E-06	0.063849	15
rs4821898	22:39838352	rs4821898	22:39838352	T/C	1	PGP63	10172	1.88E-44	UKB_NealeLab	Mass:Whole_body_water		331315	6.89E-09	-0.07472	8.67E-08	1.46E-05	0.063419	20
rs7781265	7:150950940	rs7781265	7:150950940	G/A	1	PGP74	10172	3.84E-24	UKB_GeneAtlas_v2	BC:M_platelet_V		452264	0.000695	0.04899	0.001299	0.048396	0.062898	15
rs582118	9:136145471	rs2519093	9:136141870	T/C	0.626471	PGP12	10172	8.27E-09	UKB_GeneAtlas_v2	Immune:monocyte_pct		452264	1.02E-12	0.189839	7.41E-06	0.000663	0.062896	16
rs4500785	17:16848565	rs74892229	17:16854480	G/A	0.978949	PGP6	10172	6.01E-13	Metabolomics	XL.HDL.FC	blood	21542	3.27E-06	-0.45363	9.08E-05	0.005511	0.061714	20
rs34166762	7:73018524	rs9638181	7:72999043	G/A	0.989985	PGP22	10172	1.17E-13	Metabolomics	XL.VLDL.P	blood	18960	2.52E-06	0.513425	6.37E-05	0.004083	0.061653	20
rs582118	9:136145471	rs2519093	9:136141870	T/C	0.626471	PGP12	10172	8.27E-09	Metabolomics	S.LDL.C	blood	21556	1.1E-06	-0.60135	0.000176	0.009605	0.060786	16
rs7970695	12:121423376	rs7970695	12:121423376	G/A	1	PGP112	10172	1.15E-36	UKB_GeneAtlas_v2	ICD10_K80-K87		452264	1.16E-12	0.084762	5.72E-10	1.91E-07	0.060218	20
rs582118	9:136145471	rs2073827	9:136137133	G/C	-0.64423	PGP12	10172	8.43E-08	GLGC	TC	blood	188577	1.18E-07	-0.23259	0.000165	0.00915	0.059985	4
rs28601761	8:126500031	rs28601761	8:126500031	G/C	1	PGP112	10172	3.55E-17	UKB_GeneAtlas_v2	M_reticulocyte_V		452264	3.9E-24	0.17342	9.2E-11	4.12E-08	0.059965	20
rs7970695	12:121423376	rs7970695	12:121423376	G/A	1	PGP112	10172	1.15E-36	UKB_NealeLab	Hayfever/allergic_rhinitis/Eczema		336782	0.00024	0.050636	0.00042	0.01966	0.059241	20
rs111711955	11:134264529	rs111711955	11:134264529	G/A	1	PGP33	10172	2.37E-71	UKB_NealeLab	Hand_grip_strength_left		335821	0.000248	0.034209	0.000331	0.016208	0.058956	20
rs582118	9:136145471	rs2519093	9:136141870	T/C	0.626471	PGP12	10172	8.27E-09	UKB_NealeLab	Mass:Left_Arm_fat_pcg		331198	6.31E-11	-0.20324	1.54E-05	0.001239	0.057921	16
rs12726286	1:93334379	rs12726286	1:93334379	T/C	1	PGP27	10172	5.76E-13	UKB_GeneAtlas_v2	BC:haematocrit_percentage		452264	1.03E-07	-0.11194	1.86E-05	0.001451	0.057768	20
rs12726286	1:93334379	rs12726286	1:93334379	T/C	1	PGP27	10172	5.76E-13	UKB_NealeLab	SR_CC:squamous_cell_carcinoma		337159	1.03E-07	-7.79283	1.86E-05	0.001451	0.057768	20
rs582118	9:136145471	rs2519093	9:136141870	T/C	0.626471	PGP12	10172	8.27E-09	UKB_GeneAtlas_v2	Immune:monocyte_count		452264	4.21E-65	0.453996	4.78E-08	9e-06	0.054749	16
rs36020612	11:123344435	rs35923643	11:123355391	G/A	0.982134	PGP44	10172	5.4E-16	UKB_GeneAtlas_v2	BC:platelet count		452264	7.75E-06	-0.0823	9.03E-05	0.00549	0.054358	20
rs7970695	12:121423376	rs7970695	12:121423376	G/A	1	PGP112	10172	1.15E-36	UKB_NealeLab	None_of_BC_DVT_bronchitis_emphysema_asthma_rhinitis_eczema_allergy		336782	2.34E-05	-0.05831	6.04E-05	0.003918	0.054136	20
rs1260326	2:27598097	rs4665972	2:27598097	C/T	0.937962	PGP102	10172	2.33E-24	UKB_NealeLab	Mass:Right_Arm_fat-free		331221	1.11E-33	-0.20584	6.64E-15	1.14E-11	0.053932	20
rs7781265	7:150950940	rs7781265	7:150950940	G/A	1	PGP74	10172	3.84E-24	UKB_NealeLab	Impedance:Left_Leg		331296	0.000107	-0.06483	0.000297	0.014779	0.053356	15
rs1260326	2:27598097	rs4665972	2:27598097	C/T	0.937962	PGP102	10172	2.33E-24	UKB_NealeLab	Hayfever/allergic_rhinitis/Eczema		336782	0.000306	0.060941	0.000667	0.028325	0.053198	20
rs4821898	22:39838352	rs4821898	22:39838352	T/C	1	PGP63	10172	1.88E-44	UKB_NealeLab	Impedance:Right_Leg		331301	8.58E-05	0.050646	0.000156	0.008795	0.05289	20
rs582118	9:136145471	rs2519093	9:136141870	T/C	0.626471	PGP12	10172	8.27E-09	UKB_NealeLab	Hayfever/allergic_rhinitis/Eczema		336782	7.7E-07	-0.15173	0.000176	0.009577	0.052763	16
rs1260326	2:27598097	rs4665972	2:27598097	C/T	0.937962	PGP102	10172	2.33E-24	UKB_GeneAtlas_v2	Height_at_ten		452264	1.4E-20	-0.13661	6.53E-12	4.57E-09	0.05272	20
rs1260326	2:27598097	rs4665972	2:27598097	C/T	0.937962	PGP102	10172	2.33E-24	UKB_NealeLab	Hip_circumference		336601	2.05E-05	-0.07192	8.52E-05	0.005263	0.052567	20
rs7781265	7:150950940	rs7781265	7:150950940	G/A	1	PGP74	10172	3.84E-24	UKB_NealeLab	Impedance:Right_Leg		331301	0.000241	-0.06145	0.000556	0.02448	0.051832	15
rs4841133	8:9183664	rs2126263	8:9181611	G/A	0.947716	PGP28	10172	3.52E-09	UKB_GeneAtlas_v2	BC:platelet count		452264	5.38E-06	0.111617	0.000313	0.015461	0.051757	17
rs8022053	14:65867947	rs2149839	14:65983448	G/A	0.987597	PGP111	10172	4.1E-185	UKB_NealeLab	Weight		336227	0.000955	-0.01996	0.00103	0.040245	0.051238	20
rs36020612	11:123344435	rs35923643	11:123355391	G/A	0.982134	PGP44	10172	5.4E-16	Metabolomics	L.VLDL.L	blood	18960	4.6E-08	-0.14886	5.86E-06	0.000535	0.050753	20
rs36020612	11:123344435	rs35923643	11:123355391	G/A	0.982134	PGP44	10172	5.4E-16	UKB_GeneAtlas_v2	Immune:eosinophill_pct		452264	4.6E-08	-0.10036	5.86E-06	0.000535	0.050753	20
rs34166762	7:73018524	rs35732917	7:73013269	T/C	0.990004	PGP22	10172	1.07E-13	Metabolomics	XL.VLDL.PL	blood	21237	2.84E-09	0.625401	3.05E-06	0.000303	0.050628	16
rs16830188	1:25294195	rs7523328	1:25294195	A/G	-0.04943	PGP82	10172	1.34E-14	UKB_NealeLab	Chest_pain:Wheeze/whistling_in_ly		331257	0.000127	0.087768	0.000601	0.026127	0.050395	20
rs7970695	12:121423376	rs7970695	12:121423376	G/A	1	PGP112	10172	1.15E-36	UKB_NealeLab	hayfever_or_allergic_rhinitis		83529	0.000187	0.103532	0.00034	0.016539	0.050116	20
rs7758383	6:143169723	rs7758383	6:143169723	G/A	1	PGP67	10172	2.11E-21	UKB_GeneAtlas_v2	BC:platelet_distribution_width		452264	9.64E-07	0.07879	1.34E-05	0.001094	0.047096	20
rs12726286	1:93334379	rs12726286	1:93334379	T/C	1	PGP27	10172	5.76E-13	UKB_GeneAtlas_v2	High_light_scatter_reticulocyte_pct		452264	2.78E-05	-0.08834	0.000291	0.014588	0.046611	20
rs582118	9:136145471	rs2519093	9:136141870	T/C	0.626471	PGP12	10172	8.27E-09	UKB_NealeLab	None_of_BC_DVT_bronchitis_emphysema_asthma_rhinitis_eczema_allergy		336782	5.03E-21	0.288853	8.91E-07	0.000106	0.046533	16
rs78060698	19:5840619	rs708686	19:5840619	C/T	0.307786	PGP112	10172	2.02E-18	UKB_GeneAtlas_v2	BC:RBC_ count		452264	0.000353	-0.06156	0.000939	0.037266	0.046018	20
rs28601761	8:126500031	rs28601761	8:126500031	G/C	1	PGP112	10172	3.55E-17	Metabolomics	L.VLDL.C	blood	21235	3.13E-12	0.728385	7.8E-08	1.35E-05	0.0447	20
rs3774964	4:103519487	rs2125213	4:103411099	G/A	0.851177	PGP70	10172	1.04E-13	UKB_GeneAtlas_v2	Immune:monocyte_pct		452264	1.25E-16	0.162151	3.17E-08	6.25E-06	0.044424	20
rs11669860	19:19277296	rs11669860	19:19277296	G/A	1	PGP63	10172	4.47E-15	UKB_NealeLab	Drive_faster_than_speed_limit		306030	0.000226	0.084683	0.000845	0.034233	0.044215	17
rs2470750	3:98690592	rs2470750	3:98690592	T/A	1	PGP110	10172	1.02E-08	UKB_GeneAtlas_v2	Immune:eosinophill_pct		452264	0.000105	0.098883	0.00132	0.049037	0.043501	20
rs2470750	3:98690592	rs2470750	3:98690592	T/A	1	PGP110	10172	1.02E-08	Metabolomics	L.VLDL.L	blood	18960	0.000105	0.146669	0.00132	0.049037	0.043501	20
rs1329427	1:196704559	rs11806293	1:196746846	G/A	-0.25205	PGP18	10172	3.76E-07	UKB_NealeLab	Birth_weight_of_1_child		145558	3.31E-05	0.206573	0.001306	0.048621	0.042872	18
rs34166762	7:73018524	rs14415	7:72984780	T/C	0.989985	PGP22	10172	2.29E-13	GLGC	TG	blood	188577	1.61E-76	0.606615	9.38E-12	6.47E-09	0.042516	5
rs2470750	3:98690592	rs2470750	3:98690592	T/A	1	PGP110	10172	1.02E-08	UKB_GeneAtlas_v2	Skin_tanning		452264	5.02E-10	-0.15747	2.52E-05	0.001876	0.042514	20
rs34166762	7:73018524	rs35732917	7:73013269	T/C	0.990004	PGP22	10172	1.07E-13	Metabolomics	S.VLDL.TG	blood	21558	1.14E-09	0.692666	2.07E-06	0.000218	0.042181	10
rs4500785	17:16848565	rs74892229	17:16854480	G/A	0.978949	PGP6	10172	6.01E-13	Metabolomics	XL.HDL.L	blood	19273	9.14E-06	-0.45989	0.000151	0.00854	0.041416	20
rs582118	9:136145471	rs2519093	9:136141870	T/C	0.626471	PGP12	10172	8.27E-09	UKB_GeneAtlas_v2	BC:leykocyte_count		452264	7.73E-46	0.376809	9.26E-08	1.53E-05	0.040654	16
rs582118	9:136145471	rs2519093	9:136141870	T/C	0.626471	PGP12	10172	8.27E-09	UKB_NealeLab	ICD10_H71		337199	7.73E-46	21.07183	9.26E-08	1.53E-05	0.040654	16
rs3774964	4:103519487	rs2125213	4:103411099	G/A	0.851177	PGP70	10172	1.04E-13	UKB_GeneAtlas_v2	M_reticulocyte_V		452264	1.45E-21	-0.1873	4.51E-09	1.19E-06	0.039532	20
rs1260326	2:27598097	rs4665972	2:27598097	C/T	0.937962	PGP102	10172	2.33E-24	UKB_NealeLab	Mass:Left_Arm_predicted		331146	4.29E-30	-0.19393	3.09E-14	4.61E-11	0.039346	20
rs111711955	11:134264529	rs111711955	11:134264529	G/A	1	PGP33	10172	2.37E-71	UKB_NealeLab	Mass:Trunk_fat_m		331093	0.000308	-0.03391	0.000404	0.019199	0.039009	20
rs111711955	11:134264529	rs111711955	11:134264529	G/A	1	PGP33	10172	2.37E-71	UKB_NealeLab	Mass:Trunk_fat_pcg		331113	0.000138	-0.03582	0.000194	0.0104	0.038833	20
rs7804185	7:50353144	rs7804185	7:50353144	T/C	1	PGP60	10172	2.35E-54	UKB_GeneAtlas_v2	BC:platelet count		452264	7.71E-05	-0.03877	0.000128	0.007378	0.038049	20
rs4821898	22:39838352	rs4821898	22:39838352	T/C	1	PGP63	10172	1.88E-44	UKB_NealeLab	Mass:Left_Arm_fat-free		331159	2.33E-08	-0.07204	2.14E-07	3.07E-05	0.037969	20
rs582118	9:136145471	rs2519093	9:136141870	T/C	0.626471	PGP12	10172	8.27E-09	UKB_GeneAtlas_v2	M_sphred_cell_V		452264	6.58E-25	-0.27322	4.9E-07	6.27E-05	0.037786	16
rs217184	16:72105965	rs217184	16:72105965	T/C	1	PGP97	10172	1.71E-28	UKB_NealeLab	Hand_grip_strength_right		335842	4.44E-07	0.078908	4.34E-06	0.000412	0.037551	20
rs7781265	7:150950940	rs7781265	7:150950940	G/A	1	PGP74	10172	3.84E-24	UKB_GeneAtlas_v2	BC:haemoglobin_concentration		452264	2.74E-11	-0.09582	2.61E-08	5.29E-06	0.03753	15
rs217184	16:72105965	rs217184	16:72105965	T/C	1	PGP97	10172	1.71E-28	UKB_NealeLab	Relative_age_voice_broke		144645	0.000375	0.084272	0.000707	0.029773	0.037126	20
rs582118	9:136145471	rs2519093	9:136141870	T/C	0.626471	PGP12	10172	8.27E-09	UKB_NealeLab	Standing_height		336474	3.91E-05	0.126277	0.000815	0.033366	0.037034	16
rs4821898	22:39838352	rs4821898	22:39838352	T/C	1	PGP63	10172	1.88E-44	UKB_NealeLab	Mass:Right_Leg_predicted_		331285	2.49E-08	-0.07188	2.24E-07	3.2E-05	0.0363	20
rs4821898	22:39838352	rs4821898	22:39838352	T/C	1	PGP63	10172	1.88E-44	UKB_NealeLab	Mass:Right_Leg_fat-free		331285	3.47E-08	-0.07113	2.88E-07	3.98E-05	0.035214	20
rs111711955	11:134264529	rs111711955	11:134264529	G/A	1	PGP33	10172	2.37E-71	PGC	SCZ		150064	0.000727	0.050262	0.000873	0.035088	0.035146	20
rs4821898	22:39838352	rs4821898	22:39838352	T/C	1	PGP63	10172	1.88E-44	UKB_NealeLab	Impedance:Left_Leg		331296	4.45E-05	0.052652	8.88E-05	0.00542	0.034721	20
rs2470750	3:98690592	rs2470750	3:98690592	T/A	1	PGP110	10172	1.02E-08	Metabolomics	Gln	blood	24462	2.27E-06	0.044214	0.000267	0.013643	0.034163	20
rs582118	9:136145471	rs2519093	9:136141870	T/C	0.626471	PGP12	10172	8.27E-09	UKB_NealeLab	Mass:Trunk_fat_pcg		331113	1.01E-05	-0.13664	0.000457	0.020973	0.033089	16
rs7970695	12:121423376	rs7970695	12:121423376	G/A	1	PGP112	10172	1.15E-36	others	CAD The CARDIoGRAMplusC4D		1165690	6.53E-14	-0.05472	1.12E-10	4.84E-08	0.032404	20
rs1260326	2:27598097	rs4665972	2:27598097	C/T	0.937962	PGP102	10172	2.33E-24	UKB_NealeLab	Mass:Left_Arm_fat-free		331159	1.85E-30	-0.1952	2.61E-14	4.04E-11	0.03229	20
rs582118	9:136145471	rs2519093	9:136141870	T/C	0.626471	PGP12	10172	8.27E-09	UKB_NealeLab	Heel_BMD_auto		194398	2.51E-10	0.256168	2.04E-05	0.001565	0.031979	16
rs8283	6:31996524	rs406658	6:31996524	A/C	0.349038	PGP18	10172	5.16E-23	UKB_GeneAtlas_v2	ICD10_C43-C44		452264	3.01E-06	-0.06814	2.42E-05	0.001812	0.031887	20
rs582118	9:136145471	rs2519093	9:136141870	T/C	0.626471	PGP12	10172	8.27E-09	UKB_GeneAtlas_v2	High_light_scatter_reticulocyte_count		452264	2.92E-11	0.176101	1.33E-05	0.001094	0.031654	16
rs28601761	8:126500031	rs28601761	8:126500031	G/C	1	PGP112	10172	3.55E-17	UKB_NealeLab	Weight		336227	1.49E-16	0.163379	3.68E-09	1e-06	0.031474	20
rs2470750	3:98690592	rs2470750	3:98690592	T/A	1	PGP110	10172	1.02E-08	UKB_GeneAtlas_v2	Height_at_ten		452264	1.86E-06	0.121375	0.000248	0.012901	0.031149	20
rs582118	9:136145471	rs2519093	9:136141870	T/C	0.626471	PGP12	10172	8.27E-09	UKB_NealeLab	Hand_grip_strength_left		335821	1.35E-05	0.133793	0.000514	0.023014	0.030991	16
rs217184	16:72105965	rs217184	16:72105965	T/C	1	PGP97	10172	1.71E-28	UKB_GeneAtlas_v2	BC:M_corpuscular_V		452264	4.37E-05	0.05483	0.000126	0.007293	0.030554	20
rs217184	16:72105965	rs217184	16:72105965	T/C	1	PGP97	10172	1.71E-28	UKB_NealeLab	ICD10_I86		337199	4.37E-05	8.171992	0.000126	0.007293	0.030554	20
rs1260326	2:27598097	rs4665972	2:27598097	C/T	0.937962	PGP102	10172	2.33E-24	UKB_NealeLab	Mass:Right_Arm_predicted		331216	3.04E-33	-0.20534	7.93E-15	1.32E-11	0.030411	20
rs1260326	2:27598097	rs4665972	2:27598097	C/T	0.937962	PGP102	10172	2.33E-24	jenger_gwas	T2D		191764	3.47E-13	0.172883	3.3E-09	9.12E-07	0.028741	20
rs7970695	12:121423376	rs7970695	12:121423376	G/A	1	PGP112	10172	1.15E-36	UKB_GeneAtlas_v2	ICD10_E78		452264	2.57E-07	-0.06138	1.83E-06	0.000197	0.028388	20
rs4821898	22:39838352	rs4821898	22:39838352	T/C	1	PGP63	10172	1.88E-44	UKB_GeneAtlas_v2	Immune:neutrophill_count		452264	0.000431	0.038643	0.000641	0.027434	0.027806	20
rs28601761	8:126500031	rs28601761	8:126500031	G/C	1	PGP112	10172	3.55E-17	UKB_GeneAtlas_v2	Nutrition:tea		452264	0.000178	-0.06404	0.000614	0.026465	0.027742	20
rs582118	9:136145471	rs2073827	9:136137133	G/C	-0.64423	PGP12	10172	8.43E-08	GLGC	LDL.C	blood	188577	9.65E-09	-0.25956	9.02E-05	0.005487	0.027486	4
rs2470750	3:98690592	rs2470750	3:98690592	T/A	1	PGP110	10172	1.02E-08	UKB_GeneAtlas_v2	Skin_colour		452264	4.25E-09	0.148775	4.12E-05	0.002823	0.027396	20
rs8283	6:31996524	rs406658	6:31996524	A/C	0.349038	PGP18	10172	5.16E-23	UKB_GeneAtlas_v2	ICD10_E00-E07		452264	6.45E-14	-0.10983	2.33E-09	6.65E-07	0.027107	20
rs111711955	11:134264529	rs111711955	11:134264529	G/A	1	PGP33	10172	2.37E-71	UKB_NealeLab	SR_CC:kidney/renal_cell_cancer		337159	0.000201	-9.28607	0.000273	0.013886	0.026425	20
rs582118	9:136145471	rs2519093	9:136141870	T/C	0.626471	PGP12	10172	8.27E-09	others	2hGlu_Magic		63396	5.1E-09	-0.41345	4.07E-05	0.002807	0.026359	16
rs4841133	8:9183664	rs2126263	8:9181611	G/A	0.947716	PGP28	10172	3.52E-09	UKB_GeneAtlas_v2	Immune:neutrophill_count		452264	8.1E-10	0.151724	2.07E-05	0.001585	0.025294	17
rs4821898	22:39838352	rs4821898	22:39838352	T/C	1	PGP63	10172	1.88E-44	UKB_NealeLab	Mass:Left_Leg_fat-free		331258	5.6E-08	-0.07004	4.13E-07	5.41E-05	0.025004	20
rs582118	9:136145471	rs2519093	9:136141870	T/C	0.626471	PGP12	10172	8.27E-09	UKB_GeneAtlas_v2	ICD10_I26-I28		452264	1.3E-40	-0.3549	1.22E-07	1.92E-05	0.024366	16
rs582118	9:136145471	rs2519093	9:136141870	T/C	0.626471	PGP12	10172	8.27E-09	UKB_GeneAtlas_v2	Immune:neutrophill_count		452264	7.86E-38	0.3409	1.45E-07	2.21E-05	0.024158	16
rs582118	9:136145471	rs2519093	9:136141870	T/C	0.626471	PGP12	10172	8.27E-09	UKB_NealeLab	SR_CC:multiple_myeloma		337159	4.89E-08	51.94253	7.44E-05	0.004711	0.023433	16
rs13297246	9:33128617	rs13297246	9:33128617	G/A	1	PGP67	10172	1.08E-37	UKB_GeneAtlas_v2	High_light_scatter_reticulocyte_pct		452264	0.000135	-0.0432	0.000253	0.013125	0.023305	20
rs4500785	17:16848565	rs74892229	17:16854480	G/A	0.978949	PGP6	10172	6.01E-13	Metabolomics	Serum.C	blood	21491	8.98E-05	-0.39413	0.000526	0.023499	0.022944	20
rs582118	9:136145471	rs2519093	9:136141870	T/C	0.626471	PGP12	10172	8.27E-09	UKB_NealeLab	Blood_clot_leg_(DVT)		336782	1.22E-59	-0.49998	5.54E-08	1.01E-05	0.022838	16
rs2470750	3:98690592	rs2470750	3:98690592	T/A	1	PGP110	10172	1.02E-08	UKB_NealeLab	ICD10_D32		337199	2.29E-06	21.37105	0.000267	0.013663	0.022833	20
rs2470750	3:98690592	rs2470750	3:98690592	T/A	1	PGP110	10172	1.02E-08	UKB_GeneAtlas_v2	Immune:eosinophill_count		452264	6.13E-05	0.102133	0.001025	0.040146	0.022773	20
rs7161378	14:65450780	rs7161378	14:65450780	T/C	1	PGP111	10172	9.48E-26	UKB_GeneAtlas_v2	Immune:lymphocte_count		452264	9.48E-06	-0.0625	4.5E-05	0.00303	0.022438	20
rs7970695	12:121423376	rs7970695	12:121423376	G/A	1	PGP112	10172	1.15E-36	UKB_GeneAtlas_v2	BC:platelet count		452264	1.03E-24	0.123477	1.59E-15	3.39E-12	0.022404	20
rs4821898	22:39838352	rs4821898	22:39838352	T/C	1	PGP63	10172	1.88E-44	UKB_NealeLab	Mass:Left_Leg_predicted		331253	3.67E-08	-0.07101	3e-07	4.11E-05	0.022142	20
rs4821898	22:39838352	rs4821898	22:39838352	T/C	1	PGP63	10172	1.88E-44	UKB_NealeLab	Basal_metabolic_rate		331307	1.51E-08	-0.07298	1.54E-07	2.31E-05	0.021859	20
rs1260326	2:27598097	rs4665972	2:27598097	C/T	0.937962	PGP102	10172	2.33E-24	UKB_GeneAtlas_v2	Nutrition:poultry		452264	6.43E-06	0.065903	3.7E-05	0.002597	0.021665	20
rs7161378	14:65450780	rs7161378	14:65450780	T/C	1	PGP111	10172	9.48E-26	Metabolomics	L.HDL.FC	blood	21559	5.54E-05	-0.00326	0.000168	0.009238	0.021056	20
rs34166762	7:73018524	rs35732917	7:73013269	T/C	0.990004	PGP22	10172	1.07E-13	UKB_GeneAtlas_v2	Nutrition:cereal		452264	5.88E-05	-0.08133	0.000409	0.019367	0.020721	20
rs7758383	6:143169723	rs7758383	6:143169723	G/A	1	PGP67	10172	2.11E-21	UKB_NealeLab	SBP_auto		317754	1.54E-05	0.08267	8.34E-05	0.005169	0.020648	20
rs7970695	12:121423376	rs7970695	12:121423376	G/A	1	PGP112	10172	1.15E-36	UKB_GeneAtlas_v2	BC:haematocrit_percentage		452264	1.7E-10	-0.07609	1.19E-08	2.82E-06	0.020334	20
rs7970695	12:121423376	rs7970695	12:121423376	G/A	1	PGP112	10172	1.15E-36	UKB_NealeLab	SR_CC:squamous_cell_carcinoma		337159	1.7E-10	-5.29712	1.19E-08	2.82E-06	0.020334	20
rs8283	6:32194630	rs3096690	6:32194630	C/G	-0.1686	PGP18	10172	1.75E-15	GLGC	TG	blood	188577	9.31E-13	0.231949	1.07E-07	1.74E-05	0.019681	4
rs2834847	21:36588180	rs2834847	21:36588180	C/A	1	PGP80	10172	1.64E-18	UKB_NealeLab	Heel_BMD_auto		194398	0.000114	-0.10065	0.000411	0.019395	0.019501	20
rs111711955	11:134264529	rs111711955	11:134264529	G/A	1	PGP33	10172	2.37E-71	UKB_NealeLab	Mass:Whole_body_fat		330762	0.000927	-0.03115	0.001129	0.043406	0.019444	20
rs1260326	2:27598097	rs4665972	2:27598097	C/T	0.937962	PGP102	10172	2.33E-24	UKB_NealeLab	Mass:Trunk_predicted_m		330995	7.09E-39	-0.22194	9.97E-16	2.79E-12	0.019177	20
rs34166762	7:73018524	rs35732917	7:73013269	T/C	0.990004	PGP22	10172	1.07E-13	UKB_GeneAtlas_v2	High_light_scatter_reticulocyte_pct		452264	1.09E-17	0.172918	1.99E-08	4.22E-06	0.019117	20
rs582118	9:136145471	rs2519093	9:136141870	T/C	0.626471	PGP12	10172	8.27E-09	UKB_GeneAtlas_v2	M_reticulocyte_V		452264	1.26E-30	-0.30511	2.57E-07	3.61E-05	0.018879	16
rs34166762	7:73018524	rs35732917	7:73013269	T/C	0.990004	PGP22	10172	1.07E-13	UKB_GeneAtlas_v2	Skin_colour		452264	9.33E-05	-0.07879	0.000543	0.024063	0.018562	20
rs34166762	7:73018524	rs35732917	7:73013269	T/C	0.990004	PGP22	10172	1.07E-13	UKB_GeneAtlas_v2	Sitting_height		452264	2.76E-17	-0.17135	2.37E-08	4.85E-06	0.018379	20
rs1260326	2:27598097	rs4665972	2:27598097	C/T	0.937962	PGP102	10172	2.33E-24	UKB_NealeLab	Basal_metabolic_rate		331307	1.97E-29	-0.19162	4.2E-14	5.87E-11	0.017638	20
rs582118	9:136145471	rs2519093	9:136141870	T/C	0.626471	PGP12	10172	8.27E-09	UKB_GeneAtlas_v2	ICD10_I26		452264	2.29E-49	-0.39299	7.93E-08	1.37E-05	0.017607	16
rs13297246	9:33128617	rs13297246	9:33128617	G/A	1	PGP67	10172	1.08E-37	UKB_GeneAtlas_v2	Reticulocyte_count		452264	0.000377	-0.04027	0.000611	0.026475	0.016936	20
rs34166762	7:73018524	rs35732917	7:73013269	T/C	0.990004	PGP22	10172	1.07E-13	UKB_NealeLab	Hip_circumference		336601	2.92E-05	-0.09764	0.000269	0.013749	0.01649	20
rs8283	6:31996524	rs406658	6:31996524	A/C	0.349038	PGP18	10172	5.16E-23	UKB_GeneAtlas_v2	ICD10_E03		452264	3.26E-12	-0.10203	1.25E-08	2.93E-06	0.016394	20
rs34166762	7:73018524	rs35732917	7:73013269	T/C	0.990004	PGP22	10172	1.07E-13	UKB_GeneAtlas_v2	High_light_scatter_reticulocyte_count		452264	3.61E-18	0.17551	1.62E-08	3.57E-06	0.01592	20
rs1260326	2:27598097	rs4665972	2:27598097	C/T	0.937962	PGP102	10172	2.33E-24	UKB_NealeLab	Mass:Trunk_fat-free_m		331030	1.15E-38	-0.22234	1.07E-15	2.66E-12	0.015901	20
rs1260326	2:27598097	rs4665972	2:27598097	C/T	0.937962	PGP102	10172	2.33E-24	UKB_GeneAtlas_v2	Nutrition:coffee		452264	4.63E-19	-0.13029	1.94E-11	1.19E-08	0.015667	20
rs217184	16:72105965	rs217184	16:72105965	T/C	1	PGP97	10172	1.71E-28	UKB_NealeLab	T_spent_using_computer		261987	0.000711	-0.05963	0.001207	0.045652	0.015581	20
rs1260326	2:27598097	rs4665972	2:27598097	C/T	0.937962	PGP102	10172	2.33E-24	UKB_NealeLab	Mass:Left_Leg_fat-free		331258	3.63E-25	-0.17633	3.75E-13	3.91E-10	0.015537	20
rs34166762	7:73018524	rs35732917	7:73013269	T/C	0.990004	PGP22	10172	1.07E-13	UKB_GeneAtlas_v2	BC:platelet_distribution_width		452264	6.3E-07	0.101056	3.5E-05	0.002474	0.015409	20
rs3774964	4:103519487	rs2125213	4:103411099	G/A	0.851177	PGP70	10172	1.04E-13	UKB_GeneAtlas_v2	M_sphred_cell_V		452264	2.43E-13	-0.14376	1.81E-07	2.67E-05	0.015361	20
rs34166762	7:73018524	rs14415	7:72984780	T/C	0.989985	PGP22	10172	2.29E-13	GLGC	HDL.C	blood	188577	5.92E-08	-0.17501	1.31E-05	0.001085	0.015221	5
rs16830188	1:25294195	rs7523328	1:25294195	A/G	-0.04943	PGP82	10172	1.34E-14	UKB_GeneAtlas_v2	Immune:neutrophill_count		452264	6.18E-06	0.089385	9.68E-05	0.005839	0.015142	20
rs34166762	7:73018524	rs35732917	7:73013269	T/C	0.990004	PGP22	10172	1.07E-13	others	HbA1c_Magic		146806	0.00027	-0.12925	0.001071	0.041482	0.015141	17
rs111711955	11:134264529	rs111711955	11:134264529	G/A	1	PGP33	10172	2.37E-71	UKB_NealeLab	Mass:Body_fat_pcg		331117	0.0002	-0.03497	0.000271	0.013826	0.014995	20
rs582118	9:136145471	rs2519093	9:136141870	T/C	0.626471	PGP12	10172	8.27E-09	CVD	MI		184305	3.53E-17	-0.34448	1.96E-06	0.000208	0.014818	16
rs4841133	8:9183664	rs2126263	8:9181611	G/A	0.947716	PGP28	10172	3.52E-09	UKB_GeneAtlas_v2	Nutrition:oily_fish		452264	2.95E-05	-0.1032	0.000649	0.027685	0.014729	17
rs1260326	2:27598097	rs4665972	2:27598097	C/T	0.937962	PGP102	10172	2.33E-24	UKB_NealeLab	Mass:Left_Leg_predicted		331253	5.06E-25	-0.1758	4.07E-13	4.14E-10	0.014402	20
rs4821898	22:39838352	rs4821898	22:39838352	T/C	1	PGP63	10172	1.88E-44	UKB_GeneAtlas_v2	BC:platelet_distribution_width		452264	0.00013	-0.04207	0.000223	0.011733	0.014397	20
rs4841133	8:9183664	rs2126263	8:9181611	G/A	0.947716	PGP28	10172	3.52E-09	UKB_NealeLab	Heel_BMD_left_auto		106254	3.08E-05	-0.21113	0.000662	0.028142	0.014221	17
rs16830188	1:25294195	rs7523328	1:25294195	A/G	-0.04943	PGP82	10172	1.34E-14	UKB_GeneAtlas_v2	ICD10_L40		452264	1.16E-06	0.095545	3.93E-05	0.002726	0.014145	20
rs582118	9:136145471	rs2519093	9:136141870	T/C	0.626471	PGP12	10172	8.27E-09	UKB_GeneAtlas_v2	Immune:lymphocyte_pct		452264	1.32E-19	-0.24	1.16E-06	0.000131	0.013849	16
rs1260326	2:27598097	rs4665972	2:27598097	C/T	0.937962	PGP102	10172	2.33E-24	Metabolomics	Val	blood	24900	3.1E-37	-0.16481	1.75E-15	3.57E-12	0.013442	20
rs7781265	7:150950940	rs7781265	7:150950940	G/A	1	PGP74	10172	3.84E-24	Metabolomics	Glc	blood	24679	1.32E-05	-1.51699	6.26E-05	0.004025	0.013223	15
rs1260326	2:27598097	rs4665972	2:27598097	C/T	0.937962	PGP102	10172	2.33E-24	UKB_NealeLab	Mass:Whole_body_fat-free		331291	2.02E-35	-0.21135	3.39E-15	6.32E-12	0.012992	20
rs7804185	7:50353144	rs7804185	7:50353144	T/C	1	PGP60	10172	2.35E-54	UKB_GeneAtlas_v2	Immune:lymphocyte_pct		452264	0.000228	-0.03625	0.000335	0.016418	0.012905	20
rs3774964	4:103519487	rs2125213	4:103411099	G/A	0.851177	PGP70	10172	1.04E-13	UKB_NealeLab	Menarche		176008	7.19E-05	0.12518	0.000462	0.021142	0.01289	20
rs4841133	8:9183664	rs2126263	8:9181611	G/A	0.947716	PGP28	10172	3.52E-09	UKB_NealeLab	Feelings:Irritability		322668	4.78E-06	0.133144	0.000299	0.014883	0.012864	17
rs36020612	11:123344435	rs35923643	11:123355391	G/A	0.982134	PGP44	10172	5.4E-16	UKB_GeneAtlas_v2	BC:platelet_distribution_width		452264	4.46E-09	0.107557	2.02E-06	0.000213	0.012529	20
rs3774964	4:103519487	rs2125213	4:103411099	G/A	0.851177	PGP70	10172	1.04E-13	UKB_GeneAtlas_v2	Immune:eosinophill_count		452264	1.5E-05	-0.0849	0.000183	0.009915	0.012522	20
rs28601761	8:126500031	rs28601761	8:126500031	G/C	1	PGP112	10172	3.55E-17	UKB_NealeLab	FVC_Best_measure		255492	5.21E-05	0.091845	0.000265	0.013607	0.012359	20
rs12726286	1:93334379	rs12726286	1:93334379	T/C	1	PGP27	10172	5.76E-13	UKB_GeneAtlas_v2	BC:RBC_ count		452264	4.53E-08	-0.11534	1.32E-05	0.001093	0.012299	20
rs582118	9:136145471	rs2519093	9:136141870	T/C	0.626471	PGP12	10172	8.27E-09	UKB_NealeLab	Impedance:Left_Arm		331292	1.09E-11	-0.21023	1.11E-05	0.000934	0.012101	16
rs582118	9:136145471	rs2519093	9:136141870	T/C	0.626471	PGP12	10172	8.27E-09	UKB_GeneAtlas_v2	ICD10_I80		452264	3.52E-57	-0.42406	5.97E-08	1.07E-05	0.012085	16
rs4841133	8:9183664	rs2126263	8:9181611	G/A	0.947716	PGP28	10172	3.52E-09	UKB_GeneAtlas_v2	BC:M_platelet_V		452264	4.29E-13	-0.17656	4.7E-06	0.00044	0.011948	17
rs1260326	2:27598097	rs4665972	2:27598097	C/T	0.937962	PGP102	10172	2.33E-24	UKB_NealeLab	Mass:Whole_body_water		331315	4.55E-36	-0.21336	2.66E-15	5.18E-12	0.011709	20
rs582118	9:136145471	rs2519093	9:136141870	T/C	0.626471	PGP12	10172	8.27E-09	Metabolomics	Gln	blood	24462	3.53E-10	0.06098	2.19E-05	0.001666	0.011402	16
rs1257218	2:135014685	rs1257218	2:135014685	T/C	1	PGP103	10172	8.07E-26	UKB_GeneAtlas_v2	Immune:eosinophill_count		452264	2.02E-06	-0.07008	1.49E-05	0.001205	0.011083	20
rs28601761	8:126500031	rs28601761	8:126500031	G/C	1	PGP112	10172	3.55E-17	UKB_GeneAtlas_v2	High_light_scatter_reticulocyte_count		452264	5.38E-09	-0.09954	1.61E-06	0.000178	0.011061	20
rs28601761	8:126500031	rs28601761	8:126500031	G/C	1	PGP112	10172	3.55E-17	UKB_GeneAtlas_v2	High_light_scatter_reticulocyte_pct		452264	1.03E-13	-0.12684	2.46E-08	5.01E-06	0.010745	20
rs582118	9:136145471	rs2519093	9:136141870	T/C	0.626471	PGP12	10172	8.27E-09	UKB_GeneAtlas_v2	ICD10_H25-H28		452264	9.01E-05	-0.10408	0.0012	0.045435	0.010741	16
rs8283	6:31996524	rs406658	6:31996524	A/C	0.349038	PGP18	10172	5.16E-23	UKB_GeneAtlas_v2	ICD10_M05-M14		452264	1.72E-05	-0.06277	8.09E-05	0.00505	0.010709	20
rs7804185	7:50353144	rs7804185	7:50353144	T/C	1	PGP60	10172	2.35E-54	Metabolomics	L.VLDL.FC	blood	21238	0.000313	-0.0486	0.000446	0.020588	0.010416	20
rs7804185	7:50353144	rs7804185	7:50353144	T/C	1	PGP60	10172	2.35E-54	UKB_GeneAtlas_v2	BC:M_corpuscular_haemoglobin		452264	0.000313	-0.03542	0.000446	0.020588	0.010416	20
rs111711955	11:134264529	rs111711955	11:134264529	G/A	1	PGP33	10172	2.37E-71	UKB_NealeLab	Mass:Left_Arm_fat_pcg		331198	2.9E-05	-0.03948	4.67E-05	0.003128	0.010121	20
rs1260326	2:27598097	rs4665972	2:27598097	C/T	0.937962	PGP102	10172	2.33E-24	Metabolomics	Gln	blood	24462	2.51E-46	-0.07716	1.09E-16	3.27E-13	0.009855	20
rs217184	16:72105965	rs217184	16:72105965	T/C	1	PGP97	10172	1.71E-28	Metabolomics	Leu	blood	24728	7.09E-06	-0.26207	3.09E-05	0.002201	0.009729	20
rs1260326	2:27598097	rs4665972	2:27598097	C/T	0.937962	PGP102	10172	2.33E-24	UKB_NealeLab	BMI		336107	0.000551	-0.05837	0.00107	0.04149	0.009724	20
rs28601761	8:126500031	rs28601761	8:126500031	G/C	1	PGP112	10172	3.55E-17	UKB_GeneAtlas_v2	BC:leykocyte_count		452264	1.18E-06	0.08293	2.56E-05	0.001891	0.009306	20
rs28601761	8:126500031	rs28601761	8:126500031	G/C	1	PGP112	10172	3.55E-17	UKB_NealeLab	ICD10_H71		337199	1.18E-06	4.637588	2.56E-05	0.001891	0.009306	20
rs582118	9:136145471	rs2519093	9:136141870	T/C	0.626471	PGP12	10172	8.27E-09	UKB_NealeLab	Impedance:Right_Arm		331279	1.24E-10	-0.1991	1.76E-05	0.001382	0.009244	16
rs4500785	17:16848565	rs74892229	17:16854480	G/A	0.978949	PGP6	10172	6.01E-13	UKB_GeneAtlas_v2	Immune:neutrophill_count		452264	6.77E-05	-0.08469	0.00049	0.022075	0.009239	20
rs78060698	19:5840619	rs708686	19:5840619	C/T	0.307786	PGP112	10172	2.02E-18	Metabolomics	L.VLDL.FC	blood	21238	0.000197	0.088221	0.000612	0.026466	0.009181	20
rs78060698	19:5840619	rs708686	19:5840619	C/T	0.307786	PGP112	10172	2.02E-18	UKB_GeneAtlas_v2	BC:M_corpuscular_haemoglobin		452264	0.000197	0.064301	0.000612	0.026466	0.009181	20
rs16830188	1:25294195	rs7523328	1:25294195	A/G	-0.04943	PGP82	10172	1.34E-14	UKB_GeneAtlas_v2	ICD10_J47		452264	8.02E-05	0.077535	0.000448	0.020632	0.008987	20
rs111711955	11:134264529	rs111711955	11:134264529	G/A	1	PGP33	10172	2.37E-71	UKB_NealeLab	Mass:Right_Arm_fat_pcg		331249	0.000506	-0.03268	0.000641	0.027428	0.008935	20
rs4821898	22:39838352	rs4821898	22:39838352	T/C	1	PGP63	10172	1.88E-44	UKB_GeneAtlas_v2	Reticulocyte_pct		452264	0.000238	0.04032	0.000379	0.018197	0.008917	20
rs4821898	22:39838352	rs4821898	22:39838352	T/C	1	PGP63	10172	1.88E-44	Metabolomics	Gly	blood	18734	0.000238	0.018539	0.000379	0.018197	0.008917	20
rs582118	9:136145471	rs2519093	9:136141870	T/C	0.626471	PGP12	10172	8.27E-09	UKB_GeneAtlas_v2	ICD10_K80-K87		452264	6.38E-07	-0.13228	0.000165	0.009131	0.008838	16
rs1260326	2:27598097	rs4665972	2:27598097	C/T	0.937962	PGP102	10172	2.33E-24	UKB_NealeLab	ICD10_D32		337199	2.98E-53	-40.1186	2.09E-17	9.36E-14	0.008698	20
rs217184	16:72105965	rs217184	16:72105965	T/C	1	PGP97	10172	1.71E-28	UKB_GeneAtlas_v2	N_SR_NC_ill		452264	2.1E-05	-0.0571	7.15E-05	0.004552	0.008651	20
rs28601761	8:126500031	rs28601761	8:126500031	G/C	1	PGP112	10172	3.55E-17	UKB_GeneAtlas_v2	Reticulocyte_count		452264	7.65E-18	-0.1471	1.74E-09	5.15E-07	0.008648	20
rs34166762	7:73018524	rs35732917	7:73013269	T/C	0.990004	PGP22	10172	1.07E-13	UKB_GeneAtlas_v2	Reticulocyte_count		452264	8.35E-15	0.156858	7.95E-08	1.36E-05	0.008551	20
rs582118	9:136145471	rs2519093	9:136141870	T/C	0.626471	PGP12	10172	8.27E-09	UKB_GeneAtlas_v2	ICD10_H25		452264	6.58E-05	-0.10608	0.001034	0.040363	0.008313	16
rs582118	9:136145471	rs2519093	9:136141870	T/C	0.626471	PGP12	10172	8.27E-09	UKB_NealeLab	Heel_BMD_right_auto		106251	1.08E-06	0.264132	0.000197	0.010565	0.008272	16
rs1260326	2:27598097	rs4665972	2:27598097	C/T	0.937962	PGP102	10172	2.33E-24	UKB_GeneAtlas_v2	Immune:lymphocte_count		452264	3.45E-24	0.148722	6.59E-13	6.15E-10	0.008135	20
rs8283	6:31996524	rs406658	6:31996524	A/C	0.349038	PGP18	10172	5.16E-23	UKB_GeneAtlas_v2	ICD10_L00-L08		452264	0.00033	-0.05235	0.00074	0.030816	0.008118	20
rs2470750	3:98690592	rs2470750	3:98690592	T/A	1	PGP110	10172	1.02E-08	UKB_NealeLab	Impedance:Left_Arm		331292	2.63E-06	-0.13937	0.000281	0.014194	0.00808	20
rs28601761	8:126500031	rs28601761	8:126500031	G/C	1	PGP112	10172	3.55E-17	Metabolomics	Val	blood	24900	5.04E-28	0.164606	2.32E-11	1.39E-08	0.007938	20
rs1260326	2:27598097	rs4665972	2:27598097	C/T	0.937962	PGP102	10172	2.33E-24	UKB_NealeLab	Mass:Right_Leg_fat-free		331285	5.49E-25	-0.17565	4.15E-13	4.13E-10	0.007749	20
rs7970695	12:121423376	rs2393791	12:121423956	T/C	1	PGP112	10172	2.34E-36	GLGC	TC	blood	188577	2.56E-12	-0.12514	9.46E-10	2.96E-07	0.007594	20
rs582118	9:136145471	rs2519093	9:136141870	T/C	0.626471	PGP12	10172	8.27E-09	UKB_NealeLab	Heel_BMD_left_auto		106254	2.92E-06	0.253257	0.000282	0.014216	0.007488	16
rs1260326	2:27598097	rs4665972	2:27598097	C/T	0.937962	PGP102	10172	2.33E-24	UKB_NealeLab	Mass:Right_Leg_predicted_		331285	2.9E-25	-0.17668	3.55E-13	3.79E-10	0.0072	20
rs4821898	22:39838352	rs4821898	22:39838352	T/C	1	PGP63	10172	1.88E-44	UKB_GeneAtlas_v2	Reticulocyte_count		452264	0.00018	0.041111	0.000296	0.014777	0.00709	20
rs7970695	12:121423376	rs7970695	12:121423376	G/A	1	PGP112	10172	1.15E-36	others	2hGlu_Magic		63396	1.28E-05	-0.13854	3.71E-05	0.002594	0.007052	20
rs4841133	8:9183664	rs2126263	8:9181611	G/A	0.947716	PGP28	10172	3.52E-09	UKB_NealeLab	Heel_BMD_right_auto		106251	3.96E-05	-0.20827	0.000742	0.030872	0.006969	17
rs582118	9:136145471	rs2519093	9:136141870	T/C	0.626471	PGP12	10172	8.27E-09	UKB_GeneAtlas_v2	ICD10_E78		452264	2.63E-15	-0.20998	3.2E-06	0.000315	0.006949	16
rs111711955	11:134264529	rs111711955	11:134264529	G/A	1	PGP33	10172	2.37E-71	UKB_NealeLab	Mass:Right_Leg_fat_pcg		331296	0.000739	-0.03171	0.000913	0.036374	0.006719	20
rs1329427	1:196704559	rs11806293	1:196746846	G/A	-0.25205	PGP18	10172	3.76E-07	UKB_NealeLab	ICD10_H05		337199	1.77E-05	-50.9359	0.001043	0.040641	0.006694	20
rs1329427	1:196704559	rs11806293	1:196746846	G/A	-0.25205	PGP18	10172	3.76E-07	UKB_GeneAtlas_v2	Immune:neutrophill_pct		452264	1.77E-05	-0.12144	0.001043	0.040641	0.006694	20
rs3774964	4:103519487	rs2125213	4:103411099	G/A	0.851177	PGP70	10172	1.04E-13	UKB_GeneAtlas_v2	High_light_scatter_reticulocyte_count		452264	5.23E-07	0.098366	3.19E-05	0.002268	0.006621	20
rs217184	16:72105965	rs217184	16:72105965	T/C	1	PGP97	10172	1.71E-28	UKB_NealeLab	SMK:Past_tobacco_smoking		310749	0.000422	0.057047	0.000781	0.032164	0.006418	20
rs28601761	8:126500031	rs28601761	8:126500031	G/C	1	PGP112	10172	3.55E-17	UKB_NealeLab	ICD10_O41		337199	3.6E-08	31.48621	4e-06	0.000383	0.006188	20
rs582118	9:136145471	rs2519093	9:136141870	T/C	0.626471	PGP12	10172	8.27E-09	UKB_GeneAtlas_v2	Sitting_height		452264	1.88E-16	0.21809	2.35E-06	0.000242	0.006181	16
rs34166762	7:73018524	rs35732917	7:73013269	T/C	0.990004	PGP22	10172	1.07E-13	UKB_GeneAtlas_v2	Reticulocyte_pct		452264	4.76E-15	0.158245	6.99E-08	1.24E-05	0.006176	20
rs34166762	7:73018524	rs35732917	7:73013269	T/C	0.990004	PGP22	10172	1.07E-13	Metabolomics	Gly	blood	18734	4.76E-15	0.072759	6.99E-08	1.24E-05	0.006176	20
rs28601761	8:126500031	rs28601761	8:126500031	G/C	1	PGP112	10172	3.55E-17	UKB_NealeLab	FVC		307638	2.14E-05	0.08832	0.000148	0.008382	0.006164	20
rs7758383	6:143169723	rs7758383	6:143169723	G/A	1	PGP67	10172	2.11E-21	Metabolomics	Glc	blood	24679	0.000172	1.459382	0.000477	0.021769	0.006162	20
rs111711955	11:134264529	rs111711955	11:134264529	G/A	1	PGP33	10172	2.37E-71	UKB_GeneAtlas_v2	Immune:lymphocyte_pct		452264	0.000275	-0.02935	0.000364	0.017541	0.006086	20
rs582118	9:136145471	rs2519093	9:136141870	T/C	0.626471	PGP12	10172	8.27E-09	UKB_GeneAtlas_v2	Reticulocyte_count		452264	1.44E-24	0.271084	5.14E-07	6.46E-05	0.006043	16
rs3774964	4:103519487	rs2125213	4:103411099	G/A	0.851177	PGP70	10172	1.04E-13	UKB_GeneAtlas_v2	High_light_scatter_reticulocyte_pct		452264	4.39E-05	0.080115	0.000342	0.016656	0.006015	20
rs217184	16:72105965	rs217184	16:72105965	T/C	1	PGP97	10172	1.71E-28	Metabolomics	L.VLDL.FC	blood	21238	0.000795	0.061857	0.001325	0.04916	0.005944	20
rs217184	16:72105965	rs217184	16:72105965	T/C	1	PGP97	10172	1.71E-28	UKB_GeneAtlas_v2	BC:M_corpuscular_haemoglobin		452264	0.000795	0.045085	0.001325	0.04916	0.005944	20
rs217184	16:72105965	rs217184	16:72105965	T/C	1	PGP97	10172	1.71E-28	UKB_GeneAtlas_v2	N_of_treatments_medications_taken		452264	6.01E-05	-0.05389	0.000162	0.009068	0.005695	20
rs16830188	1:25294195	rs7523328	1:25294195	A/G	-0.04943	PGP82	10172	1.34E-14	UKB_GeneAtlas_v2	ICD10_L40-L45		452264	4.41E-07	0.099285	2.41E-05	0.001806	0.005582	20
rs28601761	8:126500031	rs28601761	8:126500031	G/C	1	PGP112	10172	3.55E-17	UKB_GeneAtlas_v2	BC:platelet count		452264	7.67E-05	-0.0671	0.000344	0.016686	0.005557	20
rs111711955	11:134264529	rs111711955	11:134264529	G/A	1	PGP33	10172	2.37E-71	PGC	BD		51710	0.000043	0.153477	6.58E-05	0.004205	0.005371	20
rs1260326	2:27598097	rs4665972	2:27598097	C/T	0.937962	PGP102	10172	2.33E-24	others	2hGlu_Magic		63396	4.69E-08	0.221462	1.48E-06	0.000166	0.005355	20
rs4821898	22:39838352	rs4821898	22:39838352	T/C	1	PGP63	10172	1.88E-44	UKB_GeneAtlas_v2	High_light_scatter_reticulocyte_pct		452264	0.000249	0.040126	0.000395	0.018844	0.005229	20
rs7161378	14:65450780	rs7161378	14:65450780	T/C	1	PGP111	10172	9.48E-26	UKB_GeneAtlas_v2	Immune:eosinophill_pct		452264	0.000105	-0.05475	0.000276	0.013956	0.005049	20
rs7161378	14:65450780	rs7161378	14:65450780	T/C	1	PGP111	10172	9.48E-26	Metabolomics	L.VLDL.L	blood	18960	0.000105	-0.08121	0.000276	0.013956	0.005049	20
rs1260326	2:27598097	rs4665972	2:27598097	C/T	0.937962	PGP102	10172	2.33E-24	UKB_NealeLab	ICD10_L28		337199	7.31E-39	-11.1007	1e-15	2.64E-12	0.005011	20
rs12726286	1:93334379	rs12726286	1:93334379	T/C	1	PGP27	10172	5.76E-13	UKB_NealeLab	ICD10_D32		337199	2.95E-05	15.65599	0.000301	0.014986	0.004799	20
rs4821898	22:39838352	rs4821898	22:39838352	T/C	1	PGP63	10172	1.88E-44	Metabolomics	Glc	blood	24679	6.25E-06	1.194519	1.71E-05	0.001349	0.00477	20
rs4821898	22:39838352	rs4821898	22:39838352	T/C	1	PGP63	10172	1.88E-44	UKB_GeneAtlas_v2	High_light_scatter_reticulocyte_count		452264	0.000173	0.04114	0.000287	0.014417	0.004737	20
rs28601761	8:126500031	rs28601761	8:126500031	G/C	1	PGP112	10172	3.55E-17	UKB_NealeLab	Impedance:Right_Leg		331301	1.51E-10	-0.12766	3.42E-07	4.6E-05	0.004664	20
rs8283	6:31996524	rs406658	6:31996524	A/C	0.349038	PGP18	10172	5.16E-23	UKB_GeneAtlas_v2	Body_size_at_ten		452264	2.26E-07	-0.07556	4.54E-06	0.000427	0.004627	20
rs111711955	11:134264529	rs111711955	11:134264529	G/A	1	PGP33	10172	2.37E-71	Metabolomics	L.VLDL.CE	blood	18960	0.000227	-0.10973	0.000305	0.01511	0.004476	20
rs28601761	8:126500031	rs28601761	8:126500031	G/C	1	PGP112	10172	3.55E-17	UKB_NealeLab	Impedance:Left_Leg		331296	2.32E-11	-0.13325	1.63E-07	2.41E-05	0.004432	20
rs111711955	11:134264529	rs111711955	11:134264529	G/A	1	PGP33	10172	2.37E-71	UKB_NealeLab	SR_CC:cin/pre-cancer_cells_cervix		337159	2.85E-05	-0.2865	4.61E-05	0.00309	0.004288	20
rs36020612	11:123344435	rs35923643	11:123355391	G/A	0.982134	PGP44	10172	5.4E-16	UKB_GeneAtlas_v2	BC:M_platelet_V		452264	7.62E-11	0.119305	3.9E-07	5.17E-05	0.004071	20
rs4821898	22:39838352	rs4821898	22:39838352	T/C	1	PGP63	10172	1.88E-44	Metabolomics	Gln	blood	24462	3.63E-10	-0.02512	1.06E-08	2.6E-06	0.003943	20
rs7970695	12:121423376	rs7970695	12:121423376	G/A	1	PGP112	10172	1.15E-36	UKB_GeneAtlas_v2	BC:haemoglobin_concentration		452264	7.22E-13	-0.08551	4.35E-10	1.53E-07	0.003895	20
rs1329427	1:196704559	rs11806293	1:196746846	G/A	-0.25205	PGP18	10172	3.76E-07	UKB_GeneAtlas_v2	Immune:lymphocyte_pct		452264	9.4E-07	0.138789	0.000418	0.01961	0.003807	20
rs3774964	4:103519487	rs2125213	4:103411099	G/A	0.851177	PGP70	10172	1.04E-13	UKB_GeneAtlas_v2	Immune:neutrophill_pct		452264	9.09E-18	0.169097	1.9E-08	4.07E-06	0.003732	20
rs3774964	4:103519487	rs2125213	4:103411099	G/A	0.851177	PGP70	10172	1.04E-13	UKB_NealeLab	ICD10_H05		337199	9.09E-18	70.92329	1.9E-08	4.07E-06	0.003732	20
rs2470750	3:98690592	rs2470750	3:98690592	T/A	1	PGP110	10172	1.02E-08	UKB_NealeLab	Impedance:Right_Arm		331279	3.59E-07	-0.15098	0.000142	0.008094	0.003709	20
rs4841133	8:9183664	rs2126263	8:9181611	G/A	0.947716	PGP28	10172	3.52E-09	UKB_GeneAtlas_v2	BC:RBC_ distribution_width		452264	1.63E-09	-0.14891	2.45E-05	0.001833	0.003674	17
rs4841133	8:9183664	rs2126263	8:9181611	G/A	0.947716	PGP28	10172	3.52E-09	UKB_NealeLab	Heel_BMD_auto		194398	8.39E-20	-0.34182	7.23E-07	8.83E-05	0.003581	17
rs12726286	1:93334379	rs12726286	1:93334379	T/C	1	PGP27	10172	5.76E-13	UKB_GeneAtlas_v2	Immature_reticulocyte_fraction		452264	7.32E-07	-0.10457	4.47E-05	0.003022	0.003574	20
rs8283	6:31996524	rs406658	6:31996524	A/C	0.349038	PGP18	10172	5.16E-23	UKB_NealeLab	Impedance:Left_Leg		331296	0.00038	0.060339	0.000826	0.033709	0.003476	20
rs582118	9:136145471	rs2519093	9:136141870	T/C	0.626471	PGP12	10172	8.27E-09	others	FG		200622	5.74E-15	-0.30527	3.53E-06	0.000345	0.00331	16
rs16830188	1:25294195	rs7523328	1:25294195	A/G	-0.04943	PGP82	10172	1.34E-14	UKB_NealeLab	ICD10_H71		337199	4.22E-08	6.062789	7.98E-06	0.000704	0.003302	20
rs16830188	1:25294195	rs7523328	1:25294195	A/G	-0.04943	PGP82	10172	1.34E-14	UKB_GeneAtlas_v2	BC:leykocyte_count		452264	4.22E-08	0.108416	7.98E-06	0.000704	0.003302	20
rs582118	9:136145471	rs2519093	9:136141870	T/C	0.626471	PGP12	10172	8.27E-09	UKB_GeneAtlas_v2	ICD10_K80		452264	1.78E-06	-0.1269	0.000235	0.012257	0.00323	16
rs8283	6:31996524	rs406658	6:31996524	A/C	0.349038	PGP18	10172	5.16E-23	UKB_NealeLab	Mass:Trunk_fat_m		331093	7.37E-05	-0.0673	0.000234	0.012214	0.003226	20
rs217184	16:72105965	rs4788460	16:72154509	T/C	-0.33845	PGP97	10172	2.75E-18	GLGC	TC	blood	188577	4.76E-14	-0.19832	1.18E-08	2.8E-06	0.003223	19
rs28601761	8:126500031	rs28601761	8:126500031	G/C	1	PGP112	10172	3.55E-17	UKB_GeneAtlas_v2	Reticulocyte_pct		452264	1.02E-24	-0.17538	7.36E-11	3.38E-08	0.003209	20
rs28601761	8:126500031	rs28601761	8:126500031	G/C	1	PGP112	10172	3.55E-17	Metabolomics	Gly	blood	18734	1.02E-24	-0.08064	7.36E-11	3.38E-08	0.003209	20
rs28601761	8:126500031	rs28601761	8:126500031	G/C	1	PGP112	10172	3.55E-17	UKB_NealeLab	ICD10_L28		337199	5.41E-27	6264-10-01	3.26E-11	1.85E-08	0.003136	20
rs3774964	4:103519487	rs2125213	4:103411099	G/A	0.851177	PGP70	10172	1.04E-13	UKB_GeneAtlas_v2	Immune:lymphocyte_pct		452264	5.89E-33	-0.23574	2.71E-10	1.02E-07	0.003049	20
rs28601761	8:126500031	rs2001945	8:126477978	G/C	-0.76031	PGP112	10172	1.64E-14	GLGC	HDL.C	blood	188577	2.66E-27	0.314305	3.81E-10	1.38E-07	0.003036	15
rs28601761	8:126500031	rs28601761	8:126500031	G/C	1	PGP112	10172	3.55E-17	UKB_GeneAtlas_v2	Immune:lymphocyte_pct		452264	1.05E-29	-0.19333	1.38E-11	9.11E-09	0.002838	20
rs111711955	11:134264529	rs111711955	11:134264529	G/A	1	PGP33	10172	2.37E-71	UKB_NealeLab	ICD10_O41		337199	3.32E-06	-12.5746	6.79E-06	0.000611	0.002788	20
rs3774964	4:103519487	rs2125213	4:103411099	G/A	0.851177	PGP70	10172	1.04E-13	UKB_GeneAtlas_v2	Reticulocyte_count		452264	3.14E-06	0.091367	7.84E-05	0.004924	0.002765	20
rs3774964	4:103519487	rs2125213	4:103411099	G/A	0.851177	PGP70	10172	1.04E-13	Metabolomics	Gly	blood	18734	0.000379	0.032033	0.001343	0.049601	0.002756	20
rs3774964	4:103519487	rs2125213	4:103411099	G/A	0.851177	PGP70	10172	1.04E-13	UKB_GeneAtlas_v2	Reticulocyte_pct		452264	0.000379	0.06967	0.001343	0.049601	0.002756	20
rs13297246	9:33128617	rs13297246	9:33128617	G/A	1	PGP67	10172	1.08E-37	UKB_GeneAtlas_v2	High_light_scatter_reticulocyte_count		452264	2.26E-05	-0.04796	5.72E-05	0.003727	0.002525	20
rs28601761	8:126500031	rs28601761	8:126500031	G/C	1	PGP112	10172	3.55E-17	Metabolomics	Glc	blood	24679	1.84E-15	-3.27769	7.31E-09	1.88E-06	0.00233	20
rs111711955	11:134264529	rs111711955	11:134264529	G/A	1	PGP33	10172	2.37E-71	Metabolomics	L.VLDL.C	blood	21235	2.12E-05	-0.2103	3.53E-05	0.002487	0.002294	20
rs1260326	2:27598097	rs4665972	2:27598097	C/T	0.937962	PGP102	10172	2.33E-24	Metabolomics	L.VLDL.CE	blood	18960	1.43E-06	-0.26141	1.32E-05	0.001092	0.002228	20
rs78689694	11:126234820	rs78689694	11:126234820	G/C	1	PGP110	10172	2.1E-190	Metabolomics	Glc	blood	24679	0.001024	-0.41326	0.001099	0.04238	0.002216	20
rs217184	16:72105965	rs217184	16:72105965	T/C	1	PGP97	10172	1.71E-28	UKB_NealeLab	Getting_up_in_morning		336501	5.37E-05	0.062781	0.000148	0.008383	0.002213	20
rs582118	9:136145471	rs2519093	9:136141870	T/C	0.626471	PGP12	10172	8.27E-09	UKB_NealeLab	Impedance:Left_Leg		331296	3.54E-13	0.22506	6.28E-06	0.000567	0.002175	16
rs217184	16:72105965	rs217184	16:72105965	T/C	1	PGP97	10172	1.71E-28	others	T2D v2		898130	6.17E-05	-0.03806	0.000176	0.009569	0.002173	20
rs582118	9:136145471	rs2519093	9:136141870	T/C	0.626471	PGP12	10172	8.27E-09	UKB_NealeLab	Impedance:Right_Leg		331301	6.86E-10	0.190911	2.54E-05	0.001879	0.00199	16
rs7161378	14:65450780	rs7161378	14:65450780	T/C	1	PGP111	10172	9.48E-26	UKB_GeneAtlas_v2	Immune:eosinophill_count		452264	1.63E-06	-0.06775	1.3E-05	0.001078	0.001961	20
rs7804185	7:50353144	rs7804185	7:50353144	T/C	1	PGP60	10172	2.35E-54	UKB_GeneAtlas_v2	N_of_operations_SR		452264	0.000103	0.038232	0.000164	0.009143	0.001941	20
rs217184	16:72105965	rs4788460	16:72154509	T/C	-0.33845	PGP97	10172	2.75E-18	GLGC	LDL.C	blood	188577	5.2E-12	-0.1868	6.26E-08	1.12E-05	0.00191	19
rs8283	6:31996524	rs406658	6:31996524	A/C	0.349038	PGP18	10172	5.16E-23	UKB_NealeLab	hayfever_or_allergic_rhinitis		83529	0.000653	0.114979	0.001272	0.047758	0.001881	20
rs8283	6:31996524	rs406658	6:31996524	A/C	0.349038	PGP18	10172	5.16E-23	UKB_NealeLab	Impedance:Right_Leg		331301	0.00054	0.058747	0.001092	0.042127	0.001786	20
rs8283	6:31996524	rs406658	6:31996524	A/C	0.349038	PGP18	10172	5.16E-23	UKB_GeneAtlas_v2	ICD10_E10		452264	1.88E-08	-0.08256	1.03E-06	0.000119	0.001718	20
rs12726286	1:93334379	rs12726286	1:93334379	T/C	1	PGP27	10172	5.76E-13	UKB_NealeLab	Mass:Trunk_fat-free_m		331030	0.000154	0.092862	0.000805	0.03301	0.001676	20
rs582118	9:136145471	rs2519093	9:136141870	T/C	0.626471	PGP12	10172	8.27E-09	UKB_GeneAtlas_v2	Immune:neutrophill_pct		452264	8.98E-08	0.141751	8.88E-05	0.005428	0.001632	16
rs582118	9:136145471	rs2519093	9:136141870	T/C	0.626471	PGP12	10172	8.27E-09	UKB_NealeLab	ICD10_H05		337199	8.98E-08	59.45355	8.88E-05	0.005428	0.001632	16
rs12726286	1:93334379	rs12726286	1:93334379	T/C	1	PGP27	10172	5.76E-13	UKB_NealeLab	Mass:Trunk_predicted_m		330995	0.000222	0.090168	0.001016	0.039945	0.001617	20
rs582118	9:136145471	rs2519093	9:136141870	T/C	0.626471	PGP12	10172	8.27E-09	UKB_NealeLab	SR_CC:squamous_cell_carcinoma		337159	1.1E-172	51.76338	1.65E-08	3.6E-06	0.001562	16
rs582118	9:136145471	rs2519093	9:136141870	T/C	0.626471	PGP12	10172	8.27E-09	UKB_GeneAtlas_v2	BC:haematocrit_percentage		452264	1.1E-172	0.743541	1.65E-08	3.6E-06	0.001562	16
rs4821898	22:39838352	rs4821898	22:39838352	T/C	1	PGP63	10172	1.88E-44	UKB_NealeLab	ICD10_D32		337199	4.51E-12	-13.3781	5.55E-10	1.87E-07	0.001518	20
rs7161378	14:65450780	rs7161378	14:65450780	T/C	1	PGP111	10172	9.48E-26	UKB_GeneAtlas_v2	Sitting_height		452264	7.05E-14	0.105219	1.1E-09	3.35E-07	0.00145	20
rs7161378	14:65450780	rs7161378	14:65450780	T/C	1	PGP111	10172	9.48E-26	UKB_GeneAtlas_v2	BC:platelet_distribution_width		452264	0.000168	0.053003	0.000398	0.018951	0.001395	20
rs12726286	1:93334379	rs12726286	1:93334379	T/C	1	PGP27	10172	5.76E-13	UKB_GeneAtlas_v2	BC:RBC_ distribution_width		452264	0.000233	-0.07747	0.001048	0.040766	0.001349	20
rs7758383	6:143169723	rs7758383	6:143169723	G/A	1	PGP67	10172	2.11E-21	UKB_GeneAtlas_v2	BC:haemoglobin_concentration		452264	1.7E-06	0.077622	1.92E-05	0.001487	0.001317	20
rs4841133	8:9183664	rs2126263	8:9181611	G/A	0.947716	PGP28	10172	3.52E-09	UKB_NealeLab	Neuroticism_score		274108	9.63E-07	0.154749	0.000163	0.009111	0.001315	17
rs8283	6:31996524	rs406658	6:31996524	A/C	0.349038	PGP18	10172	5.16E-23	UKB_NealeLab	Mass:Trunk_fat_pcg		331113	0.000251	-0.06218	0.000596	0.025963	0.001205	20
rs7970695	12:121423376	rs7970695	12:121423376	G/A	1	PGP112	10172	1.15E-36	UKB_GeneAtlas_v2	Immune:eosinophill_count		452264	1.12E-05	0.052312	3.33E-05	0.002363	0.00119	20
rs78060698	19:5840619	rs708686	19:5840619	C/T	0.307786	PGP112	10172	2.02E-18	Metabolomics	Glol	blood	20235	0.000167	-0.00232	0.000544	0.024067	0.001085	20
rs78060698	19:5840619	rs708686	19:5840619	C/T	0.307786	PGP112	10172	2.02E-18	UKB_GeneAtlas_v2	BC:platelet_crit		452264	0.000167	-0.06467	0.000544	0.024067	0.001085	20
rs7970695	12:121423376	rs2393791	12:121423956	T/C	1	PGP112	10172	2.34E-36	GLGC	LDL.C	blood	188577	1.08E-14	-0.1425	4.47E-11	2.36E-08	0.001024	20
rs7161378	14:65450780	rs7161378	14:65450780	T/C	1	PGP111	10172	9.48E-26	UKB_GeneAtlas_v2	BC:RBC_ distribution_width		452264	0.000119	-0.05453	0.000303	0.01503	0.000989	20
rs8283	6:31996524	rs406658	6:31996524	A/C	0.349038	PGP18	10172	5.16E-23	UKB_GeneAtlas_v2	Nutrition:salt		452264	1.65E-05	-0.06278	7.88E-05	0.004942	0.000975	20
rs16830188	1:25294195	rs7523328	1:25294195	A/G	-0.04943	PGP82	10172	1.34E-14	UKB_GeneAtlas_v2	Immature_reticulocyte_fraction		452264	1.95E-08	0.111324	5.68E-06	0.000521	0.000923	20
rs217184	16:72105965	rs217184	16:72105965	T/C	1	PGP97	10172	1.71E-28	UKB_NealeLab	SMK:Ever_smoked		336067	4.93E-05	-0.06312	0.000138	0.007943	0.00092	20
rs582118	9:136145471	rs2519093	9:136141870	T/C	0.626471	PGP12	10172	8.27E-09	UKB_GeneAtlas_v2	BC:haemoglobin_concentration		452264	9.4E-199	0.798539	1.51E-08	3.41E-06	0.000896	16
rs8283	6:31996524	rs406658	6:31996524	A/C	0.349038	PGP18	10172	5.16E-23	UKB_NealeLab	Mass:Whole_body_fat		330762	6.72E-05	-0.06775	0.000219	0.011591	0.000867	20
rs217184	16:72105965	rs217184	16:72105965	T/C	1	PGP97	10172	1.71E-28	UKB_NealeLab	Hand_grip_strength_left		335821	1.81E-08	0.08758	5.21E-07	6.54E-05	0.000824	20
rs7161378	14:65450780	rs7161378	14:65450780	T/C	1	PGP111	10172	9.48E-26	UKB_NealeLab	Mass:Trunk_predicted_m		330995	0.000176	0.062101	0.000413	0.019395	0.000792	20
rs582118	9:136145471	rs2519093	9:136141870	T/C	0.626471	PGP12	10172	8.27E-09	others	HbA1c_Magic		146806	3.99E-12	-0.3175	9.3E-06	0.000805	0.00077	16
rs7161378	14:65450780	rs7161378	14:65450780	T/C	1	PGP111	10172	9.48E-26	UKB_NealeLab	ICD10_D32		337199	0.000253	9.157116	0.000549	0.024239	0.000752	20
rs217184	16:72105965	rs217184	16:72105965	T/C	1	PGP97	10172	1.71E-28	UKB_NealeLab	Chronotype		301143	2.5E-06	-0.07736	1.47E-05	0.001193	0.000706	20
rs7161378	14:65450780	rs7161378	14:65450780	T/C	1	PGP111	10172	9.48E-26	UKB_NealeLab	Mass:Trunk_fat-free_m		331030	0.000175	0.062434	0.000409	0.01936	0.000703	20
rs7161378	14:65450780	rs7161378	14:65450780	T/C	1	PGP111	10172	9.48E-26	Metabolomics	Urea	blood	18814	0.000461	0.171294	0.000893	0.035761	0.000695	20
rs1260326	2:27598097	rs4665972	2:27598097	C/T	0.937962	PGP102	10172	2.33E-24	UKB_NealeLab	Menopause		152035	0.00028	-0.09137	0.000622	0.026691	0.000689	20
rs4821898	22:39838352	rs4821898	22:39838352	T/C	1	PGP63	10172	1.88E-44	UKB_NealeLab	ICD10_L28		337199	1.31E-09	-3.83445	2.62E-08	5.28E-06	0.000688	20
rs1257218	2:135014685	rs1257218	2:135014685	T/C	1	PGP103	10172	8.07E-26	Metabolomics	L.VLDL.L	blood	18960	3.5E-07	-0.11148	4.56E-06	0.000428	0.000684	20
rs1257218	2:135014685	rs1257218	2:135014685	T/C	1	PGP103	10172	8.07E-26	UKB_GeneAtlas_v2	Immune:eosinophill_pct		452264	3.5E-07	-0.07516	4.56E-06	0.000428	0.000684	20
rs8283	6:31996524	rs406658	6:31996524	A/C	0.349038	PGP18	10172	5.16E-23	UKB_NealeLab	Mass:Left_Arm_fat		331164	2.88E-05	-0.07136	0.000117	0.006924	0.000678	20
rs4821898	22:39838352	rs4821898	22:39838352	T/C	1	PGP63	10172	1.88E-44	UKB_NealeLab	Hip_circumference		336601	4.19E-05	-0.05241	8.43E-05	0.005215	0.000674	20
rs4821898	22:39838352	rs4821898	22:39838352	T/C	1	PGP63	10172	1.88E-44	UKB_GeneAtlas_v2	BC:leykocyte_count		452264	0.000857	0.036562	0.001183	0.044887	0.000654	20
rs4821898	22:39838352	rs4821898	22:39838352	T/C	1	PGP63	10172	1.88E-44	UKB_NealeLab	ICD10_H71		337199	0.000857	2.044591	0.001183	0.044887	0.000654	20
rs28929474	14:94854041	rs7149605	14:94854041	A/G	0.467683	PGP19	10172	2.16E-05	UKB_NealeLab	Standing_height		336474	1.2E-18	-0.35133	0.00013	0.007491	0.000612	8
rs8283	6:31996524	rs406658	6:31996524	A/C	0.349038	PGP18	10172	5.16E-23	UKB_NealeLab	Mass:Right_Arm_fat		331226	1.04E-05	-0.07487	5.67E-05	0.003704	0.000497	20
rs7161378	14:65450780	rs7161378	14:65450780	T/C	1	PGP111	10172	9.48E-26	UKB_NealeLab	Standing_height		336474	1.41E-16	0.13566	8.47E-11	3.83E-08	0.000489	20
rs78060698	19:5840619	rs708686	19:5840619	C/T	0.307786	PGP112	10172	2.02E-18	UKB_GeneAtlas_v2	ICD10_K63		452264	0.000275	-0.06277	0.00078	0.032211	0.000457	20
rs582118	9:136145471	rs2519093	9:136141870	T/C	0.626471	PGP12	10172	8.27E-09	Metabolomics	Glc	blood	24679	2.76E-13	4.684456	6.05E-06	0.000549	0.000441	16
rs4821898	22:39838352	rs4821898	22:39838352	T/C	1	PGP63	10172	1.88E-44	UKB_NealeLab	Weight		336227	1.22E-05	-0.05599	2.98E-05	0.00214	0.000364	20
rs582118	9:136145471	rs2519093	9:136141870	T/C	0.626471	PGP12	10172	8.27E-09	UKB_GeneAtlas_v2	BC:RBC_ count		452264	6.3E-175	0.748147	1.64E-08	3.6E-06	0.000357	16
rs7758383	6:143169723	rs7758383	6:143169723	G/A	1	PGP67	10172	2.11E-21	UKB_GeneAtlas_v2	BC:haematocrit_percentage		452264	1.4E-05	0.070293	7.79E-05	0.004912	0.000341	20
rs7758383	6:143169723	rs7758383	6:143169723	G/A	1	PGP67	10172	2.11E-21	UKB_NealeLab	SR_CC:squamous_cell_carcinoma		337159	1.4E-05	4.893598	7.79E-05	0.004912	0.000341	20
rs12726286	1:93334379	rs12726286	1:93334379	T/C	1	PGP27	10172	5.76E-13	UKB_GeneAtlas_v2	Sitting_height		452264	2.58E-07	0.108913	2.78E-05	0.002026	0.000339	20
rs582118	9:136145471	rs2519093	9:136141870	T/C	0.626471	PGP12	10172	8.27E-09	others	CAD The CARDIoGRAMplusC4D		1165690	1.29E-17	-0.14434	1.77E-06	0.000193	0.000338	15
rs7970695	12:121423376	rs7970695	12:121423376	G/A	1	PGP112	10172	1.15E-36	Metabolomics	L.VLDL.L	blood	18960	0.000323	0.063433	0.000542	0.024034	0.000338	20
rs7970695	12:121423376	rs7970695	12:121423376	G/A	1	PGP112	10172	1.15E-36	UKB_GeneAtlas_v2	Immune:eosinophill_pct		452264	0.000323	0.042766	0.000542	0.024034	0.000338	20
rs12726286	1:93334379	rs12726286	1:93334379	T/C	1	PGP27	10172	5.76E-13	UKB_GeneAtlas_v2	Height_at_ten		452264	0.000306	0.076135	0.001249	0.046958	0.000302	20
rs7161378	14:65450780	rs7161378	14:65450780	T/C	1	PGP111	10172	9.48E-26	UKB_GeneAtlas_v2	Height_at_ten		452264	2.95E-08	0.078241	9.48E-07	0.000112	0.000298	20
rs3774964	4:103519487	rs2125213	4:103411099	G/A	0.851177	PGP70	10172	1.04E-13	UKB_GeneAtlas_v2	Immune:lymphocte_count		452264	2.92E-23	-0.1955	2.63E-09	7.45E-07	0.000271	20
rs7804185	7:50353144	rs7804185	7:50353144	T/C	1	PGP60	10172	2.35E-54	UKB_GeneAtlas_v2	BC:M_corpuscular_V		452264	0.000725	-0.03318	0.000958	0.037885	0.000211	20
rs7804185	7:50353144	rs7804185	7:50353144	T/C	1	PGP60	10172	2.35E-54	UKB_NealeLab	ICD10_I86		337199	0.000725	-4.94579	0.000958	0.037885	0.000211	20
rs12726286	1:93334379	rs12726286	1:93334379	T/C	1	PGP27	10172	5.76E-13	UKB_NealeLab	Standing_height		336474	8.12E-10	0.148774	2.94E-06	0.000293	0.000209	20
rs8283	6:31996524	rs406658	6:31996524	A/C	0.349038	PGP18	10172	5.16E-23	UKB_NealeLab	Hip_circumference		336601	4.25E-06	-0.07746	3.06E-05	0.002183	0.000198	20
rs4821898	22:39838352	rs4821898	22:39838352	T/C	1	PGP63	10172	1.88E-44	Metabolomics	Val	blood	24900	6.35E-09	-0.05574	8.18E-08	1.4E-05	0.000189	20
rs8283	6:31996524	rs406658	6:31996524	A/C	0.349038	PGP18	10172	5.16E-23	UKB_NealeLab	SR_CC:squamous_cell_carcinoma		337159	1.78E-16	8.426306	2.51E-10	9.75E-08	0.000183	20
rs8283	6:31996524	rs406658	6:31996524	A/C	0.349038	PGP18	10172	5.16E-23	UKB_GeneAtlas_v2	BC:haematocrit_percentage		452264	1.78E-16	0.121037	2.51E-10	9.75E-08	0.000183	20
rs217184	16:72105965	rs217184	16:72105965	T/C	1	PGP97	10172	1.71E-28	UKB_NealeLab	SR_CC:multiple_myeloma		337159	1.05E-11	32.745	6.85E-09	1.77E-06	0.000167	20
rs7161378	14:65450780	rs7161378	14:65450780	T/C	1	PGP111	10172	9.48E-26	UKB_GeneAtlas_v2	Immature_reticulocyte_fraction		452264	1.7E-06	-0.06769	1.33E-05	0.001093	0.000153	20
rs7804185	7:50353144	rs7804185	7:50353144	T/C	1	PGP60	10172	2.35E-54	UKB_GeneAtlas_v2	BC:platelet_distribution_width		452264	4.64E-07	0.049686	1.63E-06	0.000179	0.000147	20
rs8283	6:31996524	rs406658	6:31996524	A/C	0.349038	PGP18	10172	5.16E-23	Metabolomics	L.VLDL.L	blood	18960	2.16E-13	0.159055	3.84E-09	1.03E-06	0.000144	20
rs8283	6:31996524	rs406658	6:31996524	A/C	0.349038	PGP18	10172	5.16E-23	UKB_GeneAtlas_v2	Immune:eosinophill_pct		452264	2.16E-13	0.107233	3.84E-09	1.03E-06	0.000144	20
rs4821898	22:39838352	rs4821898	22:39838352	T/C	1	PGP63	10172	1.88E-44	UKB_NealeLab	SR_CC:cin/pre-cancer_cells_cervix		337159	0.00098	-0.30605	0.001335	0.049378	0.000143	20
rs4841133	8:9183664	rs2126263	8:9181611	G/A	0.947716	PGP28	10172	3.52E-09	UKB_GeneAtlas_v2	BC:platelet_distribution_width		452264	9.49E-12	-0.16814	8.1E-06	0.000712	0.000137	17
rs582118	9:136145471	rs2519093	9:136141870	T/C	0.626471	PGP12	10172	8.27E-09	UKB_GeneAtlas_v2	BC:platelet count		452264	3.11E-05	-0.1111	0.000736	0.030758	0.000136	16
rs8283	6:31996524	rs406658	6:31996524	A/C	0.349038	PGP18	10172	5.16E-23	UKB_NealeLab	Weight		336227	9.79E-06	-0.07451	5.44E-05	0.003571	0.000136	20
rs28601761	8:126500031	rs28601761	8:126500031	G/C	1	PGP112	10172	3.55E-17	UKB_GeneAtlas_v2	Immune:eosinophill_count		452264	5.08E-05	0.069062	0.00026	0.013434	0.000131	20
rs582118	9:136145471	rs2519093	9:136141870	T/C	0.626471	PGP12	10172	8.27E-09	UKB_GeneAtlas_v2	BC:RBC_ distribution_width		452264	1.88E-25	-0.27655	4.56E-07	5.87E-05	0.00013	16
rs8283	6:31996524	rs406658	6:31996524	A/C	0.349038	PGP18	10172	5.16E-23	Metabolomics	Glc	blood	24679	1.15E-05	1.547872	6.09E-05	0.003944	0.00013	20
rs28601761	8:126500031	rs28601761	8:126500031	G/C	1	PGP112	10172	3.55E-17	UKB_NealeLab	Mass:Left_Leg_predicted		331253	3.42E-20	0.183511	5.11E-10	1.76E-07	0.000126	20
rs28601761	8:126500031	rs28601761	8:126500031	G/C	1	PGP112	10172	3.55E-17	UKB_NealeLab	Mass:Left_Leg_fat-free		331258	1.18E-20	0.185771	4.09E-10	1.47E-07	0.000119	20
rs7970695	12:121423376	rs7970695	12:121423376	G/A	1	PGP112	10172	1.15E-36	UKB_GeneAtlas_v2	Reticulocyte_pct		452264	2.29E-10	-0.07549	1.44E-08	3.31E-06	0.000118	20
rs7970695	12:121423376	rs7970695	12:121423376	G/A	1	PGP112	10172	1.15E-36	Metabolomics	Gly	blood	18734	2.29E-10	-0.03471	1.44E-08	3.31E-06	0.000118	20
rs8283	6:31996524	rs406658	6:31996524	A/C	0.349038	PGP18	10172	5.16E-23	UKB_NealeLab	SR_CC:cin/pre-cancer_cells_cervix		337159	9e-07	-0.60843	1.09E-05	0.000919	0.00011	20
rs28601761	8:126500031	rs28601761	8:126500031	G/C	1	PGP112	10172	3.55E-17	UKB_GeneAtlas_v2	Immune:neutrophill_count		452264	8.13E-14	0.12758	2.28E-08	4.71E-06	0.000104	20
rs582118	9:136145471	rs2519093	9:136141870	T/C	0.626471	PGP12	10172	8.27E-09	Metabolomics	Glol	blood	20235	1.1E-11	-0.00653	1.11E-05	0.000932	9.14E-05	16
rs582118	9:136145471	rs2519093	9:136141870	T/C	0.626471	PGP12	10172	8.27E-09	UKB_GeneAtlas_v2	BC:platelet_crit		452264	1.1E-11	-0.18173	1.11E-05	0.000932	9.14E-05	16
rs78060698	19:5840619	rs708686	19:5840619	C/T	0.307786	PGP112	10172	2.02E-18	UKB_GeneAtlas_v2	ICD10_K80		452264	3.12E-09	-0.10222	9.23E-07	0.00011	8.56E-05	20
rs1260326	2:27598097	rs4665972	2:27598097	C/T	0.937962	PGP102	10172	2.33E-24	UKB_NealeLab	Impedance:Right_Arm		331279	9.5E-24	0.170914	8.52E-13	7.48E-10	7.77E-05	20
rs8283	6:31996524	rs406658	6:31996524	A/C	0.349038	PGP18	10172	5.16E-23	others	UC		27432	0.000379	-0.21693	0.000825	0.033671	7.03E-05	20
rs8283	6:31996524	rs406658	6:31996524	A/C	0.349038	PGP18	10172	5.16E-23	UKB_GeneAtlas_v2	High_light_scatter_reticulocyte_count		452264	1.18E-09	0.089363	2.22E-07	3.18E-05	6.83E-05	20
rs7970695	12:121423376	rs7970695	12:121423376	G/A	1	PGP112	10172	1.15E-36	UKB_GeneAtlas_v2	Reticulocyte_count		452264	4.98E-14	-0.08973	9.68E-11	4.25E-08	6.78E-05	20
rs28601761	8:126500031	rs28601761	8:126500031	G/C	1	PGP112	10172	3.55E-17	UKB_NealeLab	Mass:Right_Leg_fat-free		331285	1.53E-20	0.185211	4.32E-10	1.53E-07	6.36E-05	20
rs28601761	8:126500031	rs28601761	8:126500031	G/C	1	PGP112	10172	3.55E-17	UKB_NealeLab	Mass:Right_Leg_predicted_		331285	4.59E-20	0.182847	5.44E-10	1.86E-07	6e-05	20
rs8283	6:31996524	rs406658	6:31996524	A/C	0.349038	PGP18	10172	5.16E-23	UKB_GeneAtlas_v2	High_light_scatter_reticulocyte_pct		452264	5.55E-08	0.079822	1.93E-06	0.000205	5.93E-05	20
rs28601761	8:126500031	rs28601761	8:126500031	G/C	1	PGP112	10172	3.55E-17	UKB_NealeLab	Birth_weight		193063	2.8E-06	0.122235	4.22E-05	0.002874	5.87E-05	20
rs8283	6:31996524	rs406658	6:31996524	A/C	0.349038	PGP18	10172	5.16E-23	UKB_NealeLab	Mass:Left_Leg_predicted		331253	0.000453	-0.05955	0.00095	0.03766	5.43E-05	20
rs8283	6:31996524	rs406658	6:31996524	A/C	0.349038	PGP18	10172	5.16E-23	UKB_NealeLab	Mass:Left_Leg_fat-free		331258	0.000517	-0.05895	0.001054	0.040958	5.21E-05	20
rs8283	6:31996524	rs406658	6:31996524	A/C	0.349038	PGP18	10172	5.16E-23	UKB_NealeLab	Mass:Right_Leg_fat		331293	5.09E-05	-0.0691	0.000178	0.009673	4.94E-05	20
rs28601761	8:126500031	rs28601761	8:126500031	G/C	1	PGP112	10172	3.55E-17	UKB_NealeLab	ICD10_H05		337199	3.94E-19	64.02662	8.7E-10	2.77E-07	4.79E-05	20
rs28601761	8:126500031	rs28601761	8:126500031	G/C	1	PGP112	10172	3.55E-17	UKB_GeneAtlas_v2	Immune:neutrophill_pct		452264	3.94E-19	0.152654	8.7E-10	2.77E-07	4.79E-05	20
rs4821898	22:39838352	rs4821898	22:39838352	T/C	1	PGP63	10172	1.88E-44	UKB_NealeLab	SR_CC:kidney/renal_cell_cancer		337159	9.93E-07	-16.5456	3.86E-06	0.000371	4.71E-05	20
rs28601761	8:126500031	rs28601761	8:126500031	G/C	1	PGP112	10172	3.55E-17	Metabolomics	Gln	blood	24462	1.39E-09	0.037921	8.74E-07	0.000105	4.64E-05	20
rs78060698	19:5840619	rs708686	19:5840619	C/T	0.307786	PGP112	10172	2.02E-18	UKB_GeneAtlas_v2	BC:RBC_ distribution_width		452264	4.96E-06	-0.07875	5.14E-05	0.003394	4.61E-05	20
rs7758383	6:143169723	rs7758383	6:143169723	G/A	1	PGP67	10172	2.11E-21	UKB_GeneAtlas_v2	BC:M_platelet_V		452264	2.91E-06	0.074888	2.71E-05	0.001985	4.44E-05	20
rs8283	6:31996524	rs406658	6:31996524	A/C	0.349038	PGP18	10172	5.16E-23	UKB_NealeLab	Mass:Body_fat_pcg		331117	0.000192	-0.06335	0.000484	0.021939	4.33E-05	20
rs1257218	2:135014685	rs1257218	2:135014685	T/C	1	PGP103	10172	8.07E-26	UKB_NealeLab	Pain:Back_pain_for_3+_m		84489	0.000201	0.12595	0.000457	0.020975	4.27E-05	20
rs16830188	1:25294195	rs7523328	1:25294195	A/G	-0.04943	PGP82	10172	1.34E-14	Metabolomics	L.VLDL.L	blood	18960	1.27E-06	0.141804	4.11E-05	0.002826	4.13E-05	20
rs16830188	1:25294195	rs7523328	1:25294195	A/G	-0.04943	PGP82	10172	1.34E-14	UKB_GeneAtlas_v2	Immune:eosinophill_pct		452264	1.27E-06	0.095603	4.11E-05	0.002826	4.13E-05	20
rs7161378	14:65450780	rs7161378	14:65450780	T/C	1	PGP111	10172	9.48E-26	UKB_GeneAtlas_v2	M_reticulocyte_V		452264	4.68E-14	-0.10638	9.15E-10	2.89E-07	4.11E-05	20
rs8283	6:31996524	rs406658	6:31996524	A/C	0.349038	PGP18	10172	5.16E-23	UKB_GeneAtlas_v2	BC:RBC_ count		452264	7.1E-09	0.086148	5.9E-07	7.35E-05	4.06E-05	20
rs8283	6:31996524	rs406658	6:31996524	A/C	0.349038	PGP18	10172	5.16E-23	UKB_GeneAtlas_v2	BC:RBC_ distribution_width		452264	1.45E-09	-0.089	2.48E-07	3.52E-05	3.45E-05	20
rs8283	6:31996524	rs406658	6:31996524	A/C	0.349038	PGP18	10172	5.16E-23	UKB_NealeLab	Mass:Left_Leg_fat		331275	6.7E-05	-0.06769	0.000218	0.011589	3.39E-05	20
rs28601761	8:126500031	rs28601761	8:126500031	G/C	1	PGP112	10172	3.55E-17	UKB_NealeLab	Basal_metabolic_rate		331307	8.45E-15	0.154684	1.14E-08	2.76E-06	3.24E-05	20
rs78060698	19:5840619	rs708686	19:5840619	C/T	0.307786	PGP112	10172	2.02E-18	UKB_GeneAtlas_v2	ICD10_K80-K87		452264	3.42E-11	-0.11433	1.26E-07	1.97E-05	2.72E-05	20
rs28601761	8:126500031	rs28601761	8:126500031	G/C	1	PGP112	10172	3.55E-17	UKB_NealeLab	Mass:Left_Arm_fat-free		331159	2.28E-07	0.103184	1.04E-05	0.000881	2.42E-05	20
rs28601761	8:126500031	rs28601761	8:126500031	G/C	1	PGP112	10172	3.55E-17	UKB_NealeLab	Mass:Left_Arm_predicted		331146	3.35E-08	0.11009	3.86E-06	0.000372	2.05E-05	20
rs217184	16:72105965	rs217184	16:72105965	T/C	1	PGP97	10172	1.71E-28	UKB_NealeLab	Mass:Right_Arm_predicted		331216	0.00077	0.052914	0.00129	0.048189	2.01E-05	20
rs28601761	8:126500031	rs28601761	8:126500031	G/C	1	PGP112	10172	3.55E-17	UKB_NealeLab	Mass:Right_Arm_predicted		331216	7.3E-07	0.099208	1.95E-05	0.001508	1.99E-05	20
rs8283	6:31996524	rs406658	6:31996524	A/C	0.349038	PGP18	10172	5.16E-23	UKB_GeneAtlas_v2	M_reticulocyte_V		452264	5.38E-12	-0.10212	1.57E-08	3.49E-06	1.92E-05	20
rs8283	6:31996524	rs406658	6:31996524	A/C	0.349038	PGP18	10172	5.16E-23	UKB_NealeLab	Mass:Left_Arm_fat_pcg		331198	3.14E-05	-0.07102	0.000125	0.007244	1.69E-05	20
rs8283	6:31996524	rs406658	6:31996524	A/C	0.349038	PGP18	10172	5.16E-23	UKB_NealeLab	ICD10_O41		337199	8.99E-07	-24.0367	1.09E-05	0.00092	1.66E-05	20
rs28601761	8:126500031	rs28601761	8:126500031	G/C	1	PGP112	10172	3.55E-17	UKB_NealeLab	Mass:Right_Arm_fat-free		331221	5.74E-07	0.099697	1.71E-05	0.001349	1.64E-05	20
rs217184	16:72105965	rs217184	16:72105965	T/C	1	PGP97	10172	1.71E-28	UKB_NealeLab	Mass:Trunk_predicted_m		330995	0.000585	0.053854	0.001025	0.040162	1.43E-05	20
rs1260326	2:27598097	rs4665972	2:27598097	C/T	0.937962	PGP102	10172	2.33E-24	UKB_NealeLab	Impedance:Left_Arm		331292	7.13E-24	0.171405	7.91E-13	7.09E-10	1.38E-05	20
rs217184	16:72105965	rs217184	16:72105965	T/C	1	PGP97	10172	1.71E-28	UKB_NealeLab	Mass:Right_Arm_fat-free		331221	0.000434	0.055107	0.000799	0.032774	1.37E-05	20
rs8283	6:31996524	rs406658	6:31996524	A/C	0.349038	PGP18	10172	5.16E-23	UKB_GeneAtlas_v2	Reticulocyte_count		452264	1.11E-12	0.104248	7.75E-09	1.97E-06	1.24E-05	20
rs1260326	2:27598097	rs4665972	2:27598097	C/T	0.937962	PGP102	10172	2.33E-24	Metabolomics	L.VLDL.L	blood	18960	6.78E-10	-0.13444	1.31E-07	2.03E-05	1.23E-05	20
rs1260326	2:27598097	rs4665972	2:27598097	C/T	0.937962	PGP102	10172	2.33E-24	UKB_GeneAtlas_v2	Immune:eosinophill_pct		452264	6.78E-10	-0.09064	1.31E-07	2.03E-05	1.23E-05	20
rs217184	16:72105965	rs217184	16:72105965	T/C	1	PGP97	10172	1.71E-28	UKB_NealeLab	Mass:Trunk_fat-free_m		331030	0.000487	0.054887	0.000879	0.035265	1.14E-05	20
rs8283	6:31996524	rs406658	6:31996524	A/C	0.349038	PGP18	10172	5.16E-23	UKB_NealeLab	Mass:Right_Arm_fat_pcg		331249	2.3E-05	-0.07188	9.97E-05	0.005963	1.03E-05	20
rs7161378	14:65450780	rs7161378	14:65450780	T/C	1	PGP111	10172	9.48E-26	UKB_GeneAtlas_v2	BC:M_platelet_V		452264	2.64E-30	0.160635	1.06E-14	1.69E-11	9.07E-06	20
rs16830188	1:25294195	rs7523328	1:25294195	A/G	-0.04943	PGP82	10172	1.34E-14	UKB_GeneAtlas_v2	Immune:eosinophill_count		452264	2.65E-10	0.124625	1.04E-06	0.000119	8.77E-06	20
rs7970695	12:121423376	rs7970695	12:121423376	G/A	1	PGP112	10172	1.15E-36	others	T2D v2		898130	1.99E-07	-0.04396	1.53E-06	0.000171	8.37E-06	20
rs8283	6:31996524	rs406658	6:31996524	A/C	0.349038	PGP18	10172	5.16E-23	Metabolomics	L.VLDL.C	blood	21235	8.75E-08	-0.47855	2.54E-06	0.000258	8.12E-06	20
rs8283	6:31996524	rs406658	6:31996524	A/C	0.349038	PGP18	10172	5.16E-23	UKB_NealeLab	SR_CC:kidney/renal_cell_cancer		337159	1.67E-07	-23.7241	3.76E-06	0.000364	7.92E-06	20
rs8283	6:31996524	rs406658	6:31996524	A/C	0.349038	PGP18	10172	5.16E-23	Metabolomics	Val	blood	24900	1.18E-05	-0.0564	6.21E-05	0.004003	7.12E-06	20
rs8046823	16:71400131	rs11641811	16:71635836	C/A	0.491181	PGP97	10172	3.61E-10	jenger_gwas	T2D		191764	2.65E-05	0.166577	0.000486	0.021999	6.84E-06	20
rs28601761	8:126500031	rs28601761	8:126500031	G/C	1	PGP112	10172	3.55E-17	UKB_NealeLab	ICD10_D32		337199	4.87E-20	27.7349	5.51E-10	1.87E-07	6.74E-06	20
rs8283	6:31996524	rs406658	6:31996524	A/C	0.349038	PGP18	10172	5.16E-23	UKB_GeneAtlas_v2	BC:haemoglobin_concentration		452264	5.53E-19	0.131111	3.77E-11	2.11E-08	6.28E-06	20
rs8283	6:31996524	rs406658	6:31996524	A/C	0.349038	PGP18	10172	5.16E-23	UKB_NealeLab	ICD10_L28		337199	1.94E-05	-3.62244	8.82E-05	0.005414	6.03E-06	20
rs7970695	12:121423376	rs7970695	12:121423376	G/A	1	PGP112	10172	1.15E-36	UKB_GeneAtlas_v2	Height_at_ten		452264	2.35E-14	-0.09106	6.44E-11	3e-08	5.38E-06	20
rs28601761	8:126500031	rs28601761	8:126500031	G/C	1	PGP112	10172	3.55E-17	UKB_NealeLab	Mass:Whole_body_fat-free		331291	4.01E-14	0.150744	1.83E-08	3.93E-06	4.5E-06	20
rs1260326	2:27598097	rs4665972	2:27598097	C/T	0.937962	PGP102	10172	2.33E-24	UKB_GeneAtlas_v2	BC:haemoglobin_concentration		452264	8.84E-14	-0.10936	1.78E-09	5.24E-07	4.17E-06	20
rs8283	6:31996524	rs406658	6:31996524	A/C	0.349038	PGP18	10172	5.16E-23	Metabolomics	Gly	blood	18734	1.95E-10	0.042879	8.76E-08	1.47E-05	3.82E-06	20
rs8283	6:31996524	rs406658	6:31996524	A/C	0.349038	PGP18	10172	5.16E-23	UKB_GeneAtlas_v2	Reticulocyte_pct		452264	1.95E-10	0.093259	8.76E-08	1.47E-05	3.82E-06	20
rs7970695	12:121423376	rs7970695	12:121423376	G/A	1	PGP112	10172	1.15E-36	UKB_GeneAtlas_v2	Sitting_height		452264	2.38E-06	-0.05634	9.85E-06	0.000842	3.37E-06	20
rs1260326	2:27598097	rs4665972	2:27598097	C/T	0.937962	PGP102	10172	2.33E-24	UKB_GeneAtlas_v2	BC:RBC_ count		452264	2.42E-06	-0.06928	1.88E-05	0.001462	2.95E-06	20
rs28601761	8:126500031	rs28601761	8:126500031	G/C	1	PGP112	10172	3.55E-17	UKB_NealeLab	Mass:Whole_body_water		331315	2.12E-13	0.146362	3.1E-08	6.15E-06	2.65E-06	20
rs217184	16:72105965	rs217184	16:72105965	T/C	1	PGP97	10172	1.71E-28	UKB_NealeLab	Standing_height		336474	3.71E-09	0.091639	1.94E-07	2.82E-05	2.15E-06	20
rs8283	6:31996524	rs406658	6:31996524	A/C	0.349038	PGP18	10172	5.16E-23	UKB_NealeLab	BMI		336107	1.79E-06	-0.08049	1.71E-05	0.001347	1.73E-06	20
rs28601761	8:126500031	rs28601761	8:126500031	G/C	1	PGP112	10172	3.55E-17	UKB_NealeLab	Mass:Trunk_predicted_m		330995	8.03E-10	0.122522	6.87E-07	8.48E-05	1.2E-06	20
rs1260326	2:27598097	rs4665972	2:27598097	C/T	0.937962	PGP102	10172	2.33E-24	UKB_GeneAtlas_v2	BC:haematocrit_percentage		452264	1.2E-18	-0.12928	2.65E-11	1.53E-08	9.04E-07	20
rs1260326	2:27598097	rs4665972	2:27598097	C/T	0.937962	PGP102	10172	2.33E-24	UKB_NealeLab	SR_CC:squamous_cell_carcinoma		337159	1.2E-18	-8.99985	2.65E-11	1.53E-08	9.04E-07	20
rs28601761	8:126500031	rs28601761	8:126500031	G/C	1	PGP112	10172	3.55E-17	UKB_NealeLab	Mass:Trunk_fat-free_m		331030	3.84E-10	0.125417	5.02E-07	6.34E-05	8.82E-07	20
rs8022053	14:65867947	rs2149839	14:65983448	G/A	0.987597	PGP111	10172	4.1E-185	UKB_GeneAtlas_v2	BC:platelet count		452264	1.46E-09	0.031342	3.19E-09	8.93E-07	7.42E-07	20
rs28601761	8:126500031	rs28601761	8:126500031	G/C	1	PGP112	10172	3.55E-17	UKB_NealeLab	Standing_height		336474	2.46E-14	0.150774	1.57E-08	3.48E-06	7.1E-07	20
rs8283	6:31996524	rs406658	6:31996524	A/C	0.349038	PGP18	10172	5.16E-23	Metabolomics	L.VLDL.CE	blood	18960	7.48E-08	-0.28962	2.31E-06	0.000239	6.65E-07	20
rs7161378	14:65450780	rs7161378	14:65450780	T/C	1	PGP111	10172	9.48E-26	UKB_GeneAtlas_v2	M_sphred_cell_V		452264	2.48E-13	-0.10332	1.93E-09	5.59E-07	6.62E-07	20
rs8283	6:31996524	rs406658	6:31996524	A/C	0.349038	PGP18	10172	5.16E-23	UKB_GeneAtlas_v2	Immune:eosinophill_count		452264	2.24E-10	0.092792	9.4E-08	1.55E-05	6.05E-07	20
rs1260326	2:27598097	rs4665972	2:27598097	C/T	0.937962	PGP102	10172	2.33E-24	UKB_NealeLab	Impedance:Whole_body		331284	2.94E-26	0.181203	2.06E-13	2.43E-10	4.91E-07	20
rs7804185	7:50353144	rs7804185	7:50353144	T/C	1	PGP60	10172	2.35E-54	UKB_GeneAtlas_v2	BC:M_platelet_V		452264	0.000024	0.041701	4.59E-05	0.003079	3.98E-07	20
rs28601761	8:126500031	rs28601761	8:126500031	G/C	1	PGP112	10172	3.55E-17	UKB_GeneAtlas_v2	Sitting_height		452264	7.17E-15	0.132676	1.08E-08	2.64E-06	2.79E-07	20
rs8283	6:31996524	rs406658	6:31996524	A/C	0.349038	PGP18	10172	5.16E-23	UKB_NealeLab	ICD10_D32		337199	0.000419	-9.17941	0.000892	0.035734	2.53E-07	20
rs7970695	12:121423376	rs7970695	12:121423376	G/A	1	PGP112	10172	1.15E-36	UKB_GeneAtlas_v2	BC:RBC_ count		452264	7.78E-10	-0.07321	3.19E-08	6.28E-06	2.52E-07	20
rs1260326	2:27598097	rs4665972	2:27598097	C/T	0.937962	PGP102	10172	2.33E-24	UKB_NealeLab	Impedance:Left_Leg		331296	4.4E-18	0.14748	4.08E-11	2.2E-08	2.3E-07	20
rs7970695	12:121423376	rs7970695	12:121423376	G/A	1	PGP112	10172	1.15E-36	UKB_GeneAtlas_v2	High_light_scatter_reticulocyte_count		452264	4.73E-14	-0.08978	9.41E-11	4.17E-08	2.02E-07	20
rs7161378	14:65450780	rs7161378	14:65450780	T/C	1	PGP111	10172	9.48E-26	UKB_GeneAtlas_v2	BC:platelet count		452264	1.92E-08	-0.07917	7.3E-07	8.88E-05	1.97E-07	20
rs7970695	12:121423376	rs7970695	12:121423376	G/A	1	PGP112	10172	1.15E-36	UKB_GeneAtlas_v2	High_light_scatter_reticulocyte_pct		452264	1.29E-10	-0.07652	1e-08	2.46E-06	1.48E-07	20
rs7161378	14:65450780	rs7161378	14:65450780	T/C	1	PGP111	10172	9.48E-26	UKB_GeneAtlas_v2	BC:RBC_ count		452264	7.16E-08	0.075939	1.65E-06	0.00018	1.13E-07	20
rs1260326	2:27598097	rs4665972	2:27598097	C/T	0.937962	PGP102	10172	2.33E-24	UKB_NealeLab	Impedance:Right_Leg		331301	8.04E-17	0.141731	1.13E-10	4.82E-08	1.12E-07	20
rs7161378	14:65450780	rs7161378	14:65450780	T/C	1	PGP111	10172	9.48E-26	UKB_GeneAtlas_v2	High_light_scatter_reticulocyte_count		452264	0.000171	-0.05305	0.000402	0.019153	7.25E-08	20
rs217184	16:72105965	rs217184	16:72105965	T/C	1	PGP97	10172	1.71E-28	UKB_GeneAtlas_v2	Height_at_ten		452264	8.21E-10	0.082193	7.86E-08	1.36E-05	5.73E-08	20
rs217184	16:72105965	rs217184	16:72105965	T/C	1	PGP97	10172	1.71E-28	UKB_GeneAtlas_v2	Skin_tanning		452264	6.5E-09	-0.08302	2.75E-07	3.82E-05	4.2E-08	20
rs78689694	11:126234820	rs78689694	11:126234820	G/C	1	PGP110	10172	2.1E-190	UKB_GeneAtlas_v2	BC:M_platelet_V		452264	4.18E-05	0.021287	4.94E-05	0.003274	2.44E-08	20
rs7161378	14:65450780	rs7161378	14:65450780	T/C	1	PGP111	10172	9.48E-26	UKB_GeneAtlas_v2	High_light_scatter_reticulocyte_pct		452264	1.51E-06	-0.0679	1.23E-05	0.001023	1.97E-08	20
rs7161378	14:65450780	rs7161378	14:65450780	T/C	1	PGP111	10172	9.48E-26	Metabolomics	Gly	blood	18734	0.000615	-0.02225	0.00113	0.043373	1.21E-08	20
rs7161378	14:65450780	rs7161378	14:65450780	T/C	1	PGP111	10172	9.48E-26	UKB_GeneAtlas_v2	Reticulocyte_pct		452264	0.000615	-0.04839	0.00113	0.043373	1.21E-08	20
rs12726286	1:93334379	rs12726286	1:93334379	T/C	1	PGP27	10172	5.76E-13	UKB_GeneAtlas_v2	Immune:monocyte_count		452264	9.05E-05	-0.08244	0.000582	0.025471	9.78E-09	20
rs7804185	7:50353144	rs7804185	7:50353144	T/C	1	PGP60	10172	2.35E-54	UKB_GeneAtlas_v2	M_reticulocyte_V		452264	0.000293	-0.03564	0.00042	0.01967	9.36E-09	20
rs7161378	14:65450780	rs7161378	14:65450780	T/C	1	PGP111	10172	9.48E-26	UKB_GeneAtlas_v2	BC:M_corpuscular_V		452264	3.33E-24	-0.14318	2.99E-13	3.31E-10	6.77E-09	20
rs7161378	14:65450780	rs7161378	14:65450780	T/C	1	PGP111	10172	9.48E-26	UKB_NealeLab	ICD10_I86		337199	3.33E-24	-21.3407	2.99E-13	3.31E-10	6.77E-09	20
rs1260326	2:27598097	rs4665972	2:27598097	C/T	0.937962	PGP102	10172	2.33E-24	Metabolomics	Glc	blood	24679	2.81E-23	3.533217	1.13E-12	9.4E-10	5.84E-09	20
rs217184	16:72105965	rs217184	16:72105965	T/C	1	PGP97	10172	1.71E-28	UKB_GeneAtlas_v2	Skin_colour		452264	4.98E-09	0.082385	2.33E-07	3.31E-05	4.51E-09	20
rs8283	6:31996524	rs406658	6:31996524	A/C	0.349038	PGP18	10172	5.16E-23	others	SLE		10995	5.63E-08	-0.51018	1.95E-06	0.000207	3.74E-09	20
rs28601761	8:126500031	rs28601761	8:126500031	G/C	1	PGP112	10172	3.55E-17	UKB_GeneAtlas_v2	Height_at_ten		452264	2.99E-11	0.113437	1.8E-07	2.65E-05	1.92E-09	20
rs8022053	14:65867947	rs2149839	14:65983448	G/A	0.987597	PGP111	10172	4.1E-185	Metabolomics	Glol	blood	20235	1.89E-10	0.001187	4.92E-10	1.71E-07	1.34E-09	20
rs8022053	14:65867947	rs2149839	14:65983448	G/A	0.987597	PGP111	10172	4.1E-185	UKB_GeneAtlas_v2	BC:platelet_crit		452264	1.89E-10	0.033033	4.92E-10	1.71E-07	1.34E-09	20
rs8283	6:31996524	rs406658	6:31996524	A/C	0.349038	PGP18	10172	5.16E-23	UKB_GeneAtlas_v2	BC:platelet_crit		452264	0.000194	-0.05498	0.000488	0.022045	4.54E-10	20
rs8283	6:31996524	rs406658	6:31996524	A/C	0.349038	PGP18	10172	5.16E-23	Metabolomics	Glol	blood	20235	0.000194	-0.00198	0.000488	0.022045	4.54E-10	20
rs7161378	14:65450780	rs7161378	14:65450780	T/C	1	PGP111	10172	9.48E-26	UKB_GeneAtlas_v2	BC:M_corpuscular_haemoglobin		452264	3.05E-22	-0.13702	1.06E-12	9.08E-10	3.1E-10	20
rs7161378	14:65450780	rs7161378	14:65450780	T/C	1	PGP111	10172	9.48E-26	Metabolomics	L.VLDL.FC	blood	21238	3.05E-22	-0.188	1.06E-12	9.08E-10	3.1E-10	20
rs7804185	7:50353144	rs7804185	7:50353144	T/C	1	PGP60	10172	2.35E-54	UKB_GeneAtlas_v2	M_sphred_cell_V		452264	0.000619	-0.03367	0.000828	0.033767	2.35E-10	20
rs8283	6:31996524	rs406658	6:31996524	A/C	0.349038	PGP18	10172	5.16E-23	UKB_NealeLab	Hayfever/allergic_rhinitis/Eczema		336782	1.38E-10	0.108072	7.37E-08	1.29E-05	6.82E-11	20
rs7804185	7:50353144	rs7804185	7:50353144	T/C	1	PGP60	10172	2.35E-54	UKB_GeneAtlas_v2	Immune:eosinophill_count		452264	3.47E-06	-0.04563	8.74E-06	0.00076	2e-11	20
rs7804185	7:50353144	rs7804185	7:50353144	T/C	1	PGP60	10172	2.35E-54	Metabolomics	L.VLDL.L	blood	18960	1.75E-09	-0.08774	1.99E-08	4.18E-06	1.22E-11	20
rs7804185	7:50353144	rs7804185	7:50353144	T/C	1	PGP60	10172	2.35E-54	UKB_GeneAtlas_v2	Immune:eosinophill_pct		452264	1.75E-09	-0.05915	1.99E-08	4.18E-06	1.22E-11	20
rs8283	6:31996524	rs406658	6:31996524	A/C	0.349038	PGP18	10172	5.16E-23	UKB_NealeLab	None_of_BC_DVT_bronchitis_emphysema_asthma_rhinitis_eczema_allergy		336782	2.43E-06	-0.07939	2.1E-05	0.0016	8.69E-12	20
rs7804185	7:50353144	rs7804185	7:50353144	T/C	1	PGP60	10172	2.35E-54	UKB_GeneAtlas_v2	Immune:monocyte_count		452264	6.33E-07	0.04889	2.11E-06	0.00022	3.81E-12	20
rs7970695	12:121423376	rs7970695	12:121423376	G/A	1	PGP112	10172	1.15E-36	UKB_GeneAtlas_v2	M_reticulocyte_V		452264	9.29E-05	0.046522	0.000188	0.010165	1.48E-12	20
rs8283	6:31996524	rs406658	6:31996524	A/C	0.349038	PGP18	10172	5.16E-23	UKB_GeneAtlas_v2	BC:platelet_distribution_width		452264	5.81E-05	0.058725	0.000196	0.010527	5.5E-15	20
rs7804185	7:50353144	rs7804185	7:50353144	T/C	1	PGP60	10172	2.35E-54	UKB_GeneAtlas_v2	Immune:monocyte_pct		452264	1.38E-06	0.047509	4.04E-06	0.000385	4.28E-15	20
rs8283	6:31996524	rs406658	6:31996524	A/C	0.349038	PGP18	10172	5.16E-23	others	RA		58284	7.4E-57	-0.56246	4.88E-17	1.56E-13	1.08E-15	20
rs8283	6:31996524	rs406658	6:31996524	A/C	0.349038	PGP18	10172	5.16E-23	UKB_GeneAtlas_v2	BC:platelet count		452264	5.87E-19	-0.13097	3.84E-11	2.12E-08	2.75E-17	20
rs8283	6:31996524	rs406658	6:31996524	A/C	0.349038	PGP18	10172	5.16E-23	UKB_GeneAtlas_v2	BC:M_platelet_V		452264	2e-32	0.172397	3.21E-14	4.63E-11	4.24E-20	20
rs582118	9:136145471	rs2519093	9:136141870	T/C	0.626471	PGP12	10172	8.26694e-09	Heel_BMD_right_auto	106251	1.08133e-06	0.264132	0.000197179	0.00396139	0.00827244	16
rs582118	9:136145471	rs2519093	9:136141870	T/C	0.626471	PGP12	10172	8.26694e-09	Mass:Trunk_fat_pcg	331113	1.01238e-05	-0.136643	0.000457456	0.0074785	0.0330886	16
rs582118	9:136145471	rs2519093	9:136141870	T/C	0.626471	PGP12	10172	8.26694e-09	Impedance:Left_Arm	331292	1.09477e-11	-0.210234	1.10906e-05	0.000569035	0.0121008	16
rs582118	9:136145471	rs2519093	9:136141870	T/C	0.626471	PGP12	10172	8.26694e-09	Impedance:Right_Leg	331301	6.86383e-10	0.190911	2.53833e-05	0.000846534	0.0019897	16
rs582118	9:136145471	rs2519093	9:136141870	T/C	0.626471	PGP12	10172	8.26694e-09	Impedance:Left_Leg	331296	3.54133e-13	0.22506	6.28147e-06	0.000436431	0.00217511	16
rs582118	9:136145471	rs2519093	9:136141870	T/C	0.626471	PGP12	10172	8.26694e-09	Impedance:Right_Arm	331279	1.24221e-10	-0.1991	1.76434e-05	0.000708924	0.00924374	16
rs582118	9:136145471	rs2519093	9:136141870	T/C	0.626471	PGP12	10172	8.26694e-09	Heel_BMD_left_auto	106254	2.91738e-06	0.253257	0.000281831	0.0051361	0.00748796	16
rs582118	9:136145471	rs2519093	9:136141870	T/C	0.626471	PGP12	10172	8.26694e-09	Hand_grip_strength_left	335821	1.34645e-05	0.133793	0.000514291	0.00812873	0.0309913	16
rs582118	9:136145471	rs2519093	9:136141870	T/C	0.626471	PGP12	10172	8.26694e-09	Standing_height	336474	3.91061e-05	0.126277	0.00081491	0.0114672	0.0370341	16
rs582118	9:136145471	rs2519093	9:136141870	T/C	0.626471	PGP12	10172	8.26694e-09	FG_Magic	200622	5.74045e-15	-0.304924	3.53412e-06	0.000294657	0.0033103	16
rs582118	9:136145471	rs2519093	9:136141870	T/C	0.626471	PGP12	10172	8.26694e-09	2hGlu_Magic	63396	5.10386e-09	-0.413608	4.07333e-05	0.00110444	0.0263594	16
rs582118	9:136145471	rs2519093	9:136141870	T/C	0.626471	PGP12	10172	8.26694e-09	HbA1c_Magic	146806	3.99099e-12	-0.317591	9.29506e-06	0.000534466	0.000769891	16
rs2470750	3:98690592	rs2470750	3:98690592	T/A	1	PGP110	10172	1.02408e-08	Glc	24679	0.0001129	-2.52162	0.00136772	0.0175437	0.032766	20
rs2470750	3:98690592	rs2470750	3:98690592	T/A	1	PGP110	10172	1.02408e-08	Gln	24462	2.2701e-06	0.0442144	0.000266501	0.00496525	0.0341634	20
rs2470750	3:98690592	rs2470750	3:98690592	T/A	1	PGP110	10172	1.02408e-08	L.VLDL.L	18960	0.00010489	0.146669	0.00131973	0.0171257	0.0435009	20
rs2470750	3:98690592	rs2470750	3:98690592	T/A	1	PGP110	10172	1.02408e-08	Sitting_height	452264	0.00016247	0.0959909	0.001635	0.0199004	0.00898549	20
rs2470750	3:98690592	rs2470750	3:98690592	T/A	1	PGP110	10172	1.02408e-08	Skin_colour	452264	4.2529e-09	0.148868	4.12202e-05	0.00109976	0.0273958	20
rs2470750	3:98690592	rs2470750	3:98690592	T/A	1	PGP110	10172	1.02408e-08	Skin_tanning	452264	5.0209e-10	-0.157479	2.52481e-05	0.000850528	0.0425141	20
rs2470750	3:98690592	rs2470750	3:98690592	T/A	1	PGP110	10172	1.02408e-08	Height_at_ten	452264	1.864e-06	0.121375	0.000248264	0.00470432	0.0311489	20
rs2470750	3:98690592	rs2470750	3:98690592	T/A	1	PGP110	10172	1.02408e-08	Mass:Right_Arm_predicted	331216	0.000435458	0.104386	0.00272349	0.0294898	0.0274851	20
rs2470750	3:98690592	rs2470750	3:98690592	T/A	1	PGP110	10172	1.02408e-08	Mass:Right_Arm_fat-free	331221	0.000239032	0.109018	0.00198686	0.0230075	0.0309065	20
rs2470750	3:98690592	rs2470750	3:98690592	T/A	1	PGP110	10172	1.02408e-08	Impedance:Left_Arm	331292	2.6286e-06	-0.139369	0.000281077	0.0051505	0.00808038	20
rs2470750	3:98690592	rs2470750	3:98690592	T/A	1	PGP110	10172	1.02408e-08	Impedance:Right_Arm	331279	3.58984e-07	-0.150976	0.000142217	0.00298298	0.00370874	20
rs174528	11:61543499	rs174528	11:61543499	T/C	1	PGP17	10172	4.48964e-07	Immune:lymphocyte_pct	452264	1.3325e-06	-0.140725	0.000480622	0.00766926	0.0100089	9
rs174528	11:61543499	rs174528	11:61543499	T/C	1	PGP17	10172	4.48964e-07	Immune:neutrophill_pct	452264	3.4765e-07	0.148433	0.00033596	0.00589697	0.0139618	9
rs12726286	1:93334379	rs11582791	1:93344692	G/A	1	PGP25	10172	1.4285e-13	Gln	24462	0.0021365	0.0231649	0.00457133	0.0445772	0.0280031	20
rs12726286	1:93334379	rs11582791	1:93344692	G/A	1	PGP25	10172	1.4285e-13	Height_at_ten	452264	0.00041709	0.0725167	0.00144785	0.01829	0.00243603	20
rs12726286	1:93334379	rs11582791	1:93344692	G/A	1	PGP25	10172	1.4285e-13	Sitting_height	452264	3.5146e-07	0.10491	2.73383e-05	0.000860124	0.00191647	20
rs12726286	1:93334379	rs11582791	1:93344692	G/A	1	PGP25	10172	1.4285e-13	BC:RBC_ distribution_width	452264	0.00035096	-0.073313	0.00129016	0.0168073	0.0150998	20
rs12726286	1:93334379	rs11582791	1:93344692	G/A	1	PGP25	10172	1.4285e-13	BC:RBC_ count	452264	3.2845e-08	-0.113561	9.59336e-06	0.000533231	0.0158598	20
rs12726286	1:93334379	rs11582791	1:93344692	G/A	1	PGP25	10172	1.4285e-13	Immature_reticulocyte_fraction	452264	6.8731e-07	-0.102093	3.7587e-05	0.00105338	0.0235358	20
rs12726286	1:93334379	rs11582791	1:93344692	G/A	1	PGP25	10172	1.4285e-13	Immune:monocyte_count	452264	0.00010092	-0.0798338	0.000578723	0.00893538	6.45033e-10	20
rs12726286	1:93334379	rs11582791	1:93344692	G/A	1	PGP25	10172	1.4285e-13	Mass:Trunk_fat-free_m	331030	0.000211201	0.0881676	0.000924385	0.0128451	0.00808782	20
rs12726286	1:93334379	rs11582791	1:93344692	G/A	1	PGP25	10172	1.4285e-13	Mass:Trunk_predicted_m	330995	0.000303775	0.0859377	0.00117248	0.0154554	0.00763936	20
rs12726286	1:93334379	rs11582791	1:93344692	G/A	1	PGP25	10172	1.4285e-13	Mass:Whole_body_fat-free	331291	0.000828904	0.0795265	0.0023183	0.0257717	0.01191	20
rs12726286	1:93334379	rs11582791	1:93344692	G/A	1	PGP25	10172	1.4285e-13	Standing_height	336474	1.6018e-09	0.142383	2.94262e-06	0.000272601	0.00107921	20
rs12726286	1:93334379	rs11582791	1:93344692	G/A	1	PGP25	10172	1.4285e-13	Mass:Whole_body_water	331315	0.00128418	0.0765839	0.00315919	0.0332362	0.0113488	20
