# Supplementary material for: A genome-wide association study in 10,000 individuals links plasma N-glycome to liver disease and anti-inflammatory proteins
Source: Nat Commun. 2025 Jul 1;16:5525. doi: 10.1038/s41467-025-60431-y (PMC12218978; doi:10.1038/s41467-025-60431-y)
Supplement: Supplementary file 12 — Supplementary Data 10 [file 41467_2025_60431_MOESM12_ESM.xlsx]

## Sheet: 10
Supplementary Data 10. Association of ICD-10 disease phenotypes and PGS for plasma N-glycosylation traits
Prevalence of the ICD-10 Phenotype - prevalence of the disease phenotype in the analyzed cohort; BETA - beta of the association; SE - standard error of the beta; Z - corresponding Z-score; P - two-sided z test p-value of association
ICD-10 Phenotype	Prevalence of the ICD-10 Phenotype	Harmonized Glycan Code	Plasma N-glycosylation Trait	BETA	SE	Z	P
A04 Other bacterial intestinal infections	0.631415	PGP1	The percentage of FA2	0.0054591	0.0209872	0.260116	0.794775
A04 Other bacterial intestinal infections	0.631415	PGP18	The percentage of M9	0.0150955	0.0209905	0.71916	0.472042
A04 Other bacterial intestinal infections	0.631415	PGP84	Ratio of fucosylated structures with and without bisecting GlcNAc in total neutral plasma glycans	3.45e-05	0.0210092	0.00164274	0.998689
A04 Other bacterial intestinal infections	0.631415	PGP95	the percentage of monosyalated structures in total plasma glycans	-0.00434156	0.0209924	-0.206816	0.836154
A04 Other bacterial intestinal infections	0.631415	PGP82	The percentage of fucosylation of monogalactosylated structures (with bisecting GlcNAc) in total neutral plasma glycans	-0.00444225	0.0210087	-0.211448	0.832538
A04 Other bacterial intestinal infections	0.631415	PGP30	The percentage of A3F1G3S3	-0.00184018	0.0210709	-0.0873326	0.930407
A04 Other bacterial intestinal infections	0.631415	PGP35	The percentage of A4G4S4	-0.00877976	0.0209743	-0.418597	0.675511
A04 Other bacterial intestinal infections	0.631415	PGP89	The incidence of bisecting GlcNAc in all fucosylated digalactosylated structures in total neutral plasma glycans	0.00702773	0.0210126	0.334454	0.738037
A04 Other bacterial intestinal infections	0.631415	PGP61	The percentage of FA2[6]G1 in total neutral plasma glycans (GPn)	-0.00423912	0.0209754	-0.2021	0.839839
A04 Other bacterial intestinal infections	0.631415	PGP4	The percentage of FA2[6]G1	0.00243262	0.0209909	0.115889	0.90774
A04 Other bacterial intestinal infections	0.631415	PGP86	Ratio of fucosylated non-bisecting GlcNAc structures and all structures with bisecting GlcNAc in total neutral plasma glycans	0.0206151	0.0210132	0.981058	0.326564
A04 Other bacterial intestinal infections	0.631415	PGP68	The percentage of FA2BG2 in total neutral plasma glycans (GPn)	-0.0402405	0.0210073	-1.91555	0.0554227
A04 Other bacterial intestinal infections	0.631415	PGP3	The percentage of A2BG1	0.0423009	0.0209991	2.01442	0.0439656
A04 Other bacterial intestinal infections	0.631415	PGP112	The percentage of antennary-fucosylation of trigalactosylated structures	0.0105565	0.0211705	0.498643	0.618031
A04 Other bacterial intestinal infections	0.631415	PGP54	Ratio of fucosylated monosialylated structures with and without bisecting GlcNAc	0.000106938	0.0209874	0.00509533	0.995935
A04 Other bacterial intestinal infections	0.631415	PGP31	The percentage of FA3G3S3	0.013704	0.0211423	0.64818	0.516869
A04 Other bacterial intestinal infections	0.631415	PGP43	The percentage of disialylation of core-fucosylated digalactosylated structures without bisecting GlcNAc	0.027563	0.0212028	1.29997	0.193611
A04 Other bacterial intestinal infections	0.631415	PGP88	Ratio of fucosylated digalactosylated structures with and without bisecting GlcNAc in total neutral plasma glycans	0.00559736	0.0210171	0.266324	0.789989
A04 Other bacterial intestinal infections	0.631415	PGP44	The percentage of monosialylation of core-fucosylated digalactosylated structures with bisecting GlcNAc	-0.0157788	0.0210114	-0.750963	0.452675
A04 Other bacterial intestinal infections	0.631415	PGP5	The percentage of FA2[3]G1	-0.000297879	0.0209942	-0.0141886	0.988679
A04 Other bacterial intestinal infections	0.631415	PGP45	The percentage of disialylation of core-fucosylated digalactosylated structures with bisecting GlcNAc	-0.0018904	0.0209958	-0.0900374	0.928258
A04 Other bacterial intestinal infections	0.631415	PGP33	The percentage of A4G4S3	0.0199902	0.0210504	0.949638	0.342296
A04 Other bacterial intestinal infections	0.631415	PGP94	The percentage of neutral glycan structures in total plasma glycans	-0.00346642	0.0209897	-0.165148	0.868827
A04 Other bacterial intestinal infections	0.631415	PGP101	The percentage of digalactosylated structures in total plasma glycans	0.0269073	0.0209761	1.28275	0.199578
A04 Other bacterial intestinal infections	0.631415	PGP66	The percentage of A2BG2 in total neutral plasma glycans (GPn)	0.0655144	0.0210224	3.11642	0.00183064
A04 Other bacterial intestinal infections	0.631415	PGP55	The incidence of bisecting GlcNAc in all fucosylated monosialylated structures	-0.000561221	0.0209899	-0.0267376	0.978669
A04 Other bacterial intestinal infections	0.631415	PGP115	The percentage of syalated structures in total plasma glycans	0.0241117	0.0209749	1.14955	0.250329
A04 Other bacterial intestinal infections	0.631415	PGP73	The percentage of all fucosylated structures (+/- bisecting GlcNAc) in total neutral plasma glycans	-0.0042081	0.0209805	-0.200572	0.841034
A04 Other bacterial intestinal infections	0.631415	PGP53	Ratio of all core-fucosylated sialylated structures with and without bisecting GlcNAc	-0.00512948	0.0210106	-0.244138	0.807124
A04 Other bacterial intestinal infections	0.631415	PGP97	the percentage of trisyalated structures in total plasma glycans	-0.0150951	0.0210241	-0.717993	0.472762
A04 Other bacterial intestinal infections	0.631415	PGP110	Ratio of trisialylated and tetrasialylated tetragalactosylated structures	0.0182425	0.0211755	0.861491	0.388968
A04 Other bacterial intestinal infections	0.631415	PGP90	Ratio of fucosylated digalactosylated non-bisecting GlcNAc structures and all digalactosylated structures with bisecting GlcNAc in total neutral plasma glycans	-0.00915784	0.0209888	-0.436321	0.662604
A04 Other bacterial intestinal infections	0.631415	PGP92	The percentage of antennary fucosylated structures in total plasma glycans	0.0103899	0.0211748	0.490673	0.623658
A04 Other bacterial intestinal infections	0.631415	PGP36	The percentage of A4F1G4S4	-0.0177738	0.0209642	-0.847817	0.39654
A04 Other bacterial intestinal infections	0.631415	PGP91	Ratio of afucosylated digalactosylated structures with bisecting GlcNAc and all fucosylated digalactosylated structures (+/- bisecting GlcNAc) in total neutral plasma glycans	0.0503514	0.0210776	2.38886	0.016901
A04 Other bacterial intestinal infections	0.631415	PGP41	The percentage of monosialylation of core-fucosylated monogalactosylated structures without bisecting GlcNAc	-0.00556785	0.0209565	-0.265686	0.790481
A04 Other bacterial intestinal infections	0.631415	PGP104	The percentage of biantennary structures in total plasma glycans	0.0204642	0.0210303	0.973084	0.330512
A04 Other bacterial intestinal infections	0.631415	PGP70	The percentage of agalactosylated structures in total neutral plasma glycans	0.0272328	0.0210412	1.29426	0.195576
A04 Other bacterial intestinal infections	0.631415	PGP26	The percentage of A3G3S3	-0.0209591	0.0212015	-0.988564	0.322876
A04 Other bacterial intestinal infections	0.631415	PGP103	The percentage of tetragalactosylated structures in total plasma glycans	-0.0012609	0.020961	-0.0601545	0.952033
A04 Other bacterial intestinal infections	0.631415	PGP93	The percentage of core fucosylated structures in total plasma glycans	0.00819782	0.0210088	0.390209	0.696382
A04 Other bacterial intestinal infections	0.631415	PGP116	The percentage of galactosylated structures in total plasma glycans	0.0391139	0.0210961	1.85408	0.0637272
A04 Other bacterial intestinal infections	0.631415	PGP52	Ratio of core-fucosylated disialylated and trisialylated structures (without bisecting GlcNAc)	0.017466	0.020995	0.831911	0.405459
A04 Other bacterial intestinal infections	0.631415	PGP83	The percentage of fucosylation of digalactosylated structures (with bisecting GlcNAc) in total neutral plasma glycans	-0.00130748	0.0210016	-0.0622559	0.950359
A04 Other bacterial intestinal infections	0.631415	PGP114	The percentage of M7 in total neutral plasma glycans (GPn)	-0.0104747	0.021054	-0.497518	0.618824
A04 Other bacterial intestinal infections	0.631415	PGP10	The percentage of FA2G2	-0.0263423	0.0210037	-1.25418	0.209777
A04 Other bacterial intestinal infections	0.631415	PGP6	The percentage of FA2[6]BG1	-0.00128289	0.0210091	-0.0610633	0.951309
A04 Other bacterial intestinal infections	0.631415	PGP34	The percentage of A4G4S4	-0.02488	0.021308	-1.16764	0.242953
A04 Other bacterial intestinal infections	0.631415	PGP71	The percentage of monogalactosylated structures in total neutral plasma glycans	-0.02957	0.0209891	-1.40883	0.158886
A04 Other bacterial intestinal infections	0.631415	PGP98	the percentage of tetrasyalated structures in total plasma glycans	-0.0130695	0.0210252	-0.621609	0.534199
A04 Other bacterial intestinal infections	0.631415	PGP37	The percentage of sialylation of core-fucosylated galactosylated structures without bisecting GlcNAc	0.0308451	0.0210306	1.46668	0.142464
A04 Other bacterial intestinal infections	0.631415	PGP107	The percentage of high-mannose structures in total plasma glycans	0.0368249	0.0210099	1.75274	0.079647
A04 Other bacterial intestinal infections	0.631415	PGP69	The percentage of M9 in total neutral plasma glycans (GPn)	0.00645477	0.0209957	0.307433	0.758514
A04 Other bacterial intestinal infections	0.631415	PGP99	The percentage of agalactosylated structures in total plasma glycans	0.00504059	0.0209861	0.240187	0.810185
A04 Other bacterial intestinal infections	0.631415	PGP29	The percentage of A3G3S3	0.0278044	0.0212551	1.30813	0.19083
A04 Other bacterial intestinal infections	0.631415	PGP50	Ratio of core-fucosylated monosialylated and trisialylated structures (without bisecting GlcNAc)	-0.0134922	0.0210982	-0.639496	0.5225
A04 Other bacterial intestinal infections	0.631415	PGP13	The percentage of FA2G1S1	0.00359311	0.0210107	0.171013	0.864213
A04 Other bacterial intestinal infections	0.631415	PGP48	Ratio of fucosylated monosialylated and disialylated structures (with bisecting GlcNAc)	-0.0256624	0.021035	-1.21998	0.222471
A04 Other bacterial intestinal infections	0.631415	PGP59	The percentage of FA2B in total neutral plasma glycans (GPn)	0.0267699	0.0210046	1.27448	0.202493
A04 Other bacterial intestinal infections	0.631415	PGP78	The percentage of fucosylation of monogalactosylated structures (without bisecting GlcNAc) in total neutral plasma glycans	0.00437962	0.0210092	0.208462	0.834868
A04 Other bacterial intestinal infections	0.631415	PGP62	The percentage of FA2[3]G1 in total neutral plasma glycans (GPn)	-0.0282422	0.0209964	-1.3451	0.178594
A04 Other bacterial intestinal infections	0.631415	PGP58	The percentage of FA2 in total neutral plasma glycans (GPn)	0.0211667	0.0210094	1.00749	0.3137
A04 Other bacterial intestinal infections	0.631415	PGP20	The percentage of FA2G2S2	0.0112843	0.021134	0.533942	0.593382
A04 Other bacterial intestinal infections	0.631415	PGP32	The percentage of FA3F1G3S3	0.00620134	0.0210562	0.294514	0.768365
A04 Other bacterial intestinal infections	0.631415	PGP105	The percentage of triantennary structures in total plasma glycans	-0.0119068	0.0210191	-0.566477	0.571069
A04 Other bacterial intestinal infections	0.631415	PGP11	The percentage of FA2BG2	0.00174019	0.0209994	0.0828682	0.933956
A04 Other bacterial intestinal infections	0.631415	PGP15	The percentage of FA2G2S1+FA2G2S[3]1	-0.000454105	0.0210012	-0.0216228	0.982749
A04 Other bacterial intestinal infections	0.631415	PGP42	The percentage of monosialylation of core-fucosylated digalactosylated structures without bisecting GlcNAc	0.00280791	0.0209955	0.133738	0.893609
A04 Other bacterial intestinal infections	0.631415	PGP108	The percentage of glycan structures with bisecting GlcNAc in total plasma glycans	0.0219497	0.0210093	1.04476	0.296134
A04 Other bacterial intestinal infections	0.631415	PGP24	The percentage of A3F1G3S2	-0.00449452	0.0210429	-0.213588	0.830868
A04 Other bacterial intestinal infections	0.631415	PGP96	the percentage of bisyalated structures in total plasma glycans	0.0412277	0.0209862	1.96451	0.0494708
A04 Other bacterial intestinal infections	0.631415	PGP22	The percentage of A3G3S2	-0.0287642	0.02097	-1.37168	0.170162
A04 Other bacterial intestinal infections	0.631415	PGP80	The percentage of fucosylated structures (with bisecting GlcNAc) in total neutral plasma glycans	-0.000531944	0.0210123	-0.0253159	0.979803
A04 Other bacterial intestinal infections	0.631415	PGP49	Ratio of all core-fucosylated monosialylated and trisialylated structures (+/- bisecting GlcNAc)	-0.0233393	0.0211411	-1.10398	0.269601
A04 Other bacterial intestinal infections	0.631415	PGP100	The percentage of monogalactosylated structures in total plasma glycans	0.00284567	0.0209843	0.13561	0.89213
A04 Other bacterial intestinal infections	0.631415	PGP16	The percentage of FA2BG2S1+FA2BG2S[6]1	0.0126301	0.0209867	0.601813	0.547299
A04 Other bacterial intestinal infections	0.631415	PGP77	The percentage of fucosylation of agalactosylated structures (without bisecting GlcNAc) in total neutral plasma glycans	0.00226716	0.0210219	0.107847	0.914117
A04 Other bacterial intestinal infections	0.631415	PGP2	The percentage of FA2B	0.0402851	0.0209767	1.92047	0.0547986
A04 Other bacterial intestinal infections	0.631415	PGP7	The percentage of M6	0.00150361	0.0209849	0.0716521	0.942879
A04 Other bacterial intestinal infections	0.631415	PGP25	The percentage of A3G3S3	-0.0289473	0.021215	-1.36448	0.172418
A04 Other bacterial intestinal infections	0.631415	PGP117	The percentage of galactosylated structures in total neutral plasma glycans	-0.0027158	0.0209918	-0.129375	0.897061
A04 Other bacterial intestinal infections	0.631415	PGP102	The percentage of trigalactosylated structures in total plasma glycans	-0.0114812	0.0210187	-0.546238	0.584902
A04 Other bacterial intestinal infections	0.631415	PGP109	Ratio of disialylated and trisialylated trigalactosylated structures	0.00613419	0.0210081	0.291991	0.770293
A04 Other bacterial intestinal infections	0.631415	PGP39	The percentage of sialylation of all core-fucosylated structures without bisecting GlcNAc	0.0292079	0.0210394	1.38825	0.165061
A04 Other bacterial intestinal infections	0.631415	PGP57	The incidence of bisecting GlcNAc in all fucosylated disialylated structures	-0.0010131	0.0210169	-0.0482038	0.961554
A04 Other bacterial intestinal infections	0.631415	PGP87	Ratio of afucosylated structures with bisecting GlcNAc and all fucosylated structures (+/- bisecting GlcNAc) in total neutral plasma glycans	0.0573145	0.0210473	2.72313	0.00646668
A04 Other bacterial intestinal infections	0.631415	PGP75	The percentage of fucosylation of digalactosylated structures in total neutral plasma glycans	0.00163743	0.020975	0.0780656	0.937776
A04 Other bacterial intestinal infections	0.631415	PGP60	The percentage of A2[6]BG1 in total neutral plasma glycans (GPn)	0.0509945	0.0210316	2.42466	0.0153228
A04 Other bacterial intestinal infections	0.631415	PGP8	The percentage of A2G2	0.00360502	0.0209859	0.171783	0.863608
A04 Other bacterial intestinal infections	0.631415	PGP85	The incidence of bisecting GlcNAc in all fucosylated structures in total neutral plasma glycans	0.00556435	0.021009	0.264855	0.791121
A04 Other bacterial intestinal infections	0.631415	PGP67	The percentage of FA2G2 in total neutral plasma glycans (GPn)	-0.0232039	0.0210039	-1.10474	0.269272
A04 Other bacterial intestinal infections	0.631415	PGP21	The percentage of FA2BG2S2	0.0165997	0.0210498	0.788589	0.430352
A04 Other bacterial intestinal infections	0.631415	PGP76	The percentage of fucosylated structures (without bisecting GlcNAc) in total neutral plasma glycans	0.0148349	0.0209835	0.706978	0.47958
A04 Other bacterial intestinal infections	0.631415	PGP64	The percentage of M6 in total neutral plasma glycans (GPn)	0.00261648	0.020984	0.124689	0.900769
A04 Other bacterial intestinal infections	0.631415	PGP19	The percentage of A2G2S2	0.0287037	0.0210766	1.36187	0.173238
A04 Other bacterial intestinal infections	0.631415	PGP47	Ratio of fucosylated monosialylated and disialylated structures (without bisecting GlcNAc)	0.00321213	0.0210052	0.152921	0.878461
A04 Other bacterial intestinal infections	0.631415	PGP14	The percentage of A2G2S1+A2G2S[3]1	0.00895108	0.0209775	0.426699	0.669599
A04 Other bacterial intestinal infections	0.631415	PGP74	The percentage of fucosylation of monogalactosylated structures in total neutral plasma glycans	-0.0383484	0.0210181	-1.82454	0.0680705
A04 Other bacterial intestinal infections	0.631415	PGP28	The percentage of FA3G3S3	0.0295841	0.0212453	1.3925	0.16377
A04 Other bacterial intestinal infections	0.631415	PGP106	The percentage of tetraantennary structures in total plasma glycans	-0.00093133	0.0209613	-0.0444309	0.964561
A04 Other bacterial intestinal infections	0.631415	PGP27	The percentage of A3G3S3	-0.0181093	0.0210231	-0.861401	0.389017
A04 Other bacterial intestinal infections	0.631415	PGP51	Ratio of all core-fucosylated disialylated and trisialylated structures (+/- bisecting GlcNAc)	-0.0123013	0.0210442	-0.584545	0.558854
A04 Other bacterial intestinal infections	0.631415	PGP17	The percentage of A2G2S2	-0.0274592	0.0213319	-1.28723	0.198013
A04 Other bacterial intestinal infections	0.631415	PGP113	The percentage of antennary-fucosylation of tetragalactosylated structures	-0.00649755	0.0210103	-0.309256	0.757127
A04 Other bacterial intestinal infections	0.631415	PGP111	The percentage of core-fucosylation of trigalactosylated structures	0.0276694	0.0212465	1.3023	0.192813
A04 Other bacterial intestinal infections	0.631415	PGP46	Ratio of all fucosylated monosialylated and disialylated structures (+/- bisecting GlcNAc)	-0.0386304	0.0210756	-1.83294	0.0668108
A04 Other bacterial intestinal infections	0.631415	PGP72	The percentage of digalactosylated structures in total neutral plasma glycans	-0.0129939	0.0209862	-0.619163	0.535809
A04 Other bacterial intestinal infections	0.631415	PGP40	The percentage of sialylation of all core-fucosylated structures with bisecting GlcNAc	0.0254208	0.0210033	1.21033	0.226154
A04 Other bacterial intestinal infections	0.631415	PGP9	The percentage of A2BG2	0.0504656	0.0210048	2.40257	0.0162801
A04 Other bacterial intestinal infections	0.631415	PGP63	The percentage of FA2[6]BG1 in total neutral plasma glycans (GPn)	-0.00857929	0.0210272	-0.408008	0.683268
A04 Other bacterial intestinal infections	0.631415	PGP79	The percentage of fucosylation of digalactosylated structures (without bisecting GlcNAc) in total neutral plasma glycans	-0.00192565	0.0209923	-0.0917312	0.926912
A04 Other bacterial intestinal infections	0.631415	PGP38	The percentage of sialylation of core-fucosylated galactosylated structures with bisecting GlcNAc	0.0307696	0.0210123	1.46436	0.143095
A04 Other bacterial intestinal infections	0.631415	PGP12	The percentage of M7+A2G2S1	-0.00513381	0.0210347	-0.244064	0.807181
A04 Other bacterial intestinal infections	0.631415	PGP81	The percentage of fucosylation of agalactosylated structures (with bisecting GlcNAc) in total neutral plasma glycans	0.00141381	0.0210315	0.0672235	0.946404
A04 Other bacterial intestinal infections	0.631415	PGP56	Ratio of fucosylated disialylated structures with and without bisecting GlcNAc	0.00237734	0.0210117	0.113144	0.909917
A04 Other bacterial intestinal infections	0.631415	PGP23	The percentage of A3G3S2	0.0133658	0.0210756	0.634187	0.525959
A04 Other bacterial intestinal infections	0.631415	PGP65	The percentage of A2G2 in total neutral plasma glycans (GPn)	0.0117047	0.020986	0.557739	0.577023
A09 Diarrhoea and gastro-enteritis of presumed infectious origin	1.35102	PGP114	The percentage of M7 in total neutral plasma glycans (GPn)	0.0212338	0.014178	1.49766	0.134222
A09 Diarrhoea and gastro-enteritis of presumed infectious origin	1.35102	PGP39	The percentage of sialylation of all core-fucosylated structures without bisecting GlcNAc	-0.00588028	0.0142396	-0.412954	0.679641
A09 Diarrhoea and gastro-enteritis of presumed infectious origin	1.35102	PGP100	The percentage of monogalactosylated structures in total plasma glycans	-0.0239625	0.014238	-1.683	0.0923752
A09 Diarrhoea and gastro-enteritis of presumed infectious origin	1.35102	PGP74	The percentage of fucosylation of monogalactosylated structures in total neutral plasma glycans	-0.0103362	0.0142475	-0.725471	0.468163
A09 Diarrhoea and gastro-enteritis of presumed infectious origin	1.35102	PGP67	The percentage of FA2G2 in total neutral plasma glycans (GPn)	-0.0335417	0.014256	-2.35282	0.0186318
A09 Diarrhoea and gastro-enteritis of presumed infectious origin	1.35102	PGP101	The percentage of digalactosylated structures in total plasma glycans	0.0202949	0.0142366	1.42555	0.154
A09 Diarrhoea and gastro-enteritis of presumed infectious origin	1.35102	PGP104	The percentage of biantennary structures in total plasma glycans	0.00275368	0.0142557	0.193163	0.846831
A09 Diarrhoea and gastro-enteritis of presumed infectious origin	1.35102	PGP18	The percentage of M9	0.0232914	0.0142193	1.63801	0.101419
A09 Diarrhoea and gastro-enteritis of presumed infectious origin	1.35102	PGP116	The percentage of galactosylated structures in total plasma glycans	0.0133512	0.014265	0.935941	0.349303
A09 Diarrhoea and gastro-enteritis of presumed infectious origin	1.35102	PGP87	Ratio of afucosylated structures with bisecting GlcNAc and all fucosylated structures (+/- bisecting GlcNAc) in total neutral plasma glycans	0.00625779	0.0142465	0.439252	0.660479
A09 Diarrhoea and gastro-enteritis of presumed infectious origin	1.35102	PGP92	The percentage of antennary fucosylated structures in total plasma glycans	-0.0139405	0.0141625	-0.984321	0.324958
A09 Diarrhoea and gastro-enteritis of presumed infectious origin	1.35102	PGP63	The percentage of FA2[6]BG1 in total neutral plasma glycans (GPn)	0.00581181	0.0142588	0.407594	0.683572
A09 Diarrhoea and gastro-enteritis of presumed infectious origin	1.35102	PGP79	The percentage of fucosylation of digalactosylated structures (without bisecting GlcNAc) in total neutral plasma glycans	-0.0171964	0.0142448	-1.20721	0.227352
A09 Diarrhoea and gastro-enteritis of presumed infectious origin	1.35102	PGP6	The percentage of FA2[6]BG1	0.000791538	0.0142446	0.0555674	0.955686
A09 Diarrhoea and gastro-enteritis of presumed infectious origin	1.35102	PGP59	The percentage of FA2B in total neutral plasma glycans (GPn)	0.0125821	0.0142435	0.883354	0.377045
A09 Diarrhoea and gastro-enteritis of presumed infectious origin	1.35102	PGP25	The percentage of A3G3S3	0.0134495	0.0141861	0.948078	0.34309
A09 Diarrhoea and gastro-enteritis of presumed infectious origin	1.35102	PGP5	The percentage of FA2[3]G1	-0.00666421	0.0142476	-0.467744	0.639968
A09 Diarrhoea and gastro-enteritis of presumed infectious origin	1.35102	PGP108	The percentage of glycan structures with bisecting GlcNAc in total plasma glycans	-0.0102276	0.0142432	-0.718073	0.472713
A09 Diarrhoea and gastro-enteritis of presumed infectious origin	1.35102	PGP83	The percentage of fucosylation of digalactosylated structures (with bisecting GlcNAc) in total neutral plasma glycans	0.00969711	0.0142472	0.680631	0.496105
A09 Diarrhoea and gastro-enteritis of presumed infectious origin	1.35102	PGP16	The percentage of FA2BG2S1+FA2BG2S[6]1	-0.0325904	0.0142474	-2.28746	0.0221692
A09 Diarrhoea and gastro-enteritis of presumed infectious origin	1.35102	PGP91	Ratio of afucosylated digalactosylated structures with bisecting GlcNAc and all fucosylated digalactosylated structures (+/- bisecting GlcNAc) in total neutral plasma glycans	0.0182733	0.014261	1.28135	0.200072
A09 Diarrhoea and gastro-enteritis of presumed infectious origin	1.35102	PGP44	The percentage of monosialylation of core-fucosylated digalactosylated structures with bisecting GlcNAc	0.00416579	0.0142546	0.292242	0.770101
A09 Diarrhoea and gastro-enteritis of presumed infectious origin	1.35102	PGP90	Ratio of fucosylated digalactosylated non-bisecting GlcNAc structures and all digalactosylated structures with bisecting GlcNAc in total neutral plasma glycans	-0.0162506	0.0142404	-1.14116	0.253801
A09 Diarrhoea and gastro-enteritis of presumed infectious origin	1.35102	PGP106	The percentage of tetraantennary structures in total plasma glycans	-0.0128602	0.0142219	-0.904255	0.36586
A09 Diarrhoea and gastro-enteritis of presumed infectious origin	1.35102	PGP89	The incidence of bisecting GlcNAc in all fucosylated digalactosylated structures in total neutral plasma glycans	0.0240643	0.014252	1.68848	0.0913182
A09 Diarrhoea and gastro-enteritis of presumed infectious origin	1.35102	PGP113	The percentage of antennary-fucosylation of tetragalactosylated structures	-0.0153998	0.0141359	-1.08941	0.275972
A09 Diarrhoea and gastro-enteritis of presumed infectious origin	1.35102	PGP103	The percentage of tetragalactosylated structures in total plasma glycans	-0.0126138	0.0142222	-0.886906	0.375129
A09 Diarrhoea and gastro-enteritis of presumed infectious origin	1.35102	PGP47	Ratio of fucosylated monosialylated and disialylated structures (without bisecting GlcNAc)	0.00156823	0.0142484	0.110064	0.912359
A09 Diarrhoea and gastro-enteritis of presumed infectious origin	1.35102	PGP13	The percentage of FA2G1S1	-0.0218903	0.0141875	-1.54293	0.122848
A09 Diarrhoea and gastro-enteritis of presumed infectious origin	1.35102	PGP45	The percentage of disialylation of core-fucosylated digalactosylated structures with bisecting GlcNAc	-0.00998402	0.0142398	-0.701137	0.483218
A09 Diarrhoea and gastro-enteritis of presumed infectious origin	1.35102	PGP66	The percentage of A2BG2 in total neutral plasma glycans (GPn)	0.0213732	0.0142501	1.49986	0.13365
A09 Diarrhoea and gastro-enteritis of presumed infectious origin	1.35102	PGP26	The percentage of A3G3S3	0.00672902	0.0141919	0.474145	0.635396
A09 Diarrhoea and gastro-enteritis of presumed infectious origin	1.35102	PGP98	the percentage of tetrasyalated structures in total plasma glycans	-0.00148144	0.01424	-0.104034	0.917143
A09 Diarrhoea and gastro-enteritis of presumed infectious origin	1.35102	PGP35	The percentage of A4G4S4	0.00475838	0.0142345	0.334285	0.738164
A09 Diarrhoea and gastro-enteritis of presumed infectious origin	1.35102	PGP105	The percentage of triantennary structures in total plasma glycans	0.03383	0.0142184	2.37931	0.0173452
A09 Diarrhoea and gastro-enteritis of presumed infectious origin	1.35102	PGP78	The percentage of fucosylation of monogalactosylated structures (without bisecting GlcNAc) in total neutral plasma glycans	-0.00238067	0.0142421	-0.167158	0.867246
A09 Diarrhoea and gastro-enteritis of presumed infectious origin	1.35102	PGP85	The incidence of bisecting GlcNAc in all fucosylated structures in total neutral plasma glycans	0.00614667	0.0142467	0.431446	0.666144
A09 Diarrhoea and gastro-enteritis of presumed infectious origin	1.35102	PGP112	The percentage of antennary-fucosylation of trigalactosylated structures	-0.0207091	0.0141237	-1.46626	0.142576
A09 Diarrhoea and gastro-enteritis of presumed infectious origin	1.35102	PGP23	The percentage of A3G3S2	0.00783115	0.0142763	0.548542	0.58332
A09 Diarrhoea and gastro-enteritis of presumed infectious origin	1.35102	PGP65	The percentage of A2G2 in total neutral plasma glycans (GPn)	0.00618241	0.0142387	0.434197	0.664146
A09 Diarrhoea and gastro-enteritis of presumed infectious origin	1.35102	PGP52	Ratio of core-fucosylated disialylated and trisialylated structures (without bisecting GlcNAc)	-0.00829275	0.0142385	-0.582419	0.560284
A09 Diarrhoea and gastro-enteritis of presumed infectious origin	1.35102	PGP7	The percentage of M6	0.0182679	0.0142361	1.28321	0.199419
A09 Diarrhoea and gastro-enteritis of presumed infectious origin	1.35102	PGP102	The percentage of trigalactosylated structures in total plasma glycans	0.0339247	0.0142183	2.38598	0.0170336
A09 Diarrhoea and gastro-enteritis of presumed infectious origin	1.35102	PGP73	The percentage of all fucosylated structures (+/- bisecting GlcNAc) in total neutral plasma glycans	-0.002086	0.0142413	-0.146475	0.883546
A09 Diarrhoea and gastro-enteritis of presumed infectious origin	1.35102	PGP36	The percentage of A4F1G4S4	-0.0160141	0.0142338	-1.12507	0.260558
A09 Diarrhoea and gastro-enteritis of presumed infectious origin	1.35102	PGP110	Ratio of trisialylated and tetrasialylated tetragalactosylated structures	-0.0191429	0.0141	-1.35765	0.174575
A09 Diarrhoea and gastro-enteritis of presumed infectious origin	1.35102	PGP14	The percentage of A2G2S1+A2G2S[3]1	-0.00519348	0.0142479	-0.364509	0.715478
A09 Diarrhoea and gastro-enteritis of presumed infectious origin	1.35102	PGP82	The percentage of fucosylation of monogalactosylated structures (with bisecting GlcNAc) in total neutral plasma glycans	0.00679324	0.0142439	0.476924	0.633416
A09 Diarrhoea and gastro-enteritis of presumed infectious origin	1.35102	PGP54	Ratio of fucosylated monosialylated structures with and without bisecting GlcNAc	0.0125964	0.0142403	0.884559	0.376395
A09 Diarrhoea and gastro-enteritis of presumed infectious origin	1.35102	PGP34	The percentage of A4G4S4	0.0077629	0.0141821	0.547375	0.584121
A09 Diarrhoea and gastro-enteritis of presumed infectious origin	1.35102	PGP86	Ratio of fucosylated non-bisecting GlcNAc structures and all structures with bisecting GlcNAc in total neutral plasma glycans	5.47e-05	0.0142465	0.00383973	0.996936
A09 Diarrhoea and gastro-enteritis of presumed infectious origin	1.35102	PGP64	The percentage of M6 in total neutral plasma glycans (GPn)	-0.014641	0.0142361	-1.02844	0.303742
A09 Diarrhoea and gastro-enteritis of presumed infectious origin	1.35102	PGP46	Ratio of all fucosylated monosialylated and disialylated structures (+/- bisecting GlcNAc)	-0.0159353	0.0142703	-1.11668	0.264133
A09 Diarrhoea and gastro-enteritis of presumed infectious origin	1.35102	PGP60	The percentage of A2[6]BG1 in total neutral plasma glycans (GPn)	0.0124488	0.0142486	0.87369	0.382287
A09 Diarrhoea and gastro-enteritis of presumed infectious origin	1.35102	PGP96	the percentage of bisyalated structures in total plasma glycans	0.0171701	0.0142363	1.20608	0.227787
A09 Diarrhoea and gastro-enteritis of presumed infectious origin	1.35102	PGP70	The percentage of agalactosylated structures in total neutral plasma glycans	0.0344105	0.0142828	2.40924	0.0159859
A09 Diarrhoea and gastro-enteritis of presumed infectious origin	1.35102	PGP88	Ratio of fucosylated digalactosylated structures with and without bisecting GlcNAc in total neutral plasma glycans	0.0236405	0.0142557	1.65832	0.0972535
A09 Diarrhoea and gastro-enteritis of presumed infectious origin	1.35102	PGP11	The percentage of FA2BG2	-0.00611724	0.0142461	-0.429397	0.667634
A09 Diarrhoea and gastro-enteritis of presumed infectious origin	1.35102	PGP94	The percentage of neutral glycan structures in total plasma glycans	-0.0213525	0.0142413	-1.49934	0.133786
A09 Diarrhoea and gastro-enteritis of presumed infectious origin	1.35102	PGP115	The percentage of syalated structures in total plasma glycans	0.0219126	0.0142337	1.53949	0.123684
A09 Diarrhoea and gastro-enteritis of presumed infectious origin	1.35102	PGP3	The percentage of A2BG1	0.0219918	0.0142471	1.5436	0.122684
A09 Diarrhoea and gastro-enteritis of presumed infectious origin	1.35102	PGP2	The percentage of FA2B	0.0155496	0.0142437	1.09168	0.274974
A09 Diarrhoea and gastro-enteritis of presumed infectious origin	1.35102	PGP37	The percentage of sialylation of core-fucosylated galactosylated structures without bisecting GlcNAc	0.000865085	0.0142493	0.0607108	0.95159
A09 Diarrhoea and gastro-enteritis of presumed infectious origin	1.35102	PGP1	The percentage of FA2	0.0313704	0.0142443	2.20231	0.0276434
A09 Diarrhoea and gastro-enteritis of presumed infectious origin	1.35102	PGP9	The percentage of A2BG2	0.0143874	0.0142468	1.00987	0.312556
A09 Diarrhoea and gastro-enteritis of presumed infectious origin	1.35102	PGP24	The percentage of A3F1G3S2	-0.00723089	0.0142097	-0.508871	0.610843
A09 Diarrhoea and gastro-enteritis of presumed infectious origin	1.35102	PGP58	The percentage of FA2 in total neutral plasma glycans (GPn)	0.033303	0.0142666	2.33433	0.0195783
A09 Diarrhoea and gastro-enteritis of presumed infectious origin	1.35102	PGP69	The percentage of M9 in total neutral plasma glycans (GPn)	0.019537	0.0142483	1.37118	0.170318
A09 Diarrhoea and gastro-enteritis of presumed infectious origin	1.35102	PGP32	The percentage of FA3F1G3S3	-0.0200796	0.0142412	-1.40996	0.158552
A09 Diarrhoea and gastro-enteritis of presumed infectious origin	1.35102	PGP31	The percentage of FA3G3S3	0.0144451	0.0143154	1.00906	0.312946
A09 Diarrhoea and gastro-enteritis of presumed infectious origin	1.35102	PGP95	the percentage of monosyalated structures in total plasma glycans	0.00312384	0.0142454	0.219287	0.826427
A09 Diarrhoea and gastro-enteritis of presumed infectious origin	1.35102	PGP61	The percentage of FA2[6]G1 in total neutral plasma glycans (GPn)	-0.00198381	0.0142342	-0.139369	0.889159
A09 Diarrhoea and gastro-enteritis of presumed infectious origin	1.35102	PGP40	The percentage of sialylation of all core-fucosylated structures with bisecting GlcNAc	0.00753401	0.0142493	0.52873	0.596992
A09 Diarrhoea and gastro-enteritis of presumed infectious origin	1.35102	PGP12	The percentage of M7+A2G2S1	0.00560503	0.0142077	0.394506	0.693207
A09 Diarrhoea and gastro-enteritis of presumed infectious origin	1.35102	PGP42	The percentage of monosialylation of core-fucosylated digalactosylated structures without bisecting GlcNAc	-0.0180663	0.0142276	-1.2698	0.204155
A09 Diarrhoea and gastro-enteritis of presumed infectious origin	1.35102	PGP15	The percentage of FA2G2S1+FA2G2S[3]1	-0.0237297	0.0142665	-1.66331	0.0962502
A09 Diarrhoea and gastro-enteritis of presumed infectious origin	1.35102	PGP77	The percentage of fucosylation of agalactosylated structures (without bisecting GlcNAc) in total neutral plasma glycans	0.0139209	0.0142597	0.976239	0.328946
A09 Diarrhoea and gastro-enteritis of presumed infectious origin	1.35102	PGP62	The percentage of FA2[3]G1 in total neutral plasma glycans (GPn)	-0.00868026	0.0142522	-0.609046	0.542494
A09 Diarrhoea and gastro-enteritis of presumed infectious origin	1.35102	PGP51	Ratio of all core-fucosylated disialylated and trisialylated structures (+/- bisecting GlcNAc)	0.000327328	0.0142446	0.0229791	0.981667
A09 Diarrhoea and gastro-enteritis of presumed infectious origin	1.35102	PGP38	The percentage of sialylation of core-fucosylated galactosylated structures with bisecting GlcNAc	-0.0144098	0.0142451	-1.01157	0.311745
A09 Diarrhoea and gastro-enteritis of presumed infectious origin	1.35102	PGP55	The incidence of bisecting GlcNAc in all fucosylated monosialylated structures	0.00928696	0.0142427	0.652052	0.514368
A09 Diarrhoea and gastro-enteritis of presumed infectious origin	1.35102	PGP8	The percentage of A2G2	0.0125083	0.0142352	0.878683	0.379573
A09 Diarrhoea and gastro-enteritis of presumed infectious origin	1.35102	PGP56	Ratio of fucosylated disialylated structures with and without bisecting GlcNAc	-0.00381141	0.0142459	-0.267544	0.78905
A09 Diarrhoea and gastro-enteritis of presumed infectious origin	1.35102	PGP17	The percentage of A2G2S2	0.0118256	0.0141521	0.835608	0.403376
A09 Diarrhoea and gastro-enteritis of presumed infectious origin	1.35102	PGP22	The percentage of A3G3S2	-0.00492602	0.0142441	-0.345828	0.729472
A09 Diarrhoea and gastro-enteritis of presumed infectious origin	1.35102	PGP75	The percentage of fucosylation of digalactosylated structures in total neutral plasma glycans	3.71e-05	0.0142386	0.00260535	0.997921
A09 Diarrhoea and gastro-enteritis of presumed infectious origin	1.35102	PGP57	The incidence of bisecting GlcNAc in all fucosylated disialylated structures	0.00158766	0.0142491	0.111422	0.911282
A09 Diarrhoea and gastro-enteritis of presumed infectious origin	1.35102	PGP76	The percentage of fucosylated structures (without bisecting GlcNAc) in total neutral plasma glycans	0.0160068	0.0142355	1.12443	0.260831
A09 Diarrhoea and gastro-enteritis of presumed infectious origin	1.35102	PGP43	The percentage of disialylation of core-fucosylated digalactosylated structures without bisecting GlcNAc	0.00995951	0.0142933	0.696796	0.485931
A09 Diarrhoea and gastro-enteritis of presumed infectious origin	1.35102	PGP109	Ratio of disialylated and trisialylated trigalactosylated structures	-0.0260936	0.0141641	-1.84223	0.065441
A09 Diarrhoea and gastro-enteritis of presumed infectious origin	1.35102	PGP19	The percentage of A2G2S2	0.00116755	0.0142378	0.0820034	0.934644
A09 Diarrhoea and gastro-enteritis of presumed infectious origin	1.35102	PGP68	The percentage of FA2BG2 in total neutral plasma glycans (GPn)	-0.00278046	0.0142436	-0.195207	0.845231
A09 Diarrhoea and gastro-enteritis of presumed infectious origin	1.35102	PGP81	The percentage of fucosylation of agalactosylated structures (with bisecting GlcNAc) in total neutral plasma glycans	-0.0110118	0.0142641	-0.771993	0.440119
A09 Diarrhoea and gastro-enteritis of presumed infectious origin	1.35102	PGP111	The percentage of core-fucosylation of trigalactosylated structures	-0.00721572	0.0142203	-0.507424	0.611857
A09 Diarrhoea and gastro-enteritis of presumed infectious origin	1.35102	PGP53	Ratio of all core-fucosylated sialylated structures with and without bisecting GlcNAc	0.00461823	0.0142456	0.324186	0.745797
A09 Diarrhoea and gastro-enteritis of presumed infectious origin	1.35102	PGP97	the percentage of trisyalated structures in total plasma glycans	0.0259171	0.014219	1.82271	0.0683474
A09 Diarrhoea and gastro-enteritis of presumed infectious origin	1.35102	PGP93	The percentage of core fucosylated structures in total plasma glycans	-0.0236925	0.014252	-1.6624	0.0964329
A09 Diarrhoea and gastro-enteritis of presumed infectious origin	1.35102	PGP72	The percentage of digalactosylated structures in total neutral plasma glycans	-0.0282754	0.0142448	-1.98497	0.0471479
A09 Diarrhoea and gastro-enteritis of presumed infectious origin	1.35102	PGP10	The percentage of FA2G2	-0.00783525	0.0142446	-0.550049	0.582286
A09 Diarrhoea and gastro-enteritis of presumed infectious origin	1.35102	PGP107	The percentage of high-mannose structures in total plasma glycans	0.00950408	0.0142499	0.666958	0.504799
A09 Diarrhoea and gastro-enteritis of presumed infectious origin	1.35102	PGP48	Ratio of fucosylated monosialylated and disialylated structures (with bisecting GlcNAc)	-0.00214542	0.0142622	-0.150428	0.880427
A09 Diarrhoea and gastro-enteritis of presumed infectious origin	1.35102	PGP33	The percentage of A4G4S3	-0.0166679	0.0141867	-1.1749	0.240036
A09 Diarrhoea and gastro-enteritis of presumed infectious origin	1.35102	PGP71	The percentage of monogalactosylated structures in total neutral plasma glycans	0.000205693	0.0142442	0.0144405	0.988479
A09 Diarrhoea and gastro-enteritis of presumed infectious origin	1.35102	PGP117	The percentage of galactosylated structures in total neutral plasma glycans	-0.0212585	0.0142269	-1.49424	0.135112
A09 Diarrhoea and gastro-enteritis of presumed infectious origin	1.35102	PGP27	The percentage of A3G3S3	0.016493	0.0142557	1.15694	0.247296
A09 Diarrhoea and gastro-enteritis of presumed infectious origin	1.35102	PGP20	The percentage of FA2G2S2	-0.00172688	0.0142536	-0.121154	0.903569
A09 Diarrhoea and gastro-enteritis of presumed infectious origin	1.35102	PGP50	Ratio of core-fucosylated monosialylated and trisialylated structures (without bisecting GlcNAc)	-0.00919987	0.0142765	-0.644405	0.519313
A09 Diarrhoea and gastro-enteritis of presumed infectious origin	1.35102	PGP41	The percentage of monosialylation of core-fucosylated monogalactosylated structures without bisecting GlcNAc	-0.0174238	0.0141747	-1.22922	0.218989
A09 Diarrhoea and gastro-enteritis of presumed infectious origin	1.35102	PGP49	Ratio of all core-fucosylated monosialylated and trisialylated structures (+/- bisecting GlcNAc)	-0.0021019	0.0142581	-0.147417	0.882803
A09 Diarrhoea and gastro-enteritis of presumed infectious origin	1.35102	PGP29	The percentage of A3G3S3	0.0100875	0.014304	0.705224	0.480671
A09 Diarrhoea and gastro-enteritis of presumed infectious origin	1.35102	PGP80	The percentage of fucosylated structures (with bisecting GlcNAc) in total neutral plasma glycans	0.00759101	0.0142539	0.532558	0.59434
A09 Diarrhoea and gastro-enteritis of presumed infectious origin	1.35102	PGP21	The percentage of FA2BG2S2	-0.0163309	0.0142326	-1.14742	0.251206
A09 Diarrhoea and gastro-enteritis of presumed infectious origin	1.35102	PGP84	Ratio of fucosylated structures with and without bisecting GlcNAc in total neutral plasma glycans	-2.91e-05	0.0142449	-0.00204564	0.998368
A09 Diarrhoea and gastro-enteritis of presumed infectious origin	1.35102	PGP30	The percentage of A3F1G3S3	-0.0137894	0.0141347	-0.975571	0.329277
A09 Diarrhoea and gastro-enteritis of presumed infectious origin	1.35102	PGP99	The percentage of agalactosylated structures in total plasma glycans	0.0261336	0.0142464	1.8344	0.0665949
A09 Diarrhoea and gastro-enteritis of presumed infectious origin	1.35102	PGP4	The percentage of FA2[6]G1	-0.0151251	0.014222	-1.0635	0.287554
A09 Diarrhoea and gastro-enteritis of presumed infectious origin	1.35102	PGP28	The percentage of FA3G3S3	0.00826439	0.0142873	0.578442	0.562966
A41 Other septicaemia	0.91202	PGP56	Ratio of fucosylated disialylated structures with and without bisecting GlcNAc	-0.0101057	0.0173305	-0.583118	0.559814
A41 Other septicaemia	0.91202	PGP59	The percentage of FA2B in total neutral plasma glycans (GPn)	0.000644918	0.0173164	0.0372432	0.970291
A41 Other septicaemia	0.91202	PGP11	The percentage of FA2BG2	-0.0360473	0.0173366	-2.07926	0.0375937
A41 Other septicaemia	0.91202	PGP9	The percentage of A2BG2	-0.0100757	0.0173194	-0.58176	0.560728
A41 Other septicaemia	0.91202	PGP85	The incidence of bisecting GlcNAc in all fucosylated structures in total neutral plasma glycans	-0.00367842	0.0173297	-0.212261	0.831903
A41 Other septicaemia	0.91202	PGP78	The percentage of fucosylation of monogalactosylated structures (without bisecting GlcNAc) in total neutral plasma glycans	0.0101199	0.0173274	0.584041	0.559193
A41 Other septicaemia	0.91202	PGP33	The percentage of A4G4S3	-0.00971391	0.0172675	-0.562555	0.573738
A41 Other septicaemia	0.91202	PGP53	Ratio of all core-fucosylated sialylated structures with and without bisecting GlcNAc	-0.0133525	0.0173231	-0.770791	0.440831
A41 Other septicaemia	0.91202	PGP113	The percentage of antennary-fucosylation of tetragalactosylated structures	0.0121475	0.0174718	0.695267	0.486888
A41 Other septicaemia	0.91202	PGP34	The percentage of A4G4S4	-0.0146083	0.0174726	-0.836073	0.403114
A41 Other septicaemia	0.91202	PGP82	The percentage of fucosylation of monogalactosylated structures (with bisecting GlcNAc) in total neutral plasma glycans	-0.0112745	0.0173268	-0.650694	0.515244
A41 Other septicaemia	0.91202	PGP3	The percentage of A2BG1	-0.0315622	0.0173013	-1.82427	0.0681117
A41 Other septicaemia	0.91202	PGP23	The percentage of A3G3S2	0.0167115	0.0174067	0.960061	0.337024
A41 Other septicaemia	0.91202	PGP5	The percentage of FA2[3]G1	-0.0131983	0.0173284	-0.761654	0.446266
A41 Other septicaemia	0.91202	PGP96	the percentage of bisyalated structures in total plasma glycans	0.0424387	0.0173198	2.4503	0.0142738
A41 Other septicaemia	0.91202	PGP109	Ratio of disialylated and trisialylated trigalactosylated structures	0.015492	0.0173693	0.891919	0.372436
A41 Other septicaemia	0.91202	PGP40	The percentage of sialylation of all core-fucosylated structures with bisecting GlcNAc	0.0110689	0.0173245	0.638914	0.522879
A41 Other septicaemia	0.91202	PGP21	The percentage of FA2BG2S2	-0.0055726	0.017324	-0.321669	0.747703
A41 Other septicaemia	0.91202	PGP70	The percentage of agalactosylated structures in total neutral plasma glycans	0.00799934	0.0173293	0.461608	0.644362
A41 Other septicaemia	0.91202	PGP4	The percentage of FA2[6]G1	-0.0165685	0.017292	-0.95816	0.337982
A41 Other septicaemia	0.91202	PGP74	The percentage of fucosylation of monogalactosylated structures in total neutral plasma glycans	0.0157529	0.0173097	0.910063	0.362789
A41 Other septicaemia	0.91202	PGP15	The percentage of FA2G2S1+FA2G2S[3]1	0.00252654	0.0173216	0.14586	0.884032
A41 Other septicaemia	0.91202	PGP50	Ratio of core-fucosylated monosialylated and trisialylated structures (without bisecting GlcNAc)	-0.0140326	0.017384	-0.807213	0.419544
A41 Other septicaemia	0.91202	PGP12	The percentage of M7+A2G2S1	0.00150436	0.0173154	0.08688	0.930767
A41 Other septicaemia	0.91202	PGP116	The percentage of galactosylated structures in total plasma glycans	0.0464362	0.0174247	2.66497	0.00769957
A41 Other septicaemia	0.91202	PGP103	The percentage of tetragalactosylated structures in total plasma glycans	-0.0201111	0.0172777	-1.16399	0.244429
A41 Other septicaemia	0.91202	PGP111	The percentage of core-fucosylation of trigalactosylated structures	-0.00434677	0.0173229	-0.250926	0.801871
A41 Other septicaemia	0.91202	PGP47	Ratio of fucosylated monosialylated and disialylated structures (without bisecting GlcNAc)	-0.03717	0.017333	-2.14447	0.0319954
A41 Other septicaemia	0.91202	PGP81	The percentage of fucosylation of agalactosylated structures (with bisecting GlcNAc) in total neutral plasma glycans	0.00489783	0.0173513	0.282274	0.777734
A41 Other septicaemia	0.91202	PGP19	The percentage of A2G2S2	0.0400976	0.0174201	2.3018	0.0213466
A41 Other septicaemia	0.91202	PGP60	The percentage of A2[6]BG1 in total neutral plasma glycans (GPn)	-0.023682	0.0173033	-1.36864	0.171112
A41 Other septicaemia	0.91202	PGP57	The incidence of bisecting GlcNAc in all fucosylated disialylated structures	-0.00642457	0.0173302	-0.370715	0.71085
A41 Other septicaemia	0.91202	PGP32	The percentage of FA3F1G3S3	0.0270284	0.0173919	1.55408	0.120166
A41 Other septicaemia	0.91202	PGP107	The percentage of high-mannose structures in total plasma glycans	0.00484734	0.0173385	0.279571	0.779806
A41 Other septicaemia	0.91202	PGP98	the percentage of tetrasyalated structures in total plasma glycans	-0.0334655	0.0174035	-1.92292	0.0544907
A41 Other septicaemia	0.91202	PGP108	The percentage of glycan structures with bisecting GlcNAc in total plasma glycans	-0.0143653	0.0173146	-0.829661	0.406731
A41 Other septicaemia	0.91202	PGP88	Ratio of fucosylated digalactosylated structures with and without bisecting GlcNAc in total neutral plasma glycans	0.00066019	0.017342	0.0380688	0.969633
A41 Other septicaemia	0.91202	PGP43	The percentage of disialylation of core-fucosylated digalactosylated structures without bisecting GlcNAc	0.00373729	0.0173725	0.215127	0.829668
A41 Other septicaemia	0.91202	PGP49	Ratio of all core-fucosylated monosialylated and trisialylated structures (+/- bisecting GlcNAc)	-0.0159515	0.0173931	-0.917118	0.359081
A41 Other septicaemia	0.91202	PGP41	The percentage of monosialylation of core-fucosylated monogalactosylated structures without bisecting GlcNAc	0.0223094	0.0173945	1.28256	0.199647
A41 Other septicaemia	0.91202	PGP1	The percentage of FA2	-0.00392727	0.0173057	-0.226934	0.820475
A41 Other septicaemia	0.91202	PGP27	The percentage of A3G3S3	-0.0188958	0.0173427	-1.08955	0.27591
A41 Other septicaemia	0.91202	PGP44	The percentage of monosialylation of core-fucosylated digalactosylated structures with bisecting GlcNAc	-0.0101372	0.0173274	-0.585037	0.558523
A41 Other septicaemia	0.91202	PGP28	The percentage of FA3G3S3	0.00185184	0.0173473	0.106751	0.914986
A41 Other septicaemia	0.91202	PGP62	The percentage of FA2[3]G1 in total neutral plasma glycans (GPn)	-0.00455792	0.0173293	-0.263019	0.792536
A41 Other septicaemia	0.91202	PGP8	The percentage of A2G2	0.00554643	0.0173084	0.320448	0.748629
A41 Other septicaemia	0.91202	PGP64	The percentage of M6 in total neutral plasma glycans (GPn)	0.0188644	0.0173162	1.08941	0.275974
A41 Other septicaemia	0.91202	PGP80	The percentage of fucosylated structures (with bisecting GlcNAc) in total neutral plasma glycans	0.000871948	0.0173273	0.0503222	0.959866
A41 Other septicaemia	0.91202	PGP69	The percentage of M9 in total neutral plasma glycans (GPn)	0.0144609	0.0173214	0.834862	0.403795
A41 Other septicaemia	0.91202	PGP54	Ratio of fucosylated monosialylated structures with and without bisecting GlcNAc	0.00956727	0.0173061	0.552827	0.580382
A41 Other septicaemia	0.91202	PGP36	The percentage of A4F1G4S4	0.00781907	0.0173069	0.451789	0.651421
A41 Other septicaemia	0.91202	PGP42	The percentage of monosialylation of core-fucosylated digalactosylated structures without bisecting GlcNAc	0.00650624	0.0173113	0.375839	0.707037
A41 Other septicaemia	0.91202	PGP7	The percentage of M6	0.0117859	0.0173141	0.680711	0.496054
A41 Other septicaemia	0.91202	PGP101	The percentage of digalactosylated structures in total plasma glycans	0.0271845	0.0173157	1.56993	0.11643
A41 Other septicaemia	0.91202	PGP106	The percentage of tetraantennary structures in total plasma glycans	-0.0196806	0.0172781	-1.13905	0.254682
A41 Other septicaemia	0.91202	PGP117	The percentage of galactosylated structures in total neutral plasma glycans	-0.0188481	0.0172996	-1.08951	0.275928
A41 Other septicaemia	0.91202	PGP16	The percentage of FA2BG2S1+FA2BG2S[6]1	-0.0108878	0.0173109	-0.628954	0.529379
A41 Other septicaemia	0.91202	PGP87	Ratio of afucosylated structures with bisecting GlcNAc and all fucosylated structures (+/- bisecting GlcNAc) in total neutral plasma glycans	-0.0138483	0.0173069	-0.800163	0.423617
A41 Other septicaemia	0.91202	PGP48	Ratio of fucosylated monosialylated and disialylated structures (with bisecting GlcNAc)	-0.0105162	0.0173325	-0.606734	0.544027
A41 Other septicaemia	0.91202	PGP97	the percentage of trisyalated structures in total plasma glycans	0.00474996	0.0173211	0.27423	0.783908
A41 Other septicaemia	0.91202	PGP20	The percentage of FA2G2S2	-0.0077874	0.017323	-0.44954	0.653042
A41 Other septicaemia	0.91202	PGP79	The percentage of fucosylation of digalactosylated structures (without bisecting GlcNAc) in total neutral plasma glycans	0.00220946	0.0173208	0.127561	0.898497
A41 Other septicaemia	0.91202	PGP90	Ratio of fucosylated digalactosylated non-bisecting GlcNAc structures and all digalactosylated structures with bisecting GlcNAc in total neutral plasma glycans	-0.000182197	0.0173159	-0.0105219	0.991605
A41 Other septicaemia	0.91202	PGP46	Ratio of all fucosylated monosialylated and disialylated structures (+/- bisecting GlcNAc)	-0.0241836	0.0173702	-1.39225	0.163847
A41 Other septicaemia	0.91202	PGP35	The percentage of A4G4S4	-0.0208068	0.0173058	-1.2023	0.229247
A41 Other septicaemia	0.91202	PGP84	Ratio of fucosylated structures with and without bisecting GlcNAc in total neutral plasma glycans	-0.0134837	0.0173325	-0.777944	0.436602
A41 Other septicaemia	0.91202	PGP52	Ratio of core-fucosylated disialylated and trisialylated structures (without bisecting GlcNAc)	-0.00755196	0.0173017	-0.436488	0.662483
A41 Other septicaemia	0.91202	PGP2	The percentage of FA2B	-0.0216579	0.0173252	-1.25008	0.211269
A41 Other septicaemia	0.91202	PGP92	The percentage of antennary fucosylated structures in total plasma glycans	0.015989	0.0174813	0.914636	0.360383
A41 Other septicaemia	0.91202	PGP110	Ratio of trisialylated and tetrasialylated tetragalactosylated structures	0.00894894	0.0173894	0.514621	0.606818
A41 Other septicaemia	0.91202	PGP72	The percentage of digalactosylated structures in total neutral plasma glycans	-0.0136442	0.0173082	-0.788307	0.430517
A41 Other septicaemia	0.91202	PGP13	The percentage of FA2G1S1	-0.00298744	0.0173076	-0.172609	0.862959
A41 Other septicaemia	0.91202	PGP102	The percentage of trigalactosylated structures in total plasma glycans	0.00390217	0.0173237	0.225251	0.821784
A41 Other septicaemia	0.91202	PGP29	The percentage of A3G3S3	0.0259893	0.0175225	1.4832	0.138021
A41 Other septicaemia	0.91202	PGP89	The incidence of bisecting GlcNAc in all fucosylated digalactosylated structures in total neutral plasma glycans	0.00345781	0.0173389	0.199425	0.84193
A41 Other septicaemia	0.91202	PGP67	The percentage of FA2G2 in total neutral plasma glycans (GPn)	-0.00634009	0.017313	-0.366204	0.714213
A41 Other septicaemia	0.91202	PGP76	The percentage of fucosylated structures (without bisecting GlcNAc) in total neutral plasma glycans	-0.0123716	0.0173086	-0.714766	0.474754
A41 Other septicaemia	0.91202	PGP55	The incidence of bisecting GlcNAc in all fucosylated monosialylated structures	0.00509281	0.0173115	0.294187	0.768615
A41 Other septicaemia	0.91202	PGP73	The percentage of all fucosylated structures (+/- bisecting GlcNAc) in total neutral plasma glycans	-0.0268766	0.01731	-1.55266	0.120504
A41 Other septicaemia	0.91202	PGP24	The percentage of A3F1G3S2	0.00996436	0.0174578	0.570769	0.568156
A41 Other septicaemia	0.91202	PGP114	The percentage of M7 in total neutral plasma glycans (GPn)	0.0127857	0.0172779	0.740004	0.459298
A41 Other septicaemia	0.91202	PGP45	The percentage of disialylation of core-fucosylated digalactosylated structures with bisecting GlcNAc	0.00298956	0.017325	0.172557	0.863
A41 Other septicaemia	0.91202	PGP31	The percentage of FA3G3S3	0.00428524	0.0173609	0.246832	0.805038
A41 Other septicaemia	0.91202	PGP68	The percentage of FA2BG2 in total neutral plasma glycans (GPn)	-0.00356801	0.0173214	-0.205989	0.8368
A41 Other septicaemia	0.91202	PGP75	The percentage of fucosylation of digalactosylated structures in total neutral plasma glycans	-0.00767735	0.0172986	-0.443814	0.657177
A41 Other septicaemia	0.91202	PGP86	Ratio of fucosylated non-bisecting GlcNAc structures and all structures with bisecting GlcNAc in total neutral plasma glycans	0.00102169	0.017327	0.0589651	0.95298
A41 Other septicaemia	0.91202	PGP115	The percentage of syalated structures in total plasma glycans	0.0453695	0.0173084	2.62124	0.00876093
A41 Other septicaemia	0.91202	PGP95	the percentage of monosyalated structures in total plasma glycans	0.0348576	0.0173322	2.01114	0.0443103
A41 Other septicaemia	0.91202	PGP37	The percentage of sialylation of core-fucosylated galactosylated structures without bisecting GlcNAc	0.0202179	0.0173337	1.1664	0.243455
A41 Other septicaemia	0.91202	PGP17	The percentage of A2G2S2	-0.0150575	0.0174771	-0.861559	0.38893
A41 Other septicaemia	0.91202	PGP30	The percentage of A3F1G3S3	0.0134526	0.0175059	0.768463	0.442212
A41 Other septicaemia	0.91202	PGP66	The percentage of A2BG2 in total neutral plasma glycans (GPn)	-0.00160396	0.0173113	-0.0926536	0.926179
A41 Other septicaemia	0.91202	PGP93	The percentage of core fucosylated structures in total plasma glycans	-0.0115977	0.017334	-0.669075	0.503448
A41 Other septicaemia	0.91202	PGP104	The percentage of biantennary structures in total plasma glycans	0.000182328	0.0173405	0.0105145	0.991611
A41 Other septicaemia	0.91202	PGP38	The percentage of sialylation of core-fucosylated galactosylated structures with bisecting GlcNAc	0.0113694	0.0173254	0.656227	0.511678
A41 Other septicaemia	0.91202	PGP26	The percentage of A3G3S3	-0.0140757	0.0174377	-0.807201	0.419551
A41 Other septicaemia	0.91202	PGP63	The percentage of FA2[6]BG1 in total neutral plasma glycans (GPn)	-0.0121334	0.0173395	-0.699755	0.48408
A41 Other septicaemia	0.91202	PGP99	The percentage of agalactosylated structures in total plasma glycans	-0.00875185	0.0173035	-0.505784	0.613008
A41 Other septicaemia	0.91202	PGP6	The percentage of FA2[6]BG1	-0.0249535	0.0173195	-1.44077	0.14965
A41 Other septicaemia	0.91202	PGP91	Ratio of afucosylated digalactosylated structures with bisecting GlcNAc and all fucosylated digalactosylated structures (+/- bisecting GlcNAc) in total neutral plasma glycans	-0.00874856	0.0173078	-0.505469	0.61323
A41 Other septicaemia	0.91202	PGP51	Ratio of all core-fucosylated disialylated and trisialylated structures (+/- bisecting GlcNAc)	-0.0138402	0.0173436	-0.798004	0.424868
A41 Other septicaemia	0.91202	PGP14	The percentage of A2G2S1+A2G2S[3]1	0.029049	0.0172899	1.68012	0.0929341
A41 Other septicaemia	0.91202	PGP61	The percentage of FA2[6]G1 in total neutral plasma glycans (GPn)	-0.0206466	0.0172898	-1.19415	0.23242
A41 Other septicaemia	0.91202	PGP112	The percentage of antennary-fucosylation of trigalactosylated structures	0.00583209	0.0173999	0.335179	0.73749
A41 Other septicaemia	0.91202	PGP25	The percentage of A3G3S3	-0.0172841	0.0174374	-0.99121	0.321583
A41 Other septicaemia	0.91202	PGP71	The percentage of monogalactosylated structures in total neutral plasma glycans	-0.0345979	0.0173114	-1.99857	0.045655
A41 Other septicaemia	0.91202	PGP10	The percentage of FA2G2	-0.00980589	0.0173213	-0.566116	0.571315
A41 Other septicaemia	0.91202	PGP22	The percentage of A3G3S2	-0.015799	0.0173056	-0.91294	0.361274
A41 Other septicaemia	0.91202	PGP65	The percentage of A2G2 in total neutral plasma glycans (GPn)	0.00966673	0.0173131	0.558348	0.576607
A41 Other septicaemia	0.91202	PGP100	The percentage of monogalactosylated structures in total plasma glycans	-0.0274555	0.0173122	-1.5859	0.112761
A41 Other septicaemia	0.91202	PGP83	The percentage of fucosylation of digalactosylated structures (with bisecting GlcNAc) in total neutral plasma glycans	-0.0108241	0.0173369	-0.62434	0.532404
A41 Other septicaemia	0.91202	PGP58	The percentage of FA2 in total neutral plasma glycans (GPn)	0.00653655	0.0173131	0.377549	0.705765
A41 Other septicaemia	0.91202	PGP105	The percentage of triantennary structures in total plasma glycans	0.00408053	0.0173234	0.235551	0.813781
A41 Other septicaemia	0.91202	PGP18	The percentage of M9	0.0194541	0.0172989	1.12459	0.260763
A41 Other septicaemia	0.91202	PGP77	The percentage of fucosylation of agalactosylated structures (without bisecting GlcNAc) in total neutral plasma glycans	-0.0121678	0.0173396	-0.701736	0.482844
A41 Other septicaemia	0.91202	PGP39	The percentage of sialylation of all core-fucosylated structures without bisecting GlcNAc	0.016442	0.0173364	0.948406	0.342923
A41 Other septicaemia	0.91202	PGP94	The percentage of neutral glycan structures in total plasma glycans	-0.010614	0.0173134	-0.613051	0.539842
B37 Candidiasis	0.525674	PGP85	The incidence of bisecting GlcNAc in all fucosylated structures in total neutral plasma glycans	0.0265683	0.0227676	1.16693	0.243238
B37 Candidiasis	0.525674	PGP2	The percentage of FA2B	0.043419	0.0227431	1.90911	0.0562479
B37 Candidiasis	0.525674	PGP9	The percentage of A2BG2	0.0269076	0.0227658	1.18193	0.237233
B37 Candidiasis	0.525674	PGP17	The percentage of A2G2S2	-0.0355735	0.0232479	-1.53018	0.125971
B37 Candidiasis	0.525674	PGP29	The percentage of A3G3S3	0.0171989	0.0229387	0.749776	0.45339
B37 Candidiasis	0.525674	PGP32	The percentage of FA3F1G3S3	-0.0121222	0.0227801	-0.53214	0.594629
B37 Candidiasis	0.525674	PGP99	The percentage of agalactosylated structures in total plasma glycans	0.0196381	0.0227603	0.862822	0.388235
B37 Candidiasis	0.525674	PGP76	The percentage of fucosylated structures (without bisecting GlcNAc) in total neutral plasma glycans	-0.0307599	0.0227349	-1.35298	0.176061
B37 Candidiasis	0.525674	PGP6	The percentage of FA2[6]BG1	-0.00751432	0.0227629	-0.330112	0.741315
B37 Candidiasis	0.525674	PGP44	The percentage of monosialylation of core-fucosylated digalactosylated structures with bisecting GlcNAc	-0.00585324	0.0227777	-0.256972	0.7972
B37 Candidiasis	0.525674	PGP79	The percentage of fucosylation of digalactosylated structures (without bisecting GlcNAc) in total neutral plasma glycans	-0.0334218	0.0227615	-1.46835	0.142009
B37 Candidiasis	0.525674	PGP37	The percentage of sialylation of core-fucosylated galactosylated structures without bisecting GlcNAc	0.0164027	0.0227771	0.72014	0.471439
B37 Candidiasis	0.525674	PGP26	The percentage of A3G3S3	-0.00532265	0.0228185	-0.233261	0.815559
B37 Candidiasis	0.525674	PGP101	The percentage of digalactosylated structures in total plasma glycans	0.00576364	0.0227606	0.253229	0.800091
B37 Candidiasis	0.525674	PGP97	the percentage of trisyalated structures in total plasma glycans	-0.0362962	0.0228275	-1.59002	0.11183
B37 Candidiasis	0.525674	PGP98	the percentage of tetrasyalated structures in total plasma glycans	-0.0475706	0.0229226	-2.07527	0.0379617
B37 Candidiasis	0.525674	PGP104	The percentage of biantennary structures in total plasma glycans	0.0271892	0.0228145	1.19175	0.233359
B37 Candidiasis	0.525674	PGP49	Ratio of all core-fucosylated monosialylated and trisialylated structures (+/- bisecting GlcNAc)	0.0158376	0.0227164	0.697189	0.485685
B37 Candidiasis	0.525674	PGP33	The percentage of A4G4S3	0.0189102	0.0228352	0.828115	0.407606
B37 Candidiasis	0.525674	PGP52	Ratio of core-fucosylated disialylated and trisialylated structures (without bisecting GlcNAc)	0.0493094	0.022766	2.16592	0.0303172
B37 Candidiasis	0.525674	PGP57	The incidence of bisecting GlcNAc in all fucosylated disialylated structures	0.0409682	0.0227596	1.80004	0.0718543
B37 Candidiasis	0.525674	PGP64	The percentage of M6 in total neutral plasma glycans (GPn)	0.0103334	0.0227475	0.454265	0.649638
B37 Candidiasis	0.525674	PGP46	Ratio of all fucosylated monosialylated and disialylated structures (+/- bisecting GlcNAc)	0.0126318	0.0227781	0.554557	0.579198
B37 Candidiasis	0.525674	PGP31	The percentage of FA3G3S3	-0.0184312	0.0226453	-0.813907	0.415698
B37 Candidiasis	0.525674	PGP38	The percentage of sialylation of core-fucosylated galactosylated structures with bisecting GlcNAc	0.0297549	0.0227806	1.30615	0.1915
B37 Candidiasis	0.525674	PGP45	The percentage of disialylation of core-fucosylated digalactosylated structures with bisecting GlcNAc	0.01713	0.0228009	0.751287	0.45248
B37 Candidiasis	0.525674	PGP62	The percentage of FA2[3]G1 in total neutral plasma glycans (GPn)	-0.0438264	0.0227716	-1.92461	0.0542787
B37 Candidiasis	0.525674	PGP40	The percentage of sialylation of all core-fucosylated structures with bisecting GlcNAc	0.00796939	0.0227698	0.349998	0.72634
B37 Candidiasis	0.525674	PGP77	The percentage of fucosylation of agalactosylated structures (without bisecting GlcNAc) in total neutral plasma glycans	-0.00981932	0.0227903	-0.430856	0.666573
B37 Candidiasis	0.525674	PGP25	The percentage of A3G3S3	-0.0375897	0.0230734	-1.62913	0.103285
B37 Candidiasis	0.525674	PGP65	The percentage of A2G2 in total neutral plasma glycans (GPn)	0.0187205	0.0227482	0.822944	0.41054
B37 Candidiasis	0.525674	PGP24	The percentage of A3F1G3S2	0.00176152	0.0228444	0.0771093	0.938537
B37 Candidiasis	0.525674	PGP112	The percentage of antennary-fucosylation of trigalactosylated structures	0.0187166	0.0229961	0.813902	0.415701
B37 Candidiasis	0.525674	PGP83	The percentage of fucosylation of digalactosylated structures (with bisecting GlcNAc) in total neutral plasma glycans	0.0354763	0.0227315	1.56066	0.118603
B37 Candidiasis	0.525674	PGP68	The percentage of FA2BG2 in total neutral plasma glycans (GPn)	-0.00144284	0.022759	-0.0633964	0.949451
B37 Candidiasis	0.525674	PGP42	The percentage of monosialylation of core-fucosylated digalactosylated structures without bisecting GlcNAc	0.0313537	0.022777	1.37655	0.168651
B37 Candidiasis	0.525674	PGP71	The percentage of monogalactosylated structures in total neutral plasma glycans	-0.0660292	0.0227563	-2.90158	0.00371281
B37 Candidiasis	0.525674	PGP59	The percentage of FA2B in total neutral plasma glycans (GPn)	0.0356535	0.0227631	1.56629	0.117282
B37 Candidiasis	0.525674	PGP12	The percentage of M7+A2G2S1	-0.0197864	0.0229299	-0.862909	0.388187
B37 Candidiasis	0.525674	PGP61	The percentage of FA2[6]G1 in total neutral plasma glycans (GPn)	-0.0183435	0.0227275	-0.807107	0.419605
B37 Candidiasis	0.525674	PGP1	The percentage of FA2	0.0104442	0.0227523	0.459041	0.646204
B37 Candidiasis	0.525674	PGP58	The percentage of FA2 in total neutral plasma glycans (GPn)	0.0273423	0.0227856	1.19998	0.230146
B37 Candidiasis	0.525674	PGP11	The percentage of FA2BG2	0.0242103	0.0227488	1.06425	0.287218
B37 Candidiasis	0.525674	PGP55	The incidence of bisecting GlcNAc in all fucosylated monosialylated structures	0.0164334	0.0227516	0.722296	0.470113
B37 Candidiasis	0.525674	PGP23	The percentage of A3G3S2	0.0278586	0.0229673	1.21297	0.225142
B37 Candidiasis	0.525674	PGP95	the percentage of monosyalated structures in total plasma glycans	0.0338762	0.0227702	1.48775	0.136818
B37 Candidiasis	0.525674	PGP48	Ratio of fucosylated monosialylated and disialylated structures (with bisecting GlcNAc)	-0.0132221	0.0227918	-0.580127	0.561829
B37 Candidiasis	0.525674	PGP86	Ratio of fucosylated non-bisecting GlcNAc structures and all structures with bisecting GlcNAc in total neutral plasma glycans	-0.0243546	0.0227607	-1.07003	0.284606
B37 Candidiasis	0.525674	PGP63	The percentage of FA2[6]BG1 in total neutral plasma glycans (GPn)	-0.00574089	0.022787	-0.251937	0.80109
B37 Candidiasis	0.525674	PGP89	The incidence of bisecting GlcNAc in all fucosylated digalactosylated structures in total neutral plasma glycans	0.027929	0.0227683	1.22666	0.219949
B37 Candidiasis	0.525674	PGP73	The percentage of all fucosylated structures (+/- bisecting GlcNAc) in total neutral plasma glycans	-0.0215987	0.0227508	-0.949361	0.342437
B37 Candidiasis	0.525674	PGP7	The percentage of M6	-0.00882152	0.0227488	-0.38778	0.698179
B37 Candidiasis	0.525674	PGP66	The percentage of A2BG2 in total neutral plasma glycans (GPn)	0.0481158	0.0227856	2.11168	0.034714
B37 Candidiasis	0.525674	PGP93	The percentage of core fucosylated structures in total plasma glycans	-0.00927373	0.0227742	-0.407204	0.683858
B37 Candidiasis	0.525674	PGP113	The percentage of antennary-fucosylation of tetragalactosylated structures	0.0182839	0.0230371	0.793673	0.427386
B37 Candidiasis	0.525674	PGP67	The percentage of FA2G2 in total neutral plasma glycans (GPn)	-0.0356149	0.0227798	-1.56345	0.117948
B37 Candidiasis	0.525674	PGP84	Ratio of fucosylated structures with and without bisecting GlcNAc in total neutral plasma glycans	0.0259137	0.0227643	1.13835	0.254974
B37 Candidiasis	0.525674	PGP75	The percentage of fucosylation of digalactosylated structures in total neutral plasma glycans	-0.0445066	0.022742	-1.95702	0.0503449
B37 Candidiasis	0.525674	PGP19	The percentage of A2G2S2	0.0397905	0.0228928	1.73813	0.0821886
B37 Candidiasis	0.525674	PGP106	The percentage of tetraantennary structures in total plasma glycans	-0.0244809	0.0226994	-1.07848	0.28082
B37 Candidiasis	0.525674	PGP103	The percentage of tetragalactosylated structures in total plasma glycans	-0.0240161	0.0227004	-1.05796	0.290074
B37 Candidiasis	0.525674	PGP72	The percentage of digalactosylated structures in total neutral plasma glycans	-0.02968	0.02276	-1.30404	0.19222
B37 Candidiasis	0.525674	PGP16	The percentage of FA2BG2S1+FA2BG2S[6]1	-0.000774719	0.0227544	-0.034047	0.97284
B37 Candidiasis	0.525674	PGP109	Ratio of disialylated and trisialylated trigalactosylated structures	0.034379	0.0229213	1.49987	0.133647
B37 Candidiasis	0.525674	PGP22	The percentage of A3G3S2	-0.016683	0.0227453	-0.73347	0.463272
B37 Candidiasis	0.525674	PGP3	The percentage of A2BG1	0.0477096	0.0227685	2.09542	0.0361338
B37 Candidiasis	0.525674	PGP107	The percentage of high-mannose structures in total plasma glycans	0.0473419	0.0227645	2.07963	0.0375592
B37 Candidiasis	0.525674	PGP60	The percentage of A2[6]BG1 in total neutral plasma glycans (GPn)	0.049645	0.0228007	2.17735	0.0294548
B37 Candidiasis	0.525674	PGP105	The percentage of triantennary structures in total plasma glycans	-0.0306589	0.0228091	-1.34415	0.178899
B37 Candidiasis	0.525674	PGP15	The percentage of FA2G2S1+FA2G2S[3]1	-0.0146727	0.0227832	-0.644012	0.519568
B37 Candidiasis	0.525674	PGP88	Ratio of fucosylated digalactosylated structures with and without bisecting GlcNAc in total neutral plasma glycans	0.023367	0.0227757	1.02596	0.304908
B37 Candidiasis	0.525674	PGP39	The percentage of sialylation of all core-fucosylated structures without bisecting GlcNAc	-0.0122571	0.0227489	-0.538802	0.590024
B37 Candidiasis	0.525674	PGP90	Ratio of fucosylated digalactosylated non-bisecting GlcNAc structures and all digalactosylated structures with bisecting GlcNAc in total neutral plasma glycans	-0.0423956	0.0227468	-1.8638	0.0623492
B37 Candidiasis	0.525674	PGP116	The percentage of galactosylated structures in total plasma glycans	0.0269856	0.0228378	1.18162	0.237355
B37 Candidiasis	0.525674	PGP117	The percentage of galactosylated structures in total neutral plasma glycans	-0.0317566	0.0227249	-1.39743	0.162283
B37 Candidiasis	0.525674	PGP27	The percentage of A3G3S3	-0.00967126	0.0227893	-0.424377	0.671291
B37 Candidiasis	0.525674	PGP43	The percentage of disialylation of core-fucosylated digalactosylated structures without bisecting GlcNAc	0.00122413	0.0228111	0.0536637	0.957203
B37 Candidiasis	0.525674	PGP100	The percentage of monogalactosylated structures in total plasma glycans	-0.0321324	0.0227487	-1.4125	0.157804
B37 Candidiasis	0.525674	PGP41	The percentage of monosialylation of core-fucosylated monogalactosylated structures without bisecting GlcNAc	0.000271582	0.0227354	0.0119454	0.990469
B37 Candidiasis	0.525674	PGP78	The percentage of fucosylation of monogalactosylated structures (without bisecting GlcNAc) in total neutral plasma glycans	-0.0197452	0.0227629	-0.867427	0.385708
B37 Candidiasis	0.525674	PGP96	the percentage of bisyalated structures in total plasma glycans	0.0235305	0.0227511	1.03426	0.301016
B37 Candidiasis	0.525674	PGP70	The percentage of agalactosylated structures in total neutral plasma glycans	0.0259609	0.0228032	1.13848	0.254922
B37 Candidiasis	0.525674	PGP91	Ratio of afucosylated digalactosylated structures with bisecting GlcNAc and all fucosylated digalactosylated structures (+/- bisecting GlcNAc) in total neutral plasma glycans	0.0517921	0.022849	2.26671	0.0234078
B37 Candidiasis	0.525674	PGP36	The percentage of A4F1G4S4	-0.020738	0.0227379	-0.912046	0.361744
B37 Candidiasis	0.525674	PGP14	The percentage of A2G2S1+A2G2S[3]1	0.0358037	0.0227122	1.57641	0.114931
B37 Candidiasis	0.525674	PGP108	The percentage of glycan structures with bisecting GlcNAc in total plasma glycans	0.022453	0.0227637	0.986351	0.323961
B37 Candidiasis	0.525674	PGP92	The percentage of antennary fucosylated structures in total plasma glycans	0.00120747	0.0228164	0.0529209	0.957795
B37 Candidiasis	0.525674	PGP10	The percentage of FA2G2	-0.0209939	0.0227618	-0.922332	0.356355
B37 Candidiasis	0.525674	PGP21	The percentage of FA2BG2S2	0.029993	0.0228306	1.31372	0.188942
B37 Candidiasis	0.525674	PGP56	Ratio of fucosylated disialylated structures with and without bisecting GlcNAc	0.0384971	0.022726	1.69396	0.0902721
B37 Candidiasis	0.525674	PGP35	The percentage of A4G4S4	-0.0345708	0.0227382	-1.52039	0.128414
B37 Candidiasis	0.525674	PGP94	The percentage of neutral glycan structures in total plasma glycans	-0.0100266	0.0227563	-0.440608	0.659497
B37 Candidiasis	0.525674	PGP20	The percentage of FA2G2S2	-0.0212564	0.0226725	-0.937538	0.348482
B37 Candidiasis	0.525674	PGP111	The percentage of core-fucosylation of trigalactosylated structures	-0.0196101	0.0226474	-0.865887	0.386552
B37 Candidiasis	0.525674	PGP69	The percentage of M9 in total neutral plasma glycans (GPn)	0.00208824	0.022767	0.0917222	0.926919
B37 Candidiasis	0.525674	PGP80	The percentage of fucosylated structures (with bisecting GlcNAc) in total neutral plasma glycans	0.0047453	0.0227794	0.208315	0.834983
B37 Candidiasis	0.525674	PGP50	Ratio of core-fucosylated monosialylated and trisialylated structures (without bisecting GlcNAc)	0.0230271	0.0226815	1.01524	0.309992
B37 Candidiasis	0.525674	PGP110	Ratio of trisialylated and tetrasialylated tetragalactosylated structures	0.0322292	0.0231338	1.39317	0.163569
B37 Candidiasis	0.525674	PGP18	The percentage of M9	0.00729824	0.0227689	0.320536	0.748562
B37 Candidiasis	0.525674	PGP34	The percentage of A4G4S4	-0.0452772	0.0233869	-1.936	0.0528672
B37 Candidiasis	0.525674	PGP47	Ratio of fucosylated monosialylated and disialylated structures (without bisecting GlcNAc)	-0.00200508	0.0227694	-0.0880603	0.929829
B37 Candidiasis	0.525674	PGP13	The percentage of FA2G1S1	-0.0153539	0.0226875	-0.676757	0.49856
B37 Candidiasis	0.525674	PGP87	Ratio of afucosylated structures with bisecting GlcNAc and all fucosylated structures (+/- bisecting GlcNAc) in total neutral plasma glycans	0.0610103	0.0228227	2.67323	0.00751246
B37 Candidiasis	0.525674	PGP115	The percentage of syalated structures in total plasma glycans	0.0019002	0.022738	0.0835695	0.933399
B37 Candidiasis	0.525674	PGP81	The percentage of fucosylation of agalactosylated structures (with bisecting GlcNAc) in total neutral plasma glycans	0.0102316	0.0227992	0.448768	0.653599
B37 Candidiasis	0.525674	PGP28	The percentage of FA3G3S3	-0.0252305	0.0226113	-1.11584	0.264492
B37 Candidiasis	0.525674	PGP54	Ratio of fucosylated monosialylated structures with and without bisecting GlcNAc	0.0186484	0.0227472	0.819812	0.412323
B37 Candidiasis	0.525674	PGP30	The percentage of A3F1G3S3	0.00481978	0.0228822	0.210635	0.833172
B37 Candidiasis	0.525674	PGP82	The percentage of fucosylation of monogalactosylated structures (with bisecting GlcNAc) in total neutral plasma glycans	0.0101128	0.022766	0.444206	0.656893
B37 Candidiasis	0.525674	PGP102	The percentage of trigalactosylated structures in total plasma glycans	-0.0297517	0.022808	-1.30444	0.192084
B37 Candidiasis	0.525674	PGP5	The percentage of FA2[3]G1	-0.0498211	0.0227647	-2.18852	0.0286319
B37 Candidiasis	0.525674	PGP8	The percentage of A2G2	0.0344558	0.0227269	1.51608	0.1295
B37 Candidiasis	0.525674	PGP51	Ratio of all core-fucosylated disialylated and trisialylated structures (+/- bisecting GlcNAc)	0.027656	0.0227059	1.21801	0.223219
B37 Candidiasis	0.525674	PGP53	Ratio of all core-fucosylated sialylated structures with and without bisecting GlcNAc	0.0416271	0.02271	1.83299	0.0668046
B37 Candidiasis	0.525674	PGP74	The percentage of fucosylation of monogalactosylated structures in total neutral plasma glycans	-0.0540222	0.0228046	-2.36892	0.0178402
B37 Candidiasis	0.525674	PGP4	The percentage of FA2[6]G1	-0.018735	0.0227211	-0.824562	0.40962
B37 Candidiasis	0.525674	PGP114	The percentage of M7 in total neutral plasma glycans (GPn)	-0.00405667	0.0227952	-0.177961	0.858753
B95 Streptococcus and staphylococcus as the cause of diseases classified to other chapters	0.993493	PGP19	The percentage of A2G2S2	0.0175428	0.0165881	1.05755	0.290259
B95 Streptococcus and staphylococcus as the cause of diseases classified to other chapters	0.993493	PGP99	The percentage of agalactosylated structures in total plasma glycans	-0.00556733	0.016534	-0.336721	0.736327
B95 Streptococcus and staphylococcus as the cause of diseases classified to other chapters	0.993493	PGP50	Ratio of core-fucosylated monosialylated and trisialylated structures (without bisecting GlcNAc)	-0.0279086	0.0166379	-1.67741	0.0934622
B95 Streptococcus and staphylococcus as the cause of diseases classified to other chapters	0.993493	PGP92	The percentage of antennary fucosylated structures in total plasma glycans	0.00813878	0.0166216	0.489651	0.624381
B95 Streptococcus and staphylococcus as the cause of diseases classified to other chapters	0.993493	PGP84	Ratio of fucosylated structures with and without bisecting GlcNAc in total neutral plasma glycans	0.0158818	0.0165486	0.959704	0.337204
B95 Streptococcus and staphylococcus as the cause of diseases classified to other chapters	0.993493	PGP88	Ratio of fucosylated digalactosylated structures with and without bisecting GlcNAc in total neutral plasma glycans	0.0176986	0.0165606	1.06871	0.285199
B95 Streptococcus and staphylococcus as the cause of diseases classified to other chapters	0.993493	PGP102	The percentage of trigalactosylated structures in total plasma glycans	0.0542599	0.0164952	3.28944	0.00100385
B95 Streptococcus and staphylococcus as the cause of diseases classified to other chapters	0.993493	PGP72	The percentage of digalactosylated structures in total neutral plasma glycans	-0.0189165	0.0165482	-1.14312	0.252991
B95 Streptococcus and staphylococcus as the cause of diseases classified to other chapters	0.993493	PGP104	The percentage of biantennary structures in total plasma glycans	-0.0236669	0.016542	-1.43072	0.152511
B95 Streptococcus and staphylococcus as the cause of diseases classified to other chapters	0.993493	PGP15	The percentage of FA2G2S1+FA2G2S[3]1	-0.0179972	0.0165744	-1.08584	0.277548
B95 Streptococcus and staphylococcus as the cause of diseases classified to other chapters	0.993493	PGP11	The percentage of FA2BG2	-0.022183	0.0165513	-1.34026	0.180162
B95 Streptococcus and staphylococcus as the cause of diseases classified to other chapters	0.993493	PGP64	The percentage of M6 in total neutral plasma glycans (GPn)	-0.00121699	0.0165451	-0.0735557	0.941364
B95 Streptococcus and staphylococcus as the cause of diseases classified to other chapters	0.993493	PGP113	The percentage of antennary-fucosylation of tetragalactosylated structures	-0.0011387	0.0165452	-0.0688236	0.94513
B95 Streptococcus and staphylococcus as the cause of diseases classified to other chapters	0.993493	PGP85	The incidence of bisecting GlcNAc in all fucosylated structures in total neutral plasma glycans	0.020723	0.016546	1.25245	0.210405
B95 Streptococcus and staphylococcus as the cause of diseases classified to other chapters	0.993493	PGP26	The percentage of A3G3S3	-0.00779404	0.0166106	-0.469219	0.638913
B95 Streptococcus and staphylococcus as the cause of diseases classified to other chapters	0.993493	PGP107	The percentage of high-mannose structures in total plasma glycans	-0.0272404	0.0165583	-1.64512	0.0999451
B95 Streptococcus and staphylococcus as the cause of diseases classified to other chapters	0.993493	PGP40	The percentage of sialylation of all core-fucosylated structures with bisecting GlcNAc	-0.00367736	0.0165422	-0.222302	0.824079
B95 Streptococcus and staphylococcus as the cause of diseases classified to other chapters	0.993493	PGP12	The percentage of M7+A2G2S1	-0.0349915	0.0167717	-2.08634	0.0369479
B95 Streptococcus and staphylococcus as the cause of diseases classified to other chapters	0.993493	PGP54	Ratio of fucosylated monosialylated structures with and without bisecting GlcNAc	0.0132256	0.0165331	0.799948	0.423741
B95 Streptococcus and staphylococcus as the cause of diseases classified to other chapters	0.993493	PGP8	The percentage of A2G2	-0.027056	0.0165518	-1.63462	0.102128
B95 Streptococcus and staphylococcus as the cause of diseases classified to other chapters	0.993493	PGP20	The percentage of FA2G2S2	0.0159238	0.0166377	0.957095	0.338519
B95 Streptococcus and staphylococcus as the cause of diseases classified to other chapters	0.993493	PGP112	The percentage of antennary-fucosylation of trigalactosylated structures	0.00147709	0.0165688	0.0891488	0.928964
B95 Streptococcus and staphylococcus as the cause of diseases classified to other chapters	0.993493	PGP25	The percentage of A3G3S3	0.00293713	0.0165441	0.177533	0.85909
B95 Streptococcus and staphylococcus as the cause of diseases classified to other chapters	0.993493	PGP96	the percentage of bisyalated structures in total plasma glycans	0.0171932	0.0165446	1.0392	0.29871
B95 Streptococcus and staphylococcus as the cause of diseases classified to other chapters	0.993493	PGP24	The percentage of A3F1G3S2	0.0111329	0.0166629	0.668124	0.504054
B95 Streptococcus and staphylococcus as the cause of diseases classified to other chapters	0.993493	PGP55	The incidence of bisecting GlcNAc in all fucosylated monosialylated structures	0.00970973	0.0165375	0.587135	0.557113
B95 Streptococcus and staphylococcus as the cause of diseases classified to other chapters	0.993493	PGP56	Ratio of fucosylated disialylated structures with and without bisecting GlcNAc	0.00607021	0.0165381	0.367044	0.713586
B95 Streptococcus and staphylococcus as the cause of diseases classified to other chapters	0.993493	PGP23	The percentage of A3G3S2	0.0210058	0.0166534	1.26135	0.207183
B95 Streptococcus and staphylococcus as the cause of diseases classified to other chapters	0.993493	PGP38	The percentage of sialylation of core-fucosylated galactosylated structures with bisecting GlcNAc	-0.00291925	0.016542	-0.176475	0.859921
B95 Streptococcus and staphylococcus as the cause of diseases classified to other chapters	0.993493	PGP61	The percentage of FA2[6]G1 in total neutral plasma glycans (GPn)	-0.00233019	0.0165312	-0.140957	0.887904
B95 Streptococcus and staphylococcus as the cause of diseases classified to other chapters	0.993493	PGP60	The percentage of A2[6]BG1 in total neutral plasma glycans (GPn)	-0.0324212	0.0165266	-1.96176	0.0497906
B95 Streptococcus and staphylococcus as the cause of diseases classified to other chapters	0.993493	PGP16	The percentage of FA2BG2S1+FA2BG2S[6]1	0.000285059	0.0165386	0.017236	0.986248
B95 Streptococcus and staphylococcus as the cause of diseases classified to other chapters	0.993493	PGP41	The percentage of monosialylation of core-fucosylated monogalactosylated structures without bisecting GlcNAc	0.0352413	0.0166706	2.11398	0.0345171
B95 Streptococcus and staphylococcus as the cause of diseases classified to other chapters	0.993493	PGP17	The percentage of A2G2S2	-0.00673262	0.0166193	-0.405107	0.685399
B95 Streptococcus and staphylococcus as the cause of diseases classified to other chapters	0.993493	PGP33	The percentage of A4G4S3	0.0227038	0.0166139	1.36655	0.171765
B95 Streptococcus and staphylococcus as the cause of diseases classified to other chapters	0.993493	PGP58	The percentage of FA2 in total neutral plasma glycans (GPn)	0.00216168	0.0165457	0.13065	0.896053
B95 Streptococcus and staphylococcus as the cause of diseases classified to other chapters	0.993493	PGP52	Ratio of core-fucosylated disialylated and trisialylated structures (without bisecting GlcNAc)	-0.0437511	0.0165273	-2.6472	0.00811602
B95 Streptococcus and staphylococcus as the cause of diseases classified to other chapters	0.993493	PGP63	The percentage of FA2[6]BG1 in total neutral plasma glycans (GPn)	0.010483	0.0165605	0.633011	0.526727
B95 Streptococcus and staphylococcus as the cause of diseases classified to other chapters	0.993493	PGP91	Ratio of afucosylated digalactosylated structures with bisecting GlcNAc and all fucosylated digalactosylated structures (+/- bisecting GlcNAc) in total neutral plasma glycans	-0.0105101	0.0165297	-0.635833	0.524886
B95 Streptococcus and staphylococcus as the cause of diseases classified to other chapters	0.993493	PGP30	The percentage of A3F1G3S3	-0.00293299	0.0165284	-0.177452	0.859154
B95 Streptococcus and staphylococcus as the cause of diseases classified to other chapters	0.993493	PGP53	Ratio of all core-fucosylated sialylated structures with and without bisecting GlcNAc	-0.00362031	0.0165363	-0.218932	0.826703
B95 Streptococcus and staphylococcus as the cause of diseases classified to other chapters	0.993493	PGP57	The incidence of bisecting GlcNAc in all fucosylated disialylated structures	0.00113016	0.016545	0.0683081	0.94554
B95 Streptococcus and staphylococcus as the cause of diseases classified to other chapters	0.993493	PGP71	The percentage of monogalactosylated structures in total neutral plasma glycans	-0.0146619	0.0165392	-0.886498	0.375349
B95 Streptococcus and staphylococcus as the cause of diseases classified to other chapters	0.993493	PGP98	the percentage of tetrasyalated structures in total plasma glycans	-0.00194662	0.0165504	-0.117618	0.906371
B95 Streptococcus and staphylococcus as the cause of diseases classified to other chapters	0.993493	PGP114	The percentage of M7 in total neutral plasma glycans (GPn)	0.00435848	0.0165289	0.263688	0.79202
B95 Streptococcus and staphylococcus as the cause of diseases classified to other chapters	0.993493	PGP28	The percentage of FA3G3S3	0.00506553	0.0165727	0.305654	0.759868
B95 Streptococcus and staphylococcus as the cause of diseases classified to other chapters	0.993493	PGP82	The percentage of fucosylation of monogalactosylated structures (with bisecting GlcNAc) in total neutral plasma glycans	0.0321677	0.0165508	1.94357	0.051947
B95 Streptococcus and staphylococcus as the cause of diseases classified to other chapters	0.993493	PGP7	The percentage of M6	-0.00941923	0.0165441	-0.569342	0.569124
B95 Streptococcus and staphylococcus as the cause of diseases classified to other chapters	0.993493	PGP116	The percentage of galactosylated structures in total plasma glycans	-0.000332856	0.0165431	-0.0201205	0.983947
B95 Streptococcus and staphylococcus as the cause of diseases classified to other chapters	0.993493	PGP109	Ratio of disialylated and trisialylated trigalactosylated structures	0.00224753	0.0165496	0.135805	0.891975
B95 Streptococcus and staphylococcus as the cause of diseases classified to other chapters	0.993493	PGP27	The percentage of A3G3S3	0.0119093	0.0165512	0.719543	0.471806
B95 Streptococcus and staphylococcus as the cause of diseases classified to other chapters	0.993493	PGP46	Ratio of all fucosylated monosialylated and disialylated structures (+/- bisecting GlcNAc)	-0.0259977	0.0165861	-1.56744	0.117011
B95 Streptococcus and staphylococcus as the cause of diseases classified to other chapters	0.993493	PGP47	Ratio of fucosylated monosialylated and disialylated structures (without bisecting GlcNAc)	-0.0407589	0.0165574	-2.46168	0.0138289
B95 Streptococcus and staphylococcus as the cause of diseases classified to other chapters	0.993493	PGP93	The percentage of core fucosylated structures in total plasma glycans	-0.0251568	0.016558	-1.51931	0.128685
B95 Streptococcus and staphylococcus as the cause of diseases classified to other chapters	0.993493	PGP83	The percentage of fucosylation of digalactosylated structures (with bisecting GlcNAc) in total neutral plasma glycans	0.00981117	0.0165405	0.593161	0.553073
B95 Streptococcus and staphylococcus as the cause of diseases classified to other chapters	0.993493	PGP37	The percentage of sialylation of core-fucosylated galactosylated structures without bisecting GlcNAc	0.0154748	0.0165505	0.935006	0.349785
B95 Streptococcus and staphylococcus as the cause of diseases classified to other chapters	0.993493	PGP39	The percentage of sialylation of all core-fucosylated structures without bisecting GlcNAc	0.0231454	0.0165618	1.39752	0.162258
B95 Streptococcus and staphylococcus as the cause of diseases classified to other chapters	0.993493	PGP66	The percentage of A2BG2 in total neutral plasma glycans (GPn)	-0.00155575	0.016535	-0.0940884	0.925039
B95 Streptococcus and staphylococcus as the cause of diseases classified to other chapters	0.993493	PGP80	The percentage of fucosylated structures (with bisecting GlcNAc) in total neutral plasma glycans	0.0272933	0.016552	1.64894	0.0991599
B95 Streptococcus and staphylococcus as the cause of diseases classified to other chapters	0.993493	PGP86	Ratio of fucosylated non-bisecting GlcNAc structures and all structures with bisecting GlcNAc in total neutral plasma glycans	-0.013603	0.0165413	-0.822366	0.410869
B95 Streptococcus and staphylococcus as the cause of diseases classified to other chapters	0.993493	PGP89	The incidence of bisecting GlcNAc in all fucosylated digalactosylated structures in total neutral plasma glycans	0.0146827	0.0165576	0.886763	0.375207
B95 Streptococcus and staphylococcus as the cause of diseases classified to other chapters	0.993493	PGP34	The percentage of A4G4S4	-0.00309355	0.0165813	-0.186568	0.851999
B95 Streptococcus and staphylococcus as the cause of diseases classified to other chapters	0.993493	PGP70	The percentage of agalactosylated structures in total neutral plasma glycans	0.0107487	0.0165653	0.648868	0.516424
B95 Streptococcus and staphylococcus as the cause of diseases classified to other chapters	0.993493	PGP5	The percentage of FA2[3]G1	-0.0256296	0.0165525	-1.54838	0.121531
B95 Streptococcus and staphylococcus as the cause of diseases classified to other chapters	0.993493	PGP103	The percentage of tetragalactosylated structures in total plasma glycans	-0.00063878	0.0165356	-0.0386306	0.969185
B95 Streptococcus and staphylococcus as the cause of diseases classified to other chapters	0.993493	PGP62	The percentage of FA2[3]G1 in total neutral plasma glycans (GPn)	-0.0299439	0.0165517	-1.80911	0.0704336
B95 Streptococcus and staphylococcus as the cause of diseases classified to other chapters	0.993493	PGP101	The percentage of digalactosylated structures in total plasma glycans	-0.00497178	0.0165596	-0.300236	0.763997
B95 Streptococcus and staphylococcus as the cause of diseases classified to other chapters	0.993493	PGP90	Ratio of fucosylated digalactosylated non-bisecting GlcNAc structures and all digalactosylated structures with bisecting GlcNAc in total neutral plasma glycans	-0.00782754	0.0165396	-0.47326	0.636028
B95 Streptococcus and staphylococcus as the cause of diseases classified to other chapters	0.993493	PGP22	The percentage of A3G3S2	0.0129551	0.0165514	0.782721	0.433791
B95 Streptococcus and staphylococcus as the cause of diseases classified to other chapters	0.993493	PGP2	The percentage of FA2B	-0.00156459	0.0165349	-0.0946236	0.924614
B95 Streptococcus and staphylococcus as the cause of diseases classified to other chapters	0.993493	PGP100	The percentage of monogalactosylated structures in total plasma glycans	-0.0182285	0.0165387	-1.10218	0.270386
B95 Streptococcus and staphylococcus as the cause of diseases classified to other chapters	0.993493	PGP77	The percentage of fucosylation of agalactosylated structures (without bisecting GlcNAc) in total neutral plasma glycans	-0.0112497	0.016562	-0.67925	0.49698
B95 Streptococcus and staphylococcus as the cause of diseases classified to other chapters	0.993493	PGP73	The percentage of all fucosylated structures (+/- bisecting GlcNAc) in total neutral plasma glycans	-0.00581668	0.0165354	-0.35177	0.725011
B95 Streptococcus and staphylococcus as the cause of diseases classified to other chapters	0.993493	PGP13	The percentage of FA2G1S1	0.00523499	0.0165497	0.316319	0.75176
B95 Streptococcus and staphylococcus as the cause of diseases classified to other chapters	0.993493	PGP21	The percentage of FA2BG2S2	0.0105532	0.0165682	0.636955	0.524154
B95 Streptococcus and staphylococcus as the cause of diseases classified to other chapters	0.993493	PGP97	the percentage of trisyalated structures in total plasma glycans	0.0470656	0.0164921	2.85382	0.00431966
B95 Streptococcus and staphylococcus as the cause of diseases classified to other chapters	0.993493	PGP110	Ratio of trisialylated and tetrasialylated tetragalactosylated structures	0.0168739	0.0166835	1.01141	0.311819
B95 Streptococcus and staphylococcus as the cause of diseases classified to other chapters	0.993493	PGP76	The percentage of fucosylated structures (without bisecting GlcNAc) in total neutral plasma glycans	-0.00445671	0.016539	-0.269467	0.78757
B95 Streptococcus and staphylococcus as the cause of diseases classified to other chapters	0.993493	PGP32	The percentage of FA3F1G3S3	0.0265384	0.0165953	1.59915	0.109787
B95 Streptococcus and staphylococcus as the cause of diseases classified to other chapters	0.993493	PGP87	Ratio of afucosylated structures with bisecting GlcNAc and all fucosylated structures (+/- bisecting GlcNAc) in total neutral plasma glycans	-0.00733562	0.0165384	-0.44355	0.657368
B95 Streptococcus and staphylococcus as the cause of diseases classified to other chapters	0.993493	PGP14	The percentage of A2G2S1+A2G2S[3]1	-0.0025318	0.0165442	-0.153032	0.878373
B95 Streptococcus and staphylococcus as the cause of diseases classified to other chapters	0.993493	PGP31	The percentage of FA3G3S3	0.0279844	0.0166989	1.67583	0.0937723
B95 Streptococcus and staphylococcus as the cause of diseases classified to other chapters	0.993493	PGP29	The percentage of A3G3S3	0.0327717	0.0167869	1.95223	0.0509113
B95 Streptococcus and staphylococcus as the cause of diseases classified to other chapters	0.993493	PGP81	The percentage of fucosylation of agalactosylated structures (with bisecting GlcNAc) in total neutral plasma glycans	0.0159705	0.016569	0.963874	0.335109
B95 Streptococcus and staphylococcus as the cause of diseases classified to other chapters	0.993493	PGP18	The percentage of M9	0.00517659	0.0165387	0.312998	0.754282
B95 Streptococcus and staphylococcus as the cause of diseases classified to other chapters	0.993493	PGP105	The percentage of triantennary structures in total plasma glycans	0.054288	0.0164952	3.29114	0.000997824
B95 Streptococcus and staphylococcus as the cause of diseases classified to other chapters	0.993493	PGP43	The percentage of disialylation of core-fucosylated digalactosylated structures without bisecting GlcNAc	0.0224505	0.0166496	1.34841	0.177527
B95 Streptococcus and staphylococcus as the cause of diseases classified to other chapters	0.993493	PGP48	Ratio of fucosylated monosialylated and disialylated structures (with bisecting GlcNAc)	-0.0136864	0.0165673	-0.826108	0.408743
B95 Streptococcus and staphylococcus as the cause of diseases classified to other chapters	0.993493	PGP95	the percentage of monosyalated structures in total plasma glycans	-0.0239609	0.0165428	-1.44842	0.147499
B95 Streptococcus and staphylococcus as the cause of diseases classified to other chapters	0.993493	PGP44	The percentage of monosialylation of core-fucosylated digalactosylated structures with bisecting GlcNAc	-0.0132831	0.0165577	-0.802228	0.422421
B95 Streptococcus and staphylococcus as the cause of diseases classified to other chapters	0.993493	PGP4	The percentage of FA2[6]G1	-0.00551913	0.0165279	-0.333928	0.738434
B95 Streptococcus and staphylococcus as the cause of diseases classified to other chapters	0.993493	PGP79	The percentage of fucosylation of digalactosylated structures (without bisecting GlcNAc) in total neutral plasma glycans	-0.0270947	0.0165478	-1.63735	0.101556
B95 Streptococcus and staphylococcus as the cause of diseases classified to other chapters	0.993493	PGP59	The percentage of FA2B in total neutral plasma glycans (GPn)	0.0231146	0.0165379	1.39768	0.162209
B95 Streptococcus and staphylococcus as the cause of diseases classified to other chapters	0.993493	PGP65	The percentage of A2G2 in total neutral plasma glycans (GPn)	0.00741612	0.016536	0.448482	0.653805
B95 Streptococcus and staphylococcus as the cause of diseases classified to other chapters	0.993493	PGP117	The percentage of galactosylated structures in total neutral plasma glycans	-0.00514942	0.0165315	-0.311491	0.755427
B95 Streptococcus and staphylococcus as the cause of diseases classified to other chapters	0.993493	PGP106	The percentage of tetraantennary structures in total plasma glycans	8.05e-05	0.0165364	0.00486553	0.996118
B95 Streptococcus and staphylococcus as the cause of diseases classified to other chapters	0.993493	PGP74	The percentage of fucosylation of monogalactosylated structures in total neutral plasma glycans	0.0320385	0.016527	1.93856	0.0525554
B95 Streptococcus and staphylococcus as the cause of diseases classified to other chapters	0.993493	PGP68	The percentage of FA2BG2 in total neutral plasma glycans (GPn)	0.0038777	0.0165453	0.234369	0.814699
B95 Streptococcus and staphylococcus as the cause of diseases classified to other chapters	0.993493	PGP9	The percentage of A2BG2	-0.016385	0.0165439	-0.990393	0.321982
B95 Streptococcus and staphylococcus as the cause of diseases classified to other chapters	0.993493	PGP67	The percentage of FA2G2 in total neutral plasma glycans (GPn)	-0.0244611	0.0165583	-1.47727	0.139603
B95 Streptococcus and staphylococcus as the cause of diseases classified to other chapters	0.993493	PGP115	The percentage of syalated structures in total plasma glycans	0.0236671	0.0165406	1.43085	0.152474
B95 Streptococcus and staphylococcus as the cause of diseases classified to other chapters	0.993493	PGP78	The percentage of fucosylation of monogalactosylated structures (without bisecting GlcNAc) in total neutral plasma glycans	-0.0199574	0.0165452	-1.20624	0.227726
B95 Streptococcus and staphylococcus as the cause of diseases classified to other chapters	0.993493	PGP45	The percentage of disialylation of core-fucosylated digalactosylated structures with bisecting GlcNAc	0.0229351	0.0165836	1.383	0.166665
B95 Streptococcus and staphylococcus as the cause of diseases classified to other chapters	0.993493	PGP35	The percentage of A4G4S4	0.0252851	0.0165392	1.5288	0.126314
B95 Streptococcus and staphylococcus as the cause of diseases classified to other chapters	0.993493	PGP36	The percentage of A4F1G4S4	0.0198036	0.0165412	1.19723	0.231217
B95 Streptococcus and staphylococcus as the cause of diseases classified to other chapters	0.993493	PGP94	The percentage of neutral glycan structures in total plasma glycans	-0.0215859	0.0165406	-1.30503	0.191884
B95 Streptococcus and staphylococcus as the cause of diseases classified to other chapters	0.993493	PGP10	The percentage of FA2G2	-0.033312	0.0165499	-2.01282	0.0441331
B95 Streptococcus and staphylococcus as the cause of diseases classified to other chapters	0.993493	PGP1	The percentage of FA2	-0.00357438	0.0165373	-0.21614	0.828878
B95 Streptococcus and staphylococcus as the cause of diseases classified to other chapters	0.993493	PGP75	The percentage of fucosylation of digalactosylated structures in total neutral plasma glycans	-0.0128642	0.0165247	-0.778483	0.436284
B95 Streptococcus and staphylococcus as the cause of diseases classified to other chapters	0.993493	PGP3	The percentage of A2BG1	-0.0305359	0.0165347	-1.84678	0.0647791
B95 Streptococcus and staphylococcus as the cause of diseases classified to other chapters	0.993493	PGP51	Ratio of all core-fucosylated disialylated and trisialylated structures (+/- bisecting GlcNAc)	-0.03272	0.0165885	-1.97245	0.0485584
B95 Streptococcus and staphylococcus as the cause of diseases classified to other chapters	0.993493	PGP6	The percentage of FA2[6]BG1	0.00800882	0.0165428	0.484128	0.628295
B95 Streptococcus and staphylococcus as the cause of diseases classified to other chapters	0.993493	PGP42	The percentage of monosialylation of core-fucosylated digalactosylated structures without bisecting GlcNAc	-0.019317	0.0165183	-1.16943	0.242231
B95 Streptococcus and staphylococcus as the cause of diseases classified to other chapters	0.993493	PGP49	Ratio of all core-fucosylated monosialylated and trisialylated structures (+/- bisecting GlcNAc)	-0.0220366	0.0166189	-1.326	0.184841
B95 Streptococcus and staphylococcus as the cause of diseases classified to other chapters	0.993493	PGP69	The percentage of M9 in total neutral plasma glycans (GPn)	0.015874	0.0165436	0.959528	0.337293
B95 Streptococcus and staphylococcus as the cause of diseases classified to other chapters	0.993493	PGP108	The percentage of glycan structures with bisecting GlcNAc in total plasma glycans	-0.0164972	0.0165424	-0.997268	0.318635
B95 Streptococcus and staphylococcus as the cause of diseases classified to other chapters	0.993493	PGP111	The percentage of core-fucosylation of trigalactosylated structures	0.00915015	0.0166026	0.551127	0.581547
B96 Other bacterial agents as the cause of diseases classified to other chapters	2.1391	PGP47	Ratio of fucosylated monosialylated and disialylated structures (without bisecting GlcNAc)	-0.000603878	0.0114665	-0.0526645	0.957999
B96 Other bacterial agents as the cause of diseases classified to other chapters	2.1391	PGP74	The percentage of fucosylation of monogalactosylated structures in total neutral plasma glycans	0.00546022	0.0114572	0.476575	0.633665
B96 Other bacterial agents as the cause of diseases classified to other chapters	2.1391	PGP22	The percentage of A3G3S2	0.0193781	0.0114711	1.6893	0.0911613
B96 Other bacterial agents as the cause of diseases classified to other chapters	2.1391	PGP117	The percentage of galactosylated structures in total neutral plasma glycans	-0.028179	0.011448	-2.46149	0.0138363
B96 Other bacterial agents as the cause of diseases classified to other chapters	2.1391	PGP109	Ratio of disialylated and trisialylated trigalactosylated structures	0.000327382	0.0114572	0.0285742	0.977204
B96 Other bacterial agents as the cause of diseases classified to other chapters	2.1391	PGP42	The percentage of monosialylation of core-fucosylated digalactosylated structures without bisecting GlcNAc	0.0276991	0.0114677	2.4154	0.0157179
B96 Other bacterial agents as the cause of diseases classified to other chapters	2.1391	PGP46	Ratio of all fucosylated monosialylated and disialylated structures (+/- bisecting GlcNAc)	-0.000989897	0.0114822	-0.0862111	0.931299
B96 Other bacterial agents as the cause of diseases classified to other chapters	2.1391	PGP79	The percentage of fucosylation of digalactosylated structures (without bisecting GlcNAc) in total neutral plasma glycans	-0.0117305	0.0114617	-1.02345	0.306095
B96 Other bacterial agents as the cause of diseases classified to other chapters	2.1391	PGP27	The percentage of A3G3S3	0.0195287	0.0114655	1.70325	0.0885216
B96 Other bacterial agents as the cause of diseases classified to other chapters	2.1391	PGP45	The percentage of disialylation of core-fucosylated digalactosylated structures with bisecting GlcNAc	-0.00106382	0.0114612	-0.0928193	0.926047
B96 Other bacterial agents as the cause of diseases classified to other chapters	2.1391	PGP72	The percentage of digalactosylated structures in total neutral plasma glycans	0.00559463	0.0114489	0.488661	0.625081
B96 Other bacterial agents as the cause of diseases classified to other chapters	2.1391	PGP21	The percentage of FA2BG2S2	0.00984385	0.0114795	0.857514	0.391161
B96 Other bacterial agents as the cause of diseases classified to other chapters	2.1391	PGP11	The percentage of FA2BG2	-0.0173043	0.0114671	-1.50904	0.131289
B96 Other bacterial agents as the cause of diseases classified to other chapters	2.1391	PGP25	The percentage of A3G3S3	0.011509	0.0114254	1.00732	0.313782
B96 Other bacterial agents as the cause of diseases classified to other chapters	2.1391	PGP70	The percentage of agalactosylated structures in total neutral plasma glycans	0.00109384	0.0114612	0.0954384	0.923967
B96 Other bacterial agents as the cause of diseases classified to other chapters	2.1391	PGP34	The percentage of A4G4S4	-0.00309851	0.0114857	-0.26977	0.787337
B96 Other bacterial agents as the cause of diseases classified to other chapters	2.1391	PGP32	The percentage of FA3F1G3S3	-0.0157399	0.0114736	-1.37184	0.170113
B96 Other bacterial agents as the cause of diseases classified to other chapters	2.1391	PGP16	The percentage of FA2BG2S1+FA2BG2S[6]1	0.000294461	0.0114569	0.0257016	0.979495
B96 Other bacterial agents as the cause of diseases classified to other chapters	2.1391	PGP38	The percentage of sialylation of core-fucosylated galactosylated structures with bisecting GlcNAc	0.0232468	0.0114691	2.0269	0.0426724
B96 Other bacterial agents as the cause of diseases classified to other chapters	2.1391	PGP93	The percentage of core fucosylated structures in total plasma glycans	-0.0205984	0.0114701	-1.79583	0.0725216
B96 Other bacterial agents as the cause of diseases classified to other chapters	2.1391	PGP99	The percentage of agalactosylated structures in total plasma glycans	-0.0206341	0.0114501	-1.80208	0.0715322
B96 Other bacterial agents as the cause of diseases classified to other chapters	2.1391	PGP40	The percentage of sialylation of all core-fucosylated structures with bisecting GlcNAc	0.0249008	0.0114667	2.17157	0.029888
B96 Other bacterial agents as the cause of diseases classified to other chapters	2.1391	PGP77	The percentage of fucosylation of agalactosylated structures (without bisecting GlcNAc) in total neutral plasma glycans	0.00210262	0.0114762	0.183216	0.854629
B96 Other bacterial agents as the cause of diseases classified to other chapters	2.1391	PGP65	The percentage of A2G2 in total neutral plasma glycans (GPn)	0.0228164	0.0114554	1.99177	0.0463965
B96 Other bacterial agents as the cause of diseases classified to other chapters	2.1391	PGP19	The percentage of A2G2S2	0.00885682	0.0114703	0.772151	0.440025
B96 Other bacterial agents as the cause of diseases classified to other chapters	2.1391	PGP87	Ratio of afucosylated structures with bisecting GlcNAc and all fucosylated structures (+/- bisecting GlcNAc) in total neutral plasma glycans	0.00143881	0.0114609	0.125541	0.900095
B96 Other bacterial agents as the cause of diseases classified to other chapters	2.1391	PGP55	The incidence of bisecting GlcNAc in all fucosylated monosialylated structures	0.00967889	0.0114568	0.844814	0.398215
B96 Other bacterial agents as the cause of diseases classified to other chapters	2.1391	PGP44	The percentage of monosialylation of core-fucosylated digalactosylated structures with bisecting GlcNAc	0.0111079	0.0114624	0.969073	0.332509
B96 Other bacterial agents as the cause of diseases classified to other chapters	2.1391	PGP97	the percentage of trisyalated structures in total plasma glycans	0.00451229	0.0114602	0.393734	0.693778
B96 Other bacterial agents as the cause of diseases classified to other chapters	2.1391	PGP39	The percentage of sialylation of all core-fucosylated structures without bisecting GlcNAc	0.0130426	0.0114723	1.13688	0.255587
B96 Other bacterial agents as the cause of diseases classified to other chapters	2.1391	PGP94	The percentage of neutral glycan structures in total plasma glycans	-0.0383853	0.0114575	-3.35024	0.00080742
B96 Other bacterial agents as the cause of diseases classified to other chapters	2.1391	PGP75	The percentage of fucosylation of digalactosylated structures in total neutral plasma glycans	-0.00517563	0.0114503	-0.452009	0.651263
B96 Other bacterial agents as the cause of diseases classified to other chapters	2.1391	PGP13	The percentage of FA2G1S1	-0.00510333	0.0114494	-0.445728	0.655794
B96 Other bacterial agents as the cause of diseases classified to other chapters	2.1391	PGP26	The percentage of A3G3S3	-0.00427634	0.0114822	-0.372433	0.709571
B96 Other bacterial agents as the cause of diseases classified to other chapters	2.1391	PGP59	The percentage of FA2B in total neutral plasma glycans (GPn)	0.00200007	0.0114615	0.174503	0.86147
B96 Other bacterial agents as the cause of diseases classified to other chapters	2.1391	PGP83	The percentage of fucosylation of digalactosylated structures (with bisecting GlcNAc) in total neutral plasma glycans	0.0133194	0.0114573	1.16253	0.245021
B96 Other bacterial agents as the cause of diseases classified to other chapters	2.1391	PGP14	The percentage of A2G2S1+A2G2S[3]1	0.0156915	0.0114481	1.37066	0.17048
B96 Other bacterial agents as the cause of diseases classified to other chapters	2.1391	PGP116	The percentage of galactosylated structures in total plasma glycans	-0.00657581	0.0114492	-0.574346	0.565733
B96 Other bacterial agents as the cause of diseases classified to other chapters	2.1391	PGP63	The percentage of FA2[6]BG1 in total neutral plasma glycans (GPn)	-0.0136816	0.0114752	-1.19228	0.233151
B96 Other bacterial agents as the cause of diseases classified to other chapters	2.1391	PGP81	The percentage of fucosylation of agalactosylated structures (with bisecting GlcNAc) in total neutral plasma glycans	-0.000501089	0.0114821	-0.0436408	0.965191
B96 Other bacterial agents as the cause of diseases classified to other chapters	2.1391	PGP43	The percentage of disialylation of core-fucosylated digalactosylated structures without bisecting GlcNAc	0.0165079	0.0115334	1.43132	0.152339
B96 Other bacterial agents as the cause of diseases classified to other chapters	2.1391	PGP98	the percentage of tetrasyalated structures in total plasma glycans	-0.00818091	0.0114697	-0.713264	0.475683
B96 Other bacterial agents as the cause of diseases classified to other chapters	2.1391	PGP41	The percentage of monosialylation of core-fucosylated monogalactosylated structures without bisecting GlcNAc	0.0111143	0.0114795	0.968185	0.332952
B96 Other bacterial agents as the cause of diseases classified to other chapters	2.1391	PGP57	The incidence of bisecting GlcNAc in all fucosylated disialylated structures	-0.00228921	0.0114704	-0.199576	0.841812
B96 Other bacterial agents as the cause of diseases classified to other chapters	2.1391	PGP4	The percentage of FA2[6]G1	-0.0205902	0.0114431	-1.79936	0.0719619
B96 Other bacterial agents as the cause of diseases classified to other chapters	2.1391	PGP5	The percentage of FA2[3]G1	-0.0277321	0.0114643	-2.419	0.0155633
B96 Other bacterial agents as the cause of diseases classified to other chapters	2.1391	PGP3	The percentage of A2BG1	-0.0135762	0.011453	-1.18539	0.235865
B96 Other bacterial agents as the cause of diseases classified to other chapters	2.1391	PGP24	The percentage of A3F1G3S2	0.00044772	0.0115002	0.0389314	0.968945
B96 Other bacterial agents as the cause of diseases classified to other chapters	2.1391	PGP60	The percentage of A2[6]BG1 in total neutral plasma glycans (GPn)	-0.0062154	0.0114571	-0.542495	0.587478
B96 Other bacterial agents as the cause of diseases classified to other chapters	2.1391	PGP90	Ratio of fucosylated digalactosylated non-bisecting GlcNAc structures and all digalactosylated structures with bisecting GlcNAc in total neutral plasma glycans	-0.00794629	0.0114575	-0.693547	0.487966
B96 Other bacterial agents as the cause of diseases classified to other chapters	2.1391	PGP107	The percentage of high-mannose structures in total plasma glycans	0.00488837	0.0114756	0.425979	0.670123
B96 Other bacterial agents as the cause of diseases classified to other chapters	2.1391	PGP2	The percentage of FA2B	-0.0118827	0.0114659	-1.03635	0.300037
B96 Other bacterial agents as the cause of diseases classified to other chapters	2.1391	PGP17	The percentage of A2G2S2	-0.00700743	0.0115099	-0.60882	0.542644
B96 Other bacterial agents as the cause of diseases classified to other chapters	2.1391	PGP52	Ratio of core-fucosylated disialylated and trisialylated structures (without bisecting GlcNAc)	0.00852221	0.0114562	0.743896	0.456939
B96 Other bacterial agents as the cause of diseases classified to other chapters	2.1391	PGP58	The percentage of FA2 in total neutral plasma glycans (GPn)	-0.00886042	0.0114508	-0.773783	0.439059
B96 Other bacterial agents as the cause of diseases classified to other chapters	2.1391	PGP110	Ratio of trisialylated and tetrasialylated tetragalactosylated structures	0.000604241	0.0114583	0.0527338	0.957944
B96 Other bacterial agents as the cause of diseases classified to other chapters	2.1391	PGP6	The percentage of FA2[6]BG1	-0.0306809	0.0114643	-2.67622	0.00744577
B96 Other bacterial agents as the cause of diseases classified to other chapters	2.1391	PGP62	The percentage of FA2[3]G1 in total neutral plasma glycans (GPn)	-0.0271906	0.0114661	-2.3714	0.0177211
B96 Other bacterial agents as the cause of diseases classified to other chapters	2.1391	PGP61	The percentage of FA2[6]G1 in total neutral plasma glycans (GPn)	-0.0114334	0.011446	-0.998899	0.317844
B96 Other bacterial agents as the cause of diseases classified to other chapters	2.1391	PGP92	The percentage of antennary fucosylated structures in total plasma glycans	-0.00179727	0.0114776	-0.15659	0.875568
B96 Other bacterial agents as the cause of diseases classified to other chapters	2.1391	PGP91	Ratio of afucosylated digalactosylated structures with bisecting GlcNAc and all fucosylated digalactosylated structures (+/- bisecting GlcNAc) in total neutral plasma glycans	0.00538846	0.0114667	0.469923	0.63841
B96 Other bacterial agents as the cause of diseases classified to other chapters	2.1391	PGP113	The percentage of antennary-fucosylation of tetragalactosylated structures	-0.00132323	0.0114837	-0.115227	0.908265
B96 Other bacterial agents as the cause of diseases classified to other chapters	2.1391	PGP15	The percentage of FA2G2S1+FA2G2S[3]1	-0.0072057	0.0114676	-0.628351	0.529774
B96 Other bacterial agents as the cause of diseases classified to other chapters	2.1391	PGP69	The percentage of M9 in total neutral plasma glycans (GPn)	0.041706	0.0114626	3.63844	0.00027429
B96 Other bacterial agents as the cause of diseases classified to other chapters	2.1391	PGP67	The percentage of FA2G2 in total neutral plasma glycans (GPn)	-0.00606502	0.0114565	-0.529397	0.59653
B96 Other bacterial agents as the cause of diseases classified to other chapters	2.1391	PGP7	The percentage of M6	0.00557272	0.0114559	0.486452	0.626647
B96 Other bacterial agents as the cause of diseases classified to other chapters	2.1391	PGP112	The percentage of antennary-fucosylation of trigalactosylated structures	-0.00779709	0.0114495	-0.681	0.495872
B96 Other bacterial agents as the cause of diseases classified to other chapters	2.1391	PGP86	Ratio of fucosylated non-bisecting GlcNAc structures and all structures with bisecting GlcNAc in total neutral plasma glycans	0.00314565	0.0114675	0.27431	0.783846
B96 Other bacterial agents as the cause of diseases classified to other chapters	2.1391	PGP115	The percentage of syalated structures in total plasma glycans	0.0240779	0.0114518	2.10255	0.0355055
B96 Other bacterial agents as the cause of diseases classified to other chapters	2.1391	PGP49	Ratio of all core-fucosylated monosialylated and trisialylated structures (+/- bisecting GlcNAc)	-0.00199972	0.0114849	-0.174117	0.861773
B96 Other bacterial agents as the cause of diseases classified to other chapters	2.1391	PGP33	The percentage of A4G4S3	-0.00314113	0.0114407	-0.274556	0.783657
B96 Other bacterial agents as the cause of diseases classified to other chapters	2.1391	PGP66	The percentage of A2BG2 in total neutral plasma glycans (GPn)	0.00227231	0.011459	0.198299	0.842811
B96 Other bacterial agents as the cause of diseases classified to other chapters	2.1391	PGP28	The percentage of FA3G3S3	0.00330891	0.0114915	0.287944	0.773389
B96 Other bacterial agents as the cause of diseases classified to other chapters	2.1391	PGP53	Ratio of all core-fucosylated sialylated structures with and without bisecting GlcNAc	-0.00788547	0.0114658	-0.687739	0.491617
B96 Other bacterial agents as the cause of diseases classified to other chapters	2.1391	PGP105	The percentage of triantennary structures in total plasma glycans	0.0110519	0.0114574	0.964607	0.334742
B96 Other bacterial agents as the cause of diseases classified to other chapters	2.1391	PGP9	The percentage of A2BG2	-0.0149514	0.0114608	-1.30458	0.192037
B96 Other bacterial agents as the cause of diseases classified to other chapters	2.1391	PGP35	The percentage of A4G4S4	0.0116876	0.0114509	1.02067	0.307409
B96 Other bacterial agents as the cause of diseases classified to other chapters	2.1391	PGP88	Ratio of fucosylated digalactosylated structures with and without bisecting GlcNAc in total neutral plasma glycans	0.00957454	0.0114728	0.834543	0.403975
B96 Other bacterial agents as the cause of diseases classified to other chapters	2.1391	PGP104	The percentage of biantennary structures in total plasma glycans	-0.00814896	0.0114642	-0.710818	0.477197
B96 Other bacterial agents as the cause of diseases classified to other chapters	2.1391	PGP96	the percentage of bisyalated structures in total plasma glycans	0.0298919	0.0114589	2.60862	0.0090908
B96 Other bacterial agents as the cause of diseases classified to other chapters	2.1391	PGP8	The percentage of A2G2	-0.0153	0.0114622	-1.33482	0.181937
B96 Other bacterial agents as the cause of diseases classified to other chapters	2.1391	PGP31	The percentage of FA3G3S3	0.00790136	0.0115079	0.686606	0.492331
B96 Other bacterial agents as the cause of diseases classified to other chapters	2.1391	PGP85	The incidence of bisecting GlcNAc in all fucosylated structures in total neutral plasma glycans	0.00282293	0.0114683	0.24615	0.805566
B96 Other bacterial agents as the cause of diseases classified to other chapters	2.1391	PGP76	The percentage of fucosylated structures (without bisecting GlcNAc) in total neutral plasma glycans	-0.0109488	0.0114525	-0.956017	0.339064
B96 Other bacterial agents as the cause of diseases classified to other chapters	2.1391	PGP89	The incidence of bisecting GlcNAc in all fucosylated digalactosylated structures in total neutral plasma glycans	0.00818162	0.0114709	0.713249	0.475692
B96 Other bacterial agents as the cause of diseases classified to other chapters	2.1391	PGP111	The percentage of core-fucosylation of trigalactosylated structures	-0.00411832	0.0114695	-0.359067	0.719545
B96 Other bacterial agents as the cause of diseases classified to other chapters	2.1391	PGP78	The percentage of fucosylation of monogalactosylated structures (without bisecting GlcNAc) in total neutral plasma glycans	0.00281477	0.0114664	0.24548	0.806085
B96 Other bacterial agents as the cause of diseases classified to other chapters	2.1391	PGP56	Ratio of fucosylated disialylated structures with and without bisecting GlcNAc	0.00243369	0.0114659	0.212254	0.831909
B96 Other bacterial agents as the cause of diseases classified to other chapters	2.1391	PGP51	Ratio of all core-fucosylated disialylated and trisialylated structures (+/- bisecting GlcNAc)	0.00124843	0.0114662	0.108879	0.913298
B96 Other bacterial agents as the cause of diseases classified to other chapters	2.1391	PGP84	Ratio of fucosylated structures with and without bisecting GlcNAc in total neutral plasma glycans	0.00110998	0.0114681	0.0967883	0.922894
B96 Other bacterial agents as the cause of diseases classified to other chapters	2.1391	PGP29	The percentage of A3G3S3	0.00666109	0.0114949	0.579483	0.562264
B96 Other bacterial agents as the cause of diseases classified to other chapters	2.1391	PGP95	the percentage of monosyalated structures in total plasma glycans	0.00650607	0.0114623	0.567605	0.570303
B96 Other bacterial agents as the cause of diseases classified to other chapters	2.1391	PGP71	The percentage of monogalactosylated structures in total neutral plasma glycans	-0.0243531	0.0114571	-2.12559	0.0335371
B96 Other bacterial agents as the cause of diseases classified to other chapters	2.1391	PGP80	The percentage of fucosylated structures (with bisecting GlcNAc) in total neutral plasma glycans	-0.00126615	0.011469	-0.110398	0.912094
B96 Other bacterial agents as the cause of diseases classified to other chapters	2.1391	PGP73	The percentage of all fucosylated structures (+/- bisecting GlcNAc) in total neutral plasma glycans	-0.0287186	0.0114548	-2.50713	0.0121715
B96 Other bacterial agents as the cause of diseases classified to other chapters	2.1391	PGP101	The percentage of digalactosylated structures in total plasma glycans	0.00450978	0.0114649	0.393357	0.694056
B96 Other bacterial agents as the cause of diseases classified to other chapters	2.1391	PGP30	The percentage of A3F1G3S3	0.00286003	0.0115146	0.248383	0.803838
B96 Other bacterial agents as the cause of diseases classified to other chapters	2.1391	PGP10	The percentage of FA2G2	-0.0264768	0.0114646	-2.30943	0.0209197
B96 Other bacterial agents as the cause of diseases classified to other chapters	2.1391	PGP102	The percentage of trigalactosylated structures in total plasma glycans	0.0109908	0.0114575	0.959266	0.337425
B96 Other bacterial agents as the cause of diseases classified to other chapters	2.1391	PGP54	Ratio of fucosylated monosialylated structures with and without bisecting GlcNAc	0.00914447	0.0114552	0.798278	0.424709
B96 Other bacterial agents as the cause of diseases classified to other chapters	2.1391	PGP106	The percentage of tetraantennary structures in total plasma glycans	-0.00644515	0.0114423	-0.563274	0.573248
B96 Other bacterial agents as the cause of diseases classified to other chapters	2.1391	PGP20	The percentage of FA2G2S2	-0.00345414	0.0114811	-0.300854	0.763526
B96 Other bacterial agents as the cause of diseases classified to other chapters	2.1391	PGP36	The percentage of A4F1G4S4	-0.0127098	0.0114477	-1.11025	0.266891
B96 Other bacterial agents as the cause of diseases classified to other chapters	2.1391	PGP103	The percentage of tetragalactosylated structures in total plasma glycans	-0.00696768	0.0114421	-0.608954	0.542555
B96 Other bacterial agents as the cause of diseases classified to other chapters	2.1391	PGP68	The percentage of FA2BG2 in total neutral plasma glycans (GPn)	0.00918844	0.0114594	0.801825	0.422654
B96 Other bacterial agents as the cause of diseases classified to other chapters	2.1391	PGP50	Ratio of core-fucosylated monosialylated and trisialylated structures (without bisecting GlcNAc)	-0.00489825	0.0114887	-0.426354	0.66985
B96 Other bacterial agents as the cause of diseases classified to other chapters	2.1391	PGP64	The percentage of M6 in total neutral plasma glycans (GPn)	0.0185546	0.0114567	1.61954	0.105332
B96 Other bacterial agents as the cause of diseases classified to other chapters	2.1391	PGP12	The percentage of M7+A2G2S1	-0.00325457	0.0114766	-0.283583	0.77673
B96 Other bacterial agents as the cause of diseases classified to other chapters	2.1391	PGP108	The percentage of glycan structures with bisecting GlcNAc in total plasma glycans	-0.0219643	0.0114621	-1.91625	0.0553331
B96 Other bacterial agents as the cause of diseases classified to other chapters	2.1391	PGP114	The percentage of M7 in total neutral plasma glycans (GPn)	0.00978955	0.0114431	0.855501	0.392274
B96 Other bacterial agents as the cause of diseases classified to other chapters	2.1391	PGP37	The percentage of sialylation of core-fucosylated galactosylated structures without bisecting GlcNAc	0.0292669	0.0114751	2.55046	0.010758
B96 Other bacterial agents as the cause of diseases classified to other chapters	2.1391	PGP1	The percentage of FA2	-0.0193276	0.0114506	-1.68791	0.0914283
B96 Other bacterial agents as the cause of diseases classified to other chapters	2.1391	PGP18	The percentage of M9	0.0076168	0.0114636	0.664433	0.506413
B96 Other bacterial agents as the cause of diseases classified to other chapters	2.1391	PGP48	Ratio of fucosylated monosialylated and disialylated structures (with bisecting GlcNAc)	0.00877641	0.0114611	0.765756	0.443821
B96 Other bacterial agents as the cause of diseases classified to other chapters	2.1391	PGP82	The percentage of fucosylation of monogalactosylated structures (with bisecting GlcNAc) in total neutral plasma glycans	-0.00488162	0.0114665	-0.425728	0.670306
B96 Other bacterial agents as the cause of diseases classified to other chapters	2.1391	PGP100	The percentage of monogalactosylated structures in total plasma glycans	-0.0314167	0.0114554	-2.74252	0.00609703
B96 Other bacterial agents as the cause of diseases classified to other chapters	2.1391	PGP23	The percentage of A3G3S2	0.0189564	0.0115264	1.64461	0.100051
C18 Malignant neoplasm of colon	0.726539	PGP69	The percentage of M9 in total neutral plasma glycans (GPn)	-0.0513948	0.0194822	-2.63804	0.00833872
C18 Malignant neoplasm of colon	0.726539	PGP110	Ratio of trisialylated and tetrasialylated tetragalactosylated structures	-0.00459551	0.0194178	-0.236665	0.812917
C18 Malignant neoplasm of colon	0.726539	PGP45	The percentage of disialylation of core-fucosylated digalactosylated structures with bisecting GlcNAc	-0.0295619	0.0194159	-1.52257	0.127867
C18 Malignant neoplasm of colon	0.726539	PGP70	The percentage of agalactosylated structures in total neutral plasma glycans	0.0219213	0.0195067	1.12378	0.261106
C18 Malignant neoplasm of colon	0.726539	PGP6	The percentage of FA2[6]BG1	0.00124541	0.0194742	0.0639518	0.949009
C18 Malignant neoplasm of colon	0.726539	PGP56	Ratio of fucosylated disialylated structures with and without bisecting GlcNAc	-0.0301205	0.0195061	-1.54416	0.122551
C18 Malignant neoplasm of colon	0.726539	PGP18	The percentage of M9	-0.0128989	0.0195217	-0.660746	0.508775
C18 Malignant neoplasm of colon	0.726539	PGP114	The percentage of M7 in total neutral plasma glycans (GPn)	-0.0198062	0.019583	-1.0114	0.311826
C18 Malignant neoplasm of colon	0.726539	PGP74	The percentage of fucosylation of monogalactosylated structures in total neutral plasma glycans	0.00769317	0.0194679	0.395173	0.692715
C18 Malignant neoplasm of colon	0.726539	PGP115	The percentage of syalated structures in total plasma glycans	-0.0167735	0.0194549	-0.862172	0.388593
C18 Malignant neoplasm of colon	0.726539	PGP55	The incidence of bisecting GlcNAc in all fucosylated monosialylated structures	0.0110936	0.0194587	0.57011	0.568603
C18 Malignant neoplasm of colon	0.726539	PGP99	The percentage of agalactosylated structures in total plasma glycans	0.00965814	0.0194563	0.496402	0.619611
C18 Malignant neoplasm of colon	0.726539	PGP80	The percentage of fucosylated structures (with bisecting GlcNAc) in total neutral plasma glycans	-0.00722023	0.0194933	-0.370396	0.711088
C18 Malignant neoplasm of colon	0.726539	PGP71	The percentage of monogalactosylated structures in total neutral plasma glycans	0.0137538	0.019462	0.706699	0.479754
C18 Malignant neoplasm of colon	0.726539	PGP48	Ratio of fucosylated monosialylated and disialylated structures (with bisecting GlcNAc)	0.0291812	0.0194378	1.50126	0.133288
C18 Malignant neoplasm of colon	0.726539	PGP8	The percentage of A2G2	0.0193425	0.0194561	0.994162	0.320144
C18 Malignant neoplasm of colon	0.726539	PGP96	the percentage of bisyalated structures in total plasma glycans	-0.0135141	0.0194758	-0.693893	0.487749
C18 Malignant neoplasm of colon	0.726539	PGP32	The percentage of FA3F1G3S3	0.0128688	0.0195521	0.658179	0.510423
C18 Malignant neoplasm of colon	0.726539	PGP49	Ratio of all core-fucosylated monosialylated and trisialylated structures (+/- bisecting GlcNAc)	0.0164195	0.019452	0.8441	0.398613
C18 Malignant neoplasm of colon	0.726539	PGP87	Ratio of afucosylated structures with bisecting GlcNAc and all fucosylated structures (+/- bisecting GlcNAc) in total neutral plasma glycans	0.000990715	0.0194698	0.0508847	0.959417
C18 Malignant neoplasm of colon	0.726539	PGP38	The percentage of sialylation of core-fucosylated galactosylated structures with bisecting GlcNAc	-0.0172045	0.0194699	-0.883644	0.376888
C18 Malignant neoplasm of colon	0.726539	PGP82	The percentage of fucosylation of monogalactosylated structures (with bisecting GlcNAc) in total neutral plasma glycans	-0.0199961	0.0194945	-1.02573	0.30502
C18 Malignant neoplasm of colon	0.726539	PGP98	the percentage of tetrasyalated structures in total plasma glycans	0.000951894	0.0194574	0.0489221	0.960981
C18 Malignant neoplasm of colon	0.726539	PGP68	The percentage of FA2BG2 in total neutral plasma glycans (GPn)	0.0162176	0.0194716	0.832884	0.40491
C18 Malignant neoplasm of colon	0.726539	PGP12	The percentage of M7+A2G2S1	0.00421336	0.0194554	0.216565	0.828547
C18 Malignant neoplasm of colon	0.726539	PGP51	Ratio of all core-fucosylated disialylated and trisialylated structures (+/- bisecting GlcNAc)	0.00398913	0.0194746	0.204837	0.837699
C18 Malignant neoplasm of colon	0.726539	PGP13	The percentage of FA2G1S1	-0.0054417	0.0194518	-0.279753	0.779667
C18 Malignant neoplasm of colon	0.726539	PGP17	The percentage of A2G2S2	-0.00891573	0.0195818	-0.455307	0.648889
C18 Malignant neoplasm of colon	0.726539	PGP61	The percentage of FA2[6]G1 in total neutral plasma glycans (GPn)	0.0133863	0.0194631	0.687778	0.491593
C18 Malignant neoplasm of colon	0.726539	PGP97	the percentage of trisyalated structures in total plasma glycans	-0.040167	0.0195522	-2.05434	0.0399424
C18 Malignant neoplasm of colon	0.726539	PGP75	The percentage of fucosylation of digalactosylated structures in total neutral plasma glycans	0.00905722	0.01945	0.465667	0.641454
C18 Malignant neoplasm of colon	0.726539	PGP85	The incidence of bisecting GlcNAc in all fucosylated structures in total neutral plasma glycans	-0.0282617	0.0194979	-1.44948	0.147204
C18 Malignant neoplasm of colon	0.726539	PGP41	The percentage of monosialylation of core-fucosylated monogalactosylated structures without bisecting GlcNAc	0.00100706	0.019449	0.0517795	0.958704
C18 Malignant neoplasm of colon	0.726539	PGP104	The percentage of biantennary structures in total plasma glycans	-0.00835511	0.0194961	-0.428552	0.668249
C18 Malignant neoplasm of colon	0.726539	PGP22	The percentage of A3G3S2	-0.0330307	0.019447	-1.6985	0.0894143
C18 Malignant neoplasm of colon	0.726539	PGP37	The percentage of sialylation of core-fucosylated galactosylated structures without bisecting GlcNAc	-0.0223515	0.0194762	-1.14763	0.251121
C18 Malignant neoplasm of colon	0.726539	PGP83	The percentage of fucosylation of digalactosylated structures (with bisecting GlcNAc) in total neutral plasma glycans	0.0169971	0.0194634	0.873286	0.382507
C18 Malignant neoplasm of colon	0.726539	PGP33	The percentage of A4G4S3	-0.0113192	0.0194096	-0.583176	0.559775
C18 Malignant neoplasm of colon	0.726539	PGP4	The percentage of FA2[6]G1	0.0164935	0.0194728	0.847006	0.396992
C18 Malignant neoplasm of colon	0.726539	PGP88	Ratio of fucosylated digalactosylated structures with and without bisecting GlcNAc in total neutral plasma glycans	0.0166901	0.0194919	0.856261	0.391854
C18 Malignant neoplasm of colon	0.726539	PGP25	The percentage of A3G3S3	-0.0291876	0.0196897	-1.48238	0.13824
C18 Malignant neoplasm of colon	0.726539	PGP1	The percentage of FA2	0.019803	0.0194594	1.01766	0.30884
C18 Malignant neoplasm of colon	0.726539	PGP102	The percentage of trigalactosylated structures in total plasma glycans	-0.0418105	0.0195423	-2.13948	0.0323966
C18 Malignant neoplasm of colon	0.726539	PGP9	The percentage of A2BG2	-0.0219412	0.0194728	-1.12676	0.259842
C18 Malignant neoplasm of colon	0.726539	PGP106	The percentage of tetraantennary structures in total plasma glycans	-0.00114739	0.0194515	-0.0589872	0.952962
C18 Malignant neoplasm of colon	0.726539	PGP59	The percentage of FA2B in total neutral plasma glycans (GPn)	-0.0162082	0.0194702	-0.832466	0.405146
C18 Malignant neoplasm of colon	0.726539	PGP60	The percentage of A2[6]BG1 in total neutral plasma glycans (GPn)	-0.00749582	0.0194636	-0.38512	0.700148
C18 Malignant neoplasm of colon	0.726539	PGP94	The percentage of neutral glycan structures in total plasma glycans	0.0564583	0.0194674	2.90015	0.00372982
C18 Malignant neoplasm of colon	0.726539	PGP2	The percentage of FA2B	0.00694514	0.0194689	0.35673	0.721294
C18 Malignant neoplasm of colon	0.726539	PGP73	The percentage of all fucosylated structures (+/- bisecting GlcNAc) in total neutral plasma glycans	0.0399762	0.0194643	2.05382	0.0399928
C18 Malignant neoplasm of colon	0.726539	PGP92	The percentage of antennary fucosylated structures in total plasma glycans	0.0204955	0.0197066	1.04003	0.298324
C18 Malignant neoplasm of colon	0.726539	PGP63	The percentage of FA2[6]BG1 in total neutral plasma glycans (GPn)	-0.000719041	0.0195158	-0.0368441	0.970609
C18 Malignant neoplasm of colon	0.726539	PGP46	Ratio of all fucosylated monosialylated and disialylated structures (+/- bisecting GlcNAc)	-0.0198029	0.0195405	-1.01343	0.310855
C18 Malignant neoplasm of colon	0.726539	PGP36	The percentage of A4F1G4S4	0.0255281	0.0194605	1.3118	0.189589
C18 Malignant neoplasm of colon	0.726539	PGP117	The percentage of galactosylated structures in total neutral plasma glycans	0.0263179	0.0194764	1.35127	0.176608
C18 Malignant neoplasm of colon	0.726539	PGP89	The incidence of bisecting GlcNAc in all fucosylated digalactosylated structures in total neutral plasma glycans	0.0108049	0.0194907	0.554362	0.579331
C18 Malignant neoplasm of colon	0.726539	PGP43	The percentage of disialylation of core-fucosylated digalactosylated structures without bisecting GlcNAc	-0.00721743	0.0194983	-0.370157	0.711266
C18 Malignant neoplasm of colon	0.726539	PGP100	The percentage of monogalactosylated structures in total plasma glycans	0.0390064	0.0194678	2.00364	0.0451091
C18 Malignant neoplasm of colon	0.726539	PGP112	The percentage of antennary-fucosylation of trigalactosylated structures	0.0301886	0.0197838	1.52592	0.127029
C18 Malignant neoplasm of colon	0.726539	PGP40	The percentage of sialylation of all core-fucosylated structures with bisecting GlcNAc	-0.0223091	0.0194853	-1.14492	0.252241
C18 Malignant neoplasm of colon	0.726539	PGP26	The percentage of A3G3S3	-0.00659055	0.0195374	-0.33733	0.735868
C18 Malignant neoplasm of colon	0.726539	PGP57	The incidence of bisecting GlcNAc in all fucosylated disialylated structures	-0.0265069	0.019497	-1.35954	0.173976
C18 Malignant neoplasm of colon	0.726539	PGP91	Ratio of afucosylated digalactosylated structures with bisecting GlcNAc and all fucosylated digalactosylated structures (+/- bisecting GlcNAc) in total neutral plasma glycans	0.00347201	0.0194769	0.178263	0.858516
C18 Malignant neoplasm of colon	0.726539	PGP78	The percentage of fucosylation of monogalactosylated structures (without bisecting GlcNAc) in total neutral plasma glycans	0.021889	0.0194969	1.12269	0.261568
C18 Malignant neoplasm of colon	0.726539	PGP84	Ratio of fucosylated structures with and without bisecting GlcNAc in total neutral plasma glycans	-0.0373972	0.0195037	-1.91744	0.0551821
C18 Malignant neoplasm of colon	0.726539	PGP65	The percentage of A2G2 in total neutral plasma glycans (GPn)	-0.0304381	0.0194721	-1.56317	0.118013
C18 Malignant neoplasm of colon	0.726539	PGP35	The percentage of A4G4S4	-0.0124014	0.0194531	-0.637503	0.523797
C18 Malignant neoplasm of colon	0.726539	PGP105	The percentage of triantennary structures in total plasma glycans	-0.0414978	0.0195416	-2.12356	0.0337067
C18 Malignant neoplasm of colon	0.726539	PGP42	The percentage of monosialylation of core-fucosylated digalactosylated structures without bisecting GlcNAc	-0.0169883	0.0194421	-0.873791	0.382232
C18 Malignant neoplasm of colon	0.726539	PGP58	The percentage of FA2 in total neutral plasma glycans (GPn)	-0.00242022	0.0194485	-0.124443	0.900965
C18 Malignant neoplasm of colon	0.726539	PGP116	The percentage of galactosylated structures in total plasma glycans	-0.0159949	0.019433	-0.823078	0.410464
C18 Malignant neoplasm of colon	0.726539	PGP16	The percentage of FA2BG2S1+FA2BG2S[6]1	0.00392219	0.0194482	0.201673	0.840172
C18 Malignant neoplasm of colon	0.726539	PGP31	The percentage of FA3G3S3	-0.0102049	0.0194464	-0.524771	0.599742
C18 Malignant neoplasm of colon	0.726539	PGP24	The percentage of A3F1G3S2	0.0258654	0.0198078	1.30582	0.191615
C18 Malignant neoplasm of colon	0.726539	PGP113	The percentage of antennary-fucosylation of tetragalactosylated structures	0.032632	0.0198735	1.64198	0.100594
C18 Malignant neoplasm of colon	0.726539	PGP107	The percentage of high-mannose structures in total plasma glycans	-0.00158676	0.0195125	-0.0813203	0.935187
C18 Malignant neoplasm of colon	0.726539	PGP62	The percentage of FA2[3]G1 in total neutral plasma glycans (GPn)	0.00626075	0.0194885	0.321254	0.748018
C18 Malignant neoplasm of colon	0.726539	PGP64	The percentage of M6 in total neutral plasma glycans (GPn)	-0.011316	0.0194672	-0.581283	0.56105
C18 Malignant neoplasm of colon	0.726539	PGP54	Ratio of fucosylated monosialylated structures with and without bisecting GlcNAc	0.0128085	0.0194499	0.658537	0.510193
C18 Malignant neoplasm of colon	0.726539	PGP5	The percentage of FA2[3]G1	0.0413646	0.0194881	2.12256	0.0337911
C18 Malignant neoplasm of colon	0.726539	PGP108	The percentage of glycan structures with bisecting GlcNAc in total plasma glycans	-0.0187683	0.0194623	-0.964342	0.334874
C18 Malignant neoplasm of colon	0.726539	PGP7	The percentage of M6	0.015682	0.0194659	0.805612	0.420466
C18 Malignant neoplasm of colon	0.726539	PGP11	The percentage of FA2BG2	0.0126875	0.0194841	0.651173	0.514935
C18 Malignant neoplasm of colon	0.726539	PGP34	The percentage of A4G4S4	-0.0118421	0.0196157	-0.603706	0.546039
C18 Malignant neoplasm of colon	0.726539	PGP47	Ratio of fucosylated monosialylated and disialylated structures (without bisecting GlcNAc)	-0.0160919	0.0194893	-0.82568	0.408986
C18 Malignant neoplasm of colon	0.726539	PGP109	Ratio of disialylated and trisialylated trigalactosylated structures	-0.00359951	0.0194557	-0.185011	0.85322
C18 Malignant neoplasm of colon	0.726539	PGP52	Ratio of core-fucosylated disialylated and trisialylated structures (without bisecting GlcNAc)	0.0237701	0.0194503	1.22209	0.221672
C18 Malignant neoplasm of colon	0.726539	PGP30	The percentage of A3F1G3S3	0.0269406	0.0198622	1.35637	0.17498
C18 Malignant neoplasm of colon	0.726539	PGP27	The percentage of A3G3S3	-0.0672682	0.0195301	-3.44434	0.000572458
C18 Malignant neoplasm of colon	0.726539	PGP14	The percentage of A2G2S1+A2G2S[3]1	0.0139936	0.0194574	0.71919	0.472024
C18 Malignant neoplasm of colon	0.726539	PGP79	The percentage of fucosylation of digalactosylated structures (without bisecting GlcNAc) in total neutral plasma glycans	-0.00183121	0.0194838	-0.0939858	0.92512
C18 Malignant neoplasm of colon	0.726539	PGP67	The percentage of FA2G2 in total neutral plasma glycans (GPn)	-0.0221938	0.0194796	-1.13933	0.254565
C18 Malignant neoplasm of colon	0.726539	PGP29	The percentage of A3G3S3	-0.00222792	0.0194624	-0.114473	0.908863
C18 Malignant neoplasm of colon	0.726539	PGP101	The percentage of digalactosylated structures in total plasma glycans	0.00426554	0.0194951	0.218801	0.826805
C18 Malignant neoplasm of colon	0.726539	PGP3	The percentage of A2BG1	-0.00511686	0.019452	-0.263051	0.792511
C18 Malignant neoplasm of colon	0.726539	PGP21	The percentage of FA2BG2S2	-0.0187269	0.0194565	-0.962504	0.335796
C18 Malignant neoplasm of colon	0.726539	PGP95	the percentage of monosyalated structures in total plasma glycans	0.0246756	0.0194897	1.26609	0.205482
C18 Malignant neoplasm of colon	0.726539	PGP10	The percentage of FA2G2	0.0106753	0.0194758	0.54813	0.583603
C18 Malignant neoplasm of colon	0.726539	PGP20	The percentage of FA2G2S2	0.0121146	0.0195997	0.618101	0.536509
C18 Malignant neoplasm of colon	0.726539	PGP77	The percentage of fucosylation of agalactosylated structures (without bisecting GlcNAc) in total neutral plasma glycans	0.0175534	0.0195026	0.900055	0.368091
C18 Malignant neoplasm of colon	0.726539	PGP90	Ratio of fucosylated digalactosylated non-bisecting GlcNAc structures and all digalactosylated structures with bisecting GlcNAc in total neutral plasma glycans	0.00236031	0.01947	0.121228	0.903511
C18 Malignant neoplasm of colon	0.726539	PGP44	The percentage of monosialylation of core-fucosylated digalactosylated structures with bisecting GlcNAc	0.0217412	0.0194616	1.11713	0.263937
C18 Malignant neoplasm of colon	0.726539	PGP15	The percentage of FA2G2S1+FA2G2S[3]1	-0.00938691	0.0194906	-0.481612	0.630082
C18 Malignant neoplasm of colon	0.726539	PGP66	The percentage of A2BG2 in total neutral plasma glycans (GPn)	0.00515344	0.0194697	0.264691	0.791248
C18 Malignant neoplasm of colon	0.726539	PGP111	The percentage of core-fucosylation of trigalactosylated structures	-0.00768582	0.0194723	-0.394706	0.69306
C18 Malignant neoplasm of colon	0.726539	PGP19	The percentage of A2G2S2	0.0112389	0.0194941	0.576531	0.564256
C18 Malignant neoplasm of colon	0.726539	PGP72	The percentage of digalactosylated structures in total neutral plasma glycans	-0.0107481	0.0194545	-0.552472	0.580625
C18 Malignant neoplasm of colon	0.726539	PGP23	The percentage of A3G3S2	-0.0197558	0.0193389	-1.02156	0.30699
C18 Malignant neoplasm of colon	0.726539	PGP81	The percentage of fucosylation of agalactosylated structures (with bisecting GlcNAc) in total neutral plasma glycans	-0.0287202	0.0195219	-1.47118	0.141243
C18 Malignant neoplasm of colon	0.726539	PGP39	The percentage of sialylation of all core-fucosylated structures without bisecting GlcNAc	-0.0226256	0.0194574	-1.16283	0.244899
C18 Malignant neoplasm of colon	0.726539	PGP28	The percentage of FA3G3S3	-0.0153619	0.0194142	-0.791271	0.428786
C18 Malignant neoplasm of colon	0.726539	PGP93	The percentage of core fucosylated structures in total plasma glycans	0.0308589	0.0194916	1.58319	0.113379
C18 Malignant neoplasm of colon	0.726539	PGP86	Ratio of fucosylated non-bisecting GlcNAc structures and all structures with bisecting GlcNAc in total neutral plasma glycans	0.0161301	0.0194993	0.827214	0.408116
C18 Malignant neoplasm of colon	0.726539	PGP53	Ratio of all core-fucosylated sialylated structures with and without bisecting GlcNAc	-0.0273811	0.019491	-1.4048	0.16008
C18 Malignant neoplasm of colon	0.726539	PGP103	The percentage of tetragalactosylated structures in total plasma glycans	-0.00172601	0.0194513	-0.0887345	0.929293
C18 Malignant neoplasm of colon	0.726539	PGP76	The percentage of fucosylated structures (without bisecting GlcNAc) in total neutral plasma glycans	0.0528976	0.0194768	2.71592	0.00660915
C18 Malignant neoplasm of colon	0.726539	PGP50	Ratio of core-fucosylated monosialylated and trisialylated structures (without bisecting GlcNAc)	0.0170856	0.0194424	0.878784	0.379518
C34 Malignant neoplasm of bronchus and lung	0.515923	PGP73	The percentage of all fucosylated structures (+/- bisecting GlcNAc) in total neutral plasma glycans	-0.0547379	0.0229995	-2.37996	0.0173144
C34 Malignant neoplasm of bronchus and lung	0.515923	PGP97	the percentage of trisyalated structures in total plasma glycans	-0.00954295	0.0230588	-0.413854	0.678981
C34 Malignant neoplasm of bronchus and lung	0.515923	PGP13	The percentage of FA2G1S1	0.0168882	0.0230794	0.731744	0.464325
C34 Malignant neoplasm of bronchus and lung	0.515923	PGP21	The percentage of FA2BG2S2	0.0244064	0.0230744	1.05773	0.290178
C34 Malignant neoplasm of bronchus and lung	0.515923	PGP22	The percentage of A3G3S2	-0.00493631	0.0229838	-0.214773	0.829944
C34 Malignant neoplasm of bronchus and lung	0.515923	PGP68	The percentage of FA2BG2 in total neutral plasma glycans (GPn)	0.0160052	0.0230251	0.695119	0.486981
C34 Malignant neoplasm of bronchus and lung	0.515923	PGP2	The percentage of FA2B	-0.00114119	0.0230186	-0.0495771	0.960459
C34 Malignant neoplasm of bronchus and lung	0.515923	PGP107	The percentage of high-mannose structures in total plasma glycans	0.0284539	0.0230572	1.23406	0.217182
C34 Malignant neoplasm of bronchus and lung	0.515923	PGP10	The percentage of FA2G2	-0.00780621	0.0230232	-0.339059	0.734565
C34 Malignant neoplasm of bronchus and lung	0.515923	PGP69	The percentage of M9 in total neutral plasma glycans (GPn)	0.0158923	0.0230059	0.690795	0.489695
C34 Malignant neoplasm of bronchus and lung	0.515923	PGP102	The percentage of trigalactosylated structures in total plasma glycans	-0.00643801	0.0230531	-0.279269	0.780039
C34 Malignant neoplasm of bronchus and lung	0.515923	PGP1	The percentage of FA2	-0.00967146	0.0229888	-0.420702	0.673972
C34 Malignant neoplasm of bronchus and lung	0.515923	PGP28	The percentage of FA3G3S3	0.00107854	0.0230827	0.046725	0.962732
C34 Malignant neoplasm of bronchus and lung	0.515923	PGP90	Ratio of fucosylated digalactosylated non-bisecting GlcNAc structures and all digalactosylated structures with bisecting GlcNAc in total neutral plasma glycans	0.00320173	0.0230053	0.139173	0.889313
C34 Malignant neoplasm of bronchus and lung	0.515923	PGP61	The percentage of FA2[6]G1 in total neutral plasma glycans (GPn)	-0.048034	0.0229427	-2.09365	0.0362912
C34 Malignant neoplasm of bronchus and lung	0.515923	PGP11	The percentage of FA2BG2	-0.00550684	0.0230476	-0.238933	0.811157
C34 Malignant neoplasm of bronchus and lung	0.515923	PGP67	The percentage of FA2G2 in total neutral plasma glycans (GPn)	0.0104001	0.0229824	0.452522	0.650893
C34 Malignant neoplasm of bronchus and lung	0.515923	PGP12	The percentage of M7+A2G2S1	0.00993365	0.022947	0.432895	0.665091
C34 Malignant neoplasm of bronchus and lung	0.515923	PGP49	Ratio of all core-fucosylated monosialylated and trisialylated structures (+/- bisecting GlcNAc)	-0.000832574	0.0230837	-0.0360676	0.971228
C34 Malignant neoplasm of bronchus and lung	0.515923	PGP94	The percentage of neutral glycan structures in total plasma glycans	-0.0214233	0.0229945	-0.931672	0.351506
C34 Malignant neoplasm of bronchus and lung	0.515923	PGP14	The percentage of A2G2S1+A2G2S[3]1	0.00547149	0.0229896	0.237998	0.811883
C34 Malignant neoplasm of bronchus and lung	0.515923	PGP20	The percentage of FA2G2S2	-0.0184839	0.0229861	-0.804132	0.421321
C34 Malignant neoplasm of bronchus and lung	0.515923	PGP47	Ratio of fucosylated monosialylated and disialylated structures (without bisecting GlcNAc)	0.0181356	0.0230196	0.787829	0.430797
C34 Malignant neoplasm of bronchus and lung	0.515923	PGP78	The percentage of fucosylation of monogalactosylated structures (without bisecting GlcNAc) in total neutral plasma glycans	-0.0438483	0.0230357	-1.90349	0.0569763
C34 Malignant neoplasm of bronchus and lung	0.515923	PGP9	The percentage of A2BG2	0.0380937	0.0230349	1.65374	0.0981798
C34 Malignant neoplasm of bronchus and lung	0.515923	PGP88	Ratio of fucosylated digalactosylated structures with and without bisecting GlcNAc in total neutral plasma glycans	0.020806	0.0230267	0.903559	0.366229
C34 Malignant neoplasm of bronchus and lung	0.515923	PGP92	The percentage of antennary fucosylated structures in total plasma glycans	0.021751	0.0233359	0.932083	0.351294
C34 Malignant neoplasm of bronchus and lung	0.515923	PGP5	The percentage of FA2[3]G1	-0.0691985	0.0230193	-3.0061	0.00264622
C34 Malignant neoplasm of bronchus and lung	0.515923	PGP104	The percentage of biantennary structures in total plasma glycans	-0.0287782	0.0230058	-1.25091	0.210966
C34 Malignant neoplasm of bronchus and lung	0.515923	PGP37	The percentage of sialylation of core-fucosylated galactosylated structures without bisecting GlcNAc	0.0151009	0.0230538	0.655031	0.512448
C34 Malignant neoplasm of bronchus and lung	0.515923	PGP31	The percentage of FA3G3S3	5.07e-05	0.0230724	0.00219536	0.998248
C34 Malignant neoplasm of bronchus and lung	0.515923	PGP55	The incidence of bisecting GlcNAc in all fucosylated monosialylated structures	-0.00856155	0.023002	-0.372209	0.709737
C34 Malignant neoplasm of bronchus and lung	0.515923	PGP89	The incidence of bisecting GlcNAc in all fucosylated digalactosylated structures in total neutral plasma glycans	0.0132867	0.0230238	0.577082	0.563884
C34 Malignant neoplasm of bronchus and lung	0.515923	PGP58	The percentage of FA2 in total neutral plasma glycans (GPn)	-0.0102493	0.0229695	-0.446212	0.655444
C34 Malignant neoplasm of bronchus and lung	0.515923	PGP108	The percentage of glycan structures with bisecting GlcNAc in total plasma glycans	0.0289467	0.0230245	1.25721	0.208677
C34 Malignant neoplasm of bronchus and lung	0.515923	PGP53	Ratio of all core-fucosylated sialylated structures with and without bisecting GlcNAc	-0.00396766	0.0230085	-0.172443	0.863089
C34 Malignant neoplasm of bronchus and lung	0.515923	PGP110	Ratio of trisialylated and tetrasialylated tetragalactosylated structures	-0.0220593	0.0227528	-0.969521	0.332285
C34 Malignant neoplasm of bronchus and lung	0.515923	PGP79	The percentage of fucosylation of digalactosylated structures (without bisecting GlcNAc) in total neutral plasma glycans	-0.0302402	0.023023	-1.31347	0.189023
C34 Malignant neoplasm of bronchus and lung	0.515923	PGP43	The percentage of disialylation of core-fucosylated digalactosylated structures without bisecting GlcNAc	-0.0082766	0.0230684	-0.358786	0.719755
C34 Malignant neoplasm of bronchus and lung	0.515923	PGP70	The percentage of agalactosylated structures in total neutral plasma glycans	-0.0177352	0.0229635	-0.772321	0.439924
C34 Malignant neoplasm of bronchus and lung	0.515923	PGP41	The percentage of monosialylation of core-fucosylated monogalactosylated structures without bisecting GlcNAc	0.0297804	0.023158	1.28596	0.198456
C34 Malignant neoplasm of bronchus and lung	0.515923	PGP33	The percentage of A4G4S3	-0.021372	0.0228705	-0.934482	0.350055
C34 Malignant neoplasm of bronchus and lung	0.515923	PGP113	The percentage of antennary-fucosylation of tetragalactosylated structures	0.0349543	0.0235582	1.48374	0.137878
C34 Malignant neoplasm of bronchus and lung	0.515923	PGP45	The percentage of disialylation of core-fucosylated digalactosylated structures with bisecting GlcNAc	0.012559	0.0230422	0.545041	0.585725
C34 Malignant neoplasm of bronchus and lung	0.515923	PGP109	Ratio of disialylated and trisialylated trigalactosylated structures	-0.00619689	0.0229538	-0.269972	0.787181
C34 Malignant neoplasm of bronchus and lung	0.515923	PGP24	The percentage of A3F1G3S2	0.0148653	0.0233161	0.637557	0.523762
C34 Malignant neoplasm of bronchus and lung	0.515923	PGP98	the percentage of tetrasyalated structures in total plasma glycans	0.0314828	0.022894	1.37516	0.169083
C34 Malignant neoplasm of bronchus and lung	0.515923	PGP4	The percentage of FA2[6]G1	-0.0348259	0.0229675	-1.51631	0.12944
C34 Malignant neoplasm of bronchus and lung	0.515923	PGP101	The percentage of digalactosylated structures in total plasma glycans	-0.014866	0.0230459	-0.645061	0.518888
C34 Malignant neoplasm of bronchus and lung	0.515923	PGP40	The percentage of sialylation of all core-fucosylated structures with bisecting GlcNAc	0.00357537	0.0230269	0.15527	0.876609
C34 Malignant neoplasm of bronchus and lung	0.515923	PGP50	Ratio of core-fucosylated monosialylated and trisialylated structures (without bisecting GlcNAc)	0.00337772	0.0230634	0.146454	0.883563
C34 Malignant neoplasm of bronchus and lung	0.515923	PGP63	The percentage of FA2[6]BG1 in total neutral plasma glycans (GPn)	0.0249486	0.0230879	1.08059	0.27988
C34 Malignant neoplasm of bronchus and lung	0.515923	PGP85	The incidence of bisecting GlcNAc in all fucosylated structures in total neutral plasma glycans	0.0598257	0.0230371	2.59693	0.00940599
C34 Malignant neoplasm of bronchus and lung	0.515923	PGP112	The percentage of antennary-fucosylation of trigalactosylated structures	0.0295429	0.0234103	1.26196	0.206964
C34 Malignant neoplasm of bronchus and lung	0.515923	PGP62	The percentage of FA2[3]G1 in total neutral plasma glycans (GPn)	-0.0642327	0.0230191	-2.79041	0.00526416
C34 Malignant neoplasm of bronchus and lung	0.515923	PGP105	The percentage of triantennary structures in total plasma glycans	-0.00618016	0.0230524	-0.268091	0.788629
C34 Malignant neoplasm of bronchus and lung	0.515923	PGP42	The percentage of monosialylation of core-fucosylated digalactosylated structures without bisecting GlcNAc	0.0288693	0.0230248	1.25384	0.209902
C34 Malignant neoplasm of bronchus and lung	0.515923	PGP115	The percentage of syalated structures in total plasma glycans	-0.00487649	0.0229853	-0.212157	0.831985
C34 Malignant neoplasm of bronchus and lung	0.515923	PGP76	The percentage of fucosylated structures (without bisecting GlcNAc) in total neutral plasma glycans	-0.0583577	0.0229894	-2.53846	0.0111341
C34 Malignant neoplasm of bronchus and lung	0.515923	PGP6	The percentage of FA2[6]BG1	-0.000108952	0.0230299	-0.0047309	0.996225
C34 Malignant neoplasm of bronchus and lung	0.515923	PGP48	Ratio of fucosylated monosialylated and disialylated structures (with bisecting GlcNAc)	-0.0129584	0.0230273	-0.56274	0.573612
C34 Malignant neoplasm of bronchus and lung	0.515923	PGP3	The percentage of A2BG1	-0.00680783	0.0229868	-0.296163	0.767105
C34 Malignant neoplasm of bronchus and lung	0.515923	PGP16	The percentage of FA2BG2S1+FA2BG2S[6]1	-0.00978973	0.0230062	-0.425525	0.670454
C34 Malignant neoplasm of bronchus and lung	0.515923	PGP34	The percentage of A4G4S4	0.0249275	0.0227161	1.09735	0.272489
C34 Malignant neoplasm of bronchus and lung	0.515923	PGP36	The percentage of A4F1G4S4	0.0356876	0.0229851	1.55264	0.12051
C34 Malignant neoplasm of bronchus and lung	0.515923	PGP91	Ratio of afucosylated digalactosylated structures with bisecting GlcNAc and all fucosylated digalactosylated structures (+/- bisecting GlcNAc) in total neutral plasma glycans	0.0268199	0.023074	1.16235	0.245095
C34 Malignant neoplasm of bronchus and lung	0.515923	PGP65	The percentage of A2G2 in total neutral plasma glycans (GPn)	0.0377408	0.0229883	1.64174	0.100644
C34 Malignant neoplasm of bronchus and lung	0.515923	PGP83	The percentage of fucosylation of digalactosylated structures (with bisecting GlcNAc) in total neutral plasma glycans	-0.00734056	0.023009	-0.31903	0.749703
C34 Malignant neoplasm of bronchus and lung	0.515923	PGP71	The percentage of monogalactosylated structures in total neutral plasma glycans	-0.0637961	0.0229946	-2.77439	0.00553052
C34 Malignant neoplasm of bronchus and lung	0.515923	PGP86	Ratio of fucosylated non-bisecting GlcNAc structures and all structures with bisecting GlcNAc in total neutral plasma glycans	-0.0476573	0.0230151	-2.0707	0.0383871
C34 Malignant neoplasm of bronchus and lung	0.515923	PGP19	The percentage of A2G2S2	0.00192359	0.0230129	0.0835876	0.933384
C34 Malignant neoplasm of bronchus and lung	0.515923	PGP60	The percentage of A2[6]BG1 in total neutral plasma glycans (GPn)	0.00668797	0.0230307	0.290394	0.771515
C34 Malignant neoplasm of bronchus and lung	0.515923	PGP72	The percentage of digalactosylated structures in total neutral plasma glycans	0.0121042	0.0229634	0.527107	0.598119
C34 Malignant neoplasm of bronchus and lung	0.515923	PGP106	The percentage of tetraantennary structures in total plasma glycans	0.0269165	0.0230129	1.16963	0.242151
C34 Malignant neoplasm of bronchus and lung	0.515923	PGP35	The percentage of A4G4S4	0.0290703	0.0229966	1.26411	0.20619
C34 Malignant neoplasm of bronchus and lung	0.515923	PGP25	The percentage of A3G3S3	0.0246897	0.0228661	1.07975	0.280252
C34 Malignant neoplasm of bronchus and lung	0.515923	PGP84	Ratio of fucosylated structures with and without bisecting GlcNAc in total neutral plasma glycans	0.0460886	0.0230346	2.00084	0.0454096
C34 Malignant neoplasm of bronchus and lung	0.515923	PGP75	The percentage of fucosylation of digalactosylated structures in total neutral plasma glycans	-0.0175713	0.0229713	-0.764923	0.444317
C34 Malignant neoplasm of bronchus and lung	0.515923	PGP116	The percentage of galactosylated structures in total plasma glycans	-0.00162547	0.0230082	-0.0706474	0.943678
C34 Malignant neoplasm of bronchus and lung	0.515923	PGP87	Ratio of afucosylated structures with bisecting GlcNAc and all fucosylated structures (+/- bisecting GlcNAc) in total neutral plasma glycans	0.0315268	0.0230537	1.36754	0.171456
C34 Malignant neoplasm of bronchus and lung	0.515923	PGP64	The percentage of M6 in total neutral plasma glycans (GPn)	0.00804172	0.023005	0.349563	0.726667
C34 Malignant neoplasm of bronchus and lung	0.515923	PGP54	Ratio of fucosylated monosialylated structures with and without bisecting GlcNAc	-0.00326448	0.0229942	-0.141969	0.887104
C34 Malignant neoplasm of bronchus and lung	0.515923	PGP52	Ratio of core-fucosylated disialylated and trisialylated structures (without bisecting GlcNAc)	0.000655984	0.0230024	0.028518	0.977249
C34 Malignant neoplasm of bronchus and lung	0.515923	PGP59	The percentage of FA2B in total neutral plasma glycans (GPn)	0.0559487	0.0230155	2.43091	0.0150609
C34 Malignant neoplasm of bronchus and lung	0.515923	PGP15	The percentage of FA2G2S1+FA2G2S[3]1	0.00330075	0.0230156	0.143414	0.885963
C34 Malignant neoplasm of bronchus and lung	0.515923	PGP99	The percentage of agalactosylated structures in total plasma glycans	-0.0121923	0.0229773	-0.530623	0.59568
C34 Malignant neoplasm of bronchus and lung	0.515923	PGP18	The percentage of M9	0.0213214	0.0230035	0.926873	0.353992
C34 Malignant neoplasm of bronchus and lung	0.515923	PGP114	The percentage of M7 in total neutral plasma glycans (GPn)	0.0434072	0.0228215	1.90203	0.057167
C34 Malignant neoplasm of bronchus and lung	0.515923	PGP77	The percentage of fucosylation of agalactosylated structures (without bisecting GlcNAc) in total neutral plasma glycans	-0.0288134	0.0230593	-1.24953	0.21147
C34 Malignant neoplasm of bronchus and lung	0.515923	PGP7	The percentage of M6	-0.00293901	0.023004	-0.127761	0.898338
C34 Malignant neoplasm of bronchus and lung	0.515923	PGP39	The percentage of sialylation of all core-fucosylated structures without bisecting GlcNAc	0.0237501	0.0230468	1.03052	0.302768
C34 Malignant neoplasm of bronchus and lung	0.515923	PGP23	The percentage of A3G3S2	-0.0102865	0.0229183	-0.448833	0.653552
C34 Malignant neoplasm of bronchus and lung	0.515923	PGP100	The percentage of monogalactosylated structures in total plasma glycans	-0.0487776	0.0229996	-2.1208	0.033939
C34 Malignant neoplasm of bronchus and lung	0.515923	PGP81	The percentage of fucosylation of agalactosylated structures (with bisecting GlcNAc) in total neutral plasma glycans	0.0397237	0.0230792	1.72119	0.0852161
C34 Malignant neoplasm of bronchus and lung	0.515923	PGP29	The percentage of A3G3S3	-0.00219039	0.0230261	-0.0951263	0.924215
C34 Malignant neoplasm of bronchus and lung	0.515923	PGP82	The percentage of fucosylation of monogalactosylated structures (with bisecting GlcNAc) in total neutral plasma glycans	0.0489509	0.023054	2.12331	0.0337275
C34 Malignant neoplasm of bronchus and lung	0.515923	PGP32	The percentage of FA3F1G3S3	0.0269465	0.0231301	1.165	0.24402
C34 Malignant neoplasm of bronchus and lung	0.515923	PGP117	The percentage of galactosylated structures in total neutral plasma glycans	-0.0192337	0.0229992	-0.836275	0.403
C34 Malignant neoplasm of bronchus and lung	0.515923	PGP74	The percentage of fucosylation of monogalactosylated structures in total neutral plasma glycans	-0.0133414	0.0230328	-0.579233	0.562432
C34 Malignant neoplasm of bronchus and lung	0.515923	PGP38	The percentage of sialylation of core-fucosylated galactosylated structures with bisecting GlcNAc	-0.0075977	0.0230106	-0.330183	0.741262
C34 Malignant neoplasm of bronchus and lung	0.515923	PGP27	The percentage of A3G3S3	0.0047298	0.0230236	0.205433	0.837234
C34 Malignant neoplasm of bronchus and lung	0.515923	PGP80	The percentage of fucosylated structures (with bisecting GlcNAc) in total neutral plasma glycans	0.0553647	0.0230722	2.39963	0.0164118
C34 Malignant neoplasm of bronchus and lung	0.515923	PGP66	The percentage of A2BG2 in total neutral plasma glycans (GPn)	0.0407664	0.0230442	1.76905	0.0768857
C34 Malignant neoplasm of bronchus and lung	0.515923	PGP96	the percentage of bisyalated structures in total plasma glycans	-0.00928134	0.0230188	-0.403207	0.686796
C34 Malignant neoplasm of bronchus and lung	0.515923	PGP57	The incidence of bisecting GlcNAc in all fucosylated disialylated structures	0.00156323	0.0230364	0.0678591	0.945898
C34 Malignant neoplasm of bronchus and lung	0.515923	PGP26	The percentage of A3G3S3	0.0158982	0.0228439	0.69595	0.48646
C34 Malignant neoplasm of bronchus and lung	0.515923	PGP111	The percentage of core-fucosylation of trigalactosylated structures	0.00430771	0.0231227	0.186298	0.852211
C34 Malignant neoplasm of bronchus and lung	0.515923	PGP51	Ratio of all core-fucosylated disialylated and trisialylated structures (+/- bisecting GlcNAc)	0.00678272	0.0230257	0.294572	0.768321
C34 Malignant neoplasm of bronchus and lung	0.515923	PGP44	The percentage of monosialylation of core-fucosylated digalactosylated structures with bisecting GlcNAc	-0.0294542	0.0230419	-1.27829	0.201148
C34 Malignant neoplasm of bronchus and lung	0.515923	PGP30	The percentage of A3F1G3S3	0.0200567	0.0234088	0.856801	0.391555
C34 Malignant neoplasm of bronchus and lung	0.515923	PGP95	the percentage of monosyalated structures in total plasma glycans	0.000471274	0.0230075	0.0204835	0.983658
C34 Malignant neoplasm of bronchus and lung	0.515923	PGP56	Ratio of fucosylated disialylated structures with and without bisecting GlcNAc	0.0190036	0.0230181	0.825592	0.409036
C34 Malignant neoplasm of bronchus and lung	0.515923	PGP8	The percentage of A2G2	0.000636649	0.0229872	0.0276958	0.977905
C34 Malignant neoplasm of bronchus and lung	0.515923	PGP17	The percentage of A2G2S2	0.0147226	0.0228527	0.644237	0.519422
C34 Malignant neoplasm of bronchus and lung	0.515923	PGP93	The percentage of core fucosylated structures in total plasma glycans	-0.016729	0.0230378	-0.726155	0.467744
C34 Malignant neoplasm of bronchus and lung	0.515923	PGP46	Ratio of all fucosylated monosialylated and disialylated structures (+/- bisecting GlcNAc)	0.0217662	0.0230577	0.943989	0.345175
C34 Malignant neoplasm of bronchus and lung	0.515923	PGP103	The percentage of tetragalactosylated structures in total plasma glycans	0.0271372	0.0230144	1.17914	0.238341
C44 Other malignant neoplasms of skin	2.64527	PGP31	The percentage of FA3G3S3	-0.0146111	0.0101785	-1.43548	0.15115
C44 Other malignant neoplasms of skin	2.64527	PGP37	The percentage of sialylation of core-fucosylated galactosylated structures without bisecting GlcNAc	-0.00318589	0.0102193	-0.311752	0.755229
C44 Other malignant neoplasms of skin	2.64527	PGP46	Ratio of all fucosylated monosialylated and disialylated structures (+/- bisecting GlcNAc)	0.00558226	0.0102366	0.545321	0.585533
C44 Other malignant neoplasms of skin	2.64527	PGP47	Ratio of fucosylated monosialylated and disialylated structures (without bisecting GlcNAc)	-0.00637652	0.0102252	-0.623608	0.532885
C44 Other malignant neoplasms of skin	2.64527	PGP50	Ratio of core-fucosylated monosialylated and trisialylated structures (without bisecting GlcNAc)	0.0114357	0.0102031	1.12081	0.262367
C44 Other malignant neoplasms of skin	2.64527	PGP103	The percentage of tetragalactosylated structures in total plasma glycans	0.0126496	0.0102222	1.23747	0.215913
C44 Other malignant neoplasms of skin	2.64527	PGP84	Ratio of fucosylated structures with and without bisecting GlcNAc in total neutral plasma glycans	0.0228352	0.0102276	2.2327	0.0255685
C44 Other malignant neoplasms of skin	2.64527	PGP63	The percentage of FA2[6]BG1 in total neutral plasma glycans (GPn)	0.0129231	0.0102393	1.26211	0.206909
C44 Other malignant neoplasms of skin	2.64527	PGP104	The percentage of biantennary structures in total plasma glycans	0.0100183	0.0102407	0.978279	0.327937
C44 Other malignant neoplasms of skin	2.64527	PGP80	The percentage of fucosylated structures (with bisecting GlcNAc) in total neutral plasma glycans	0.0184222	0.0102347	1.79997	0.0718656
C44 Other malignant neoplasms of skin	2.64527	PGP91	Ratio of afucosylated digalactosylated structures with bisecting GlcNAc and all fucosylated digalactosylated structures (+/- bisecting GlcNAc) in total neutral plasma glycans	0.0102771	0.0102243	1.00516	0.314818
C44 Other malignant neoplasms of skin	2.64527	PGP14	The percentage of A2G2S1+A2G2S[3]1	0.00278861	0.01022	0.272859	0.784962
C44 Other malignant neoplasms of skin	2.64527	PGP52	Ratio of core-fucosylated disialylated and trisialylated structures (without bisecting GlcNAc)	0.000940474	0.0102045	0.0921626	0.926569
C44 Other malignant neoplasms of skin	2.64527	PGP117	The percentage of galactosylated structures in total neutral plasma glycans	-0.0164139	0.0102053	-1.60837	0.107754
C44 Other malignant neoplasms of skin	2.64527	PGP116	The percentage of galactosylated structures in total plasma glycans	0.0107202	0.0102334	1.04757	0.294839
C44 Other malignant neoplasms of skin	2.64527	PGP8	The percentage of A2G2	0.00177817	0.0102181	0.174021	0.861849
C44 Other malignant neoplasms of skin	2.64527	PGP21	The percentage of FA2BG2S2	-0.0092269	0.0102151	-0.903258	0.366389
C44 Other malignant neoplasms of skin	2.64527	PGP88	Ratio of fucosylated digalactosylated structures with and without bisecting GlcNAc in total neutral plasma glycans	-0.000433013	0.0102334	-0.0423137	0.966249
C44 Other malignant neoplasms of skin	2.64527	PGP26	The percentage of A3G3S3	-0.0110765	0.0102734	-1.07817	0.280957
C44 Other malignant neoplasms of skin	2.64527	PGP34	The percentage of A4G4S4	-0.0070709	0.0102661	-0.688763	0.490972
C44 Other malignant neoplasms of skin	2.64527	PGP114	The percentage of M7 in total neutral plasma glycans (GPn)	0.0219125	0.0101819	2.15212	0.0313882
C44 Other malignant neoplasms of skin	2.64527	PGP83	The percentage of fucosylation of digalactosylated structures (with bisecting GlcNAc) in total neutral plasma glycans	0.00106327	0.0102249	0.103988	0.917179
C44 Other malignant neoplasms of skin	2.64527	PGP25	The percentage of A3G3S3	-0.00933917	0.010263	-0.909987	0.362829
C44 Other malignant neoplasms of skin	2.64527	PGP96	the percentage of bisyalated structures in total plasma glycans	0.0284409	0.0102189	2.78317	0.00538302
C44 Other malignant neoplasms of skin	2.64527	PGP19	The percentage of A2G2S2	0.0151813	0.0102352	1.48324	0.138011
C44 Other malignant neoplasms of skin	2.64527	PGP39	The percentage of sialylation of all core-fucosylated structures without bisecting GlcNAc	0.0121546	0.0102243	1.1888	0.234518
C44 Other malignant neoplasms of skin	2.64527	PGP94	The percentage of neutral glycan structures in total plasma glycans	-0.0112063	0.0102148	-1.09706	0.272616
C44 Other malignant neoplasms of skin	2.64527	PGP32	The percentage of FA3F1G3S3	-0.00654145	0.0102366	-0.639024	0.522808
C44 Other malignant neoplasms of skin	2.64527	PGP68	The percentage of FA2BG2 in total neutral plasma glycans (GPn)	0.00869018	0.0102194	0.85036	0.395125
C44 Other malignant neoplasms of skin	2.64527	PGP90	Ratio of fucosylated digalactosylated non-bisecting GlcNAc structures and all digalactosylated structures with bisecting GlcNAc in total neutral plasma glycans	-0.00808504	0.0102173	-0.791306	0.428766
C44 Other malignant neoplasms of skin	2.64527	PGP98	the percentage of tetrasyalated structures in total plasma glycans	0.00764016	0.0102037	0.748764	0.453999
C44 Other malignant neoplasms of skin	2.64527	PGP82	The percentage of fucosylation of monogalactosylated structures (with bisecting GlcNAc) in total neutral plasma glycans	0.0245932	0.010229	2.40427	0.0162049
C44 Other malignant neoplasms of skin	2.64527	PGP10	The percentage of FA2G2	0.00686084	0.0102193	0.671362	0.50199
C44 Other malignant neoplasms of skin	2.64527	PGP2	The percentage of FA2B	0.00507271	0.0102194	0.49638	0.619627
C44 Other malignant neoplasms of skin	2.64527	PGP110	Ratio of trisialylated and tetrasialylated tetragalactosylated structures	0.00483602	0.0102418	0.472183	0.636796
C44 Other malignant neoplasms of skin	2.64527	PGP56	Ratio of fucosylated disialylated structures with and without bisecting GlcNAc	-6.96e-05	0.0102185	-0.00681028	0.994566
C44 Other malignant neoplasms of skin	2.64527	PGP97	the percentage of trisyalated structures in total plasma glycans	-0.00467425	0.0102321	-0.45682	0.6478
C44 Other malignant neoplasms of skin	2.64527	PGP48	Ratio of fucosylated monosialylated and disialylated structures (with bisecting GlcNAc)	0.0197359	0.0102095	1.93309	0.0532245
C44 Other malignant neoplasms of skin	2.64527	PGP54	Ratio of fucosylated monosialylated structures with and without bisecting GlcNAc	0.00578669	0.0102107	0.566728	0.570899
C44 Other malignant neoplasms of skin	2.64527	PGP93	The percentage of core fucosylated structures in total plasma glycans	-0.0211977	0.0102294	-2.07223	0.0382442
C44 Other malignant neoplasms of skin	2.64527	PGP92	The percentage of antennary fucosylated structures in total plasma glycans	0.00847714	0.0102649	0.825834	0.408898
C44 Other malignant neoplasms of skin	2.64527	PGP100	The percentage of monogalactosylated structures in total plasma glycans	-0.0254299	0.0102169	-2.48901	0.0128101
C44 Other malignant neoplasms of skin	2.64527	PGP17	The percentage of A2G2S2	0.00162837	0.0102194	0.159342	0.8734
C44 Other malignant neoplasms of skin	2.64527	PGP111	The percentage of core-fucosylation of trigalactosylated structures	-0.0156819	0.0101814	-1.54025	0.1235
C44 Other malignant neoplasms of skin	2.64527	PGP7	The percentage of M6	0.0188148	0.0102125	1.84233	0.0654268
C44 Other malignant neoplasms of skin	2.64527	PGP6	The percentage of FA2[6]BG1	0.0166216	0.010215	1.62719	0.103697
C44 Other malignant neoplasms of skin	2.64527	PGP66	The percentage of A2BG2 in total neutral plasma glycans (GPn)	0.0171011	0.0102212	1.67311	0.0943066
C44 Other malignant neoplasms of skin	2.64527	PGP40	The percentage of sialylation of all core-fucosylated structures with bisecting GlcNAc	-0.0115195	0.0102264	-1.12645	0.259976
C44 Other malignant neoplasms of skin	2.64527	PGP4	The percentage of FA2[6]G1	-0.0198475	0.0101983	-1.94616	0.0516359
C44 Other malignant neoplasms of skin	2.64527	PGP99	The percentage of agalactosylated structures in total plasma glycans	-0.00589534	0.0102097	-0.577423	0.563654
C44 Other malignant neoplasms of skin	2.64527	PGP58	The percentage of FA2 in total neutral plasma glycans (GPn)	-0.0155392	0.0102039	-1.52286	0.127794
C44 Other malignant neoplasms of skin	2.64527	PGP105	The percentage of triantennary structures in total plasma glycans	-0.00751142	0.0102325	-0.734074	0.462904
C44 Other malignant neoplasms of skin	2.64527	PGP74	The percentage of fucosylation of monogalactosylated structures in total neutral plasma glycans	-0.00766294	0.0102231	-0.749568	0.453515
C44 Other malignant neoplasms of skin	2.64527	PGP78	The percentage of fucosylation of monogalactosylated structures (without bisecting GlcNAc) in total neutral plasma glycans	-0.0234294	0.0102266	-2.29103	0.0219616
C44 Other malignant neoplasms of skin	2.64527	PGP55	The incidence of bisecting GlcNAc in all fucosylated monosialylated structures	0.00588719	0.010215	0.576327	0.564394
C44 Other malignant neoplasms of skin	2.64527	PGP86	Ratio of fucosylated non-bisecting GlcNAc structures and all structures with bisecting GlcNAc in total neutral plasma glycans	-0.0233016	0.0102252	-2.27884	0.0226768
C44 Other malignant neoplasms of skin	2.64527	PGP22	The percentage of A3G3S2	-0.010117	0.0102154	-0.990366	0.321995
C44 Other malignant neoplasms of skin	2.64527	PGP16	The percentage of FA2BG2S1+FA2BG2S[6]1	0.00420943	0.0102069	0.41241	0.680039
C44 Other malignant neoplasms of skin	2.64527	PGP60	The percentage of A2[6]BG1 in total neutral plasma glycans (GPn)	0.00453815	0.0102183	0.444118	0.656957
C44 Other malignant neoplasms of skin	2.64527	PGP28	The percentage of FA3G3S3	-0.0121731	0.0101881	-1.19483	0.232152
C44 Other malignant neoplasms of skin	2.64527	PGP73	The percentage of all fucosylated structures (+/- bisecting GlcNAc) in total neutral plasma glycans	-0.0121714	0.0102172	-1.19126	0.233552
C44 Other malignant neoplasms of skin	2.64527	PGP5	The percentage of FA2[3]G1	-0.00698044	0.0102279	-0.68249	0.494929
C44 Other malignant neoplasms of skin	2.64527	PGP101	The percentage of digalactosylated structures in total plasma glycans	0.00743105	0.0102259	0.726692	0.467415
C44 Other malignant neoplasms of skin	2.64527	PGP112	The percentage of antennary-fucosylation of trigalactosylated structures	0.0160976	0.0102981	1.56317	0.118013
C44 Other malignant neoplasms of skin	2.64527	PGP59	The percentage of FA2B in total neutral plasma glycans (GPn)	0.0140779	0.0102182	1.37773	0.168287
C44 Other malignant neoplasms of skin	2.64527	PGP102	The percentage of trigalactosylated structures in total plasma glycans	-0.00756967	0.0102327	-0.739754	0.459449
C44 Other malignant neoplasms of skin	2.64527	PGP108	The percentage of glycan structures with bisecting GlcNAc in total plasma glycans	0.0119628	0.0102131	1.17132	0.241472
C44 Other malignant neoplasms of skin	2.64527	PGP12	The percentage of M7+A2G2S1	0.00889287	0.0101916	0.872568	0.382899
C44 Other malignant neoplasms of skin	2.64527	PGP18	The percentage of M9	0.0127564	0.0102133	1.249	0.211666
C44 Other malignant neoplasms of skin	2.64527	PGP85	The incidence of bisecting GlcNAc in all fucosylated structures in total neutral plasma glycans	0.020608	0.0102253	2.01539	0.0438641
C44 Other malignant neoplasms of skin	2.64527	PGP49	Ratio of all core-fucosylated monosialylated and trisialylated structures (+/- bisecting GlcNAc)	0.0138487	0.0102028	1.35734	0.174672
C44 Other malignant neoplasms of skin	2.64527	PGP30	The percentage of A3F1G3S3	0.0155095	0.0103229	1.50243	0.132985
C44 Other malignant neoplasms of skin	2.64527	PGP69	The percentage of M9 in total neutral plasma glycans (GPn)	-0.00252259	0.0102218	-0.246785	0.805075
C44 Other malignant neoplasms of skin	2.64527	PGP106	The percentage of tetraantennary structures in total plasma glycans	0.0121874	0.0102215	1.19233	0.233132
C44 Other malignant neoplasms of skin	2.64527	PGP51	Ratio of all core-fucosylated disialylated and trisialylated structures (+/- bisecting GlcNAc)	-0.0055393	0.0102212	-0.541945	0.587856
C44 Other malignant neoplasms of skin	2.64527	PGP71	The percentage of monogalactosylated structures in total neutral plasma glycans	-0.0161514	0.0102151	-1.58113	0.113848
C44 Other malignant neoplasms of skin	2.64527	PGP35	The percentage of A4G4S4	0.00729783	0.010209	0.714842	0.474707
C44 Other malignant neoplasms of skin	2.64527	PGP109	Ratio of disialylated and trisialylated trigalactosylated structures	0.00371277	0.010229	0.362967	0.71663
C44 Other malignant neoplasms of skin	2.64527	PGP45	The percentage of disialylation of core-fucosylated digalactosylated structures with bisecting GlcNAc	-0.00896218	0.0102103	-0.877756	0.380076
C44 Other malignant neoplasms of skin	2.64527	PGP113	The percentage of antennary-fucosylation of tetragalactosylated structures	0.0218787	0.0103429	2.11533	0.034402
C44 Other malignant neoplasms of skin	2.64527	PGP87	Ratio of afucosylated structures with bisecting GlcNAc and all fucosylated structures (+/- bisecting GlcNAc) in total neutral plasma glycans	0.0147974	0.0102227	1.44751	0.147755
C44 Other malignant neoplasms of skin	2.64527	PGP33	The percentage of A4G4S3	0.00235723	0.01022	0.230648	0.817588
C44 Other malignant neoplasms of skin	2.64527	PGP70	The percentage of agalactosylated structures in total neutral plasma glycans	-0.0199874	0.0102062	-1.95836	0.0501879
C44 Other malignant neoplasms of skin	2.64527	PGP76	The percentage of fucosylated structures (without bisecting GlcNAc) in total neutral plasma glycans	-0.0223536	0.0102127	-2.18882	0.0286102
C44 Other malignant neoplasms of skin	2.64527	PGP89	The incidence of bisecting GlcNAc in all fucosylated digalactosylated structures in total neutral plasma glycans	0.0010297	0.010233	0.100625	0.919848
C44 Other malignant neoplasms of skin	2.64527	PGP77	The percentage of fucosylation of agalactosylated structures (without bisecting GlcNAc) in total neutral plasma glycans	-0.0269238	0.0102316	-2.63143	0.00850256
C44 Other malignant neoplasms of skin	2.64527	PGP72	The percentage of digalactosylated structures in total neutral plasma glycans	0.014968	0.0102037	1.46691	0.142401
C44 Other malignant neoplasms of skin	2.64527	PGP62	The percentage of FA2[3]G1 in total neutral plasma glycans (GPn)	-0.00792486	0.0102266	-0.774924	0.438384
C44 Other malignant neoplasms of skin	2.64527	PGP57	The incidence of bisecting GlcNAc in all fucosylated disialylated structures	-0.000266982	0.0102247	-0.0261115	0.979168
C44 Other malignant neoplasms of skin	2.64527	PGP27	The percentage of A3G3S3	-0.00278029	0.0102315	-0.271737	0.785824
C44 Other malignant neoplasms of skin	2.64527	PGP24	The percentage of A3F1G3S2	0.0114351	0.0102941	1.11085	0.266634
C44 Other malignant neoplasms of skin	2.64527	PGP115	The percentage of syalated structures in total plasma glycans	0.0198299	0.0102105	1.9421	0.0521252
C44 Other malignant neoplasms of skin	2.64527	PGP23	The percentage of A3G3S2	-0.00900394	0.0101884	-0.883743	0.376835
C44 Other malignant neoplasms of skin	2.64527	PGP61	The percentage of FA2[6]G1 in total neutral plasma glycans (GPn)	-0.0134557	0.010204	-1.31867	0.187281
C44 Other malignant neoplasms of skin	2.64527	PGP38	The percentage of sialylation of core-fucosylated galactosylated structures with bisecting GlcNAc	-0.0248751	0.0102172	-2.43463	0.0149069
C44 Other malignant neoplasms of skin	2.64527	PGP41	The percentage of monosialylation of core-fucosylated monogalactosylated structures without bisecting GlcNAc	-0.000417183	0.0102023	-0.0408913	0.967383
C44 Other malignant neoplasms of skin	2.64527	PGP81	The percentage of fucosylation of agalactosylated structures (with bisecting GlcNAc) in total neutral plasma glycans	0.0322873	0.0102401	3.15304	0.00161582
C44 Other malignant neoplasms of skin	2.64527	PGP3	The percentage of A2BG1	0.00329384	0.01021	0.322608	0.746992
C44 Other malignant neoplasms of skin	2.64527	PGP20	The percentage of FA2G2S2	-0.00459657	0.0102241	-0.449581	0.653013
C44 Other malignant neoplasms of skin	2.64527	PGP43	The percentage of disialylation of core-fucosylated digalactosylated structures without bisecting GlcNAc	-0.0168519	0.0101982	-1.65244	0.0984443
C44 Other malignant neoplasms of skin	2.64527	PGP75	The percentage of fucosylation of digalactosylated structures in total neutral plasma glycans	-0.0161554	0.0102104	-1.58225	0.113594
C44 Other malignant neoplasms of skin	2.64527	PGP53	Ratio of all core-fucosylated sialylated structures with and without bisecting GlcNAc	0.0144362	0.0102049	1.41463	0.157177
C44 Other malignant neoplasms of skin	2.64527	PGP95	the percentage of monosyalated structures in total plasma glycans	0.00573701	0.0102244	0.561109	0.574723
C44 Other malignant neoplasms of skin	2.64527	PGP107	The percentage of high-mannose structures in total plasma glycans	0.020822	0.0102283	2.03572	0.0417788
C44 Other malignant neoplasms of skin	2.64527	PGP11	The percentage of FA2BG2	0.013549	0.0102235	1.32528	0.185078
C44 Other malignant neoplasms of skin	2.64527	PGP64	The percentage of M6 in total neutral plasma glycans (GPn)	0.0243252	0.0102144	2.38146	0.0172441
C44 Other malignant neoplasms of skin	2.64527	PGP36	The percentage of A4F1G4S4	0.0164565	0.0102152	1.61098	0.107185
C44 Other malignant neoplasms of skin	2.64527	PGP65	The percentage of A2G2 in total neutral plasma glycans (GPn)	0.000561512	0.0102153	0.0549679	0.956164
C44 Other malignant neoplasms of skin	2.64527	PGP44	The percentage of monosialylation of core-fucosylated digalactosylated structures with bisecting GlcNAc	0.0261027	0.0102165	2.55497	0.0106197
C44 Other malignant neoplasms of skin	2.64527	PGP79	The percentage of fucosylation of digalactosylated structures (without bisecting GlcNAc) in total neutral plasma glycans	-0.00352088	0.0102239	-0.344379	0.730561
C44 Other malignant neoplasms of skin	2.64527	PGP42	The percentage of monosialylation of core-fucosylated digalactosylated structures without bisecting GlcNAc	0.00723897	0.0102096	0.709033	0.478304
C44 Other malignant neoplasms of skin	2.64527	PGP13	The percentage of FA2G1S1	-0.00386909	0.0102079	-0.379028	0.704667
C44 Other malignant neoplasms of skin	2.64527	PGP9	The percentage of A2BG2	0.0123725	0.0102207	1.21054	0.226072
C44 Other malignant neoplasms of skin	2.64527	PGP67	The percentage of FA2G2 in total neutral plasma glycans (GPn)	0.0203781	0.0102067	1.99655	0.0458739
C44 Other malignant neoplasms of skin	2.64527	PGP29	The percentage of A3G3S3	0.00342732	0.010238	0.334765	0.737802
C44 Other malignant neoplasms of skin	2.64527	PGP15	The percentage of FA2G2S1+FA2G2S[3]1	0.00947659	0.0102153	0.92769	0.353568
C44 Other malignant neoplasms of skin	2.64527	PGP1	The percentage of FA2	-0.0103132	0.0102065	-1.01045	0.312278
C50 Malignant neoplasm of breast	2.44679	PGP108	The percentage of glycan structures with bisecting GlcNAc in total plasma glycans	0.0120005	0.0107073	1.12078	0.26238
C50 Malignant neoplasm of breast	2.44679	PGP90	Ratio of fucosylated digalactosylated non-bisecting GlcNAc structures and all digalactosylated structures with bisecting GlcNAc in total neutral plasma glycans	0.00190567	0.0107105	0.177925	0.858782
C50 Malignant neoplasm of breast	2.44679	PGP116	The percentage of galactosylated structures in total plasma glycans	0.0178548	0.0107266	1.66454	0.0960044
C50 Malignant neoplasm of breast	2.44679	PGP38	The percentage of sialylation of core-fucosylated galactosylated structures with bisecting GlcNAc	0.00114551	0.0107285	0.106772	0.91497
C50 Malignant neoplasm of breast	2.44679	PGP98	the percentage of tetrasyalated structures in total plasma glycans	-0.00717508	0.0107049	-0.670261	0.502692
C50 Malignant neoplasm of breast	2.44679	PGP52	Ratio of core-fucosylated disialylated and trisialylated structures (without bisecting GlcNAc)	0.023459	0.0107188	2.18858	0.0286271
C50 Malignant neoplasm of breast	2.44679	PGP1	The percentage of FA2	-0.0210534	0.010704	-1.96688	0.0491976
C50 Malignant neoplasm of breast	2.44679	PGP101	The percentage of digalactosylated structures in total plasma glycans	0.00921411	0.0106995	0.861175	0.389141
C50 Malignant neoplasm of breast	2.44679	PGP46	Ratio of all fucosylated monosialylated and disialylated structures (+/- bisecting GlcNAc)	-0.00639798	0.0107235	-0.596633	0.550752
C50 Malignant neoplasm of breast	2.44679	PGP105	The percentage of triantennary structures in total plasma glycans	-0.00725577	0.0107131	-0.677277	0.49823
C50 Malignant neoplasm of breast	2.44679	PGP41	The percentage of monosialylation of core-fucosylated monogalactosylated structures without bisecting GlcNAc	0.0135818	0.0107278	1.26603	0.205502
C50 Malignant neoplasm of breast	2.44679	PGP9	The percentage of A2BG2	0.018193	0.0107112	1.6985	0.0894127
C50 Malignant neoplasm of breast	2.44679	PGP86	Ratio of fucosylated non-bisecting GlcNAc structures and all structures with bisecting GlcNAc in total neutral plasma glycans	-0.0037814	0.0107174	-0.352827	0.724218
C50 Malignant neoplasm of breast	2.44679	PGP67	The percentage of FA2G2 in total neutral plasma glycans (GPn)	-0.00738708	0.0106999	-0.690389	0.48995
C50 Malignant neoplasm of breast	2.44679	PGP77	The percentage of fucosylation of agalactosylated structures (without bisecting GlcNAc) in total neutral plasma glycans	-0.00247201	0.0107294	-0.230396	0.817784
C50 Malignant neoplasm of breast	2.44679	PGP97	the percentage of trisyalated structures in total plasma glycans	-0.0106977	0.0107143	-0.998454	0.318059
C50 Malignant neoplasm of breast	2.44679	PGP4	The percentage of FA2[6]G1	0.0211332	0.0107098	1.97325	0.0484669
C50 Malignant neoplasm of breast	2.44679	PGP113	The percentage of antennary-fucosylation of tetragalactosylated structures	-0.000708697	0.0107167	-0.06613	0.947274
C50 Malignant neoplasm of breast	2.44679	PGP31	The percentage of FA3G3S3	-0.0128294	0.0106848	-1.20072	0.229861
C50 Malignant neoplasm of breast	2.44679	PGP24	The percentage of A3F1G3S2	0.00355066	0.0107464	0.330406	0.741093
C50 Malignant neoplasm of breast	2.44679	PGP35	The percentage of A4G4S4	0.00133563	0.0106946	0.124888	0.900612
C50 Malignant neoplasm of breast	2.44679	PGP73	The percentage of all fucosylated structures (+/- bisecting GlcNAc) in total neutral plasma glycans	-0.000799458	0.0107165	-0.0746008	0.940532
C50 Malignant neoplasm of breast	2.44679	PGP23	The percentage of A3G3S2	0.00557513	0.0107306	0.519553	0.603375
C50 Malignant neoplasm of breast	2.44679	PGP65	The percentage of A2G2 in total neutral plasma glycans (GPn)	-0.000983255	0.0107101	-0.0918061	0.926852
C50 Malignant neoplasm of breast	2.44679	PGP6	The percentage of FA2[6]BG1	0.00261935	0.0107156	0.244444	0.806887
C50 Malignant neoplasm of breast	2.44679	PGP8	The percentage of A2G2	0.00149211	0.0107068	0.139362	0.889164
C50 Malignant neoplasm of breast	2.44679	PGP22	The percentage of A3G3S2	-0.000553154	0.0107204	-0.051598	0.958849
C50 Malignant neoplasm of breast	2.44679	PGP28	The percentage of FA3G3S3	-0.00780268	0.0107081	-0.728673	0.466201
C50 Malignant neoplasm of breast	2.44679	PGP32	The percentage of FA3F1G3S3	-0.00814509	0.0107273	-0.759287	0.447681
C50 Malignant neoplasm of breast	2.44679	PGP100	The percentage of monogalactosylated structures in total plasma glycans	0.0158437	0.0107051	1.48002	0.138869
C50 Malignant neoplasm of breast	2.44679	PGP10	The percentage of FA2G2	0.0109569	0.010705	1.02353	0.306056
C50 Malignant neoplasm of breast	2.44679	PGP11	The percentage of FA2BG2	0.000267453	0.0107074	0.0249783	0.980072
C50 Malignant neoplasm of breast	2.44679	PGP64	The percentage of M6 in total neutral plasma glycans (GPn)	0.00328679	0.0106916	0.307417	0.758526
C50 Malignant neoplasm of breast	2.44679	PGP79	The percentage of fucosylation of digalactosylated structures (without bisecting GlcNAc) in total neutral plasma glycans	0.013936	0.0107076	1.3015	0.193086
C50 Malignant neoplasm of breast	2.44679	PGP117	The percentage of galactosylated structures in total neutral plasma glycans	0.0274656	0.0107156	2.56313	0.0103732
C50 Malignant neoplasm of breast	2.44679	PGP59	The percentage of FA2B in total neutral plasma glycans (GPn)	-0.00868294	0.0107204	-0.809945	0.417972
C50 Malignant neoplasm of breast	2.44679	PGP50	Ratio of core-fucosylated monosialylated and trisialylated structures (without bisecting GlcNAc)	0.00416678	0.01072	0.388694	0.697502
C50 Malignant neoplasm of breast	2.44679	PGP68	The percentage of FA2BG2 in total neutral plasma glycans (GPn)	0.000234545	0.010704	0.0219118	0.982518
C50 Malignant neoplasm of breast	2.44679	PGP110	Ratio of trisialylated and tetrasialylated tetragalactosylated structures	0.0144694	0.0107755	1.3428	0.179337
C50 Malignant neoplasm of breast	2.44679	PGP87	Ratio of afucosylated structures with bisecting GlcNAc and all fucosylated structures (+/- bisecting GlcNAc) in total neutral plasma glycans	0.00297651	0.010712	0.277866	0.781115
C50 Malignant neoplasm of breast	2.44679	PGP26	The percentage of A3G3S3	-0.0127518	0.0107598	-1.18513	0.235968
C50 Malignant neoplasm of breast	2.44679	PGP39	The percentage of sialylation of all core-fucosylated structures without bisecting GlcNAc	-0.00633175	0.0107119	-0.591096	0.554456
C50 Malignant neoplasm of breast	2.44679	PGP2	The percentage of FA2B	-0.0113145	0.0107441	-1.05309	0.292299
C50 Malignant neoplasm of breast	2.44679	PGP48	Ratio of fucosylated monosialylated and disialylated structures (with bisecting GlcNAc)	-0.00234205	0.0107372	-0.218126	0.827331
C50 Malignant neoplasm of breast	2.44679	PGP20	The percentage of FA2G2S2	0.00419722	0.010741	0.390768	0.695969
C50 Malignant neoplasm of breast	2.44679	PGP71	The percentage of monogalactosylated structures in total neutral plasma glycans	0.0134786	0.0107206	1.25726	0.208658
C50 Malignant neoplasm of breast	2.44679	PGP88	Ratio of fucosylated digalactosylated structures with and without bisecting GlcNAc in total neutral plasma glycans	-0.00658633	0.0107191	-0.614451	0.538918
C50 Malignant neoplasm of breast	2.44679	PGP62	The percentage of FA2[3]G1 in total neutral plasma glycans (GPn)	-0.00101721	0.01072	-0.0948893	0.924403
C50 Malignant neoplasm of breast	2.44679	PGP104	The percentage of biantennary structures in total plasma glycans	0.0137475	0.0107056	1.28414	0.199092
C50 Malignant neoplasm of breast	2.44679	PGP60	The percentage of A2[6]BG1 in total neutral plasma glycans (GPn)	-0.00119298	0.0107055	-0.111436	0.911271
C50 Malignant neoplasm of breast	2.44679	PGP81	The percentage of fucosylation of agalactosylated structures (with bisecting GlcNAc) in total neutral plasma glycans	0.0019159	0.0107283	0.178583	0.858265
C50 Malignant neoplasm of breast	2.44679	PGP36	The percentage of A4F1G4S4	0.00177114	0.010709	0.165389	0.868638
C50 Malignant neoplasm of breast	2.44679	PGP83	The percentage of fucosylation of digalactosylated structures (with bisecting GlcNAc) in total neutral plasma glycans	-0.00207113	0.0107269	-0.193079	0.846897
C50 Malignant neoplasm of breast	2.44679	PGP37	The percentage of sialylation of core-fucosylated galactosylated structures without bisecting GlcNAc	-0.0178938	0.0107163	-1.66978	0.0949637
C50 Malignant neoplasm of breast	2.44679	PGP34	The percentage of A4G4S4	-0.0157338	0.010799	-1.45696	0.145127
C50 Malignant neoplasm of breast	2.44679	PGP69	The percentage of M9 in total neutral plasma glycans (GPn)	-0.027676	0.0107181	-2.58219	0.00981762
C50 Malignant neoplasm of breast	2.44679	PGP106	The percentage of tetraantennary structures in total plasma glycans	0.00403469	0.0107072	0.376821	0.706307
C50 Malignant neoplasm of breast	2.44679	PGP17	The percentage of A2G2S2	-0.0156449	0.0107955	-1.4492	0.147281
C50 Malignant neoplasm of breast	2.44679	PGP14	The percentage of A2G2S1+A2G2S[3]1	-0.00148388	0.0107111	-0.138537	0.889816
C50 Malignant neoplasm of breast	2.44679	PGP56	Ratio of fucosylated disialylated structures with and without bisecting GlcNAc	0.00204403	0.0107153	0.190758	0.848715
C50 Malignant neoplasm of breast	2.44679	PGP43	The percentage of disialylation of core-fucosylated digalactosylated structures without bisecting GlcNAc	-0.00756302	0.0107143	-0.70588	0.480263
C50 Malignant neoplasm of breast	2.44679	PGP47	Ratio of fucosylated monosialylated and disialylated structures (without bisecting GlcNAc)	-0.00307572	0.0107116	-0.287139	0.774006
C50 Malignant neoplasm of breast	2.44679	PGP16	The percentage of FA2BG2S1+FA2BG2S[6]1	0.0208673	0.0107106	1.94829	0.0513803
C50 Malignant neoplasm of breast	2.44679	PGP112	The percentage of antennary-fucosylation of trigalactosylated structures	0.000460681	0.0107173	0.0429847	0.965714
C50 Malignant neoplasm of breast	2.44679	PGP44	The percentage of monosialylation of core-fucosylated digalactosylated structures with bisecting GlcNAc	0.00225369	0.0107311	0.210015	0.833656
C50 Malignant neoplasm of breast	2.44679	PGP114	The percentage of M7 in total neutral plasma glycans (GPn)	-0.00994973	0.0107493	-0.925617	0.354645
C50 Malignant neoplasm of breast	2.44679	PGP72	The percentage of digalactosylated structures in total neutral plasma glycans	-0.00012193	0.0106969	-0.0113986	0.990905
C50 Malignant neoplasm of breast	2.44679	PGP102	The percentage of trigalactosylated structures in total plasma glycans	-0.00718258	0.0107132	-0.670442	0.502576
C50 Malignant neoplasm of breast	2.44679	PGP82	The percentage of fucosylation of monogalactosylated structures (with bisecting GlcNAc) in total neutral plasma glycans	-0.00356429	0.0107032	-0.333011	0.739126
C50 Malignant neoplasm of breast	2.44679	PGP91	Ratio of afucosylated digalactosylated structures with bisecting GlcNAc and all fucosylated digalactosylated structures (+/- bisecting GlcNAc) in total neutral plasma glycans	0.00238524	0.010705	0.222816	0.823678
C50 Malignant neoplasm of breast	2.44679	PGP21	The percentage of FA2BG2S2	0.0125535	0.0107249	1.17051	0.241797
C50 Malignant neoplasm of breast	2.44679	PGP74	The percentage of fucosylation of monogalactosylated structures in total neutral plasma glycans	0.00131823	0.0107042	0.123151	0.901988
C50 Malignant neoplasm of breast	2.44679	PGP92	The percentage of antennary fucosylated structures in total plasma glycans	-0.00143492	0.0107024	-0.134074	0.893344
C50 Malignant neoplasm of breast	2.44679	PGP84	Ratio of fucosylated structures with and without bisecting GlcNAc in total neutral plasma glycans	-0.00533813	0.010706	-0.498611	0.618053
C50 Malignant neoplasm of breast	2.44679	PGP49	Ratio of all core-fucosylated monosialylated and trisialylated structures (+/- bisecting GlcNAc)	0.000608134	0.0107271	0.0566914	0.954791
C50 Malignant neoplasm of breast	2.44679	PGP80	The percentage of fucosylated structures (with bisecting GlcNAc) in total neutral plasma glycans	0.00772675	0.0107371	0.719631	0.471752
C50 Malignant neoplasm of breast	2.44679	PGP15	The percentage of FA2G2S1+FA2G2S[3]1	0.00972707	0.0106891	0.909997	0.362824
C50 Malignant neoplasm of breast	2.44679	PGP19	The percentage of A2G2S2	0.00722454	0.010708	0.674689	0.499873
C50 Malignant neoplasm of breast	2.44679	PGP27	The percentage of A3G3S3	-0.00601861	0.0107396	-0.560413	0.575198
C50 Malignant neoplasm of breast	2.44679	PGP3	The percentage of A2BG1	-0.00407011	0.0107101	-0.380024	0.703927
C50 Malignant neoplasm of breast	2.44679	PGP5	The percentage of FA2[3]G1	0.0103433	0.01071	0.965765	0.334162
C50 Malignant neoplasm of breast	2.44679	PGP85	The incidence of bisecting GlcNAc in all fucosylated structures in total neutral plasma glycans	-0.0046525	0.0107137	-0.434258	0.664101
C50 Malignant neoplasm of breast	2.44679	PGP12	The percentage of M7+A2G2S1	-0.018736	0.0107616	-1.74099	0.0816846
C50 Malignant neoplasm of breast	2.44679	PGP51	Ratio of all core-fucosylated disialylated and trisialylated structures (+/- bisecting GlcNAc)	0.0130235	0.0107125	1.21573	0.224088
C50 Malignant neoplasm of breast	2.44679	PGP94	The percentage of neutral glycan structures in total plasma glycans	0.00961934	0.0107107	0.89811	0.369127
C50 Malignant neoplasm of breast	2.44679	PGP53	Ratio of all core-fucosylated sialylated structures with and without bisecting GlcNAc	-0.00974386	0.0107418	-0.907098	0.364355
C50 Malignant neoplasm of breast	2.44679	PGP115	The percentage of syalated structures in total plasma glycans	0.00939635	0.010693	0.878736	0.379545
C50 Malignant neoplasm of breast	2.44679	PGP107	The percentage of high-mannose structures in total plasma glycans	-0.0110676	0.0107347	-1.03101	0.302534
C50 Malignant neoplasm of breast	2.44679	PGP78	The percentage of fucosylation of monogalactosylated structures (without bisecting GlcNAc) in total neutral plasma glycans	-9.69e-05	0.0107033	-0.00905484	0.992775
C50 Malignant neoplasm of breast	2.44679	PGP70	The percentage of agalactosylated structures in total neutral plasma glycans	-0.00792456	0.0106977	-0.740772	0.458832
C50 Malignant neoplasm of breast	2.44679	PGP76	The percentage of fucosylated structures (without bisecting GlcNAc) in total neutral plasma glycans	0.00433949	0.0106921	0.40586	0.684845
C50 Malignant neoplasm of breast	2.44679	PGP55	The incidence of bisecting GlcNAc in all fucosylated monosialylated structures	-0.000414695	0.0107172	-0.0386944	0.969134
C50 Malignant neoplasm of breast	2.44679	PGP13	The percentage of FA2G1S1	0.00960465	0.0107232	0.895686	0.370421
C50 Malignant neoplasm of breast	2.44679	PGP18	The percentage of M9	-0.00204184	0.010727	-0.190347	0.849038
C50 Malignant neoplasm of breast	2.44679	PGP75	The percentage of fucosylation of digalactosylated structures in total neutral plasma glycans	0.00401415	0.0107268	0.374217	0.708243
C50 Malignant neoplasm of breast	2.44679	PGP58	The percentage of FA2 in total neutral plasma glycans (GPn)	-0.00475545	0.0107152	-0.443806	0.657183
C50 Malignant neoplasm of breast	2.44679	PGP54	Ratio of fucosylated monosialylated structures with and without bisecting GlcNAc	0.00156575	0.0107188	0.146075	0.883862
C50 Malignant neoplasm of breast	2.44679	PGP40	The percentage of sialylation of all core-fucosylated structures with bisecting GlcNAc	0.0103134	0.0107322	0.96098	0.336562
C50 Malignant neoplasm of breast	2.44679	PGP66	The percentage of A2BG2 in total neutral plasma glycans (GPn)	0.0141873	0.0107242	1.32292	0.185861
C50 Malignant neoplasm of breast	2.44679	PGP89	The incidence of bisecting GlcNAc in all fucosylated digalactosylated structures in total neutral plasma glycans	-0.00691899	0.0107207	-0.645388	0.518676
C50 Malignant neoplasm of breast	2.44679	PGP63	The percentage of FA2[6]BG1 in total neutral plasma glycans (GPn)	0.000933931	0.0107194	0.0871254	0.930572
C50 Malignant neoplasm of breast	2.44679	PGP30	The percentage of A3F1G3S3	-0.00102046	0.0107093	-0.0952872	0.924087
C50 Malignant neoplasm of breast	2.44679	PGP93	The percentage of core fucosylated structures in total plasma glycans	0.0240464	0.0107086	2.24552	0.0247348
C50 Malignant neoplasm of breast	2.44679	PGP42	The percentage of monosialylation of core-fucosylated digalactosylated structures without bisecting GlcNAc	0.0130618	0.0107197	1.21849	0.223039
C50 Malignant neoplasm of breast	2.44679	PGP96	the percentage of bisyalated structures in total plasma glycans	0.0116667	0.0106978	1.09057	0.275463
C50 Malignant neoplasm of breast	2.44679	PGP33	The percentage of A4G4S3	0.00819009	0.0107235	0.763751	0.445015
C50 Malignant neoplasm of breast	2.44679	PGP57	The incidence of bisecting GlcNAc in all fucosylated disialylated structures	0.0029702	0.0107249	0.276944	0.781823
C50 Malignant neoplasm of breast	2.44679	PGP95	the percentage of monosyalated structures in total plasma glycans	-0.00447495	0.0107045	-0.418044	0.675915
C50 Malignant neoplasm of breast	2.44679	PGP45	The percentage of disialylation of core-fucosylated digalactosylated structures with bisecting GlcNAc	-0.00173171	0.010718	-0.16157	0.871644
C50 Malignant neoplasm of breast	2.44679	PGP29	The percentage of A3G3S3	0.00640746	0.0107335	0.596959	0.550535
C50 Malignant neoplasm of breast	2.44679	PGP109	Ratio of disialylated and trisialylated trigalactosylated structures	0.00697796	0.0107257	0.650585	0.515315
C50 Malignant neoplasm of breast	2.44679	PGP61	The percentage of FA2[6]G1 in total neutral plasma glycans (GPn)	0.020119	0.0107121	1.87816	0.0603597
C50 Malignant neoplasm of breast	2.44679	PGP25	The percentage of A3G3S3	-0.016219	0.0107564	-1.50784	0.131596
C50 Malignant neoplasm of breast	2.44679	PGP111	The percentage of core-fucosylation of trigalactosylated structures	-0.00495473	0.0107104	-0.462608	0.643645
C50 Malignant neoplasm of breast	2.44679	PGP99	The percentage of agalactosylated structures in total plasma glycans	-0.0242335	0.0107133	-2.262	0.0236973
C50 Malignant neoplasm of breast	2.44679	PGP103	The percentage of tetragalactosylated structures in total plasma glycans	0.00390906	0.0107075	0.365076	0.715054
C50 Malignant neoplasm of breast	2.44679	PGP7	The percentage of M6	0.00167789	0.0106935	0.156908	0.875317
C61 Malignant neoplasm of prostate	1.39306	PGP52	Ratio of core-fucosylated disialylated and trisialylated structures (without bisecting GlcNAc)	-0.0131406	0.0140733	-0.93373	0.350443
C61 Malignant neoplasm of prostate	1.39306	PGP51	Ratio of all core-fucosylated disialylated and trisialylated structures (+/- bisecting GlcNAc)	-0.0164034	0.0141087	-1.16264	0.244974
C61 Malignant neoplasm of prostate	1.39306	PGP25	The percentage of A3G3S3	0.026753	0.0140281	1.9071	0.0565075
C61 Malignant neoplasm of prostate	1.39306	PGP65	The percentage of A2G2 in total neutral plasma glycans (GPn)	0.0355196	0.0141026	2.51865	0.0117804
C61 Malignant neoplasm of prostate	1.39306	PGP60	The percentage of A2[6]BG1 in total neutral plasma glycans (GPn)	-0.0130329	0.0141086	-0.923761	0.355611
C61 Malignant neoplasm of prostate	1.39306	PGP15	The percentage of FA2G2S1+FA2G2S[3]1	-0.0195008	0.014175	-1.37571	0.168911
C61 Malignant neoplasm of prostate	1.39306	PGP13	The percentage of FA2G1S1	-0.0251819	0.0140533	-1.79188	0.0731521
C61 Malignant neoplasm of prostate	1.39306	PGP64	The percentage of M6 in total neutral plasma glycans (GPn)	0.00296493	0.014121	0.209966	0.833694
C61 Malignant neoplasm of prostate	1.39306	PGP23	The percentage of A3G3S2	-0.0141567	0.014038	-1.00845	0.313237
C61 Malignant neoplasm of prostate	1.39306	PGP4	The percentage of FA2[6]G1	-0.0259998	0.0140818	-1.84635	0.0648416
C61 Malignant neoplasm of prostate	1.39306	PGP54	Ratio of fucosylated monosialylated structures with and without bisecting GlcNAc	-0.00687141	0.0140733	-0.48826	0.625366
C61 Malignant neoplasm of prostate	1.39306	PGP34	The percentage of A4G4S4	0.0131882	0.0140199	0.940675	0.346871
C61 Malignant neoplasm of prostate	1.39306	PGP28	The percentage of FA3G3S3	0.00909172	0.0141229	0.643756	0.519734
C61 Malignant neoplasm of prostate	1.39306	PGP74	The percentage of fucosylation of monogalactosylated structures in total neutral plasma glycans	0.00227776	0.0141222	0.161289	0.871866
C61 Malignant neoplasm of prostate	1.39306	PGP18	The percentage of M9	0.0177309	0.0140675	1.26041	0.207521
C61 Malignant neoplasm of prostate	1.39306	PGP33	The percentage of A4G4S3	-0.0212747	0.0140569	-1.51347	0.13016
C61 Malignant neoplasm of prostate	1.39306	PGP88	Ratio of fucosylated digalactosylated structures with and without bisecting GlcNAc in total neutral plasma glycans	0.00656179	0.0141528	0.463641	0.642905
C61 Malignant neoplasm of prostate	1.39306	PGP16	The percentage of FA2BG2S1+FA2BG2S[6]1	-0.00608044	0.0140795	-0.431864	0.66584
C61 Malignant neoplasm of prostate	1.39306	PGP91	Ratio of afucosylated digalactosylated structures with bisecting GlcNAc and all fucosylated digalactosylated structures (+/- bisecting GlcNAc) in total neutral plasma glycans	-0.000118418	0.0141097	-0.00839269	0.993304
C61 Malignant neoplasm of prostate	1.39306	PGP82	The percentage of fucosylation of monogalactosylated structures (with bisecting GlcNAc) in total neutral plasma glycans	0.0184116	0.0141445	1.30168	0.193024
C61 Malignant neoplasm of prostate	1.39306	PGP112	The percentage of antennary-fucosylation of trigalactosylated structures	0.00139938	0.0141313	0.0990275	0.921116
C61 Malignant neoplasm of prostate	1.39306	PGP48	Ratio of fucosylated monosialylated and disialylated structures (with bisecting GlcNAc)	0.0134205	0.0140738	0.953582	0.340295
C61 Malignant neoplasm of prostate	1.39306	PGP19	The percentage of A2G2S2	0.0100195	0.0141175	0.709721	0.477877
C61 Malignant neoplasm of prostate	1.39306	PGP11	The percentage of FA2BG2	-0.0150519	0.0141409	-1.06443	0.287135
C61 Malignant neoplasm of prostate	1.39306	PGP3	The percentage of A2BG1	-0.0139869	0.0140915	-0.992579	0.320915
C61 Malignant neoplasm of prostate	1.39306	PGP42	The percentage of monosialylation of core-fucosylated digalactosylated structures without bisecting GlcNAc	-0.00086659	0.0140715	-0.0615847	0.950894
C61 Malignant neoplasm of prostate	1.39306	PGP81	The percentage of fucosylation of agalactosylated structures (with bisecting GlcNAc) in total neutral plasma glycans	-0.00875254	0.0141463	-0.618717	0.536103
C61 Malignant neoplasm of prostate	1.39306	PGP89	The incidence of bisecting GlcNAc in all fucosylated digalactosylated structures in total neutral plasma glycans	0.00630496	0.0141463	0.445698	0.655816
C61 Malignant neoplasm of prostate	1.39306	PGP107	The percentage of high-mannose structures in total plasma glycans	-0.00152518	0.0141194	-0.10802	0.91398
C61 Malignant neoplasm of prostate	1.39306	PGP79	The percentage of fucosylation of digalactosylated structures (without bisecting GlcNAc) in total neutral plasma glycans	-0.0305667	0.0141426	-2.16133	0.0306702
C61 Malignant neoplasm of prostate	1.39306	PGP78	The percentage of fucosylation of monogalactosylated structures (without bisecting GlcNAc) in total neutral plasma glycans	-0.0104926	0.0141347	-0.742333	0.457886
C61 Malignant neoplasm of prostate	1.39306	PGP90	Ratio of fucosylated digalactosylated non-bisecting GlcNAc structures and all digalactosylated structures with bisecting GlcNAc in total neutral plasma glycans	-0.00843665	0.0141122	-0.597829	0.549954
C61 Malignant neoplasm of prostate	1.39306	PGP8	The percentage of A2G2	0.0324509	0.0141016	2.30122	0.0213795
C61 Malignant neoplasm of prostate	1.39306	PGP21	The percentage of FA2BG2S2	-0.0137947	0.0141	-0.978349	0.327902
C61 Malignant neoplasm of prostate	1.39306	PGP104	The percentage of biantennary structures in total plasma glycans	-0.0100404	0.0141628	-0.708925	0.478371
C61 Malignant neoplasm of prostate	1.39306	PGP72	The percentage of digalactosylated structures in total neutral plasma glycans	-0.00374245	0.0140913	-0.265586	0.790558
C61 Malignant neoplasm of prostate	1.39306	PGP43	The percentage of disialylation of core-fucosylated digalactosylated structures without bisecting GlcNAc	0.0212107	0.0141835	1.49545	0.134798
C61 Malignant neoplasm of prostate	1.39306	PGP46	Ratio of all fucosylated monosialylated and disialylated structures (+/- bisecting GlcNAc)	-0.00494155	0.014144	-0.349374	0.726809
C61 Malignant neoplasm of prostate	1.39306	PGP22	The percentage of A3G3S2	0.0149516	0.0141065	1.0599	0.289188
C61 Malignant neoplasm of prostate	1.39306	PGP29	The percentage of A3G3S3	-0.0176988	0.0140201	-1.26239	0.20681
C61 Malignant neoplasm of prostate	1.39306	PGP70	The percentage of agalactosylated structures in total neutral plasma glycans	-0.011052	0.0141127	-0.783123	0.433555
C61 Malignant neoplasm of prostate	1.39306	PGP26	The percentage of A3G3S3	0.0115454	0.0140439	0.822091	0.411025
C61 Malignant neoplasm of prostate	1.39306	PGP20	The percentage of FA2G2S2	-0.000373593	0.0141221	-0.0264545	0.978895
C61 Malignant neoplasm of prostate	1.39306	PGP14	The percentage of A2G2S1+A2G2S[3]1	0.0452833	0.0140891	3.21405	0.00130875
C61 Malignant neoplasm of prostate	1.39306	PGP1	The percentage of FA2	-0.0233608	0.0140656	-1.66085	0.0967435
C61 Malignant neoplasm of prostate	1.39306	PGP103	The percentage of tetragalactosylated structures in total plasma glycans	0.0138635	0.0141164	0.982086	0.326057
C61 Malignant neoplasm of prostate	1.39306	PGP38	The percentage of sialylation of core-fucosylated galactosylated structures with bisecting GlcNAc	-0.0207991	0.01409	-1.47616	0.1399
C61 Malignant neoplasm of prostate	1.39306	PGP24	The percentage of A3F1G3S2	0.00879185	0.0141839	0.619846	0.535359
C61 Malignant neoplasm of prostate	1.39306	PGP117	The percentage of galactosylated structures in total neutral plasma glycans	-0.0279627	0.0140856	-1.9852	0.0471226
C61 Malignant neoplasm of prostate	1.39306	PGP7	The percentage of M6	-0.00325292	0.0141335	-0.230158	0.817969
C61 Malignant neoplasm of prostate	1.39306	PGP9	The percentage of A2BG2	-0.0164152	0.0141118	-1.16322	0.244739
C61 Malignant neoplasm of prostate	1.39306	PGP55	The incidence of bisecting GlcNAc in all fucosylated monosialylated structures	-0.0133982	0.0140875	-0.951075	0.341566
C61 Malignant neoplasm of prostate	1.39306	PGP56	Ratio of fucosylated disialylated structures with and without bisecting GlcNAc	-0.0148084	0.0141017	-1.05011	0.293666
C61 Malignant neoplasm of prostate	1.39306	PGP77	The percentage of fucosylation of agalactosylated structures (without bisecting GlcNAc) in total neutral plasma glycans	-0.00145938	0.0141206	-0.103351	0.917684
C61 Malignant neoplasm of prostate	1.39306	PGP30	The percentage of A3F1G3S3	0.00955551	0.014193	0.673257	0.500784
C61 Malignant neoplasm of prostate	1.39306	PGP59	The percentage of FA2B in total neutral plasma glycans (GPn)	-0.00498852	0.0140878	-0.354102	0.723262
C61 Malignant neoplasm of prostate	1.39306	PGP67	The percentage of FA2G2 in total neutral plasma glycans (GPn)	-0.00411773	0.0141187	-0.291651	0.770554
C61 Malignant neoplasm of prostate	1.39306	PGP106	The percentage of tetraantennary structures in total plasma glycans	0.0136985	0.014116	0.97042	0.331837
C61 Malignant neoplasm of prostate	1.39306	PGP100	The percentage of monogalactosylated structures in total plasma glycans	-0.0321823	0.0141195	-2.27928	0.0226503
C61 Malignant neoplasm of prostate	1.39306	PGP96	the percentage of bisyalated structures in total plasma glycans	0.0124462	0.0141125	0.881928	0.377816
C61 Malignant neoplasm of prostate	1.39306	PGP63	The percentage of FA2[6]BG1 in total neutral plasma glycans (GPn)	0.00188715	0.0141442	0.133422	0.893859
C61 Malignant neoplasm of prostate	1.39306	PGP84	Ratio of fucosylated structures with and without bisecting GlcNAc in total neutral plasma glycans	0.00918767	0.014143	0.649626	0.515934
C61 Malignant neoplasm of prostate	1.39306	PGP58	The percentage of FA2 in total neutral plasma glycans (GPn)	-0.0106124	0.0140612	-0.754727	0.450413
C61 Malignant neoplasm of prostate	1.39306	PGP49	Ratio of all core-fucosylated monosialylated and trisialylated structures (+/- bisecting GlcNAc)	-0.0270418	0.0141688	-1.90855	0.0563198
C61 Malignant neoplasm of prostate	1.39306	PGP86	Ratio of fucosylated non-bisecting GlcNAc structures and all structures with bisecting GlcNAc in total neutral plasma glycans	-0.00497507	0.0141201	-0.352339	0.724584
C61 Malignant neoplasm of prostate	1.39306	PGP83	The percentage of fucosylation of digalactosylated structures (with bisecting GlcNAc) in total neutral plasma glycans	0.00425373	0.0141175	0.301309	0.763179
C61 Malignant neoplasm of prostate	1.39306	PGP71	The percentage of monogalactosylated structures in total neutral plasma glycans	-0.0336272	0.0140916	-2.38633	0.0170175
C61 Malignant neoplasm of prostate	1.39306	PGP62	The percentage of FA2[3]G1 in total neutral plasma glycans (GPn)	-0.0446625	0.01413	-3.16082	0.00157326
C61 Malignant neoplasm of prostate	1.39306	PGP68	The percentage of FA2BG2 in total neutral plasma glycans (GPn)	-0.0130101	0.0141209	-0.921336	0.356875
C61 Malignant neoplasm of prostate	1.39306	PGP99	The percentage of agalactosylated structures in total plasma glycans	-0.0206071	0.0140597	-1.46569	0.142733
C61 Malignant neoplasm of prostate	1.39306	PGP27	The percentage of A3G3S3	-0.000404942	0.0141124	-0.028694	0.977109
C61 Malignant neoplasm of prostate	1.39306	PGP69	The percentage of M9 in total neutral plasma glycans (GPn)	0.055173	0.0141266	3.90562	9.4e-05
C61 Malignant neoplasm of prostate	1.39306	PGP47	Ratio of fucosylated monosialylated and disialylated structures (without bisecting GlcNAc)	-0.0049344	0.0141174	-0.349525	0.726695
C61 Malignant neoplasm of prostate	1.39306	PGP50	Ratio of core-fucosylated monosialylated and trisialylated structures (without bisecting GlcNAc)	-0.026232	0.0141684	-1.85144	0.0641057
C61 Malignant neoplasm of prostate	1.39306	PGP12	The percentage of M7+A2G2S1	0.013298	0.0140842	0.944182	0.345077
C61 Malignant neoplasm of prostate	1.39306	PGP57	The incidence of bisecting GlcNAc in all fucosylated disialylated structures	-0.0212104	0.0140995	-1.50433	0.132495
C61 Malignant neoplasm of prostate	1.39306	PGP39	The percentage of sialylation of all core-fucosylated structures without bisecting GlcNAc	0.0186159	0.0141259	1.31785	0.187553
C61 Malignant neoplasm of prostate	1.39306	PGP80	The percentage of fucosylated structures (with bisecting GlcNAc) in total neutral plasma glycans	-0.000860973	0.0141016	-0.0610548	0.951316
C61 Malignant neoplasm of prostate	1.39306	PGP35	The percentage of A4G4S4	0.0148831	0.0140993	1.05559	0.291155
C61 Malignant neoplasm of prostate	1.39306	PGP109	Ratio of disialylated and trisialylated trigalactosylated structures	0.00175643	0.0141045	0.12453	0.900896
C61 Malignant neoplasm of prostate	1.39306	PGP102	The percentage of trigalactosylated structures in total plasma glycans	-0.00922645	0.0141405	-0.652484	0.514089
C61 Malignant neoplasm of prostate	1.39306	PGP95	the percentage of monosyalated structures in total plasma glycans	0.0302612	0.0141452	2.13932	0.0324096
C61 Malignant neoplasm of prostate	1.39306	PGP115	The percentage of syalated structures in total plasma glycans	0.015848	0.0141132	1.12292	0.261471
C61 Malignant neoplasm of prostate	1.39306	PGP113	The percentage of antennary-fucosylation of tetragalactosylated structures	-0.000242154	0.0141047	-0.0171682	0.986302
C61 Malignant neoplasm of prostate	1.39306	PGP31	The percentage of FA3G3S3	-0.00204479	0.0140871	-0.145153	0.88459
C61 Malignant neoplasm of prostate	1.39306	PGP85	The incidence of bisecting GlcNAc in all fucosylated structures in total neutral plasma glycans	0.00824235	0.0141222	0.583643	0.559461
C61 Malignant neoplasm of prostate	1.39306	PGP98	the percentage of tetrasyalated structures in total plasma glycans	0.026723	0.0140552	1.90128	0.0572649
C61 Malignant neoplasm of prostate	1.39306	PGP44	The percentage of monosialylation of core-fucosylated digalactosylated structures with bisecting GlcNAc	0.0110086	0.0140826	0.78172	0.434379
C61 Malignant neoplasm of prostate	1.39306	PGP10	The percentage of FA2G2	-0.0250994	0.0141222	-1.7773	0.0755185
C61 Malignant neoplasm of prostate	1.39306	PGP105	The percentage of triantennary structures in total plasma glycans	-0.0090932	0.0141404	-0.643065	0.520182
C61 Malignant neoplasm of prostate	1.39306	PGP37	The percentage of sialylation of core-fucosylated galactosylated structures without bisecting GlcNAc	0.0227075	0.0141042	1.60998	0.107403
C61 Malignant neoplasm of prostate	1.39306	PGP101	The percentage of digalactosylated structures in total plasma glycans	-0.00603696	0.0141461	-0.426758	0.669555
C61 Malignant neoplasm of prostate	1.39306	PGP36	The percentage of A4F1G4S4	0.00598385	0.0140975	0.424461	0.67123
C61 Malignant neoplasm of prostate	1.39306	PGP5	The percentage of FA2[3]G1	-0.0462498	0.0141486	-3.26886	0.00107982
C61 Malignant neoplasm of prostate	1.39306	PGP66	The percentage of A2BG2 in total neutral plasma glycans (GPn)	-0.0130253	0.0140807	-0.925045	0.354943
C61 Malignant neoplasm of prostate	1.39306	PGP111	The percentage of core-fucosylation of trigalactosylated structures	0.000267134	0.0141079	0.0189351	0.984893
C61 Malignant neoplasm of prostate	1.39306	PGP6	The percentage of FA2[6]BG1	-0.021331	0.0140961	-1.51326	0.130214
C61 Malignant neoplasm of prostate	1.39306	PGP94	The percentage of neutral glycan structures in total plasma glycans	-0.0289013	0.0141053	-2.04897	0.0404651
C61 Malignant neoplasm of prostate	1.39306	PGP76	The percentage of fucosylated structures (without bisecting GlcNAc) in total neutral plasma glycans	-0.0494264	0.0141301	-3.49795	0.000468848
C61 Malignant neoplasm of prostate	1.39306	PGP75	The percentage of fucosylation of digalactosylated structures in total neutral plasma glycans	-0.0334591	0.0140839	-2.37569	0.0175162
C61 Malignant neoplasm of prostate	1.39306	PGP114	The percentage of M7 in total neutral plasma glycans (GPn)	0.00985134	0.014077	0.699817	0.484042
C61 Malignant neoplasm of prostate	1.39306	PGP92	The percentage of antennary fucosylated structures in total plasma glycans	0.0105408	0.0141925	0.742706	0.45766
C61 Malignant neoplasm of prostate	1.39306	PGP17	The percentage of A2G2S2	0.0153718	0.0140118	1.09706	0.272616
C61 Malignant neoplasm of prostate	1.39306	PGP53	Ratio of all core-fucosylated sialylated structures with and without bisecting GlcNAc	-0.0129114	0.0140693	-0.917703	0.358775
C61 Malignant neoplasm of prostate	1.39306	PGP41	The percentage of monosialylation of core-fucosylated monogalactosylated structures without bisecting GlcNAc	0.00588638	0.0141119	0.417123	0.676589
C61 Malignant neoplasm of prostate	1.39306	PGP93	The percentage of core fucosylated structures in total plasma glycans	-0.0396199	0.0141456	-2.80087	0.00509649
C61 Malignant neoplasm of prostate	1.39306	PGP116	The percentage of galactosylated structures in total plasma glycans	-0.0217184	0.0140689	-1.54372	0.122657
C61 Malignant neoplasm of prostate	1.39306	PGP2	The percentage of FA2B	-0.0109843	0.0140781	-0.780244	0.435247
C61 Malignant neoplasm of prostate	1.39306	PGP87	Ratio of afucosylated structures with bisecting GlcNAc and all fucosylated structures (+/- bisecting GlcNAc) in total neutral plasma glycans	-0.0095757	0.0140982	-0.679214	0.497003
C61 Malignant neoplasm of prostate	1.39306	PGP40	The percentage of sialylation of all core-fucosylated structures with bisecting GlcNAc	-0.0271152	0.0141043	-1.92247	0.0545462
C61 Malignant neoplasm of prostate	1.39306	PGP110	Ratio of trisialylated and tetrasialylated tetragalactosylated structures	-0.0239113	0.0139463	-1.71453	0.086431
C61 Malignant neoplasm of prostate	1.39306	PGP108	The percentage of glycan structures with bisecting GlcNAc in total plasma glycans	-0.00371877	0.0140896	-0.263937	0.791828
C61 Malignant neoplasm of prostate	1.39306	PGP73	The percentage of all fucosylated structures (+/- bisecting GlcNAc) in total neutral plasma glycans	-0.0344846	0.0141057	-2.44473	0.0144962
C61 Malignant neoplasm of prostate	1.39306	PGP61	The percentage of FA2[6]G1 in total neutral plasma glycans (GPn)	-0.0354872	0.0140882	-2.51893	0.0117712
C61 Malignant neoplasm of prostate	1.39306	PGP32	The percentage of FA3F1G3S3	0.00832336	0.014145	0.588433	0.556242
C61 Malignant neoplasm of prostate	1.39306	PGP45	The percentage of disialylation of core-fucosylated digalactosylated structures with bisecting GlcNAc	-0.0173209	0.0140905	-1.22926	0.218973
C61 Malignant neoplasm of prostate	1.39306	PGP97	the percentage of trisyalated structures in total plasma glycans	-0.00747846	0.014152	-0.528438	0.597195
C67 Malignant neoplasm of bladder	0.514623	PGP22	The percentage of A3G3S2	-0.00186662	0.0229755	-0.0812436	0.935248
C67 Malignant neoplasm of bladder	0.514623	PGP74	The percentage of fucosylation of monogalactosylated structures in total neutral plasma glycans	0.0179556	0.0230084	0.780394	0.435159
C67 Malignant neoplasm of bladder	0.514623	PGP15	The percentage of FA2G2S1+FA2G2S[3]1	-0.0703352	0.0231304	-3.04081	0.00235944
C67 Malignant neoplasm of bladder	0.514623	PGP6	The percentage of FA2[6]BG1	0.000505182	0.0229697	0.0219935	0.982453
C67 Malignant neoplasm of bladder	0.514623	PGP66	The percentage of A2BG2 in total neutral plasma glycans (GPn)	-0.05623	0.0229542	-2.44966	0.0142991
C67 Malignant neoplasm of bladder	0.514623	PGP27	The percentage of A3G3S3	6.69e-05	0.0230098	0.00290729	0.99768
C67 Malignant neoplasm of bladder	0.514623	PGP53	Ratio of all core-fucosylated sialylated structures with and without bisecting GlcNAc	0.0130818	0.0229333	0.570426	0.568389
C67 Malignant neoplasm of bladder	0.514623	PGP76	The percentage of fucosylated structures (without bisecting GlcNAc) in total neutral plasma glycans	-0.00344549	0.0230034	-0.149782	0.880937
C67 Malignant neoplasm of bladder	0.514623	PGP68	The percentage of FA2BG2 in total neutral plasma glycans (GPn)	-0.00384937	0.0230018	-0.167351	0.867094
C67 Malignant neoplasm of bladder	0.514623	PGP34	The percentage of A4G4S4	0.0302576	0.0226065	1.33845	0.180751
C67 Malignant neoplasm of bladder	0.514623	PGP3	The percentage of A2BG1	-0.019424	0.0229681	-0.845693	0.397724
C67 Malignant neoplasm of bladder	0.514623	PGP39	The percentage of sialylation of all core-fucosylated structures without bisecting GlcNAc	-0.0404848	0.022944	-1.7645	0.0776473
C67 Malignant neoplasm of bladder	0.514623	PGP61	The percentage of FA2[6]G1 in total neutral plasma glycans (GPn)	-0.00873583	0.0229696	-0.380321	0.703707
C67 Malignant neoplasm of bladder	0.514623	PGP26	The percentage of A3G3S3	0.0212595	0.0227615	0.934013	0.350297
C67 Malignant neoplasm of bladder	0.514623	PGP16	The percentage of FA2BG2S1+FA2BG2S[6]1	-0.00281251	0.0229557	-0.122519	0.902488
C67 Malignant neoplasm of bladder	0.514623	PGP101	The percentage of digalactosylated structures in total plasma glycans	0.0444889	0.0229884	1.93527	0.0529569
C67 Malignant neoplasm of bladder	0.514623	PGP91	Ratio of afucosylated digalactosylated structures with bisecting GlcNAc and all fucosylated digalactosylated structures (+/- bisecting GlcNAc) in total neutral plasma glycans	-0.0297488	0.0229518	-1.29614	0.194927
C67 Malignant neoplasm of bladder	0.514623	PGP85	The incidence of bisecting GlcNAc in all fucosylated structures in total neutral plasma glycans	0.00597117	0.0230082	0.259524	0.795231
C67 Malignant neoplasm of bladder	0.514623	PGP112	The percentage of antennary-fucosylation of trigalactosylated structures	-0.012365	0.022873	-0.540596	0.588786
C67 Malignant neoplasm of bladder	0.514623	PGP96	the percentage of bisyalated structures in total plasma glycans	0.0102269	0.0229906	0.444831	0.656442
C67 Malignant neoplasm of bladder	0.514623	PGP29	The percentage of A3G3S3	-0.0328297	0.0226765	-1.44774	0.147689
C67 Malignant neoplasm of bladder	0.514623	PGP20	The percentage of FA2G2S2	-0.0381897	0.0227702	-1.67718	0.0935068
C67 Malignant neoplasm of bladder	0.514623	PGP25	The percentage of A3G3S3	0.007663	0.0229841	0.333404	0.738829
C67 Malignant neoplasm of bladder	0.514623	PGP87	Ratio of afucosylated structures with bisecting GlcNAc and all fucosylated structures (+/- bisecting GlcNAc) in total neutral plasma glycans	-0.0227467	0.0229754	-0.990047	0.322151
C67 Malignant neoplasm of bladder	0.514623	PGP55	The incidence of bisecting GlcNAc in all fucosylated monosialylated structures	0.00182976	0.0229717	0.0796529	0.936513
C67 Malignant neoplasm of bladder	0.514623	PGP99	The percentage of agalactosylated structures in total plasma glycans	0.0619218	0.0229758	2.69509	0.00703697
C67 Malignant neoplasm of bladder	0.514623	PGP8	The percentage of A2G2	0.00985877	0.0229873	0.428879	0.668011
C67 Malignant neoplasm of bladder	0.514623	PGP115	The percentage of syalated structures in total plasma glycans	0.0106019	0.0229812	0.46133	0.644562
C67 Malignant neoplasm of bladder	0.514623	PGP57	The incidence of bisecting GlcNAc in all fucosylated disialylated structures	-0.00117282	0.0229816	-0.0510331	0.959299
C67 Malignant neoplasm of bladder	0.514623	PGP79	The percentage of fucosylation of digalactosylated structures (without bisecting GlcNAc) in total neutral plasma glycans	-0.068421	0.0230278	-2.97123	0.00296605
C67 Malignant neoplasm of bladder	0.514623	PGP82	The percentage of fucosylation of monogalactosylated structures (with bisecting GlcNAc) in total neutral plasma glycans	0.0225895	0.0230196	0.98132	0.326435
C67 Malignant neoplasm of bladder	0.514623	PGP106	The percentage of tetraantennary structures in total plasma glycans	0.0361058	0.0230356	1.56739	0.117023
C67 Malignant neoplasm of bladder	0.514623	PGP75	The percentage of fucosylation of digalactosylated structures in total neutral plasma glycans	-0.0283868	0.0229645	-1.23612	0.216415
C67 Malignant neoplasm of bladder	0.514623	PGP36	The percentage of A4F1G4S4	0.00781474	0.0229852	0.33999	0.733864
C67 Malignant neoplasm of bladder	0.514623	PGP23	The percentage of A3G3S2	-0.026079	0.0227862	-1.14451	0.252412
C67 Malignant neoplasm of bladder	0.514623	PGP56	Ratio of fucosylated disialylated structures with and without bisecting GlcNAc	0.00658096	0.0229635	0.286584	0.774431
C67 Malignant neoplasm of bladder	0.514623	PGP40	The percentage of sialylation of all core-fucosylated structures with bisecting GlcNAc	-0.0310767	0.0229993	-1.3512	0.17663
C67 Malignant neoplasm of bladder	0.514623	PGP72	The percentage of digalactosylated structures in total neutral plasma glycans	-0.045115	0.0229749	-1.96367	0.0495689
C67 Malignant neoplasm of bladder	0.514623	PGP78	The percentage of fucosylation of monogalactosylated structures (without bisecting GlcNAc) in total neutral plasma glycans	-0.0275124	0.0230122	-1.19556	0.23187
C67 Malignant neoplasm of bladder	0.514623	PGP4	The percentage of FA2[6]G1	-0.0128853	0.0229542	-0.561348	0.57456
C67 Malignant neoplasm of bladder	0.514623	PGP83	The percentage of fucosylation of digalactosylated structures (with bisecting GlcNAc) in total neutral plasma glycans	0.0058679	0.0230018	0.255106	0.798641
C67 Malignant neoplasm of bladder	0.514623	PGP88	Ratio of fucosylated digalactosylated structures with and without bisecting GlcNAc in total neutral plasma glycans	0.050384	0.023023	2.18842	0.0286388
C67 Malignant neoplasm of bladder	0.514623	PGP31	The percentage of FA3G3S3	-0.0193111	0.022815	-0.846421	0.397318
C67 Malignant neoplasm of bladder	0.514623	PGP104	The percentage of biantennary structures in total plasma glycans	0.00556606	0.0230775	0.24119	0.809408
C67 Malignant neoplasm of bladder	0.514623	PGP84	Ratio of fucosylated structures with and without bisecting GlcNAc in total neutral plasma glycans	-0.000599584	0.0230235	-0.0260423	0.979224
C67 Malignant neoplasm of bladder	0.514623	PGP10	The percentage of FA2G2	-0.0531132	0.0230105	-2.30821	0.0209872
C67 Malignant neoplasm of bladder	0.514623	PGP94	The percentage of neutral glycan structures in total plasma glycans	-0.00777732	0.0229935	-0.33824	0.735182
C67 Malignant neoplasm of bladder	0.514623	PGP41	The percentage of monosialylation of core-fucosylated monogalactosylated structures without bisecting GlcNAc	0.0393542	0.0231888	1.69712	0.0896732
C67 Malignant neoplasm of bladder	0.514623	PGP69	The percentage of M9 in total neutral plasma glycans (GPn)	0.0109898	0.0230142	0.477525	0.632988
C67 Malignant neoplasm of bladder	0.514623	PGP37	The percentage of sialylation of core-fucosylated galactosylated structures without bisecting GlcNAc	0.00166485	0.0229899	0.0724167	0.94227
C67 Malignant neoplasm of bladder	0.514623	PGP14	The percentage of A2G2S1+A2G2S[3]1	0.012816	0.0229852	0.557577	0.577133
C67 Malignant neoplasm of bladder	0.514623	PGP114	The percentage of M7 in total neutral plasma glycans (GPn)	0.0539832	0.02273	2.37498	0.0175501
C67 Malignant neoplasm of bladder	0.514623	PGP86	Ratio of fucosylated non-bisecting GlcNAc structures and all structures with bisecting GlcNAc in total neutral plasma glycans	-0.0126744	0.0230012	-0.551029	0.581614
C67 Malignant neoplasm of bladder	0.514623	PGP35	The percentage of A4G4S4	0.0154617	0.0229734	0.673027	0.50093
C67 Malignant neoplasm of bladder	0.514623	PGP46	Ratio of all fucosylated monosialylated and disialylated structures (+/- bisecting GlcNAc)	0.0332846	0.0230006	1.44712	0.147864
C67 Malignant neoplasm of bladder	0.514623	PGP80	The percentage of fucosylated structures (with bisecting GlcNAc) in total neutral plasma glycans	0.0217743	0.0230005	0.946687	0.343798
C67 Malignant neoplasm of bladder	0.514623	PGP17	The percentage of A2G2S2	0.037214	0.0225365	1.65128	0.0986824
C67 Malignant neoplasm of bladder	0.514623	PGP105	The percentage of triantennary structures in total plasma glycans	-0.00022636	0.0230306	-0.00982866	0.992158
C67 Malignant neoplasm of bladder	0.514623	PGP89	The incidence of bisecting GlcNAc in all fucosylated digalactosylated structures in total neutral plasma glycans	0.0477467	0.023013	2.07477	0.0380074
C67 Malignant neoplasm of bladder	0.514623	PGP73	The percentage of all fucosylated structures (+/- bisecting GlcNAc) in total neutral plasma glycans	-0.000685184	0.0229987	-0.0297923	0.976233
C67 Malignant neoplasm of bladder	0.514623	PGP103	The percentage of tetragalactosylated structures in total plasma glycans	0.0359922	0.0230362	1.56242	0.118189
C67 Malignant neoplasm of bladder	0.514623	PGP63	The percentage of FA2[6]BG1 in total neutral plasma glycans (GPn)	0.0131803	0.0230429	0.571988	0.56733
C67 Malignant neoplasm of bladder	0.514623	PGP109	Ratio of disialylated and trisialylated trigalactosylated structures	-0.0232395	0.0228652	-1.01637	0.309453
C67 Malignant neoplasm of bladder	0.514623	PGP90	Ratio of fucosylated digalactosylated non-bisecting GlcNAc structures and all digalactosylated structures with bisecting GlcNAc in total neutral plasma glycans	-0.0506256	0.0229865	-2.20241	0.0276364
C67 Malignant neoplasm of bladder	0.514623	PGP77	The percentage of fucosylation of agalactosylated structures (without bisecting GlcNAc) in total neutral plasma glycans	0.0216737	0.0230205	0.941496	0.346451
C67 Malignant neoplasm of bladder	0.514623	PGP44	The percentage of monosialylation of core-fucosylated digalactosylated structures with bisecting GlcNAc	-0.0125258	0.0229915	-0.5448	0.585891
C67 Malignant neoplasm of bladder	0.514623	PGP5	The percentage of FA2[3]G1	-0.0208699	0.0230363	-0.905957	0.364959
C67 Malignant neoplasm of bladder	0.514623	PGP19	The percentage of A2G2S2	0.00695707	0.0229947	0.30255	0.762233
C67 Malignant neoplasm of bladder	0.514623	PGP116	The percentage of galactosylated structures in total plasma glycans	-0.0294165	0.0228965	-1.28476	0.198876
C67 Malignant neoplasm of bladder	0.514623	PGP92	The percentage of antennary fucosylated structures in total plasma glycans	-0.00929145	0.0228971	-0.405792	0.684896
C67 Malignant neoplasm of bladder	0.514623	PGP38	The percentage of sialylation of core-fucosylated galactosylated structures with bisecting GlcNAc	-0.0154803	0.0229799	-0.673646	0.500537
C67 Malignant neoplasm of bladder	0.514623	PGP45	The percentage of disialylation of core-fucosylated digalactosylated structures with bisecting GlcNAc	0.0112932	0.0230249	0.490477	0.623796
C67 Malignant neoplasm of bladder	0.514623	PGP100	The percentage of monogalactosylated structures in total plasma glycans	-0.0114419	0.023001	-0.497454	0.618869
C67 Malignant neoplasm of bladder	0.514623	PGP70	The percentage of agalactosylated structures in total neutral plasma glycans	0.0556309	0.0230905	2.40926	0.015985
C67 Malignant neoplasm of bladder	0.514623	PGP48	Ratio of fucosylated monosialylated and disialylated structures (with bisecting GlcNAc)	-0.0054428	0.0229788	-0.236862	0.812764
C67 Malignant neoplasm of bladder	0.514623	PGP81	The percentage of fucosylation of agalactosylated structures (with bisecting GlcNAc) in total neutral plasma glycans	-0.0172759	0.0230477	-0.749569	0.453514
C67 Malignant neoplasm of bladder	0.514623	PGP30	The percentage of A3F1G3S3	-0.0185046	0.022709	-0.814858	0.415153
C67 Malignant neoplasm of bladder	0.514623	PGP58	The percentage of FA2 in total neutral plasma glycans (GPn)	0.0620689	0.0230138	2.69703	0.00699599
C67 Malignant neoplasm of bladder	0.514623	PGP54	Ratio of fucosylated monosialylated structures with and without bisecting GlcNAc	0.00352059	0.0229563	0.15336	0.878114
C67 Malignant neoplasm of bladder	0.514623	PGP52	Ratio of core-fucosylated disialylated and trisialylated structures (without bisecting GlcNAc)	-0.0210991	0.0229444	-0.919576	0.357795
C67 Malignant neoplasm of bladder	0.514623	PGP24	The percentage of A3F1G3S2	-0.0148687	0.0228175	-0.651636	0.514636
C67 Malignant neoplasm of bladder	0.514623	PGP98	the percentage of tetrasyalated structures in total plasma glycans	0.0467921	0.0228194	2.05054	0.0403114
C67 Malignant neoplasm of bladder	0.514623	PGP9	The percentage of A2BG2	-0.0495633	0.0229935	-2.15554	0.0311198
C67 Malignant neoplasm of bladder	0.514623	PGP60	The percentage of A2[6]BG1 in total neutral plasma glycans (GPn)	-0.0230206	0.0229887	-1.00139	0.31664
C67 Malignant neoplasm of bladder	0.514623	PGP47	Ratio of fucosylated monosialylated and disialylated structures (without bisecting GlcNAc)	0.0145534	0.0230061	0.632586	0.527004
C67 Malignant neoplasm of bladder	0.514623	PGP11	The percentage of FA2BG2	-0.0131128	0.0230338	-0.569283	0.569164
C67 Malignant neoplasm of bladder	0.514623	PGP93	The percentage of core fucosylated structures in total plasma glycans	-0.0177193	0.0230277	-0.769475	0.441611
C67 Malignant neoplasm of bladder	0.514623	PGP102	The percentage of trigalactosylated structures in total plasma glycans	-0.00142224	0.0230325	-0.0617493	0.950762
C67 Malignant neoplasm of bladder	0.514623	PGP67	The percentage of FA2G2 in total neutral plasma glycans (GPn)	-0.0596709	0.0230353	-2.59041	0.00958625
C67 Malignant neoplasm of bladder	0.514623	PGP95	the percentage of monosyalated structures in total plasma glycans	-0.00301743	0.0230173	-0.131094	0.895701
C67 Malignant neoplasm of bladder	0.514623	PGP117	The percentage of galactosylated structures in total neutral plasma glycans	-0.0164194	0.0229579	-0.715196	0.474488
C67 Malignant neoplasm of bladder	0.514623	PGP62	The percentage of FA2[3]G1 in total neutral plasma glycans (GPn)	-0.049519	0.0230204	-2.15109	0.0314689
C67 Malignant neoplasm of bladder	0.514623	PGP111	The percentage of core-fucosylation of trigalactosylated structures	-0.0491309	0.0226324	-2.17082	0.029945
C67 Malignant neoplasm of bladder	0.514623	PGP21	The percentage of FA2BG2S2	-0.0226854	0.0229529	-0.98835	0.322981
C67 Malignant neoplasm of bladder	0.514623	PGP18	The percentage of M9	0.0354007	0.0229053	1.54553	0.122219
C67 Malignant neoplasm of bladder	0.514623	PGP43	The percentage of disialylation of core-fucosylated digalactosylated structures without bisecting GlcNAc	-0.0324434	0.0228365	-1.42068	0.155408
C67 Malignant neoplasm of bladder	0.514623	PGP51	Ratio of all core-fucosylated disialylated and trisialylated structures (+/- bisecting GlcNAc)	0.0248639	0.0229161	1.085	0.277923
C67 Malignant neoplasm of bladder	0.514623	PGP59	The percentage of FA2B in total neutral plasma glycans (GPn)	0.0203768	0.0229748	0.886916	0.375124
C67 Malignant neoplasm of bladder	0.514623	PGP13	The percentage of FA2G1S1	0.0244323	0.0230845	1.05838	0.289881
C67 Malignant neoplasm of bladder	0.514623	PGP65	The percentage of A2G2 in total neutral plasma glycans (GPn)	0.0104558	0.0229851	0.454896	0.649184
C67 Malignant neoplasm of bladder	0.514623	PGP12	The percentage of M7+A2G2S1	0.0540175	0.0225648	2.39389	0.0166709
C67 Malignant neoplasm of bladder	0.514623	PGP113	The percentage of antennary-fucosylation of tetragalactosylated structures	-0.0128768	0.0228179	-0.564328	0.572531
C67 Malignant neoplasm of bladder	0.514623	PGP42	The percentage of monosialylation of core-fucosylated digalactosylated structures without bisecting GlcNAc	0.0470891	0.0229932	2.04795	0.0405646
C67 Malignant neoplasm of bladder	0.514623	PGP107	The percentage of high-mannose structures in total plasma glycans	-0.0121526	0.0230233	-0.52784	0.59761
C67 Malignant neoplasm of bladder	0.514623	PGP32	The percentage of FA3F1G3S3	-0.0277214	0.022985	-1.20607	0.227792
C67 Malignant neoplasm of bladder	0.514623	PGP2	The percentage of FA2B	0.00425865	0.0229635	0.185453	0.852874
C67 Malignant neoplasm of bladder	0.514623	PGP7	The percentage of M6	-0.0201573	0.0230044	-0.876238	0.380901
C67 Malignant neoplasm of bladder	0.514623	PGP71	The percentage of monogalactosylated structures in total neutral plasma glycans	-0.0352865	0.0229804	-1.53551	0.12466
C67 Malignant neoplasm of bladder	0.514623	PGP97	the percentage of trisyalated structures in total plasma glycans	-0.00633283	0.0230451	-0.274802	0.783469
C67 Malignant neoplasm of bladder	0.514623	PGP28	The percentage of FA3G3S3	-0.0404928	0.0226852	-1.78499	0.0742631
C67 Malignant neoplasm of bladder	0.514623	PGP33	The percentage of A4G4S3	-0.0131449	0.022925	-0.573386	0.566383
C67 Malignant neoplasm of bladder	0.514623	PGP49	Ratio of all core-fucosylated monosialylated and trisialylated structures (+/- bisecting GlcNAc)	0.0303705	0.0228573	1.3287	0.183947
C67 Malignant neoplasm of bladder	0.514623	PGP108	The percentage of glycan structures with bisecting GlcNAc in total plasma glycans	-0.0297019	0.0229602	-1.29363	0.195795
C67 Malignant neoplasm of bladder	0.514623	PGP1	The percentage of FA2	0.0572823	0.0229685	2.49396	0.0126328
C67 Malignant neoplasm of bladder	0.514623	PGP50	Ratio of core-fucosylated monosialylated and trisialylated structures (without bisecting GlcNAc)	0.0298192	0.0228526	1.30485	0.191943
C67 Malignant neoplasm of bladder	0.514623	PGP110	Ratio of trisialylated and tetrasialylated tetragalactosylated structures	-0.0248883	0.0226948	-1.09665	0.272793
C67 Malignant neoplasm of bladder	0.514623	PGP64	The percentage of M6 in total neutral plasma glycans (GPn)	0.00372424	0.0229976	0.16194	0.871353
C77 Secondary and unspecified malignant neoplasm of lymph nodes	1.30595	PGP54	Ratio of fucosylated monosialylated structures with and without bisecting GlcNAc	0.00760557	0.014496	0.524666	0.599815
C77 Secondary and unspecified malignant neoplasm of lymph nodes	1.30595	PGP11	The percentage of FA2BG2	0.0219051	0.0144936	1.51137	0.130695
C77 Secondary and unspecified malignant neoplasm of lymph nodes	1.30595	PGP37	The percentage of sialylation of core-fucosylated galactosylated structures without bisecting GlcNAc	-0.0260123	0.0144998	-1.79397	0.0728175
C77 Secondary and unspecified malignant neoplasm of lymph nodes	1.30595	PGP115	The percentage of syalated structures in total plasma glycans	-0.00976465	0.0144825	-0.67424	0.500159
C77 Secondary and unspecified malignant neoplasm of lymph nodes	1.30595	PGP89	The incidence of bisecting GlcNAc in all fucosylated digalactosylated structures in total neutral plasma glycans	-0.000651728	0.0145144	-0.0449022	0.964185
C77 Secondary and unspecified malignant neoplasm of lymph nodes	1.30595	PGP111	The percentage of core-fucosylation of trigalactosylated structures	-0.00638969	0.0144887	-0.441011	0.659205
C77 Secondary and unspecified malignant neoplasm of lymph nodes	1.30595	PGP35	The percentage of A4G4S4	6.02e-05	0.0144834	0.00415719	0.996683
C77 Secondary and unspecified malignant neoplasm of lymph nodes	1.30595	PGP67	The percentage of FA2G2 in total neutral plasma glycans (GPn)	0.00770064	0.0144851	0.531625	0.594986
C77 Secondary and unspecified malignant neoplasm of lymph nodes	1.30595	PGP2	The percentage of FA2B	0.00834176	0.0145076	0.574993	0.565296
C77 Secondary and unspecified malignant neoplasm of lymph nodes	1.30595	PGP22	The percentage of A3G3S2	-0.0197991	0.0144883	-1.36656	0.171764
C77 Secondary and unspecified malignant neoplasm of lymph nodes	1.30595	PGP64	The percentage of M6 in total neutral plasma glycans (GPn)	-0.00679202	0.0144858	-0.468875	0.639159
C77 Secondary and unspecified malignant neoplasm of lymph nodes	1.30595	PGP78	The percentage of fucosylation of monogalactosylated structures (without bisecting GlcNAc) in total neutral plasma glycans	0.00242575	0.0144987	0.167308	0.867127
C77 Secondary and unspecified malignant neoplasm of lymph nodes	1.30595	PGP76	The percentage of fucosylated structures (without bisecting GlcNAc) in total neutral plasma glycans	0.0179948	0.014486	1.24222	0.214157
C77 Secondary and unspecified malignant neoplasm of lymph nodes	1.30595	PGP71	The percentage of monogalactosylated structures in total neutral plasma glycans	0.00226257	0.0144995	0.156045	0.875997
C77 Secondary and unspecified malignant neoplasm of lymph nodes	1.30595	PGP90	Ratio of fucosylated digalactosylated non-bisecting GlcNAc structures and all digalactosylated structures with bisecting GlcNAc in total neutral plasma glycans	0.00647013	0.0144983	0.446268	0.655403
C77 Secondary and unspecified malignant neoplasm of lymph nodes	1.30595	PGP87	Ratio of afucosylated structures with bisecting GlcNAc and all fucosylated structures (+/- bisecting GlcNAc) in total neutral plasma glycans	-0.00618449	0.0144925	-0.426736	0.669571
C77 Secondary and unspecified malignant neoplasm of lymph nodes	1.30595	PGP46	Ratio of all fucosylated monosialylated and disialylated structures (+/- bisecting GlcNAc)	-0.002928	0.0145207	-0.201643	0.840196
C77 Secondary and unspecified malignant neoplasm of lymph nodes	1.30595	PGP105	The percentage of triantennary structures in total plasma glycans	-0.00957338	0.0145115	-0.659711	0.509439
C77 Secondary and unspecified malignant neoplasm of lymph nodes	1.30595	PGP47	Ratio of fucosylated monosialylated and disialylated structures (without bisecting GlcNAc)	0.00691471	0.0145018	0.476816	0.633493
C77 Secondary and unspecified malignant neoplasm of lymph nodes	1.30595	PGP82	The percentage of fucosylation of monogalactosylated structures (with bisecting GlcNAc) in total neutral plasma glycans	-0.00469642	0.0144984	-0.323926	0.745994
C77 Secondary and unspecified malignant neoplasm of lymph nodes	1.30595	PGP92	The percentage of antennary fucosylated structures in total plasma glycans	0.0153128	0.0146132	1.04787	0.294697
C77 Secondary and unspecified malignant neoplasm of lymph nodes	1.30595	PGP9	The percentage of A2BG2	0.00933752	0.0144994	0.643991	0.519581
C77 Secondary and unspecified malignant neoplasm of lymph nodes	1.30595	PGP40	The percentage of sialylation of all core-fucosylated structures with bisecting GlcNAc	-0.00865156	0.0145109	-0.596212	0.551034
C77 Secondary and unspecified malignant neoplasm of lymph nodes	1.30595	PGP29	The percentage of A3G3S3	0.00222009	0.0145137	0.152965	0.878425
C77 Secondary and unspecified malignant neoplasm of lymph nodes	1.30595	PGP72	The percentage of digalactosylated structures in total neutral plasma glycans	0.0170318	0.0144796	1.17626	0.239491
C77 Secondary and unspecified malignant neoplasm of lymph nodes	1.30595	PGP61	The percentage of FA2[6]G1 in total neutral plasma glycans (GPn)	0.0193738	0.0144966	1.33644	0.181406
C77 Secondary and unspecified malignant neoplasm of lymph nodes	1.30595	PGP55	The incidence of bisecting GlcNAc in all fucosylated monosialylated structures	0.00177832	0.0144992	0.12265	0.902384
C77 Secondary and unspecified malignant neoplasm of lymph nodes	1.30595	PGP100	The percentage of monogalactosylated structures in total plasma glycans	0.0117197	0.0144919	0.808711	0.418681
C77 Secondary and unspecified malignant neoplasm of lymph nodes	1.30595	PGP45	The percentage of disialylation of core-fucosylated digalactosylated structures with bisecting GlcNAc	-0.0124171	0.0144862	-0.857167	0.391353
C77 Secondary and unspecified malignant neoplasm of lymph nodes	1.30595	PGP48	Ratio of fucosylated monosialylated and disialylated structures (with bisecting GlcNAc)	0.001882	0.0145126	0.12968	0.89682
C77 Secondary and unspecified malignant neoplasm of lymph nodes	1.30595	PGP110	Ratio of trisialylated and tetrasialylated tetragalactosylated structures	-0.00187089	0.0144807	-0.129199	0.8972
C77 Secondary and unspecified malignant neoplasm of lymph nodes	1.30595	PGP41	The percentage of monosialylation of core-fucosylated monogalactosylated structures without bisecting GlcNAc	-0.0117118	0.0144419	-0.81096	0.417389
C77 Secondary and unspecified malignant neoplasm of lymph nodes	1.30595	PGP113	The percentage of antennary-fucosylation of tetragalactosylated structures	0.0174416	0.0146538	1.19024	0.23395
C77 Secondary and unspecified malignant neoplasm of lymph nodes	1.30595	PGP101	The percentage of digalactosylated structures in total plasma glycans	-0.0130591	0.0145078	-0.900139	0.368046
C77 Secondary and unspecified malignant neoplasm of lymph nodes	1.30595	PGP19	The percentage of A2G2S2	-0.0105044	0.0144648	-0.726203	0.467714
C77 Secondary and unspecified malignant neoplasm of lymph nodes	1.30595	PGP93	The percentage of core fucosylated structures in total plasma glycans	0.0117017	0.0145038	0.8068	0.419782
C77 Secondary and unspecified malignant neoplasm of lymph nodes	1.30595	PGP56	Ratio of fucosylated disialylated structures with and without bisecting GlcNAc	-0.00423617	0.014505	-0.292049	0.770249
C77 Secondary and unspecified malignant neoplasm of lymph nodes	1.30595	PGP13	The percentage of FA2G1S1	0.00254181	0.0144993	0.175306	0.860839
C77 Secondary and unspecified malignant neoplasm of lymph nodes	1.30595	PGP83	The percentage of fucosylation of digalactosylated structures (with bisecting GlcNAc) in total neutral plasma glycans	-0.00631656	0.014513	-0.435236	0.663391
C77 Secondary and unspecified malignant neoplasm of lymph nodes	1.30595	PGP96	the percentage of bisyalated structures in total plasma glycans	-0.0155272	0.0144925	-1.0714	0.28399
C77 Secondary and unspecified malignant neoplasm of lymph nodes	1.30595	PGP88	Ratio of fucosylated digalactosylated structures with and without bisecting GlcNAc in total neutral plasma glycans	-0.000879263	0.0145145	-0.0605782	0.951695
C77 Secondary and unspecified malignant neoplasm of lymph nodes	1.30595	PGP86	Ratio of fucosylated non-bisecting GlcNAc structures and all structures with bisecting GlcNAc in total neutral plasma glycans	0.00315964	0.0145075	0.217794	0.82759
C77 Secondary and unspecified malignant neoplasm of lymph nodes	1.30595	PGP50	Ratio of core-fucosylated monosialylated and trisialylated structures (without bisecting GlcNAc)	0.00981435	0.0144849	0.677558	0.498052
C77 Secondary and unspecified malignant neoplasm of lymph nodes	1.30595	PGP24	The percentage of A3F1G3S2	0.0154166	0.0146437	1.05279	0.292439
C77 Secondary and unspecified malignant neoplasm of lymph nodes	1.30595	PGP42	The percentage of monosialylation of core-fucosylated digalactosylated structures without bisecting GlcNAc	0.000742822	0.014492	0.0512573	0.95912
C77 Secondary and unspecified malignant neoplasm of lymph nodes	1.30595	PGP97	the percentage of trisyalated structures in total plasma glycans	-0.0119868	0.0145157	-0.82578	0.408929
C77 Secondary and unspecified malignant neoplasm of lymph nodes	1.30595	PGP95	the percentage of monosyalated structures in total plasma glycans	0.00102472	0.0144962	0.0706888	0.943645
C77 Secondary and unspecified malignant neoplasm of lymph nodes	1.30595	PGP77	The percentage of fucosylation of agalactosylated structures (without bisecting GlcNAc) in total neutral plasma glycans	0.0093625	0.0145184	0.644872	0.51901
C77 Secondary and unspecified malignant neoplasm of lymph nodes	1.30595	PGP34	The percentage of A4G4S4	0.000143441	0.014503	0.00989046	0.992109
C77 Secondary and unspecified malignant neoplasm of lymph nodes	1.30595	PGP69	The percentage of M9 in total neutral plasma glycans (GPn)	-0.0211989	0.0144974	-1.46225	0.143673
C77 Secondary and unspecified malignant neoplasm of lymph nodes	1.30595	PGP53	Ratio of all core-fucosylated sialylated structures with and without bisecting GlcNAc	-0.000634888	0.0145065	-0.0437657	0.965091
C77 Secondary and unspecified malignant neoplasm of lymph nodes	1.30595	PGP81	The percentage of fucosylation of agalactosylated structures (with bisecting GlcNAc) in total neutral plasma glycans	-0.0149232	0.0145242	-1.02747	0.304198
C77 Secondary and unspecified malignant neoplasm of lymph nodes	1.30595	PGP43	The percentage of disialylation of core-fucosylated digalactosylated structures without bisecting GlcNAc	-0.0113079	0.0144894	-0.780426	0.43514
C77 Secondary and unspecified malignant neoplasm of lymph nodes	1.30595	PGP84	Ratio of fucosylated structures with and without bisecting GlcNAc in total neutral plasma glycans	-0.00549462	0.0145023	-0.378879	0.704777
C77 Secondary and unspecified malignant neoplasm of lymph nodes	1.30595	PGP1	The percentage of FA2	0.00436547	0.0144927	0.301218	0.763248
C77 Secondary and unspecified malignant neoplasm of lymph nodes	1.30595	PGP99	The percentage of agalactosylated structures in total plasma glycans	0.00249253	0.0144966	0.171938	0.863486
C77 Secondary and unspecified malignant neoplasm of lymph nodes	1.30595	PGP33	The percentage of A4G4S3	-0.00985229	0.0144598	-0.681358	0.495645
C77 Secondary and unspecified malignant neoplasm of lymph nodes	1.30595	PGP62	The percentage of FA2[3]G1 in total neutral plasma glycans (GPn)	-0.00129256	0.0145074	-0.0890967	0.929005
C77 Secondary and unspecified malignant neoplasm of lymph nodes	1.30595	PGP36	The percentage of A4F1G4S4	0.00570202	0.0144913	0.393479	0.693966
C77 Secondary and unspecified malignant neoplasm of lymph nodes	1.30595	PGP27	The percentage of A3G3S3	-0.0155245	0.0145252	-1.0688	0.28516
C77 Secondary and unspecified malignant neoplasm of lymph nodes	1.30595	PGP59	The percentage of FA2B in total neutral plasma glycans (GPn)	-0.00265206	0.014499	-0.182913	0.854866
C77 Secondary and unspecified malignant neoplasm of lymph nodes	1.30595	PGP91	Ratio of afucosylated digalactosylated structures with bisecting GlcNAc and all fucosylated digalactosylated structures (+/- bisecting GlcNAc) in total neutral plasma glycans	-0.00933197	0.0144835	-0.64432	0.519368
C77 Secondary and unspecified malignant neoplasm of lymph nodes	1.30595	PGP20	The percentage of FA2G2S2	0.000614558	0.0145276	0.0423028	0.966257
C77 Secondary and unspecified malignant neoplasm of lymph nodes	1.30595	PGP25	The percentage of A3G3S3	0.00501834	0.0144809	0.346549	0.72893
C77 Secondary and unspecified malignant neoplasm of lymph nodes	1.30595	PGP31	The percentage of FA3G3S3	-0.00964173	0.0144675	-0.666442	0.505129
C77 Secondary and unspecified malignant neoplasm of lymph nodes	1.30595	PGP21	The percentage of FA2BG2S2	0.00177056	0.0145081	0.122039	0.902868
C77 Secondary and unspecified malignant neoplasm of lymph nodes	1.30595	PGP102	The percentage of trigalactosylated structures in total plasma glycans	-0.0098977	0.0145119	-0.682039	0.495214
C77 Secondary and unspecified malignant neoplasm of lymph nodes	1.30595	PGP60	The percentage of A2[6]BG1 in total neutral plasma glycans (GPn)	-0.000518152	0.0144944	-0.0357484	0.971483
C77 Secondary and unspecified malignant neoplasm of lymph nodes	1.30595	PGP38	The percentage of sialylation of core-fucosylated galactosylated structures with bisecting GlcNAc	-0.00821606	0.014505	-0.566428	0.571103
C77 Secondary and unspecified malignant neoplasm of lymph nodes	1.30595	PGP117	The percentage of galactosylated structures in total neutral plasma glycans	0.0145834	0.014496	1.00603	0.314402
C77 Secondary and unspecified malignant neoplasm of lymph nodes	1.30595	PGP104	The percentage of biantennary structures in total plasma glycans	-0.00783753	0.0144962	-0.54066	0.588742
C77 Secondary and unspecified malignant neoplasm of lymph nodes	1.30595	PGP94	The percentage of neutral glycan structures in total plasma glycans	0.0201223	0.0144948	1.38825	0.165062
C77 Secondary and unspecified malignant neoplasm of lymph nodes	1.30595	PGP79	The percentage of fucosylation of digalactosylated structures (without bisecting GlcNAc) in total neutral plasma glycans	0.0104445	0.0144974	0.720442	0.471253
C77 Secondary and unspecified malignant neoplasm of lymph nodes	1.30595	PGP23	The percentage of A3G3S2	-0.00394731	0.0144764	-0.272671	0.785106
C77 Secondary and unspecified malignant neoplasm of lymph nodes	1.30595	PGP98	the percentage of tetrasyalated structures in total plasma glycans	0.000326695	0.0144878	0.0225497	0.982009
C77 Secondary and unspecified malignant neoplasm of lymph nodes	1.30595	PGP73	The percentage of all fucosylated structures (+/- bisecting GlcNAc) in total neutral plasma glycans	0.0139773	0.0144958	0.964231	0.33493
C77 Secondary and unspecified malignant neoplasm of lymph nodes	1.30595	PGP39	The percentage of sialylation of all core-fucosylated structures without bisecting GlcNAc	-0.0140621	0.0144884	-0.970574	0.331761
C77 Secondary and unspecified malignant neoplasm of lymph nodes	1.30595	PGP26	The percentage of A3G3S3	0.00117211	0.0144851	0.0809182	0.935507
C77 Secondary and unspecified malignant neoplasm of lymph nodes	1.30595	PGP52	Ratio of core-fucosylated disialylated and trisialylated structures (without bisecting GlcNAc)	0.00369672	0.0144928	0.255073	0.798667
C77 Secondary and unspecified malignant neoplasm of lymph nodes	1.30595	PGP49	Ratio of all core-fucosylated monosialylated and trisialylated structures (+/- bisecting GlcNAc)	0.0123696	0.0144827	0.854094	0.393053
C77 Secondary and unspecified malignant neoplasm of lymph nodes	1.30595	PGP7	The percentage of M6	-0.00577753	0.0144857	-0.398842	0.69001
C77 Secondary and unspecified malignant neoplasm of lymph nodes	1.30595	PGP68	The percentage of FA2BG2 in total neutral plasma glycans (GPn)	0.0127622	0.0144941	0.880508	0.378584
C77 Secondary and unspecified malignant neoplasm of lymph nodes	1.30595	PGP80	The percentage of fucosylated structures (with bisecting GlcNAc) in total neutral plasma glycans	0.00578651	0.0145158	0.398634	0.690163
C77 Secondary and unspecified malignant neoplasm of lymph nodes	1.30595	PGP103	The percentage of tetragalactosylated structures in total plasma glycans	0.00102522	0.0144878	0.0707644	0.943585
C77 Secondary and unspecified malignant neoplasm of lymph nodes	1.30595	PGP66	The percentage of A2BG2 in total neutral plasma glycans (GPn)	0.0012377	0.0144992	0.0853637	0.931972
C77 Secondary and unspecified malignant neoplasm of lymph nodes	1.30595	PGP106	The percentage of tetraantennary structures in total plasma glycans	0.00105789	0.0144875	0.0730211	0.941789
C77 Secondary and unspecified malignant neoplasm of lymph nodes	1.30595	PGP28	The percentage of FA3G3S3	-0.00777585	0.0144817	-0.536943	0.591307
C77 Secondary and unspecified malignant neoplasm of lymph nodes	1.30595	PGP12	The percentage of M7+A2G2S1	-0.00911644	0.0145427	-0.626874	0.530742
C77 Secondary and unspecified malignant neoplasm of lymph nodes	1.30595	PGP18	The percentage of M9	-0.00835244	0.0145218	-0.575165	0.56518
C77 Secondary and unspecified malignant neoplasm of lymph nodes	1.30595	PGP70	The percentage of agalactosylated structures in total neutral plasma glycans	0.00237631	0.0145007	0.163876	0.869829
C77 Secondary and unspecified malignant neoplasm of lymph nodes	1.30595	PGP3	The percentage of A2BG1	0.00648858	0.0144946	0.447654	0.654403
C77 Secondary and unspecified malignant neoplasm of lymph nodes	1.30595	PGP4	The percentage of FA2[6]G1	0.00971571	0.0144927	0.670387	0.502611
C77 Secondary and unspecified malignant neoplasm of lymph nodes	1.30595	PGP30	The percentage of A3F1G3S3	0.0142786	0.0146454	0.974958	0.329581
C77 Secondary and unspecified malignant neoplasm of lymph nodes	1.30595	PGP74	The percentage of fucosylation of monogalactosylated structures in total neutral plasma glycans	-0.00233687	0.0144971	-0.161196	0.871939
C77 Secondary and unspecified malignant neoplasm of lymph nodes	1.30595	PGP5	The percentage of FA2[3]G1	0.00662174	0.0145006	0.456653	0.64792
C77 Secondary and unspecified malignant neoplasm of lymph nodes	1.30595	PGP51	Ratio of all core-fucosylated disialylated and trisialylated structures (+/- bisecting GlcNAc)	0.00573949	0.0144948	0.395969	0.692128
C77 Secondary and unspecified malignant neoplasm of lymph nodes	1.30595	PGP112	The percentage of antennary-fucosylation of trigalactosylated structures	0.0150105	0.0146105	1.02738	0.304243
C77 Secondary and unspecified malignant neoplasm of lymph nodes	1.30595	PGP57	The incidence of bisecting GlcNAc in all fucosylated disialylated structures	-0.00467064	0.0145101	-0.321889	0.747537
C77 Secondary and unspecified malignant neoplasm of lymph nodes	1.30595	PGP85	The incidence of bisecting GlcNAc in all fucosylated structures in total neutral plasma glycans	-0.00662132	0.0145059	-0.456458	0.648061
C77 Secondary and unspecified malignant neoplasm of lymph nodes	1.30595	PGP44	The percentage of monosialylation of core-fucosylated digalactosylated structures with bisecting GlcNAc	0.015719	0.0145057	1.08364	0.278524
C77 Secondary and unspecified malignant neoplasm of lymph nodes	1.30595	PGP63	The percentage of FA2[6]BG1 in total neutral plasma glycans (GPn)	0.00505625	0.0145156	0.348332	0.727591
C77 Secondary and unspecified malignant neoplasm of lymph nodes	1.30595	PGP65	The percentage of A2G2 in total neutral plasma glycans (GPn)	-0.0124492	0.014493	-0.858979	0.390352
C77 Secondary and unspecified malignant neoplasm of lymph nodes	1.30595	PGP10	The percentage of FA2G2	0.0149004	0.0144948	1.02798	0.30396
C77 Secondary and unspecified malignant neoplasm of lymph nodes	1.30595	PGP16	The percentage of FA2BG2S1+FA2BG2S[6]1	0.0230291	0.0144901	1.5893	0.111994
C77 Secondary and unspecified malignant neoplasm of lymph nodes	1.30595	PGP8	The percentage of A2G2	-0.00909392	0.0144964	-0.627323	0.530447
C77 Secondary and unspecified malignant neoplasm of lymph nodes	1.30595	PGP75	The percentage of fucosylation of digalactosylated structures in total neutral plasma glycans	0.0246802	0.0144965	1.70249	0.0886641
C77 Secondary and unspecified malignant neoplasm of lymph nodes	1.30595	PGP32	The percentage of FA3F1G3S3	0.00254255	0.0145288	0.175001	0.861079
C77 Secondary and unspecified malignant neoplasm of lymph nodes	1.30595	PGP58	The percentage of FA2 in total neutral plasma glycans (GPn)	0.00312579	0.0145012	0.215554	0.829336
C77 Secondary and unspecified malignant neoplasm of lymph nodes	1.30595	PGP114	The percentage of M7 in total neutral plasma glycans (GPn)	-0.00776494	0.0145387	-0.534087	0.593282
C77 Secondary and unspecified malignant neoplasm of lymph nodes	1.30595	PGP107	The percentage of high-mannose structures in total plasma glycans	-0.0153444	0.0145204	-1.05675	0.290627
C77 Secondary and unspecified malignant neoplasm of lymph nodes	1.30595	PGP17	The percentage of A2G2S2	-0.00888137	0.0145784	-0.609215	0.542382
C77 Secondary and unspecified malignant neoplasm of lymph nodes	1.30595	PGP116	The percentage of galactosylated structures in total plasma glycans	-0.00424324	0.0144874	-0.292892	0.769605
C77 Secondary and unspecified malignant neoplasm of lymph nodes	1.30595	PGP109	Ratio of disialylated and trisialylated trigalactosylated structures	-0.0125978	0.0144597	-0.871237	0.383625
C77 Secondary and unspecified malignant neoplasm of lymph nodes	1.30595	PGP6	The percentage of FA2[6]BG1	0.00875213	0.0145006	0.603571	0.546129
C77 Secondary and unspecified malignant neoplasm of lymph nodes	1.30595	PGP108	The percentage of glycan structures with bisecting GlcNAc in total plasma glycans	0.00471143	0.0144962	0.325013	0.745171
C77 Secondary and unspecified malignant neoplasm of lymph nodes	1.30595	PGP14	The percentage of A2G2S1+A2G2S[3]1	-0.0118918	0.0145078	-0.819684	0.412397
C77 Secondary and unspecified malignant neoplasm of lymph nodes	1.30595	PGP15	The percentage of FA2G2S1+FA2G2S[3]1	0.013148	0.0144843	0.907737	0.364017
C78 Secondary malignant neoplasm of respiratory and digestive organs	1.10508	PGP5	The percentage of FA2[3]G1	-0.0263706	0.0157557	-1.67372	0.0941858
C78 Secondary malignant neoplasm of respiratory and digestive organs	1.10508	PGP36	The percentage of A4F1G4S4	0.0173546	0.0157396	1.10261	0.270195
C78 Secondary malignant neoplasm of respiratory and digestive organs	1.10508	PGP23	The percentage of A3G3S2	-0.0152468	0.0156629	-0.973432	0.330339
C78 Secondary malignant neoplasm of respiratory and digestive organs	1.10508	PGP78	The percentage of fucosylation of monogalactosylated structures (without bisecting GlcNAc) in total neutral plasma glycans	-0.0150684	0.0157566	-0.95632	0.338911
C78 Secondary malignant neoplasm of respiratory and digestive organs	1.10508	PGP94	The percentage of neutral glycan structures in total plasma glycans	-0.0194567	0.0157411	-1.23604	0.216442
C78 Secondary malignant neoplasm of respiratory and digestive organs	1.10508	PGP21	The percentage of FA2BG2S2	-0.00303589	0.0157521	-0.192729	0.847171
C78 Secondary malignant neoplasm of respiratory and digestive organs	1.10508	PGP116	The percentage of galactosylated structures in total plasma glycans	-0.0138146	0.0157175	-0.878935	0.379437
C78 Secondary malignant neoplasm of respiratory and digestive organs	1.10508	PGP79	The percentage of fucosylation of digalactosylated structures (without bisecting GlcNAc) in total neutral plasma glycans	-0.00404486	0.0157535	-0.25676	0.797364
C78 Secondary malignant neoplasm of respiratory and digestive organs	1.10508	PGP15	The percentage of FA2G2S1+FA2G2S[3]1	0.003936	0.0157481	0.249935	0.802638
C78 Secondary malignant neoplasm of respiratory and digestive organs	1.10508	PGP66	The percentage of A2BG2 in total neutral plasma glycans (GPn)	0.00411482	0.015751	0.261242	0.793906
C78 Secondary malignant neoplasm of respiratory and digestive organs	1.10508	PGP1	The percentage of FA2	-0.0353906	0.0157252	-2.25057	0.024413
C78 Secondary malignant neoplasm of respiratory and digestive organs	1.10508	PGP92	The percentage of antennary fucosylated structures in total plasma glycans	-0.00413411	0.015744	-0.262582	0.792873
C78 Secondary malignant neoplasm of respiratory and digestive organs	1.10508	PGP72	The percentage of digalactosylated structures in total neutral plasma glycans	0.0198995	0.0157238	1.26557	0.205668
C78 Secondary malignant neoplasm of respiratory and digestive organs	1.10508	PGP80	The percentage of fucosylated structures (with bisecting GlcNAc) in total neutral plasma glycans	0.00666819	0.0157676	0.422906	0.672364
C78 Secondary malignant neoplasm of respiratory and digestive organs	1.10508	PGP99	The percentage of agalactosylated structures in total plasma glycans	-0.0320329	0.015727	-2.03681	0.0416687
C78 Secondary malignant neoplasm of respiratory and digestive organs	1.10508	PGP18	The percentage of M9	-0.00725442	0.0157756	-0.459851	0.645623
C78 Secondary malignant neoplasm of respiratory and digestive organs	1.10508	PGP107	The percentage of high-mannose structures in total plasma glycans	0.00475612	0.0157705	0.301584	0.762969
C78 Secondary malignant neoplasm of respiratory and digestive organs	1.10508	PGP58	The percentage of FA2 in total neutral plasma glycans (GPn)	-0.0270146	0.0157185	-1.71865	0.0856783
C78 Secondary malignant neoplasm of respiratory and digestive organs	1.10508	PGP95	the percentage of monosyalated structures in total plasma glycans	-0.00457267	0.0157488	-0.290351	0.771548
C78 Secondary malignant neoplasm of respiratory and digestive organs	1.10508	PGP26	The percentage of A3G3S3	0.00408287	0.0157149	0.259808	0.795012
C78 Secondary malignant neoplasm of respiratory and digestive organs	1.10508	PGP46	Ratio of all fucosylated monosialylated and disialylated structures (+/- bisecting GlcNAc)	-0.00154782	0.0157829	-0.0980696	0.921877
C78 Secondary malignant neoplasm of respiratory and digestive organs	1.10508	PGP10	The percentage of FA2G2	0.0224399	0.0157473	1.425	0.154157
C78 Secondary malignant neoplasm of respiratory and digestive organs	1.10508	PGP89	The incidence of bisecting GlcNAc in all fucosylated digalactosylated structures in total neutral plasma glycans	-0.000729643	0.0157683	-0.0462727	0.963093
C78 Secondary malignant neoplasm of respiratory and digestive organs	1.10508	PGP98	the percentage of tetrasyalated structures in total plasma glycans	0.00821298	0.0157192	0.522481	0.601335
C78 Secondary malignant neoplasm of respiratory and digestive organs	1.10508	PGP12	The percentage of M7+A2G2S1	0.00829744	0.0157004	0.528486	0.597162
C78 Secondary malignant neoplasm of respiratory and digestive organs	1.10508	PGP52	Ratio of core-fucosylated disialylated and trisialylated structures (without bisecting GlcNAc)	-0.00153502	0.0157327	-0.0975686	0.922275
C78 Secondary malignant neoplasm of respiratory and digestive organs	1.10508	PGP43	The percentage of disialylation of core-fucosylated digalactosylated structures without bisecting GlcNAc	-0.0124609	0.0157418	-0.791575	0.428608
C78 Secondary malignant neoplasm of respiratory and digestive organs	1.10508	PGP39	The percentage of sialylation of all core-fucosylated structures without bisecting GlcNAc	0.00807481	0.0157551	0.512519	0.608288
C78 Secondary malignant neoplasm of respiratory and digestive organs	1.10508	PGP64	The percentage of M6 in total neutral plasma glycans (GPn)	0.00496809	0.0157384	0.315667	0.752255
C78 Secondary malignant neoplasm of respiratory and digestive organs	1.10508	PGP114	The percentage of M7 in total neutral plasma glycans (GPn)	0.0153506	0.0157105	0.97709	0.328525
C78 Secondary malignant neoplasm of respiratory and digestive organs	1.10508	PGP75	The percentage of fucosylation of digalactosylated structures in total neutral plasma glycans	-0.00918871	0.0157376	-0.583869	0.559308
C78 Secondary malignant neoplasm of respiratory and digestive organs	1.10508	PGP83	The percentage of fucosylation of digalactosylated structures (with bisecting GlcNAc) in total neutral plasma glycans	-0.0035966	0.015759	-0.228226	0.819471
C78 Secondary malignant neoplasm of respiratory and digestive organs	1.10508	PGP113	The percentage of antennary-fucosylation of tetragalactosylated structures	-0.00318553	0.0157509	-0.202245	0.839726
C78 Secondary malignant neoplasm of respiratory and digestive organs	1.10508	PGP85	The incidence of bisecting GlcNAc in all fucosylated structures in total neutral plasma glycans	0.0130199	0.0157589	0.826191	0.408696
C78 Secondary malignant neoplasm of respiratory and digestive organs	1.10508	PGP84	Ratio of fucosylated structures with and without bisecting GlcNAc in total neutral plasma glycans	0.00875155	0.0157598	0.55531	0.578683
C78 Secondary malignant neoplasm of respiratory and digestive organs	1.10508	PGP13	The percentage of FA2G1S1	-0.00160871	0.0157411	-0.102198	0.9186
C78 Secondary malignant neoplasm of respiratory and digestive organs	1.10508	PGP20	The percentage of FA2G2S2	-0.0134257	0.0157289	-0.853569	0.393344
C78 Secondary malignant neoplasm of respiratory and digestive organs	1.10508	PGP77	The percentage of fucosylation of agalactosylated structures (without bisecting GlcNAc) in total neutral plasma glycans	-0.0151706	0.0157695	-0.96202	0.33604
C78 Secondary malignant neoplasm of respiratory and digestive organs	1.10508	PGP49	Ratio of all core-fucosylated monosialylated and trisialylated structures (+/- bisecting GlcNAc)	0.0127879	0.0157357	0.812668	0.416408
C78 Secondary malignant neoplasm of respiratory and digestive organs	1.10508	PGP47	Ratio of fucosylated monosialylated and disialylated structures (without bisecting GlcNAc)	0.00355109	0.0157567	0.225371	0.821691
C78 Secondary malignant neoplasm of respiratory and digestive organs	1.10508	PGP96	the percentage of bisyalated structures in total plasma glycans	-0.0161898	0.0157459	-1.02819	0.303859
C78 Secondary malignant neoplasm of respiratory and digestive organs	1.10508	PGP50	Ratio of core-fucosylated monosialylated and trisialylated structures (without bisecting GlcNAc)	0.0110489	0.015734	0.702226	0.482538
C78 Secondary malignant neoplasm of respiratory and digestive organs	1.10508	PGP17	The percentage of A2G2S2	0.00572594	0.0157086	0.36451	0.715477
C78 Secondary malignant neoplasm of respiratory and digestive organs	1.10508	PGP110	Ratio of trisialylated and tetrasialylated tetragalactosylated structures	0.00469274	0.0157812	0.297362	0.76619
C78 Secondary malignant neoplasm of respiratory and digestive organs	1.10508	PGP29	The percentage of A3G3S3	-0.00719552	0.0157055	-0.458152	0.646843
C78 Secondary malignant neoplasm of respiratory and digestive organs	1.10508	PGP115	The percentage of syalated structures in total plasma glycans	-0.00691453	0.0157314	-0.439538	0.660272
C78 Secondary malignant neoplasm of respiratory and digestive organs	1.10508	PGP55	The incidence of bisecting GlcNAc in all fucosylated monosialylated structures	-0.00108126	0.0157458	-0.06867	0.945252
C78 Secondary malignant neoplasm of respiratory and digestive organs	1.10508	PGP68	The percentage of FA2BG2 in total neutral plasma glycans (GPn)	0.0132547	0.0157473	0.841714	0.399948
C78 Secondary malignant neoplasm of respiratory and digestive organs	1.10508	PGP81	The percentage of fucosylation of agalactosylated structures (with bisecting GlcNAc) in total neutral plasma glycans	0.0127664	0.0157809	0.808979	0.418527
C78 Secondary malignant neoplasm of respiratory and digestive organs	1.10508	PGP65	The percentage of A2G2 in total neutral plasma glycans (GPn)	0.0251503	0.0157389	1.59797	0.11005
C78 Secondary malignant neoplasm of respiratory and digestive organs	1.10508	PGP42	The percentage of monosialylation of core-fucosylated digalactosylated structures without bisecting GlcNAc	0.000190214	0.0157374	0.0120868	0.990356
C78 Secondary malignant neoplasm of respiratory and digestive organs	1.10508	PGP74	The percentage of fucosylation of monogalactosylated structures in total neutral plasma glycans	-0.0285741	0.0157669	-1.81229	0.0699418
C78 Secondary malignant neoplasm of respiratory and digestive organs	1.10508	PGP102	The percentage of trigalactosylated structures in total plasma glycans	-0.00424001	0.0157651	-0.26895	0.787968
C78 Secondary malignant neoplasm of respiratory and digestive organs	1.10508	PGP30	The percentage of A3F1G3S3	-0.00456122	0.0157356	-0.289865	0.771919
C78 Secondary malignant neoplasm of respiratory and digestive organs	1.10508	PGP40	The percentage of sialylation of all core-fucosylated structures with bisecting GlcNAc	0.00319509	0.0157604	0.202729	0.839347
C78 Secondary malignant neoplasm of respiratory and digestive organs	1.10508	PGP67	The percentage of FA2G2 in total neutral plasma glycans (GPn)	0.0144355	0.0157312	0.917633	0.358811
C78 Secondary malignant neoplasm of respiratory and digestive organs	1.10508	PGP38	The percentage of sialylation of core-fucosylated galactosylated structures with bisecting GlcNAc	-0.00944924	0.0157518	-0.599882	0.548585
C78 Secondary malignant neoplasm of respiratory and digestive organs	1.10508	PGP100	The percentage of monogalactosylated structures in total plasma glycans	-0.0203364	0.0157428	-1.29179	0.19643
C78 Secondary malignant neoplasm of respiratory and digestive organs	1.10508	PGP7	The percentage of M6	-0.00427151	0.0157393	-0.271392	0.78609
C78 Secondary malignant neoplasm of respiratory and digestive organs	1.10508	PGP88	Ratio of fucosylated digalactosylated structures with and without bisecting GlcNAc in total neutral plasma glycans	-0.000885405	0.0157685	-0.0561504	0.955222
C78 Secondary malignant neoplasm of respiratory and digestive organs	1.10508	PGP48	Ratio of fucosylated monosialylated and disialylated structures (with bisecting GlcNAc)	0.013006	0.0157433	0.826134	0.408728
C78 Secondary malignant neoplasm of respiratory and digestive organs	1.10508	PGP31	The percentage of FA3G3S3	-0.0225194	0.0156533	-1.43863	0.150255
C78 Secondary malignant neoplasm of respiratory and digestive organs	1.10508	PGP53	Ratio of all core-fucosylated sialylated structures with and without bisecting GlcNAc	0.00613539	0.01574	0.389796	0.696688
C78 Secondary malignant neoplasm of respiratory and digestive organs	1.10508	PGP70	The percentage of agalactosylated structures in total neutral plasma glycans	-0.0226676	0.0157226	-1.44171	0.149383
C78 Secondary malignant neoplasm of respiratory and digestive organs	1.10508	PGP41	The percentage of monosialylation of core-fucosylated monogalactosylated structures without bisecting GlcNAc	0.000509478	0.0157313	0.0323862	0.974164
C78 Secondary malignant neoplasm of respiratory and digestive organs	1.10508	PGP6	The percentage of FA2[6]BG1	0.00837956	0.0157493	0.53206	0.594684
C78 Secondary malignant neoplasm of respiratory and digestive organs	1.10508	PGP19	The percentage of A2G2S2	-0.0105533	0.0157114	-0.6717	0.501775
C78 Secondary malignant neoplasm of respiratory and digestive organs	1.10508	PGP91	Ratio of afucosylated digalactosylated structures with bisecting GlcNAc and all fucosylated digalactosylated structures (+/- bisecting GlcNAc) in total neutral plasma glycans	-0.000437084	0.0157478	-0.0277551	0.977857
C78 Secondary malignant neoplasm of respiratory and digestive organs	1.10508	PGP25	The percentage of A3G3S3	0.00196835	0.0157562	0.124926	0.900582
C78 Secondary malignant neoplasm of respiratory and digestive organs	1.10508	PGP51	Ratio of all core-fucosylated disialylated and trisialylated structures (+/- bisecting GlcNAc)	0.0159635	0.0157293	1.01489	0.310158
C78 Secondary malignant neoplasm of respiratory and digestive organs	1.10508	PGP9	The percentage of A2BG2	-0.00145097	0.0157522	-0.0921126	0.926609
C78 Secondary malignant neoplasm of respiratory and digestive organs	1.10508	PGP108	The percentage of glycan structures with bisecting GlcNAc in total plasma glycans	0.0210225	0.0157456	1.33514	0.181831
C78 Secondary malignant neoplasm of respiratory and digestive organs	1.10508	PGP112	The percentage of antennary-fucosylation of trigalactosylated structures	0.00356668	0.0158036	0.225688	0.821444
C78 Secondary malignant neoplasm of respiratory and digestive organs	1.10508	PGP44	The percentage of monosialylation of core-fucosylated digalactosylated structures with bisecting GlcNAc	0.00606298	0.0157547	0.384836	0.700359
C78 Secondary malignant neoplasm of respiratory and digestive organs	1.10508	PGP27	The percentage of A3G3S3	-0.0109629	0.0157729	-0.695048	0.487025
C78 Secondary malignant neoplasm of respiratory and digestive organs	1.10508	PGP61	The percentage of FA2[6]G1 in total neutral plasma glycans (GPn)	-0.0203312	0.0157209	-1.29326	0.195923
C78 Secondary malignant neoplasm of respiratory and digestive organs	1.10508	PGP28	The percentage of FA3G3S3	-0.0180241	0.0156828	-1.14929	0.250435
C78 Secondary malignant neoplasm of respiratory and digestive organs	1.10508	PGP2	The percentage of FA2B	0.00363515	0.0157529	0.230761	0.8175
C78 Secondary malignant neoplasm of respiratory and digestive organs	1.10508	PGP109	Ratio of disialylated and trisialylated trigalactosylated structures	0.00524975	0.0157637	0.333027	0.739114
C78 Secondary malignant neoplasm of respiratory and digestive organs	1.10508	PGP34	The percentage of A4G4S4	0.00031916	0.0157556	0.020257	0.983838
C78 Secondary malignant neoplasm of respiratory and digestive organs	1.10508	PGP104	The percentage of biantennary structures in total plasma glycans	-0.00949252	0.015755	-0.60251	0.546835
C78 Secondary malignant neoplasm of respiratory and digestive organs	1.10508	PGP56	Ratio of fucosylated disialylated structures with and without bisecting GlcNAc	0.00369549	0.0157511	0.234618	0.814505
C78 Secondary malignant neoplasm of respiratory and digestive organs	1.10508	PGP37	The percentage of sialylation of core-fucosylated galactosylated structures without bisecting GlcNAc	-0.0124679	0.0157539	-0.791414	0.428703
C78 Secondary malignant neoplasm of respiratory and digestive organs	1.10508	PGP90	Ratio of fucosylated digalactosylated non-bisecting GlcNAc structures and all digalactosylated structures with bisecting GlcNAc in total neutral plasma glycans	0.0148561	0.0157503	0.943229	0.345564
C78 Secondary malignant neoplasm of respiratory and digestive organs	1.10508	PGP76	The percentage of fucosylated structures (without bisecting GlcNAc) in total neutral plasma glycans	-0.0185221	0.0157344	-1.17717	0.239129
C78 Secondary malignant neoplasm of respiratory and digestive organs	1.10508	PGP4	The percentage of FA2[6]G1	-0.0205059	0.0157192	-1.30451	0.192059
C78 Secondary malignant neoplasm of respiratory and digestive organs	1.10508	PGP57	The incidence of bisecting GlcNAc in all fucosylated disialylated structures	-0.00174686	0.0157614	-0.110831	0.91175
C78 Secondary malignant neoplasm of respiratory and digestive organs	1.10508	PGP111	The percentage of core-fucosylation of trigalactosylated structures	-0.0156973	0.0156979	-0.99996	0.31733
C78 Secondary malignant neoplasm of respiratory and digestive organs	1.10508	PGP3	The percentage of A2BG1	0.0216078	0.0157428	1.37256	0.169891
C78 Secondary malignant neoplasm of respiratory and digestive organs	1.10508	PGP93	The percentage of core fucosylated structures in total plasma glycans	-0.0185948	0.0157625	-1.17968	0.238126
C78 Secondary malignant neoplasm of respiratory and digestive organs	1.10508	PGP97	the percentage of trisyalated structures in total plasma glycans	-0.00207358	0.015763	-0.131547	0.895342
C78 Secondary malignant neoplasm of respiratory and digestive organs	1.10508	PGP22	The percentage of A3G3S2	-0.00475866	0.0157472	-0.302191	0.762507
C78 Secondary malignant neoplasm of respiratory and digestive organs	1.10508	PGP54	Ratio of fucosylated monosialylated structures with and without bisecting GlcNAc	0.00525687	0.0157397	0.333987	0.738389
C78 Secondary malignant neoplasm of respiratory and digestive organs	1.10508	PGP101	The percentage of digalactosylated structures in total plasma glycans	-0.00417502	0.0157607	-0.2649	0.791087
C78 Secondary malignant neoplasm of respiratory and digestive organs	1.10508	PGP62	The percentage of FA2[3]G1 in total neutral plasma glycans (GPn)	-0.0135899	0.0157586	-0.862377	0.38848
C78 Secondary malignant neoplasm of respiratory and digestive organs	1.10508	PGP32	The percentage of FA3F1G3S3	-0.00672003	0.0157787	-0.425892	0.670186
C78 Secondary malignant neoplasm of respiratory and digestive organs	1.10508	PGP24	The percentage of A3F1G3S2	0.00118925	0.015799	0.0752739	0.939997
C78 Secondary malignant neoplasm of respiratory and digestive organs	1.10508	PGP11	The percentage of FA2BG2	0.0202147	0.0157535	1.28319	0.199426
C78 Secondary malignant neoplasm of respiratory and digestive organs	1.10508	PGP73	The percentage of all fucosylated structures (+/- bisecting GlcNAc) in total neutral plasma glycans	-0.0240624	0.0157432	-1.52843	0.126405
C78 Secondary malignant neoplasm of respiratory and digestive organs	1.10508	PGP87	Ratio of afucosylated structures with bisecting GlcNAc and all fucosylated structures (+/- bisecting GlcNAc) in total neutral plasma glycans	0.0166505	0.01576	1.05651	0.290737
C78 Secondary malignant neoplasm of respiratory and digestive organs	1.10508	PGP105	The percentage of triantennary structures in total plasma glycans	-0.00420977	0.0157649	-0.267035	0.789442
C78 Secondary malignant neoplasm of respiratory and digestive organs	1.10508	PGP8	The percentage of A2G2	0.00744225	0.0157401	0.47282	0.636341
C78 Secondary malignant neoplasm of respiratory and digestive organs	1.10508	PGP60	The percentage of A2[6]BG1 in total neutral plasma glycans (GPn)	0.0296791	0.0157652	1.88257	0.0597589
C78 Secondary malignant neoplasm of respiratory and digestive organs	1.10508	PGP86	Ratio of fucosylated non-bisecting GlcNAc structures and all structures with bisecting GlcNAc in total neutral plasma glycans	-0.0169248	0.0157572	-1.0741	0.282779
C78 Secondary malignant neoplasm of respiratory and digestive organs	1.10508	PGP71	The percentage of monogalactosylated structures in total neutral plasma glycans	-0.0219107	0.0157449	-1.3916	0.164042
C78 Secondary malignant neoplasm of respiratory and digestive organs	1.10508	PGP33	The percentage of A4G4S3	0.00651109	0.0157576	0.413204	0.679457
C78 Secondary malignant neoplasm of respiratory and digestive organs	1.10508	PGP59	The percentage of FA2B in total neutral plasma glycans (GPn)	0.00662906	0.0157491	0.420917	0.673815
C78 Secondary malignant neoplasm of respiratory and digestive organs	1.10508	PGP14	The percentage of A2G2S1+A2G2S[3]1	-0.00576212	0.0157524	-0.365793	0.71452
C78 Secondary malignant neoplasm of respiratory and digestive organs	1.10508	PGP106	The percentage of tetraantennary structures in total plasma glycans	0.00714685	0.0157415	0.454014	0.649819
C78 Secondary malignant neoplasm of respiratory and digestive organs	1.10508	PGP16	The percentage of FA2BG2S1+FA2BG2S[6]1	0.0108359	0.0157355	0.688626	0.491059
C78 Secondary malignant neoplasm of respiratory and digestive organs	1.10508	PGP103	The percentage of tetragalactosylated structures in total plasma glycans	0.00781104	0.0157427	0.496169	0.619775
C78 Secondary malignant neoplasm of respiratory and digestive organs	1.10508	PGP45	The percentage of disialylation of core-fucosylated digalactosylated structures with bisecting GlcNAc	-0.0199972	0.0157219	-1.27193	0.203398
C78 Secondary malignant neoplasm of respiratory and digestive organs	1.10508	PGP69	The percentage of M9 in total neutral plasma glycans (GPn)	0.0130972	0.0157481	0.831669	0.405596
C78 Secondary malignant neoplasm of respiratory and digestive organs	1.10508	PGP63	The percentage of FA2[6]BG1 in total neutral plasma glycans (GPn)	-0.00208133	0.0157745	-0.131943	0.895029
C78 Secondary malignant neoplasm of respiratory and digestive organs	1.10508	PGP82	The percentage of fucosylation of monogalactosylated structures (with bisecting GlcNAc) in total neutral plasma glycans	0.0101802	0.0157587	0.646003	0.518277
C78 Secondary malignant neoplasm of respiratory and digestive organs	1.10508	PGP35	The percentage of A4G4S4	-0.0155172	0.0157327	-0.986306	0.323983
C78 Secondary malignant neoplasm of respiratory and digestive organs	1.10508	PGP117	The percentage of galactosylated structures in total neutral plasma glycans	-0.00399066	0.0157373	-0.253579	0.799821
C79 Secondary malignant neoplasm of other sites	0.851999	PGP57	The incidence of bisecting GlcNAc in all fucosylated disialylated structures	-0.0114317	0.0179658	-0.636307	0.524576
C79 Secondary malignant neoplasm of other sites	0.851999	PGP94	The percentage of neutral glycan structures in total plasma glycans	-0.0264514	0.0179445	-1.47407	0.140464
C79 Secondary malignant neoplasm of other sites	0.851999	PGP106	The percentage of tetraantennary structures in total plasma glycans	-0.000471714	0.0179358	-0.0263001	0.979018
C79 Secondary malignant neoplasm of other sites	0.851999	PGP74	The percentage of fucosylation of monogalactosylated structures in total neutral plasma glycans	-0.00856738	0.0179625	-0.47696	0.633391
C79 Secondary malignant neoplasm of other sites	0.851999	PGP110	Ratio of trisialylated and tetrasialylated tetragalactosylated structures	-0.00577901	0.0178934	-0.322969	0.746719
C79 Secondary malignant neoplasm of other sites	0.851999	PGP68	The percentage of FA2BG2 in total neutral plasma glycans (GPn)	0.00973534	0.0179539	0.54224	0.587653
C79 Secondary malignant neoplasm of other sites	0.851999	PGP27	The percentage of A3G3S3	0.0186557	0.0179628	1.03858	0.299002
C79 Secondary malignant neoplasm of other sites	0.851999	PGP55	The incidence of bisecting GlcNAc in all fucosylated monosialylated structures	-0.00125135	0.0179479	-0.0697208	0.944416
C79 Secondary malignant neoplasm of other sites	0.851999	PGP43	The percentage of disialylation of core-fucosylated digalactosylated structures without bisecting GlcNAc	-0.00107674	0.0179838	-0.059873	0.952257
C79 Secondary malignant neoplasm of other sites	0.851999	PGP9	The percentage of A2BG2	0.00632348	0.0179587	0.352113	0.724753
C79 Secondary malignant neoplasm of other sites	0.851999	PGP13	The percentage of FA2G1S1	-0.00431167	0.0179347	-0.24041	0.810013
C79 Secondary malignant neoplasm of other sites	0.851999	PGP42	The percentage of monosialylation of core-fucosylated digalactosylated structures without bisecting GlcNAc	0.00362885	0.0179379	0.202301	0.839682
C79 Secondary malignant neoplasm of other sites	0.851999	PGP51	Ratio of all core-fucosylated disialylated and trisialylated structures (+/- bisecting GlcNAc)	-0.00100795	0.0179553	-0.0561369	0.955233
C79 Secondary malignant neoplasm of other sites	0.851999	PGP78	The percentage of fucosylation of monogalactosylated structures (without bisecting GlcNAc) in total neutral plasma glycans	-0.0209158	0.0179593	-1.16462	0.244171
C79 Secondary malignant neoplasm of other sites	0.851999	PGP104	The percentage of biantennary structures in total plasma glycans	-0.029625	0.017943	-1.65106	0.0987262
C79 Secondary malignant neoplasm of other sites	0.851999	PGP5	The percentage of FA2[3]G1	-0.0385817	0.0179641	-2.14771	0.0317369
C79 Secondary malignant neoplasm of other sites	0.851999	PGP10	The percentage of FA2G2	-0.00631076	0.0179547	-0.351483	0.725226
C79 Secondary malignant neoplasm of other sites	0.851999	PGP33	The percentage of A4G4S3	0.00146019	0.0179448	0.0813712	0.935147
C79 Secondary malignant neoplasm of other sites	0.851999	PGP98	the percentage of tetrasyalated structures in total plasma glycans	-0.00222998	0.0179501	-0.124232	0.901131
C79 Secondary malignant neoplasm of other sites	0.851999	PGP87	Ratio of afucosylated structures with bisecting GlcNAc and all fucosylated structures (+/- bisecting GlcNAc) in total neutral plasma glycans	0.0147769	0.0179653	0.822524	0.410779
C79 Secondary malignant neoplasm of other sites	0.851999	PGP20	The percentage of FA2G2S2	-0.0161283	0.0179091	-0.900568	0.367818
C79 Secondary malignant neoplasm of other sites	0.851999	PGP12	The percentage of M7+A2G2S1	-0.0037917	0.017982	-0.210861	0.832995
C79 Secondary malignant neoplasm of other sites	0.851999	PGP72	The percentage of digalactosylated structures in total neutral plasma glycans	0.0102231	0.0179242	0.570351	0.56844
C79 Secondary malignant neoplasm of other sites	0.851999	PGP61	The percentage of FA2[6]G1 in total neutral plasma glycans (GPn)	-0.0230555	0.0179175	-1.28676	0.198179
C79 Secondary malignant neoplasm of other sites	0.851999	PGP21	The percentage of FA2BG2S2	-0.00594652	0.0179504	-0.331275	0.740436
C79 Secondary malignant neoplasm of other sites	0.851999	PGP47	Ratio of fucosylated monosialylated and disialylated structures (without bisecting GlcNAc)	0.0124306	0.0179597	0.69214	0.488849
C79 Secondary malignant neoplasm of other sites	0.851999	PGP66	The percentage of A2BG2 in total neutral plasma glycans (GPn)	0.00869596	0.0179575	0.484254	0.628206
C79 Secondary malignant neoplasm of other sites	0.851999	PGP90	Ratio of fucosylated digalactosylated non-bisecting GlcNAc structures and all digalactosylated structures with bisecting GlcNAc in total neutral plasma glycans	-0.00560055	0.0179481	-0.312041	0.75501
C79 Secondary malignant neoplasm of other sites	0.851999	PGP46	Ratio of all fucosylated monosialylated and disialylated structures (+/- bisecting GlcNAc)	0.000582306	0.0179881	0.0323718	0.974176
C79 Secondary malignant neoplasm of other sites	0.851999	PGP113	The percentage of antennary-fucosylation of tetragalactosylated structures	-0.0120766	0.0178561	-0.676333	0.498829
C79 Secondary malignant neoplasm of other sites	0.851999	PGP56	Ratio of fucosylated disialylated structures with and without bisecting GlcNAc	-0.00625758	0.0179594	-0.348429	0.727518
C79 Secondary malignant neoplasm of other sites	0.851999	PGP25	The percentage of A3G3S3	0.0227916	0.0178339	1.27799	0.201252
C79 Secondary malignant neoplasm of other sites	0.851999	PGP34	The percentage of A4G4S4	0.0148368	0.0178088	0.833112	0.404781
C79 Secondary malignant neoplasm of other sites	0.851999	PGP1	The percentage of FA2	-0.0281218	0.0179253	-1.56883	0.116688
C79 Secondary malignant neoplasm of other sites	0.851999	PGP24	The percentage of A3F1G3S2	0.00328746	0.0180194	0.18244	0.855238
C79 Secondary malignant neoplasm of other sites	0.851999	PGP102	The percentage of trigalactosylated structures in total plasma glycans	-0.00287851	0.0179691	-0.160193	0.872729
C79 Secondary malignant neoplasm of other sites	0.851999	PGP48	Ratio of fucosylated monosialylated and disialylated structures (with bisecting GlcNAc)	0.0105481	0.0179479	0.587706	0.55673
C79 Secondary malignant neoplasm of other sites	0.851999	PGP71	The percentage of monogalactosylated structures in total neutral plasma glycans	-0.0320732	0.0179451	-1.78729	0.0738901
C79 Secondary malignant neoplasm of other sites	0.851999	PGP35	The percentage of A4G4S4	0.0149529	0.0179374	0.833617	0.404497
C79 Secondary malignant neoplasm of other sites	0.851999	PGP93	The percentage of core fucosylated structures in total plasma glycans	-0.0225873	0.0179678	-1.2571	0.208717
C79 Secondary malignant neoplasm of other sites	0.851999	PGP37	The percentage of sialylation of core-fucosylated galactosylated structures without bisecting GlcNAc	0.000583806	0.01796	0.032506	0.974069
C79 Secondary malignant neoplasm of other sites	0.851999	PGP63	The percentage of FA2[6]BG1 in total neutral plasma glycans (GPn)	-0.0028339	0.01798	-0.157614	0.874761
C79 Secondary malignant neoplasm of other sites	0.851999	PGP84	Ratio of fucosylated structures with and without bisecting GlcNAc in total neutral plasma glycans	-0.000698742	0.0179648	-0.0388951	0.968974
C79 Secondary malignant neoplasm of other sites	0.851999	PGP95	the percentage of monosyalated structures in total plasma glycans	0.0361864	0.0179671	2.01404	0.0440054
C79 Secondary malignant neoplasm of other sites	0.851999	PGP111	The percentage of core-fucosylation of trigalactosylated structures	0.00543924	0.0180076	0.302053	0.762611
C79 Secondary malignant neoplasm of other sites	0.851999	PGP62	The percentage of FA2[3]G1 in total neutral plasma glycans (GPn)	-0.0227697	0.0179666	-1.26733	0.205036
C79 Secondary malignant neoplasm of other sites	0.851999	PGP96	the percentage of bisyalated structures in total plasma glycans	-0.0211088	0.0179518	-1.17586	0.239651
C79 Secondary malignant neoplasm of other sites	0.851999	PGP112	The percentage of antennary-fucosylation of trigalactosylated structures	-0.00346882	0.0179497	-0.193253	0.846761
C79 Secondary malignant neoplasm of other sites	0.851999	PGP49	Ratio of all core-fucosylated monosialylated and trisialylated structures (+/- bisecting GlcNAc)	-0.00479578	0.0179903	-0.266577	0.789795
C79 Secondary malignant neoplasm of other sites	0.851999	PGP14	The percentage of A2G2S1+A2G2S[3]1	0.032157	0.0179202	1.79446	0.0727393
C79 Secondary malignant neoplasm of other sites	0.851999	PGP32	The percentage of FA3F1G3S3	0.00347849	0.0179965	0.193287	0.846734
C79 Secondary malignant neoplasm of other sites	0.851999	PGP99	The percentage of agalactosylated structures in total plasma glycans	-0.0237263	0.0179274	-1.32347	0.185679
C79 Secondary malignant neoplasm of other sites	0.851999	PGP103	The percentage of tetragalactosylated structures in total plasma glycans	-0.000904483	0.0179358	-0.0504288	0.959781
C79 Secondary malignant neoplasm of other sites	0.851999	PGP116	The percentage of galactosylated structures in total plasma glycans	-0.0105456	0.017927	-0.588256	0.556361
C79 Secondary malignant neoplasm of other sites	0.851999	PGP7	The percentage of M6	-0.00456635	0.0179432	-0.254489	0.799118
C79 Secondary malignant neoplasm of other sites	0.851999	PGP41	The percentage of monosialylation of core-fucosylated monogalactosylated structures without bisecting GlcNAc	0.00862977	0.0179662	0.480333	0.630991
C79 Secondary malignant neoplasm of other sites	0.851999	PGP2	The percentage of FA2B	-0.0276304	0.017969	-1.53767	0.12413
C79 Secondary malignant neoplasm of other sites	0.851999	PGP38	The percentage of sialylation of core-fucosylated galactosylated structures with bisecting GlcNAc	-0.0179378	0.0179517	-0.999226	0.317685
C79 Secondary malignant neoplasm of other sites	0.851999	PGP23	The percentage of A3G3S2	0.00617102	0.0179813	0.343191	0.731455
C79 Secondary malignant neoplasm of other sites	0.851999	PGP52	Ratio of core-fucosylated disialylated and trisialylated structures (without bisecting GlcNAc)	-0.00260557	0.0179327	-0.145297	0.884476
C79 Secondary malignant neoplasm of other sites	0.851999	PGP67	The percentage of FA2G2 in total neutral plasma glycans (GPn)	0.000699605	0.0179385	0.0390002	0.96889
C79 Secondary malignant neoplasm of other sites	0.851999	PGP17	The percentage of A2G2S2	-0.00399626	0.0180069	-0.22193	0.824369
C79 Secondary malignant neoplasm of other sites	0.851999	PGP101	The percentage of digalactosylated structures in total plasma glycans	-0.0182618	0.0179806	-1.01564	0.309801
C79 Secondary malignant neoplasm of other sites	0.851999	PGP30	The percentage of A3F1G3S3	-0.00648246	0.0179031	-0.362085	0.717288
C79 Secondary malignant neoplasm of other sites	0.851999	PGP65	The percentage of A2G2 in total neutral plasma glycans (GPn)	0.0423265	0.0179404	2.35928	0.0183102
C79 Secondary malignant neoplasm of other sites	0.851999	PGP18	The percentage of M9	-0.00333087	0.017973	-0.185327	0.852973
C79 Secondary malignant neoplasm of other sites	0.851999	PGP80	The percentage of fucosylated structures (with bisecting GlcNAc) in total neutral plasma glycans	0.00878671	0.0179708	0.488943	0.624882
C79 Secondary malignant neoplasm of other sites	0.851999	PGP40	The percentage of sialylation of all core-fucosylated structures with bisecting GlcNAc	-0.00734586	0.0179633	-0.408938	0.682586
C79 Secondary malignant neoplasm of other sites	0.851999	PGP53	Ratio of all core-fucosylated sialylated structures with and without bisecting GlcNAc	-0.0076463	0.017952	-0.425931	0.670158
C79 Secondary malignant neoplasm of other sites	0.851999	PGP16	The percentage of FA2BG2S1+FA2BG2S[6]1	0.00647664	0.0179384	0.36105	0.718062
C79 Secondary malignant neoplasm of other sites	0.851999	PGP73	The percentage of all fucosylated structures (+/- bisecting GlcNAc) in total neutral plasma glycans	-0.0412983	0.0179468	-2.30115	0.0213831
C79 Secondary malignant neoplasm of other sites	0.851999	PGP77	The percentage of fucosylation of agalactosylated structures (without bisecting GlcNAc) in total neutral plasma glycans	-0.0131632	0.017976	-0.732266	0.464006
C79 Secondary malignant neoplasm of other sites	0.851999	PGP22	The percentage of A3G3S2	0.0311409	0.0179767	1.73229	0.0832221
C79 Secondary malignant neoplasm of other sites	0.851999	PGP8	The percentage of A2G2	0.0249354	0.01793	1.39071	0.164314
C79 Secondary malignant neoplasm of other sites	0.851999	PGP59	The percentage of FA2B in total neutral plasma glycans (GPn)	-0.00113141	0.0179488	-0.0630355	0.949738
C79 Secondary malignant neoplasm of other sites	0.851999	PGP76	The percentage of fucosylated structures (without bisecting GlcNAc) in total neutral plasma glycans	-0.0321062	0.0179362	-1.79002	0.0734503
C79 Secondary malignant neoplasm of other sites	0.851999	PGP69	The percentage of M9 in total neutral plasma glycans (GPn)	0.0288566	0.0179539	1.60726	0.107998
C79 Secondary malignant neoplasm of other sites	0.851999	PGP50	Ratio of core-fucosylated monosialylated and trisialylated structures (without bisecting GlcNAc)	-0.00431776	0.0179844	-0.240084	0.810265
C79 Secondary malignant neoplasm of other sites	0.851999	PGP115	The percentage of syalated structures in total plasma glycans	-0.0116777	0.017935	-0.651111	0.514975
C79 Secondary malignant neoplasm of other sites	0.851999	PGP85	The incidence of bisecting GlcNAc in all fucosylated structures in total neutral plasma glycans	0.00161409	0.0179649	0.0898467	0.928409
C79 Secondary malignant neoplasm of other sites	0.851999	PGP88	Ratio of fucosylated digalactosylated structures with and without bisecting GlcNAc in total neutral plasma glycans	0.0175468	0.0179689	0.976511	0.328811
C79 Secondary malignant neoplasm of other sites	0.851999	PGP114	The percentage of M7 in total neutral plasma glycans (GPn)	0.0124985	0.0179203	0.697447	0.485523
C79 Secondary malignant neoplasm of other sites	0.851999	PGP83	The percentage of fucosylation of digalactosylated structures (with bisecting GlcNAc) in total neutral plasma glycans	0.00536487	0.0179549	0.298798	0.765094
C79 Secondary malignant neoplasm of other sites	0.851999	PGP109	Ratio of disialylated and trisialylated trigalactosylated structures	0.00979025	0.0179849	0.544358	0.586195
C79 Secondary malignant neoplasm of other sites	0.851999	PGP70	The percentage of agalactosylated structures in total neutral plasma glycans	-0.00833812	0.017938	-0.46483	0.642053
C79 Secondary malignant neoplasm of other sites	0.851999	PGP89	The incidence of bisecting GlcNAc in all fucosylated digalactosylated structures in total neutral plasma glycans	0.0188869	0.0179647	1.05133	0.293107
C79 Secondary malignant neoplasm of other sites	0.851999	PGP58	The percentage of FA2 in total neutral plasma glycans (GPn)	-0.015416	0.0179232	-0.860114	0.389726
C79 Secondary malignant neoplasm of other sites	0.851999	PGP28	The percentage of FA3G3S3	0.0022039	0.0179797	0.122577	0.902442
C79 Secondary malignant neoplasm of other sites	0.851999	PGP82	The percentage of fucosylation of monogalactosylated structures (with bisecting GlcNAc) in total neutral plasma glycans	0.0121844	0.0179629	0.678308	0.497576
C79 Secondary malignant neoplasm of other sites	0.851999	PGP15	The percentage of FA2G2S1+FA2G2S[3]1	-0.00800166	0.0179634	-0.445442	0.656001
C79 Secondary malignant neoplasm of other sites	0.851999	PGP39	The percentage of sialylation of all core-fucosylated structures without bisecting GlcNAc	0.00315169	0.0179537	0.175546	0.860651
C79 Secondary malignant neoplasm of other sites	0.851999	PGP75	The percentage of fucosylation of digalactosylated structures in total neutral plasma glycans	-0.0182398	0.0179358	-1.01695	0.309178
C79 Secondary malignant neoplasm of other sites	0.851999	PGP29	The percentage of A3G3S3	-0.00339033	0.0179327	-0.189058	0.850047
C79 Secondary malignant neoplasm of other sites	0.851999	PGP91	Ratio of afucosylated digalactosylated structures with bisecting GlcNAc and all fucosylated digalactosylated structures (+/- bisecting GlcNAc) in total neutral plasma glycans	-0.000500147	0.0179539	-0.0278573	0.977776
C79 Secondary malignant neoplasm of other sites	0.851999	PGP54	Ratio of fucosylated monosialylated structures with and without bisecting GlcNAc	0.0116997	0.0179393	0.652183	0.514283
C79 Secondary malignant neoplasm of other sites	0.851999	PGP97	the percentage of trisyalated structures in total plasma glycans	-0.00366245	0.0179713	-0.203794	0.838514
C79 Secondary malignant neoplasm of other sites	0.851999	PGP44	The percentage of monosialylation of core-fucosylated digalactosylated structures with bisecting GlcNAc	0.00980092	0.0179562	0.545824	0.585187
C79 Secondary malignant neoplasm of other sites	0.851999	PGP3	The percentage of A2BG1	0.0121552	0.0179441	0.677391	0.498158
C79 Secondary malignant neoplasm of other sites	0.851999	PGP86	Ratio of fucosylated non-bisecting GlcNAc structures and all structures with bisecting GlcNAc in total neutral plasma glycans	-0.00922979	0.0179619	-0.513854	0.607354
C79 Secondary malignant neoplasm of other sites	0.851999	PGP45	The percentage of disialylation of core-fucosylated digalactosylated structures with bisecting GlcNAc	-0.015729	0.0179292	-0.877285	0.380332
C79 Secondary malignant neoplasm of other sites	0.851999	PGP81	The percentage of fucosylation of agalactosylated structures (with bisecting GlcNAc) in total neutral plasma glycans	0.0108961	0.0179894	0.605695	0.544718
C79 Secondary malignant neoplasm of other sites	0.851999	PGP11	The percentage of FA2BG2	0.00262946	0.017964	0.146374	0.883626
C79 Secondary malignant neoplasm of other sites	0.851999	PGP107	The percentage of high-mannose structures in total plasma glycans	0.00541848	0.0179741	0.301461	0.763063
C79 Secondary malignant neoplasm of other sites	0.851999	PGP60	The percentage of A2[6]BG1 in total neutral plasma glycans (GPn)	0.00878802	0.0179599	0.489315	0.624619
C79 Secondary malignant neoplasm of other sites	0.851999	PGP100	The percentage of monogalactosylated structures in total plasma glycans	-0.0390801	0.0179455	-2.17772	0.0294272
C79 Secondary malignant neoplasm of other sites	0.851999	PGP31	The percentage of FA3G3S3	-0.00661768	0.0179282	-0.369122	0.712037
C79 Secondary malignant neoplasm of other sites	0.851999	PGP92	The percentage of antennary fucosylated structures in total plasma glycans	-0.00165389	0.0179585	-0.0920951	0.926622
C79 Secondary malignant neoplasm of other sites	0.851999	PGP117	The percentage of galactosylated structures in total neutral plasma glycans	-0.0202792	0.017929	-1.13108	0.258021
C79 Secondary malignant neoplasm of other sites	0.851999	PGP36	The percentage of A4F1G4S4	0.00176404	0.0179377	0.0983426	0.92166
C79 Secondary malignant neoplasm of other sites	0.851999	PGP4	The percentage of FA2[6]G1	-0.0319672	0.017907	-1.78518	0.0742327
C79 Secondary malignant neoplasm of other sites	0.851999	PGP26	The percentage of A3G3S3	0.00939771	0.0178706	0.525876	0.598974
C79 Secondary malignant neoplasm of other sites	0.851999	PGP79	The percentage of fucosylation of digalactosylated structures (without bisecting GlcNAc) in total neutral plasma glycans	-0.0273505	0.0179606	-1.52281	0.127806
C79 Secondary malignant neoplasm of other sites	0.851999	PGP64	The percentage of M6 in total neutral plasma glycans (GPn)	0.00898996	0.0179433	0.50102	0.616357
C79 Secondary malignant neoplasm of other sites	0.851999	PGP6	The percentage of FA2[6]BG1	-0.00650737	0.0179495	-0.362537	0.716951
C79 Secondary malignant neoplasm of other sites	0.851999	PGP19	The percentage of A2G2S2	-0.01616	0.017896	-0.902993	0.36653
C79 Secondary malignant neoplasm of other sites	0.851999	PGP108	The percentage of glycan structures with bisecting GlcNAc in total plasma glycans	-0.00625937	0.0179448	-0.348813	0.72723
C79 Secondary malignant neoplasm of other sites	0.851999	PGP105	The percentage of triantennary structures in total plasma glycans	-0.00243342	0.0179684	-0.135428	0.892274
D05 Carcinoma in situ of breast	0.520257	PGP97	the percentage of trisyalated structures in total plasma glycans	0.00467374	0.022778	0.205186	0.837427
D05 Carcinoma in situ of breast	0.520257	PGP30	The percentage of A3F1G3S3	0.00113524	0.0227965	0.0497989	0.960283
D05 Carcinoma in situ of breast	0.520257	PGP54	Ratio of fucosylated monosialylated structures with and without bisecting GlcNAc	-0.00480622	0.0228134	-0.210675	0.833141
D05 Carcinoma in situ of breast	0.520257	PGP78	The percentage of fucosylation of monogalactosylated structures (without bisecting GlcNAc) in total neutral plasma glycans	0.000998734	0.0227711	0.0438597	0.965016
D05 Carcinoma in situ of breast	0.520257	PGP93	The percentage of core fucosylated structures in total plasma glycans	0.0426889	0.0227796	1.874	0.0609305
D05 Carcinoma in situ of breast	0.520257	PGP50	Ratio of core-fucosylated monosialylated and trisialylated structures (without bisecting GlcNAc)	0.0145715	0.022754	0.640392	0.521918
D05 Carcinoma in situ of breast	0.520257	PGP11	The percentage of FA2BG2	-0.0205442	0.0227942	-0.901292	0.367433
D05 Carcinoma in situ of breast	0.520257	PGP36	The percentage of A4F1G4S4	0.00142824	0.0227924	0.062663	0.950035
D05 Carcinoma in situ of breast	0.520257	PGP111	The percentage of core-fucosylation of trigalactosylated structures	-0.0102958	0.0227318	-0.452924	0.650604
D05 Carcinoma in situ of breast	0.520257	PGP22	The percentage of A3G3S2	0.0413967	0.0228601	1.81087	0.0701603
D05 Carcinoma in situ of breast	0.520257	PGP95	the percentage of monosyalated structures in total plasma glycans	-0.0176437	0.0227788	-0.774569	0.438595
D05 Carcinoma in situ of breast	0.520257	PGP75	The percentage of fucosylation of digalactosylated structures in total neutral plasma glycans	0.0334109	0.0228291	1.46352	0.143325
D05 Carcinoma in situ of breast	0.520257	PGP41	The percentage of monosialylation of core-fucosylated monogalactosylated structures without bisecting GlcNAc	-0.00320302	0.0227388	-0.140861	0.88798
D05 Carcinoma in situ of breast	0.520257	PGP44	The percentage of monosialylation of core-fucosylated digalactosylated structures with bisecting GlcNAc	-0.026932	0.0228549	-1.17839	0.238642
D05 Carcinoma in situ of breast	0.520257	PGP63	The percentage of FA2[6]BG1 in total neutral plasma glycans (GPn)	0.0163775	0.022818	0.717745	0.472915
D05 Carcinoma in situ of breast	0.520257	PGP103	The percentage of tetragalactosylated structures in total plasma glycans	0.0195868	0.0228202	0.858309	0.390722
D05 Carcinoma in situ of breast	0.520257	PGP88	Ratio of fucosylated digalactosylated structures with and without bisecting GlcNAc in total neutral plasma glycans	-0.0237034	0.022819	-1.03876	0.298919
D05 Carcinoma in situ of breast	0.520257	PGP74	The percentage of fucosylation of monogalactosylated structures in total neutral plasma glycans	-0.00425966	0.0227797	-0.186994	0.851665
D05 Carcinoma in situ of breast	0.520257	PGP70	The percentage of agalactosylated structures in total neutral plasma glycans	0.0394608	0.0228371	1.72792	0.0840019
D05 Carcinoma in situ of breast	0.520257	PGP49	Ratio of all core-fucosylated monosialylated and trisialylated structures (+/- bisecting GlcNAc)	0.018208	0.0227377	0.800785	0.423256
D05 Carcinoma in situ of breast	0.520257	PGP55	The incidence of bisecting GlcNAc in all fucosylated monosialylated structures	0.00477565	0.0228069	0.209395	0.83414
D05 Carcinoma in situ of breast	0.520257	PGP45	The percentage of disialylation of core-fucosylated digalactosylated structures with bisecting GlcNAc	-0.000901184	0.0228078	-0.039512	0.968482
D05 Carcinoma in situ of breast	0.520257	PGP46	Ratio of all fucosylated monosialylated and disialylated structures (+/- bisecting GlcNAc)	-0.0139458	0.022822	-0.611068	0.541154
D05 Carcinoma in situ of breast	0.520257	PGP27	The percentage of A3G3S3	0.0236855	0.022842	1.03693	0.299768
D05 Carcinoma in situ of breast	0.520257	PGP35	The percentage of A4G4S4	0.0127503	0.0227601	0.560201	0.575342
D05 Carcinoma in situ of breast	0.520257	PGP67	The percentage of FA2G2 in total neutral plasma glycans (GPn)	-0.0230439	0.0227791	-1.01162	0.311717
D05 Carcinoma in situ of breast	0.520257	PGP71	The percentage of monogalactosylated structures in total neutral plasma glycans	0.0580818	0.0228101	2.54631	0.0108867
D05 Carcinoma in situ of breast	0.520257	PGP90	Ratio of fucosylated digalactosylated non-bisecting GlcNAc structures and all digalactosylated structures with bisecting GlcNAc in total neutral plasma glycans	-0.0168839	0.0227857	-0.740988	0.458701
D05 Carcinoma in situ of breast	0.520257	PGP89	The incidence of bisecting GlcNAc in all fucosylated digalactosylated structures in total neutral plasma glycans	-0.0220775	0.022823	-0.967336	0.333376
D05 Carcinoma in situ of breast	0.520257	PGP37	The percentage of sialylation of core-fucosylated galactosylated structures without bisecting GlcNAc	-0.0394784	0.0227857	-1.7326	0.0831674
D05 Carcinoma in situ of breast	0.520257	PGP79	The percentage of fucosylation of digalactosylated structures (without bisecting GlcNAc) in total neutral plasma glycans	0.0249208	0.0227835	1.09381	0.274038
D05 Carcinoma in situ of breast	0.520257	PGP8	The percentage of A2G2	0.0187758	0.0227737	0.824454	0.409682
D05 Carcinoma in situ of breast	0.520257	PGP117	The percentage of galactosylated structures in total neutral plasma glycans	0.0550215	0.0228187	2.41124	0.0158984
D05 Carcinoma in situ of breast	0.520257	PGP20	The percentage of FA2G2S2	-0.00458346	0.0227833	-0.201177	0.840561
D05 Carcinoma in situ of breast	0.520257	PGP15	The percentage of FA2G2S1+FA2G2S[3]1	-0.0121257	0.0227674	-0.532589	0.594318
D05 Carcinoma in situ of breast	0.520257	PGP91	Ratio of afucosylated digalactosylated structures with bisecting GlcNAc and all fucosylated digalactosylated structures (+/- bisecting GlcNAc) in total neutral plasma glycans	0.00665237	0.0227856	0.291955	0.770321
D05 Carcinoma in situ of breast	0.520257	PGP110	Ratio of trisialylated and tetrasialylated tetragalactosylated structures	-0.0153422	0.0226011	-0.678827	0.497248
D05 Carcinoma in situ of breast	0.520257	PGP73	The percentage of all fucosylated structures (+/- bisecting GlcNAc) in total neutral plasma glycans	0.022105	0.0228076	0.969194	0.332448
D05 Carcinoma in situ of breast	0.520257	PGP31	The percentage of FA3G3S3	-0.0213559	0.0226495	-0.942883	0.345741
D05 Carcinoma in situ of breast	0.520257	PGP48	Ratio of fucosylated monosialylated and disialylated structures (with bisecting GlcNAc)	-0.0332271	0.022887	-1.45179	0.14656
D05 Carcinoma in situ of breast	0.520257	PGP66	The percentage of A2BG2 in total neutral plasma glycans (GPn)	0.017399	0.0228273	0.7622	0.445941
D05 Carcinoma in situ of breast	0.520257	PGP108	The percentage of glycan structures with bisecting GlcNAc in total plasma glycans	-0.0333011	0.0227789	-1.46193	0.143761
D05 Carcinoma in situ of breast	0.520257	PGP23	The percentage of A3G3S2	-0.0128166	0.0227083	-0.564399	0.572483
D05 Carcinoma in situ of breast	0.520257	PGP115	The percentage of syalated structures in total plasma glycans	-0.000154449	0.0227575	-0.00678674	0.994585
D05 Carcinoma in situ of breast	0.520257	PGP113	The percentage of antennary-fucosylation of tetragalactosylated structures	-0.00795727	0.0226925	-0.350657	0.725846
D05 Carcinoma in situ of breast	0.520257	PGP16	The percentage of FA2BG2S1+FA2BG2S[6]1	-0.00116419	0.0227935	-0.0510755	0.959265
D05 Carcinoma in situ of breast	0.520257	PGP72	The percentage of digalactosylated structures in total neutral plasma glycans	-0.0313967	0.0227768	-1.37845	0.168065
D05 Carcinoma in situ of breast	0.520257	PGP76	The percentage of fucosylated structures (without bisecting GlcNAc) in total neutral plasma glycans	0.0289362	0.0227572	1.27152	0.203543
D05 Carcinoma in situ of breast	0.520257	PGP28	The percentage of FA3G3S3	-0.0126838	0.0227318	-0.557976	0.576861
D05 Carcinoma in situ of breast	0.520257	PGP14	The percentage of A2G2S1+A2G2S[3]1	-0.0295365	0.0228352	-1.29346	0.195851
D05 Carcinoma in situ of breast	0.520257	PGP86	Ratio of fucosylated non-bisecting GlcNAc structures and all structures with bisecting GlcNAc in total neutral plasma glycans	0.00743182	0.0228074	0.325851	0.744537
D05 Carcinoma in situ of breast	0.520257	PGP80	The percentage of fucosylated structures (with bisecting GlcNAc) in total neutral plasma glycans	-0.00588441	0.0228423	-0.25761	0.796708
D05 Carcinoma in situ of breast	0.520257	PGP3	The percentage of A2BG1	0.0109317	0.0227937	0.479594	0.631516
D05 Carcinoma in situ of breast	0.520257	PGP83	The percentage of fucosylation of digalactosylated structures (with bisecting GlcNAc) in total neutral plasma glycans	-0.00958389	0.0228372	-0.419661	0.674733
D05 Carcinoma in situ of breast	0.520257	PGP68	The percentage of FA2BG2 in total neutral plasma glycans (GPn)	0.00243122	0.0227762	0.106744	0.914992
D05 Carcinoma in situ of breast	0.520257	PGP40	The percentage of sialylation of all core-fucosylated structures with bisecting GlcNAc	0.00151148	0.0228302	0.066205	0.947215
D05 Carcinoma in situ of breast	0.520257	PGP9	The percentage of A2BG2	0.0105588	0.0227923	0.463261	0.643177
D05 Carcinoma in situ of breast	0.520257	PGP64	The percentage of M6 in total neutral plasma glycans (GPn)	-0.0286336	0.022748	-1.25873	0.208127
D05 Carcinoma in situ of breast	0.520257	PGP62	The percentage of FA2[3]G1 in total neutral plasma glycans (GPn)	0.0448895	0.0228178	1.96731	0.049148
D05 Carcinoma in situ of breast	0.520257	PGP92	The percentage of antennary fucosylated structures in total plasma glycans	-0.00235973	0.0227463	-0.103741	0.917375
D05 Carcinoma in situ of breast	0.520257	PGP59	The percentage of FA2B in total neutral plasma glycans (GPn)	-0.0253962	0.0228032	-1.11371	0.265402
D05 Carcinoma in situ of breast	0.520257	PGP6	The percentage of FA2[6]BG1	-0.00838306	0.0227921	-0.367806	0.713018
D05 Carcinoma in situ of breast	0.520257	PGP43	The percentage of disialylation of core-fucosylated digalactosylated structures without bisecting GlcNAc	-0.00986272	0.0227638	-0.433263	0.664823
D05 Carcinoma in situ of breast	0.520257	PGP112	The percentage of antennary-fucosylation of trigalactosylated structures	-0.0278179	0.0224962	-1.23656	0.216251
D05 Carcinoma in situ of breast	0.520257	PGP96	the percentage of bisyalated structures in total plasma glycans	-0.0146048	0.022766	-0.641516	0.521188
D05 Carcinoma in situ of breast	0.520257	PGP18	The percentage of M9	0.0123902	0.0227942	0.54357	0.586737
D05 Carcinoma in situ of breast	0.520257	PGP99	The percentage of agalactosylated structures in total plasma glycans	-0.00326829	0.0228008	-0.143341	0.886021
D05 Carcinoma in situ of breast	0.520257	PGP81	The percentage of fucosylation of agalactosylated structures (with bisecting GlcNAc) in total neutral plasma glycans	-0.020059	0.0228257	-0.87879	0.379515
D05 Carcinoma in situ of breast	0.520257	PGP101	The percentage of digalactosylated structures in total plasma glycans	0.0172712	0.0227611	0.758804	0.44797
D05 Carcinoma in situ of breast	0.520257	PGP5	The percentage of FA2[3]G1	0.0374579	0.0227951	1.64324	0.100333
D05 Carcinoma in situ of breast	0.520257	PGP47	Ratio of fucosylated monosialylated and disialylated structures (without bisecting GlcNAc)	-0.0118456	0.0227918	-0.51973	0.603252
D05 Carcinoma in situ of breast	0.520257	PGP33	The percentage of A4G4S3	0.0139115	0.022855	0.608685	0.542733
D05 Carcinoma in situ of breast	0.520257	PGP107	The percentage of high-mannose structures in total plasma glycans	-0.00982463	0.0228417	-0.430119	0.667109
D05 Carcinoma in situ of breast	0.520257	PGP61	The percentage of FA2[6]G1 in total neutral plasma glycans (GPn)	0.0343259	0.0228016	1.50541	0.132218
D05 Carcinoma in situ of breast	0.520257	PGP87	Ratio of afucosylated structures with bisecting GlcNAc and all fucosylated structures (+/- bisecting GlcNAc) in total neutral plasma glycans	-0.00186732	0.0227858	-0.081951	0.934686
D05 Carcinoma in situ of breast	0.520257	PGP82	The percentage of fucosylation of monogalactosylated structures (with bisecting GlcNAc) in total neutral plasma glycans	-0.00499531	0.0227723	-0.219358	0.826371
D05 Carcinoma in situ of breast	0.520257	PGP102	The percentage of trigalactosylated structures in total plasma glycans	0.00856405	0.0227815	0.375922	0.706975
D05 Carcinoma in situ of breast	0.520257	PGP51	Ratio of all core-fucosylated disialylated and trisialylated structures (+/- bisecting GlcNAc)	0.0209894	0.0227717	0.921731	0.356669
D05 Carcinoma in situ of breast	0.520257	PGP104	The percentage of biantennary structures in total plasma glycans	-0.0183626	0.0227362	-0.807638	0.419299
D05 Carcinoma in situ of breast	0.520257	PGP98	the percentage of tetrasyalated structures in total plasma glycans	0.0231037	0.0226746	1.01893	0.308238
D05 Carcinoma in situ of breast	0.520257	PGP24	The percentage of A3F1G3S2	0.00597794	0.0228804	0.261269	0.793885
D05 Carcinoma in situ of breast	0.520257	PGP53	Ratio of all core-fucosylated sialylated structures with and without bisecting GlcNAc	0.0108973	0.0228296	0.477331	0.633127
D05 Carcinoma in situ of breast	0.520257	PGP109	Ratio of disialylated and trisialylated trigalactosylated structures	-0.0094064	0.0227514	-0.413442	0.679283
D05 Carcinoma in situ of breast	0.520257	PGP57	The incidence of bisecting GlcNAc in all fucosylated disialylated structures	0.0181993	0.022811	0.797828	0.42497
D05 Carcinoma in situ of breast	0.520257	PGP29	The percentage of A3G3S3	-0.0128722	0.0226564	-0.568151	0.569932
D05 Carcinoma in situ of breast	0.520257	PGP94	The percentage of neutral glycan structures in total plasma glycans	0.0199047	0.0227886	0.873448	0.382419
D05 Carcinoma in situ of breast	0.520257	PGP21	The percentage of FA2BG2S2	0.002555	0.022801	0.112057	0.910779
D05 Carcinoma in situ of breast	0.520257	PGP105	The percentage of triantennary structures in total plasma glycans	0.0085023	0.0227813	0.373214	0.708989
D05 Carcinoma in situ of breast	0.520257	PGP38	The percentage of sialylation of core-fucosylated galactosylated structures with bisecting GlcNAc	-0.0155447	0.0228156	-0.681317	0.495671
D05 Carcinoma in situ of breast	0.520257	PGP2	The percentage of FA2B	-0.0331832	0.0228743	-1.45068	0.14687
D05 Carcinoma in situ of breast	0.520257	PGP42	The percentage of monosialylation of core-fucosylated digalactosylated structures without bisecting GlcNAc	0.00130533	0.0227976	0.0572575	0.95434
D05 Carcinoma in situ of breast	0.520257	PGP25	The percentage of A3G3S3	0.0326464	0.0225206	1.44962	0.147164
D05 Carcinoma in situ of breast	0.520257	PGP58	The percentage of FA2 in total neutral plasma glycans (GPn)	0.036264	0.0228437	1.58748	0.112404
D05 Carcinoma in situ of breast	0.520257	PGP26	The percentage of A3G3S3	0.0326838	0.0224059	1.45871	0.144645
D05 Carcinoma in situ of breast	0.520257	PGP56	Ratio of fucosylated disialylated structures with and without bisecting GlcNAc	0.00853338	0.0227847	0.374522	0.708016
D05 Carcinoma in situ of breast	0.520257	PGP65	The percentage of A2G2 in total neutral plasma glycans (GPn)	-0.0256944	0.022793	-1.12729	0.259618
D05 Carcinoma in situ of breast	0.520257	PGP69	The percentage of M9 in total neutral plasma glycans (GPn)	-0.0391783	0.0228093	-1.71765	0.0858603
D05 Carcinoma in situ of breast	0.520257	PGP116	The percentage of galactosylated structures in total plasma glycans	-0.0109439	0.0227465	-0.481123	0.630429
D05 Carcinoma in situ of breast	0.520257	PGP13	The percentage of FA2G1S1	0.00724924	0.0228062	0.317862	0.750589
D05 Carcinoma in situ of breast	0.520257	PGP60	The percentage of A2[6]BG1 in total neutral plasma glycans (GPn)	0.00850686	0.0227874	0.373315	0.708914
D05 Carcinoma in situ of breast	0.520257	PGP4	The percentage of FA2[6]G1	0.044648	0.0228088	1.95749	0.0502902
D05 Carcinoma in situ of breast	0.520257	PGP1	The percentage of FA2	0.00890893	0.0227849	0.391002	0.695796
D05 Carcinoma in situ of breast	0.520257	PGP7	The percentage of M6	-0.00760744	0.0227517	-0.334368	0.738102
D05 Carcinoma in situ of breast	0.520257	PGP100	The percentage of monogalactosylated structures in total plasma glycans	0.0580703	0.022781	2.54907	0.0108012
D05 Carcinoma in situ of breast	0.520257	PGP52	Ratio of core-fucosylated disialylated and trisialylated structures (without bisecting GlcNAc)	0.0101391	0.0228034	0.44463	0.656587
D05 Carcinoma in situ of breast	0.520257	PGP10	The percentage of FA2G2	-0.00354337	0.0227838	-0.155522	0.87641
D05 Carcinoma in situ of breast	0.520257	PGP39	The percentage of sialylation of all core-fucosylated structures without bisecting GlcNAc	-0.0483002	0.0227364	-2.12436	0.0336402
D05 Carcinoma in situ of breast	0.520257	PGP106	The percentage of tetraantennary structures in total plasma glycans	0.019861	0.0228197	0.870344	0.384112
D05 Carcinoma in situ of breast	0.520257	PGP12	The percentage of M7+A2G2S1	-0.00225932	0.0227708	-0.09922	0.920964
D05 Carcinoma in situ of breast	0.520257	PGP32	The percentage of FA3F1G3S3	-0.0204485	0.0227991	-0.896902	0.369771
D05 Carcinoma in situ of breast	0.520257	PGP114	The percentage of M7 in total neutral plasma glycans (GPn)	-0.0114361	0.0228866	-0.499687	0.617296
D05 Carcinoma in situ of breast	0.520257	PGP85	The incidence of bisecting GlcNAc in all fucosylated structures in total neutral plasma glycans	-0.010184	0.0227981	-0.446703	0.65509
D05 Carcinoma in situ of breast	0.520257	PGP34	The percentage of A4G4S4	0.0257209	0.0224518	1.1456	0.251959
D05 Carcinoma in situ of breast	0.520257	PGP17	The percentage of A2G2S2	0.0127464	0.0226219	0.563453	0.573127
D05 Carcinoma in situ of breast	0.520257	PGP77	The percentage of fucosylation of agalactosylated structures (without bisecting GlcNAc) in total neutral plasma glycans	0.013368	0.022828	0.585597	0.558146
D05 Carcinoma in situ of breast	0.520257	PGP84	Ratio of fucosylated structures with and without bisecting GlcNAc in total neutral plasma glycans	-0.0117716	0.0227778	-0.516799	0.605296
D05 Carcinoma in situ of breast	0.520257	PGP19	The percentage of A2G2S2	-0.00866342	0.0227301	-0.381144	0.703096
D12 Benign neoplasm of colon, rectum, anus and anal canal	3.09922	PGP47	Ratio of fucosylated monosialylated and disialylated structures (without bisecting GlcNAc)	-0.0151539	0.00956205	-1.5848	0.113012
D12 Benign neoplasm of colon, rectum, anus and anal canal	3.09922	PGP2	The percentage of FA2B	-0.0022934	0.00955357	-0.240057	0.810286
D12 Benign neoplasm of colon, rectum, anus and anal canal	3.09922	PGP27	The percentage of A3G3S3	-0.0131767	0.0095662	-1.37742	0.168382
D12 Benign neoplasm of colon, rectum, anus and anal canal	3.09922	PGP63	The percentage of FA2[6]BG1 in total neutral plasma glycans (GPn)	-0.00511762	0.00957167	-0.534663	0.592883
D12 Benign neoplasm of colon, rectum, anus and anal canal	3.09922	PGP108	The percentage of glycan structures with bisecting GlcNAc in total plasma glycans	-0.000372049	0.00955501	-0.0389376	0.96894
D12 Benign neoplasm of colon, rectum, anus and anal canal	3.09922	PGP6	The percentage of FA2[6]BG1	0.00135886	0.00955546	0.142207	0.886916
D12 Benign neoplasm of colon, rectum, anus and anal canal	3.09922	PGP70	The percentage of agalactosylated structures in total neutral plasma glycans	-0.00424578	0.0095519	-0.444496	0.656684
D12 Benign neoplasm of colon, rectum, anus and anal canal	3.09922	PGP12	The percentage of M7+A2G2S1	-0.000262822	0.00956202	-0.027486	0.978072
D12 Benign neoplasm of colon, rectum, anus and anal canal	3.09922	PGP37	The percentage of sialylation of core-fucosylated galactosylated structures without bisecting GlcNAc	0.0155922	0.00956387	1.63033	0.103032
D12 Benign neoplasm of colon, rectum, anus and anal canal	3.09922	PGP110	Ratio of trisialylated and tetrasialylated tetragalactosylated structures	-0.00744053	0.00951694	-0.78182	0.43432
D12 Benign neoplasm of colon, rectum, anus and anal canal	3.09922	PGP7	The percentage of M6	0.0147771	0.00955301	1.54685	0.1219
D12 Benign neoplasm of colon, rectum, anus and anal canal	3.09922	PGP4	The percentage of FA2[6]G1	-0.00575204	0.00954562	-0.602584	0.546785
D12 Benign neoplasm of colon, rectum, anus and anal canal	3.09922	PGP21	The percentage of FA2BG2S2	-0.00481306	0.00956004	-0.503456	0.614644
D12 Benign neoplasm of colon, rectum, anus and anal canal	3.09922	PGP31	The percentage of FA3G3S3	0.0191667	0.00962355	1.99164	0.0464101
D12 Benign neoplasm of colon, rectum, anus and anal canal	3.09922	PGP98	the percentage of tetrasyalated structures in total plasma glycans	-0.00621556	0.00956087	-0.650103	0.515625
D12 Benign neoplasm of colon, rectum, anus and anal canal	3.09922	PGP15	The percentage of FA2G2S1+FA2G2S[3]1	-0.00457	0.00956138	-0.477964	0.632676
D12 Benign neoplasm of colon, rectum, anus and anal canal	3.09922	PGP107	The percentage of high-mannose structures in total plasma glycans	0.0194378	0.00956529	2.03212	0.0421414
D12 Benign neoplasm of colon, rectum, anus and anal canal	3.09922	PGP39	The percentage of sialylation of all core-fucosylated structures without bisecting GlcNAc	0.0117524	0.00956264	1.22899	0.219075
D12 Benign neoplasm of colon, rectum, anus and anal canal	3.09922	PGP77	The percentage of fucosylation of agalactosylated structures (without bisecting GlcNAc) in total neutral plasma glycans	0.00759833	0.00956734	0.794195	0.427082
D12 Benign neoplasm of colon, rectum, anus and anal canal	3.09922	PGP115	The percentage of syalated structures in total plasma glycans	-0.00300147	0.00954833	-0.314345	0.753259
D12 Benign neoplasm of colon, rectum, anus and anal canal	3.09922	PGP1	The percentage of FA2	-0.012527	0.00954447	-1.31249	0.189355
D12 Benign neoplasm of colon, rectum, anus and anal canal	3.09922	PGP9	The percentage of A2BG2	-0.0126395	0.0095561	-1.32266	0.185948
D12 Benign neoplasm of colon, rectum, anus and anal canal	3.09922	PGP55	The incidence of bisecting GlcNAc in all fucosylated monosialylated structures	-0.00911989	0.00955295	-0.954667	0.339746
D12 Benign neoplasm of colon, rectum, anus and anal canal	3.09922	PGP36	The percentage of A4F1G4S4	0.00438227	0.00954677	0.459031	0.646212
D12 Benign neoplasm of colon, rectum, anus and anal canal	3.09922	PGP66	The percentage of A2BG2 in total neutral plasma glycans (GPn)	-0.00786517	0.00955035	-0.823548	0.410197
D12 Benign neoplasm of colon, rectum, anus and anal canal	3.09922	PGP32	The percentage of FA3F1G3S3	0.0132649	0.0095867	1.38368	0.166457
D12 Benign neoplasm of colon, rectum, anus and anal canal	3.09922	PGP10	The percentage of FA2G2	-0.0113453	0.00955811	-1.18698	0.235236
D12 Benign neoplasm of colon, rectum, anus and anal canal	3.09922	PGP103	The percentage of tetragalactosylated structures in total plasma glycans	-0.0084777	0.00953961	-0.888684	0.374173
D12 Benign neoplasm of colon, rectum, anus and anal canal	3.09922	PGP25	The percentage of A3G3S3	-0.0111518	0.00960172	-1.16144	0.245463
D12 Benign neoplasm of colon, rectum, anus and anal canal	3.09922	PGP72	The percentage of digalactosylated structures in total neutral plasma glycans	-0.00859954	0.0095464	-0.900814	0.367687
D12 Benign neoplasm of colon, rectum, anus and anal canal	3.09922	PGP101	The percentage of digalactosylated structures in total plasma glycans	-0.00701066	0.0095665	-0.732834	0.463659
D12 Benign neoplasm of colon, rectum, anus and anal canal	3.09922	PGP83	The percentage of fucosylation of digalactosylated structures (with bisecting GlcNAc) in total neutral plasma glycans	0.0139164	0.00955254	1.45682	0.145165
D12 Benign neoplasm of colon, rectum, anus and anal canal	3.09922	PGP82	The percentage of fucosylation of monogalactosylated structures (with bisecting GlcNAc) in total neutral plasma glycans	-0.0136184	0.00956315	-1.42405	0.154433
D12 Benign neoplasm of colon, rectum, anus and anal canal	3.09922	PGP54	Ratio of fucosylated monosialylated structures with and without bisecting GlcNAc	-0.00784629	0.00954999	-0.821602	0.411303
D12 Benign neoplasm of colon, rectum, anus and anal canal	3.09922	PGP40	The percentage of sialylation of all core-fucosylated structures with bisecting GlcNAc	-0.00477702	0.00955908	-0.499736	0.617261
D12 Benign neoplasm of colon, rectum, anus and anal canal	3.09922	PGP61	The percentage of FA2[6]G1 in total neutral plasma glycans (GPn)	0.00201766	0.00954667	0.211347	0.832616
D12 Benign neoplasm of colon, rectum, anus and anal canal	3.09922	PGP17	The percentage of A2G2S2	-0.00328516	0.00957807	-0.342988	0.731608
D12 Benign neoplasm of colon, rectum, anus and anal canal	3.09922	PGP90	Ratio of fucosylated digalactosylated non-bisecting GlcNAc structures and all digalactosylated structures with bisecting GlcNAc in total neutral plasma glycans	-0.000672015	0.00955417	-0.0703373	0.943925
D12 Benign neoplasm of colon, rectum, anus and anal canal	3.09922	PGP30	The percentage of A3F1G3S3	0.00177031	0.00959275	0.184546	0.853585
D12 Benign neoplasm of colon, rectum, anus and anal canal	3.09922	PGP64	The percentage of M6 in total neutral plasma glycans (GPn)	0.000995836	0.00955409	0.104231	0.916986
D12 Benign neoplasm of colon, rectum, anus and anal canal	3.09922	PGP5	The percentage of FA2[3]G1	-0.00113387	0.00956064	-0.118597	0.905594
D12 Benign neoplasm of colon, rectum, anus and anal canal	3.09922	PGP100	The percentage of monogalactosylated structures in total plasma glycans	-0.0104842	0.00955251	-1.09754	0.272406
D12 Benign neoplasm of colon, rectum, anus and anal canal	3.09922	PGP14	The percentage of A2G2S1+A2G2S[3]1	-0.0110087	0.00956023	-1.15151	0.249522
D12 Benign neoplasm of colon, rectum, anus and anal canal	3.09922	PGP89	The incidence of bisecting GlcNAc in all fucosylated digalactosylated structures in total neutral plasma glycans	0.00186062	0.0095682	0.194458	0.845817
D12 Benign neoplasm of colon, rectum, anus and anal canal	3.09922	PGP85	The incidence of bisecting GlcNAc in all fucosylated structures in total neutral plasma glycans	-0.0146412	0.00956519	-1.53068	0.125849
D12 Benign neoplasm of colon, rectum, anus and anal canal	3.09922	PGP105	The percentage of triantennary structures in total plasma glycans	-0.00847366	0.00956864	-0.885566	0.375852
D12 Benign neoplasm of colon, rectum, anus and anal canal	3.09922	PGP43	The percentage of disialylation of core-fucosylated digalactosylated structures without bisecting GlcNAc	0.0171412	0.00961492	1.78277	0.0746234
D12 Benign neoplasm of colon, rectum, anus and anal canal	3.09922	PGP58	The percentage of FA2 in total neutral plasma glycans (GPn)	-0.00355947	0.00954416	-0.372948	0.709187
D12 Benign neoplasm of colon, rectum, anus and anal canal	3.09922	PGP92	The percentage of antennary fucosylated structures in total plasma glycans	0.00842605	0.00961313	0.876514	0.380751
D12 Benign neoplasm of colon, rectum, anus and anal canal	3.09922	PGP68	The percentage of FA2BG2 in total neutral plasma glycans (GPn)	-0.00430932	0.00955833	-0.450845	0.652101
D12 Benign neoplasm of colon, rectum, anus and anal canal	3.09922	PGP11	The percentage of FA2BG2	-0.00291443	0.0095615	-0.304809	0.760511
D12 Benign neoplasm of colon, rectum, anus and anal canal	3.09922	PGP99	The percentage of agalactosylated structures in total plasma glycans	-0.00941557	0.00954421	-0.986521	0.323877
D12 Benign neoplasm of colon, rectum, anus and anal canal	3.09922	PGP78	The percentage of fucosylation of monogalactosylated structures (without bisecting GlcNAc) in total neutral plasma glycans	0.0136326	0.00956329	1.42552	0.154008
D12 Benign neoplasm of colon, rectum, anus and anal canal	3.09922	PGP74	The percentage of fucosylation of monogalactosylated structures in total neutral plasma glycans	0.0115807	0.0095525	1.21232	0.225389
D12 Benign neoplasm of colon, rectum, anus and anal canal	3.09922	PGP106	The percentage of tetraantennary structures in total plasma glycans	-0.00858056	0.0095394	-0.899485	0.368394
D12 Benign neoplasm of colon, rectum, anus and anal canal	3.09922	PGP114	The percentage of M7 in total neutral plasma glycans (GPn)	-0.00121309	0.00956497	-0.126826	0.899078
D12 Benign neoplasm of colon, rectum, anus and anal canal	3.09922	PGP104	The percentage of biantennary structures in total plasma glycans	0.00210816	0.00957104	0.220264	0.825665
D12 Benign neoplasm of colon, rectum, anus and anal canal	3.09922	PGP59	The percentage of FA2B in total neutral plasma glycans (GPn)	-0.00373151	0.00955399	-0.390571	0.696114
D12 Benign neoplasm of colon, rectum, anus and anal canal	3.09922	PGP76	The percentage of fucosylated structures (without bisecting GlcNAc) in total neutral plasma glycans	0.00198767	0.00955204	0.208088	0.83516
D12 Benign neoplasm of colon, rectum, anus and anal canal	3.09922	PGP87	Ratio of afucosylated structures with bisecting GlcNAc and all fucosylated structures (+/- bisecting GlcNAc) in total neutral plasma glycans	-0.00304973	0.00955281	-0.31925	0.749537
D12 Benign neoplasm of colon, rectum, anus and anal canal	3.09922	PGP93	The percentage of core fucosylated structures in total plasma glycans	0.000375415	0.00956511	0.0392483	0.968692
D12 Benign neoplasm of colon, rectum, anus and anal canal	3.09922	PGP117	The percentage of galactosylated structures in total neutral plasma glycans	-0.0014934	0.00955019	-0.156373	0.875739
D12 Benign neoplasm of colon, rectum, anus and anal canal	3.09922	PGP116	The percentage of galactosylated structures in total plasma glycans	-0.00540056	0.00954796	-0.565625	0.571649
D12 Benign neoplasm of colon, rectum, anus and anal canal	3.09922	PGP91	Ratio of afucosylated digalactosylated structures with bisecting GlcNAc and all fucosylated digalactosylated structures (+/- bisecting GlcNAc) in total neutral plasma glycans	-0.00227446	0.00955598	-0.238015	0.81187
D12 Benign neoplasm of colon, rectum, anus and anal canal	3.09922	PGP18	The percentage of M9	0.0146202	0.00955153	1.53067	0.125852
D12 Benign neoplasm of colon, rectum, anus and anal canal	3.09922	PGP86	Ratio of fucosylated non-bisecting GlcNAc structures and all structures with bisecting GlcNAc in total neutral plasma glycans	0.00794221	0.00956303	0.830512	0.406249
D12 Benign neoplasm of colon, rectum, anus and anal canal	3.09922	PGP57	The incidence of bisecting GlcNAc in all fucosylated disialylated structures	-0.0185934	0.00956472	-1.94395	0.0519012
D12 Benign neoplasm of colon, rectum, anus and anal canal	3.09922	PGP8	The percentage of A2G2	-0.0182625	0.00955868	-1.91056	0.0560606
D12 Benign neoplasm of colon, rectum, anus and anal canal	3.09922	PGP44	The percentage of monosialylation of core-fucosylated digalactosylated structures with bisecting GlcNAc	0.00600425	0.00955508	0.628383	0.529753
D12 Benign neoplasm of colon, rectum, anus and anal canal	3.09922	PGP38	The percentage of sialylation of core-fucosylated galactosylated structures with bisecting GlcNAc	-0.000267907	0.00955587	-0.0280358	0.977634
D12 Benign neoplasm of colon, rectum, anus and anal canal	3.09922	PGP75	The percentage of fucosylation of digalactosylated structures in total neutral plasma glycans	-0.00824369	0.00954238	-0.863903	0.387641
D12 Benign neoplasm of colon, rectum, anus and anal canal	3.09922	PGP46	Ratio of all fucosylated monosialylated and disialylated structures (+/- bisecting GlcNAc)	-0.0249574	0.00958622	-2.60347	0.00922864
D12 Benign neoplasm of colon, rectum, anus and anal canal	3.09922	PGP109	Ratio of disialylated and trisialylated trigalactosylated structures	-0.0080709	0.00953725	-0.84625	0.397413
D12 Benign neoplasm of colon, rectum, anus and anal canal	3.09922	PGP51	Ratio of all core-fucosylated disialylated and trisialylated structures (+/- bisecting GlcNAc)	-0.0118893	0.00956815	-1.24259	0.214019
D12 Benign neoplasm of colon, rectum, anus and anal canal	3.09922	PGP13	The percentage of FA2G1S1	0.00323783	0.00956019	0.338678	0.734852
D12 Benign neoplasm of colon, rectum, anus and anal canal	3.09922	PGP35	The percentage of A4G4S4	0.00276434	0.00954751	0.289535	0.772172
D12 Benign neoplasm of colon, rectum, anus and anal canal	3.09922	PGP53	Ratio of all core-fucosylated sialylated structures with and without bisecting GlcNAc	-0.0226042	0.00956237	-2.36387	0.0180853
D12 Benign neoplasm of colon, rectum, anus and anal canal	3.09922	PGP48	Ratio of fucosylated monosialylated and disialylated structures (with bisecting GlcNAc)	0.00556786	0.00955177	0.582914	0.559951
D12 Benign neoplasm of colon, rectum, anus and anal canal	3.09922	PGP42	The percentage of monosialylation of core-fucosylated digalactosylated structures without bisecting GlcNAc	0.00618348	0.00955109	0.647411	0.517366
D12 Benign neoplasm of colon, rectum, anus and anal canal	3.09922	PGP71	The percentage of monogalactosylated structures in total neutral plasma glycans	-0.00623659	0.00954942	-0.653086	0.513701
D12 Benign neoplasm of colon, rectum, anus and anal canal	3.09922	PGP69	The percentage of M9 in total neutral plasma glycans (GPn)	-0.00726897	0.00955757	-0.760546	0.446928
D12 Benign neoplasm of colon, rectum, anus and anal canal	3.09922	PGP24	The percentage of A3F1G3S2	0.00913505	0.00962935	0.948667	0.34279
D12 Benign neoplasm of colon, rectum, anus and anal canal	3.09922	PGP19	The percentage of A2G2S2	0.0134688	0.00956854	1.40761	0.159247
D12 Benign neoplasm of colon, rectum, anus and anal canal	3.09922	PGP20	The percentage of FA2G2S2	0.0108558	0.00960556	1.13016	0.258411
D12 Benign neoplasm of colon, rectum, anus and anal canal	3.09922	PGP81	The percentage of fucosylation of agalactosylated structures (with bisecting GlcNAc) in total neutral plasma glycans	-0.0113837	0.00957503	-1.18889	0.234482
D12 Benign neoplasm of colon, rectum, anus and anal canal	3.09922	PGP95	the percentage of monosyalated structures in total plasma glycans	-0.0121364	0.00955745	-1.26984	0.204142
D12 Benign neoplasm of colon, rectum, anus and anal canal	3.09922	PGP79	The percentage of fucosylation of digalactosylated structures (without bisecting GlcNAc) in total neutral plasma glycans	3.04e-05	0.00955716	0.00318591	0.997458
D12 Benign neoplasm of colon, rectum, anus and anal canal	3.09922	PGP52	Ratio of core-fucosylated disialylated and trisialylated structures (without bisecting GlcNAc)	0.00193973	0.0095467	0.203183	0.838992
D12 Benign neoplasm of colon, rectum, anus and anal canal	3.09922	PGP65	The percentage of A2G2 in total neutral plasma glycans (GPn)	-0.0123141	0.00955256	-1.28909	0.197367
D12 Benign neoplasm of colon, rectum, anus and anal canal	3.09922	PGP45	The percentage of disialylation of core-fucosylated digalactosylated structures with bisecting GlcNAc	-0.0128182	0.00954547	-1.34285	0.179319
D12 Benign neoplasm of colon, rectum, anus and anal canal	3.09922	PGP28	The percentage of FA3G3S3	0.0202474	0.009624	2.10384	0.035392
D12 Benign neoplasm of colon, rectum, anus and anal canal	3.09922	PGP49	Ratio of all core-fucosylated monosialylated and trisialylated structures (+/- bisecting GlcNAc)	-0.00782182	0.00958356	-0.816171	0.414403
D12 Benign neoplasm of colon, rectum, anus and anal canal	3.09922	PGP50	Ratio of core-fucosylated monosialylated and trisialylated structures (without bisecting GlcNAc)	-0.0116088	0.00958805	-1.21076	0.225988
D12 Benign neoplasm of colon, rectum, anus and anal canal	3.09922	PGP23	The percentage of A3G3S2	-0.00263522	0.00954292	-0.276144	0.782437
D12 Benign neoplasm of colon, rectum, anus and anal canal	3.09922	PGP34	The percentage of A4G4S4	-0.00816719	0.00960314	-0.850471	0.395063
D12 Benign neoplasm of colon, rectum, anus and anal canal	3.09922	PGP56	Ratio of fucosylated disialylated structures with and without bisecting GlcNAc	-0.0187056	0.00956688	-1.95525	0.0505539
D12 Benign neoplasm of colon, rectum, anus and anal canal	3.09922	PGP62	The percentage of FA2[3]G1 in total neutral plasma glycans (GPn)	0.00637482	0.00956068	0.666775	0.504916
D12 Benign neoplasm of colon, rectum, anus and anal canal	3.09922	PGP73	The percentage of all fucosylated structures (+/- bisecting GlcNAc) in total neutral plasma glycans	-0.0141493	0.00955045	-1.48153	0.138465
D12 Benign neoplasm of colon, rectum, anus and anal canal	3.09922	PGP60	The percentage of A2[6]BG1 in total neutral plasma glycans (GPn)	-0.013526	0.00955051	-1.41626	0.156699
D12 Benign neoplasm of colon, rectum, anus and anal canal	3.09922	PGP97	the percentage of trisyalated structures in total plasma glycans	-0.0104913	0.00957085	-1.09617	0.273005
D12 Benign neoplasm of colon, rectum, anus and anal canal	3.09922	PGP113	The percentage of antennary-fucosylation of tetragalactosylated structures	0.00351703	0.00959757	0.36645	0.714029
D12 Benign neoplasm of colon, rectum, anus and anal canal	3.09922	PGP111	The percentage of core-fucosylation of trigalactosylated structures	0.0178081	0.00962455	1.85028	0.0642736
D12 Benign neoplasm of colon, rectum, anus and anal canal	3.09922	PGP16	The percentage of FA2BG2S1+FA2BG2S[6]1	-0.0117873	0.00955012	-1.23425	0.217108
D12 Benign neoplasm of colon, rectum, anus and anal canal	3.09922	PGP67	The percentage of FA2G2 in total neutral plasma glycans (GPn)	-0.00787245	0.00955299	-0.824083	0.409893
D12 Benign neoplasm of colon, rectum, anus and anal canal	3.09922	PGP96	the percentage of bisyalated structures in total plasma glycans	0.00720429	0.0095551	0.753973	0.450865
D12 Benign neoplasm of colon, rectum, anus and anal canal	3.09922	PGP3	The percentage of A2BG1	-0.0198175	0.00954545	-2.07612	0.0378826
D12 Benign neoplasm of colon, rectum, anus and anal canal	3.09922	PGP88	Ratio of fucosylated digalactosylated structures with and without bisecting GlcNAc in total neutral plasma glycans	0.000981745	0.00956963	0.10259	0.918289
D12 Benign neoplasm of colon, rectum, anus and anal canal	3.09922	PGP33	The percentage of A4G4S3	-0.0104598	0.0095264	-1.09798	0.272214
D12 Benign neoplasm of colon, rectum, anus and anal canal	3.09922	PGP84	Ratio of fucosylated structures with and without bisecting GlcNAc in total neutral plasma glycans	-0.0176221	0.00956636	-1.84209	0.0654627
D12 Benign neoplasm of colon, rectum, anus and anal canal	3.09922	PGP41	The percentage of monosialylation of core-fucosylated monogalactosylated structures without bisecting GlcNAc	0.0125125	0.00957413	1.30691	0.191243
D12 Benign neoplasm of colon, rectum, anus and anal canal	3.09922	PGP94	The percentage of neutral glycan structures in total plasma glycans	-0.00653528	0.0095524	-0.684151	0.49388
D12 Benign neoplasm of colon, rectum, anus and anal canal	3.09922	PGP112	The percentage of antennary-fucosylation of trigalactosylated structures	-0.00754335	0.00954865	-0.789992	0.429532
D12 Benign neoplasm of colon, rectum, anus and anal canal	3.09922	PGP102	The percentage of trigalactosylated structures in total plasma glycans	-0.00810683	0.00956855	-0.847237	0.396863
D12 Benign neoplasm of colon, rectum, anus and anal canal	3.09922	PGP26	The percentage of A3G3S3	-0.00235176	0.00956586	-0.245849	0.805799
D12 Benign neoplasm of colon, rectum, anus and anal canal	3.09922	PGP29	The percentage of A3G3S3	0.00739884	0.00958765	0.771705	0.440289
D12 Benign neoplasm of colon, rectum, anus and anal canal	3.09922	PGP22	The percentage of A3G3S2	-0.0190276	0.00954654	-1.99314	0.0462462
D12 Benign neoplasm of colon, rectum, anus and anal canal	3.09922	PGP80	The percentage of fucosylated structures (with bisecting GlcNAc) in total neutral plasma glycans	-0.00435909	0.00956092	-0.455928	0.648442
D17 Benign lipomatous neoplasm	1.56575	PGP36	The percentage of A4F1G4S4	0.0031355	0.0133103	0.235569	0.813767
D17 Benign lipomatous neoplasm	1.56575	PGP101	The percentage of digalactosylated structures in total plasma glycans	-0.016473	0.0133289	-1.23589	0.216501
D17 Benign lipomatous neoplasm	1.56575	PGP66	The percentage of A2BG2 in total neutral plasma glycans (GPn)	0.0254862	0.0133152	1.91406	0.0556119
D17 Benign lipomatous neoplasm	1.56575	PGP48	Ratio of fucosylated monosialylated and disialylated structures (with bisecting GlcNAc)	-0.0358642	0.0133546	-2.68553	0.00724139
D17 Benign lipomatous neoplasm	1.56575	PGP91	Ratio of afucosylated digalactosylated structures with bisecting GlcNAc and all fucosylated digalactosylated structures (+/- bisecting GlcNAc) in total neutral plasma glycans	0.0333836	0.0133462	2.50135	0.012372
D17 Benign lipomatous neoplasm	1.56575	PGP20	The percentage of FA2G2S2	-0.00298954	0.0133129	-0.224559	0.822322
D17 Benign lipomatous neoplasm	1.56575	PGP68	The percentage of FA2BG2 in total neutral plasma glycans (GPn)	-0.00531211	0.0133143	-0.398979	0.689909
D17 Benign lipomatous neoplasm	1.56575	PGP3	The percentage of A2BG1	0.0306582	0.0133196	2.30174	0.0213498
[truncated: 27,136 more rows]
