# Supplementary material for: A genome-wide association study in 10,000 individuals links plasma N-glycome to liver disease and anti-inflammatory proteins
Source: Nat Commun. 2025 Jul 1;16:5525. doi: 10.1038/s41467-025-60431-y (PMC12218978; doi:10.1038/s41467-025-60431-y)
Supplement: Supplementary file 13 — Supplementary Data 11 [file 41467_2025_60431_MOESM13_ESM.xlsx]

## Sheet: 11a
Supplementary Data 11a. MR analysis of causal effects of plasma N-glycosylation traits on disease phenotypes
MR - Mendelian randomization; Exposure - upstream trait in the MR analysis, Outcome - downstream trait in the MR analysis;
IV - instrumental variable (independent SNPs associated with the exposure trait; SE - standard error of the causal effect
P-value - two-sided Bonferroni-corrected p-value of the MR effect estimate
Exposure Trait Abbreviation	Exposure Trait Name	Outcome	MR method	Number of IVs	Causal Effect Estimate	SE	P-value
PGP69	The percentage of M9 in total neutral plasma glycans (GPn)	E78 Disorders of lipoprotein metabolism and other lipidaemias	Inverse variance weighted	2	0.0132439	0.00345162	0.000124537
PGP64	The percentage of M6 in total neutral plasma glycans (GPn)	J45 Asthma	Weighted median	3	0.0118443	0.00359256	0.000977552
PGP59	The percentage of FA2B in total neutral plasma glycans (GPn)	F17 Mental and behavioural disorders due to use of tobacco	Inverse variance weighted	9	0.00289877	0.000909904	0.00144355
PGP64	The percentage of M6 in total neutral plasma glycans (GPn)	J45 Asthma	Inverse variance weighted	3	0.0102804	0.00341543	0.00261263
PGP25	The percentage of A3G3S3	E78 Disorders of lipoprotein metabolism and other lipidaemias	Weighted median	7	0.00517035	0.00177399	0.00356214
PGP3	The percentage of A2BG1	I10 Essential (primary) hypertension	Inverse variance weighted	6	-0.00638877	0.00220212	0.00371745
PGP114	The percentage of M7 in total neutral plasma glycans (GPn)	E78 Disorders of lipoprotein metabolism and other lipidaemias	Inverse variance weighted	2	0.0086026	0.003066	0.00501914
PGP107	The percentage of high-mannose structures in total plasma glycans	E78 Disorders of lipoprotein metabolism and other lipidaemias	Weighted median	3	0.0101011	0.00380608	0.00795611
PGP4	The percentage of FA2[6]G1	E78 Disorders of lipoprotein metabolism and other lipidaemias	Inverse variance weighted	2	-0.00968211	0.00365746	0.00811563
PGP59	The percentage of FA2B in total neutral plasma glycans (GPn)	F17 Mental and behavioural disorders due to use of tobacco	Weighted median	9	0.00317596	0.0012127	0.00882074
PGP85	The incidence of bisecting GlcNAc in all fucosylated structures in total neutral plasma glycans	F17 Mental and behavioural disorders due to use of tobacco	Inverse variance weighted	7	0.0022327	0.000933933	0.0168191
PGP84	Ratio of fucosylated structures with and without bisecting GlcNAc in total neutral plasma glycans	F17 Mental and behavioural disorders due to use of tobacco	Inverse variance weighted	7	0.00222847	0.000933128	0.0169324
PGP82	The percentage of fucosylation of monogalactosylated structures (with bisecting GlcNAc) in total neutral plasma glycans	F17 Mental and behavioural disorders due to use of tobacco	Weighted median	10	0.0024126	0.00103255	0.019463
PGP3	The percentage of A2BG1	I10 Essential (primary) hypertension	Weighted median	6	-0.00595625	0.00263655	0.023877
PGP17	The percentage of A2G2S2	E11 Non-insulin-dependent diabetes mellitus	Inverse variance weighted	2	-0.0026626	0.00118613	0.0247816
PGP27	The percentage of A3G3S3	E78 Disorders of lipoprotein metabolism and other lipidaemias	Weighted median	8	0.004231	0.00192694	0.0281127
PGP84	Ratio of fucosylated structures with and without bisecting GlcNAc in total neutral plasma glycans	F17 Mental and behavioural disorders due to use of tobacco	Weighted median	7	0.00252078	0.0011651	0.030497
PGP85	The incidence of bisecting GlcNAc in all fucosylated structures in total neutral plasma glycans	F17 Mental and behavioural disorders due to use of tobacco	Weighted median	7	0.00252451	0.00116754	0.0305993
PGP27	The percentage of A3G3S3	Diagnoses - main ICD10: D25 Leiomyoma of uterus	Weighted median	8	0.00214308	0.00101947	0.0355402
PGP27	The percentage of A3G3S3	K80 Cholelithiasis	Weighted mode	8	0.00364971	0.00141064	0.0360878
PGP51	Ratio of all core-fucosylated disialylated and trisialylated structures (+/- bisecting GlcNAc)	E78 Disorders of lipoprotein metabolism and other lipidaemias	Weighted median	4	-0.00724481	0.00347093	0.0368626
PGP25	The percentage of A3G3S3	E78 Disorders of lipoprotein metabolism and other lipidaemias	Weighted mode	7	0.00459446	0.00173975	0.0384952
PGP25	The percentage of A3G3S3	Diagnoses - main ICD10: D25 Leiomyoma of uterus	Inverse variance weighted	7	0.00238996	0.00118275	0.0433131
PGP107	The percentage of high-mannose structures in total plasma glycans	J45 Asthma	Weighted median	3	0.00504058	0.0025361	0.0468634
PGP3	The percentage of A2BG1	E78 Disorders of lipoprotein metabolism and other lipidaemias	Inverse variance weighted	6	-0.00544291	0.00275219	0.0479661
PGP112	The percentage of antennary-fucosylation of trigalactosylated structures	E78 Disorders of lipoprotein metabolism and other lipidaemias	Weighted median	4	-0.00245575	0.00126668	0.0525344
PGP23	The percentage of A3G3S2	M10 Gout	Weighted median	5	0.00115365	0.000604613	0.0563806
PGP3	The percentage of A2BG1	I10 Essential (primary) hypertension	Simple mode	6	-0.00929251	0.00378746	0.057688
PGP82	The percentage of fucosylation of monogalactosylated structures (with bisecting GlcNAc) in total neutral plasma glycans	F17 Mental and behavioural disorders due to use of tobacco	MR Egger	10	0.00503901	0.00234346	0.0637513
PGP22	The percentage of A3G3S2	K80 Cholelithiasis	MR Egger	7	0.0144894	0.00611361	0.0639508
PGP25	The percentage of A3G3S3	Diagnoses - main ICD10: D25 Leiomyoma of uterus	Weighted median	7	0.00167917	0.000910716	0.0652136
PGP82	The percentage of fucosylation of monogalactosylated structures (with bisecting GlcNAc) in total neutral plasma glycans	F17 Mental and behavioural disorders due to use of tobacco	Inverse variance weighted	10	0.00152192	0.000841606	0.0705527
PGP27	The percentage of A3G3S3	E78 Disorders of lipoprotein metabolism and other lipidaemias	Inverse variance weighted	8	0.00809533	0.00450563	0.0723813
PGP82	The percentage of fucosylation of monogalactosylated structures (with bisecting GlcNAc) in total neutral plasma glycans	F17 Mental and behavioural disorders due to use of tobacco	Weighted mode	10	0.00243377	0.00124771	0.0828891
PGP71	The percentage of monogalactosylated structures in total neutral plasma glycans	E78 Disorders of lipoprotein metabolism and other lipidaemias	Inverse variance weighted	2	-0.00885833	0.00517655	0.0870367
PGP59	The percentage of FA2B in total neutral plasma glycans (GPn)	F17 Mental and behavioural disorders due to use of tobacco	Weighted mode	9	0.00321498	0.00166738	0.0899756
PGP27	The percentage of A3G3S3	Diagnoses - main ICD10: D25 Leiomyoma of uterus	Inverse variance weighted	8	0.00213726	0.00127807	0.0944734
PGP59	The percentage of FA2B in total neutral plasma glycans (GPn)	F17 Mental and behavioural disorders due to use of tobacco	Simple mode	9	0.00324157	0.00174385	0.100107
PGP27	The percentage of A3G3S3	E78 Disorders of lipoprotein metabolism and other lipidaemias	Weighted mode	8	0.00393602	0.00214385	0.108989
PGP69	The percentage of M9 in total neutral plasma glycans (GPn)	I10 Essential (primary) hypertension	Inverse variance weighted	2	0.00983575	0.00622875	0.114316
PGP64	The percentage of M6 in total neutral plasma glycans (GPn)	J45 Asthma	Weighted mode	3	0.0137063	0.00520969	0.119189
PGP64	The percentage of M6 in total neutral plasma glycans (GPn)	J45 Asthma	Simple mode	3	0.0137877	0.00528656	0.120921
PGP112	The percentage of antennary-fucosylation of trigalactosylated structures	E78 Disorders of lipoprotein metabolism and other lipidaemias	Inverse variance weighted	4	-0.00410211	0.00265398	0.12219
PGP37	The percentage of sialylation of core-fucosylated galactosylated structures without bisecting GlcNAc	I10 Essential (primary) hypertension	Weighted median	3	-0.00525084	0.00340415	0.122957
PGP23	The percentage of A3G3S2	M10 Gout	Inverse variance weighted	5	0.002734	0.00181976	0.132996
PGP107	The percentage of high-mannose structures in total plasma glycans	E78 Disorders of lipoprotein metabolism and other lipidaemias	Simple mode	3	0.0151248	0.00643276	0.143067
PGP61	The percentage of FA2[6]G1 in total neutral plasma glycans (GPn)	E78 Disorders of lipoprotein metabolism and other lipidaemias	Inverse variance weighted	7	-0.00352654	0.0024125	0.143803
PGP85	The incidence of bisecting GlcNAc in all fucosylated structures in total neutral plasma glycans	F17 Mental and behavioural disorders due to use of tobacco	Weighted mode	7	0.00237051	0.00142133	0.146399
PGP112	The percentage of antennary-fucosylation of trigalactosylated structures	E78 Disorders of lipoprotein metabolism and other lipidaemias	Weighted mode	4	-0.00241263	0.0012505	0.149264
PGP37	The percentage of sialylation of core-fucosylated galactosylated structures without bisecting GlcNAc	I10 Essential (primary) hypertension	Inverse variance weighted	3	-0.00424693	0.00297375	0.153252
PGP27	The percentage of A3G3S3	K80 Cholelithiasis	MR Egger	8	0.00859857	0.00534535	0.158827
PGP25	The percentage of A3G3S3	E78 Disorders of lipoprotein metabolism and other lipidaemias	Simple mode	7	0.0038613	0.00240059	0.158855
PGP85	The incidence of bisecting GlcNAc in all fucosylated structures in total neutral plasma glycans	F17 Mental and behavioural disorders due to use of tobacco	MR Egger	7	0.00495526	0.0029964	0.159088
PGP84	Ratio of fucosylated structures with and without bisecting GlcNAc in total neutral plasma glycans	F17 Mental and behavioural disorders due to use of tobacco	MR Egger	7	0.00494804	0.00300165	0.160178
PGP76	The percentage of fucosylated structures (without bisecting GlcNAc) in total neutral plasma glycans	F17 Mental and behavioural disorders due to use of tobacco	Inverse variance weighted	4	-0.00209541	0.00150429	0.163634
PGP108	The percentage of glycan structures with bisecting GlcNAc in total plasma glycans	E78 Disorders of lipoprotein metabolism and other lipidaemias	Inverse variance weighted	5	-0.0120776	0.00870396	0.165258
PGP84	Ratio of fucosylated structures with and without bisecting GlcNAc in total neutral plasma glycans	F17 Mental and behavioural disorders due to use of tobacco	Weighted mode	7	0.00234859	0.0014932	0.166813
PGP50	Ratio of core-fucosylated monosialylated and trisialylated structures (without bisecting GlcNAc)	E78 Disorders of lipoprotein metabolism and other lipidaemias	Simple mode	3	-0.00698979	0.0033073	0.168904
PGP51	Ratio of all core-fucosylated disialylated and trisialylated structures (+/- bisecting GlcNAc)	E78 Disorders of lipoprotein metabolism and other lipidaemias	Weighted mode	4	-0.00728577	0.00406547	0.171027
PGP29	The percentage of A3G3S3	I10 Essential (primary) hypertension	Weighted median	5	0.00284632	0.002088	0.172825
PGP23	The percentage of A3G3S2	M10 Gout	Weighted mode	5	0.000935401	0.000566675	0.174148
PGP61	The percentage of FA2[6]G1 in total neutral plasma glycans (GPn)	E78 Disorders of lipoprotein metabolism and other lipidaemias	Weighted median	7	-0.00413893	0.00304624	0.174242
PGP82	The percentage of fucosylation of monogalactosylated structures (with bisecting GlcNAc) in total neutral plasma glycans	F17 Mental and behavioural disorders due to use of tobacco	Simple mode	10	0.00243377	0.00166001	0.176663
PGP29	The percentage of A3G3S3	E11 Non-insulin-dependent diabetes mellitus	Weighted mode	5	0.00198014	0.00121521	0.178547
PGP76	The percentage of fucosylated structures (without bisecting GlcNAc) in total neutral plasma glycans	F17 Mental and behavioural disorders due to use of tobacco	Weighted median	4	-0.00237908	0.00178406	0.182362
PGP25	The percentage of A3G3S3	Diagnoses - main ICD10: D25 Leiomyoma of uterus	Weighted mode	7	0.00144979	0.000967984	0.184848
PGP107	The percentage of high-mannose structures in total plasma glycans	E78 Disorders of lipoprotein metabolism and other lipidaemias	Inverse variance weighted	3	0.00966232	0.00735796	0.189123
PGP29	The percentage of A3G3S3	I10 Essential (primary) hypertension	Simple mode	5	0.00686429	0.00439775	0.193577
PGP29	The percentage of A3G3S3	E11 Non-insulin-dependent diabetes mellitus	Weighted median	5	0.00149847	0.00117994	0.204101
PGP51	Ratio of all core-fucosylated disialylated and trisialylated structures (+/- bisecting GlcNAc)	E78 Disorders of lipoprotein metabolism and other lipidaemias	Simple mode	4	-0.0120288	0.00750199	0.207174
PGP27	The percentage of A3G3S3	Diagnoses - main ICD10: D25 Leiomyoma of uterus	Simple mode	8	0.00314204	0.00226151	0.207314
PGP107	The percentage of high-mannose structures in total plasma glycans	J45 Asthma	Weighted mode	3	0.00517685	0.0028321	0.209078
PGP29	The percentage of A3G3S3	I10 Essential (primary) hypertension	Weighted mode	5	0.00318588	0.00214424	0.211523
PGP107	The percentage of high-mannose structures in total plasma glycans	J45 Asthma	Simple mode	3	0.00517685	0.00293927	0.220255
PGP29	The percentage of A3G3S3	I10 Essential (primary) hypertension	Inverse variance weighted	5	0.00300915	0.00250968	0.230521
PGP22	The percentage of A3G3S2	K80 Cholelithiasis	Inverse variance weighted	7	-0.00478933	0.00408535	0.24107
PGP76	The percentage of fucosylated structures (without bisecting GlcNAc) in total neutral plasma glycans	F17 Mental and behavioural disorders due to use of tobacco	Weighted mode	4	-0.00360491	0.00247988	0.242006
PGP59	The percentage of FA2B in total neutral plasma glycans (GPn)	F17 Mental and behavioural disorders due to use of tobacco	MR Egger	9	0.00372216	0.00292646	0.244032
PGP3	The percentage of A2BG1	I10 Essential (primary) hypertension	Weighted mode	6	-0.0044051	0.00338211	0.249519
PGP22	The percentage of A3G3S2	K80 Cholelithiasis	Simple mode	7	-0.00398181	0.00316408	0.254984
PGP18	The percentage of M9	E78 Disorders of lipoprotein metabolism and other lipidaemias	Inverse variance weighted	5	0.0193212	0.0170337	0.256672
PGP37	The percentage of sialylation of core-fucosylated galactosylated structures without bisecting GlcNAc	I10 Essential (primary) hypertension	Weighted mode	3	-0.0059756	0.00382098	0.25829
PGP27	The percentage of A3G3S3	E78 Disorders of lipoprotein metabolism and other lipidaemias	Simple mode	8	0.00393602	0.00321989	0.261111
PGP108	The percentage of glycan structures with bisecting GlcNAc in total plasma glycans	E78 Disorders of lipoprotein metabolism and other lipidaemias	Weighted median	5	-0.00402554	0.00359432	0.262725
PGP107	The percentage of high-mannose structures in total plasma glycans	E78 Disorders of lipoprotein metabolism and other lipidaemias	Weighted mode	3	0.0151248	0.00991343	0.266607
PGP22	The percentage of A3G3S2	K80 Cholelithiasis	Weighted median	7	-0.00215609	0.00194313	0.267172
PGP107	The percentage of high-mannose structures in total plasma glycans	J45 Asthma	MR Egger	3	0.0257546	0.0118665	0.274866
PGP108	The percentage of glycan structures with bisecting GlcNAc in total plasma glycans	E78 Disorders of lipoprotein metabolism and other lipidaemias	Simple mode	5	-0.0046754	0.00380116	0.286094
PGP61	The percentage of FA2[6]G1 in total neutral plasma glycans (GPn)	E78 Disorders of lipoprotein metabolism and other lipidaemias	Weighted mode	7	-0.00669187	0.00574104	0.288005
PGP107	The percentage of high-mannose structures in total plasma glycans	J45 Asthma	Inverse variance weighted	3	0.00297205	0.00280639	0.289587
PGP47	Ratio of fucosylated monosialylated and disialylated structures (without bisecting GlcNAc)	I10 Essential (primary) hypertension	Inverse variance weighted	4	0.00317446	0.00307412	0.301773
PGP108	The percentage of glycan structures with bisecting GlcNAc in total plasma glycans	E78 Disorders of lipoprotein metabolism and other lipidaemias	Weighted mode	5	-0.00454905	0.00386619	0.304585
PGP18	The percentage of M9	I25 Chronic ischaemic heart disease	Inverse variance weighted	5	0.00759894	0.0074065	0.304899
PGP76	The percentage of fucosylated structures (without bisecting GlcNAc) in total neutral plasma glycans	F17 Mental and behavioural disorders due to use of tobacco	MR Egger	4	-0.0128605	0.00962947	0.313406
PGP23	The percentage of A3G3S2	I10 Essential (primary) hypertension	Weighted mode	5	0.00265859	0.00242951	0.335302
PGP88	Ratio of fucosylated digalactosylated structures with and without bisecting GlcNAc in total neutral plasma glycans	E66 Obesity	Inverse variance weighted	5	0.00125857	0.00130734	0.3357
PGP2	The percentage of FA2B	J45 Asthma	Weighted mode	3	-0.0060967	0.00496404	0.344301
PGP69	The percentage of M9 in total neutral plasma glycans (GPn)	I20 Angina pectoris	Inverse variance weighted	2	0.00241955	0.00256209	0.344984
PGP37	The percentage of sialylation of core-fucosylated galactosylated structures without bisecting GlcNAc	I10 Essential (primary) hypertension	Simple mode	3	-0.00555117	0.00465245	0.355152
PGP18	The percentage of M9	I20 Angina pectoris	Inverse variance weighted	5	0.00515926	0.00558918	0.355965
PGP25	The percentage of A3G3S3	E78 Disorders of lipoprotein metabolism and other lipidaemias	Inverse variance weighted	7	0.00609697	0.00685688	0.373908
PGP23	The percentage of A3G3S2	I10 Essential (primary) hypertension	Weighted median	5	0.00223218	0.00255146	0.381649
PGP64	The percentage of M6 in total neutral plasma glycans (GPn)	J45 Asthma	MR Egger	3	0.0188875	0.0129242	0.382031
PGP39	The percentage of sialylation of all core-fucosylated structures without bisecting GlcNAc	E11 Non-insulin-dependent diabetes mellitus	MR Egger	4	-0.0104595	0.00943156	0.382928
PGP61	The percentage of FA2[6]G1 in total neutral plasma glycans (GPn)	E78 Disorders of lipoprotein metabolism and other lipidaemias	Simple mode	7	-0.00491448	0.00522183	0.382962
PGP85	The incidence of bisecting GlcNAc in all fucosylated structures in total neutral plasma glycans	F17 Mental and behavioural disorders due to use of tobacco	Simple mode	7	0.00151406	0.00165318	0.395064
PGP29	The percentage of A3G3S3	E11 Non-insulin-dependent diabetes mellitus	MR Egger	5	0.00530744	0.00543718	0.400987
PGP2	The percentage of FA2B	J45 Asthma	Simple mode	3	-0.00583768	0.00567603	0.411843
PGP84	Ratio of fucosylated structures with and without bisecting GlcNAc in total neutral plasma glycans	F17 Mental and behavioural disorders due to use of tobacco	Simple mode	7	0.00148995	0.00169367	0.412856
PGP47	Ratio of fucosylated monosialylated and disialylated structures (without bisecting GlcNAc)	I10 Essential (primary) hypertension	Weighted median	4	0.00252109	0.00308729	0.414155
PGP25	The percentage of A3G3S3	Diagnoses - main ICD10: D25 Leiomyoma of uterus	Simple mode	7	0.00126767	0.00145214	0.416247
PGP27	The percentage of A3G3S3	Diagnoses - main ICD10: D25 Leiomyoma of uterus	Weighted mode	8	0.000910872	0.00106182	0.419382
PGP27	The percentage of A3G3S3	K80 Cholelithiasis	Inverse variance weighted	8	-0.00294367	0.00364978	0.419936
PGP23	The percentage of A3G3S2	E78 Disorders of lipoprotein metabolism and other lipidaemias	Simple mode	5	0.00287508	0.00322492	0.423033
PGP27	The percentage of A3G3S3	K80 Cholelithiasis	Weighted median	8	0.00149303	0.00188008	0.427118
PGP50	Ratio of core-fucosylated monosialylated and trisialylated structures (without bisecting GlcNAc)	E78 Disorders of lipoprotein metabolism and other lipidaemias	MR Egger	3	-0.0384901	0.0319598	0.441158
PGP88	Ratio of fucosylated digalactosylated structures with and without bisecting GlcNAc in total neutral plasma glycans	E66 Obesity	MR Egger	5	-0.00547398	0.00622282	0.44381
PGP47	Ratio of fucosylated monosialylated and disialylated structures (without bisecting GlcNAc)	I10 Essential (primary) hypertension	MR Egger	4	-0.00662366	0.00708255	0.448407
PGP18	The percentage of M9	I20 Angina pectoris	Weighted median	5	0.00135981	0.00180964	0.452396
PGP23	The percentage of A3G3S2	E78 Disorders of lipoprotein metabolism and other lipidaemias	Weighted mode	5	-0.00148143	0.00181852	0.461002
PGP18	The percentage of M9	I10 Essential (primary) hypertension	Inverse variance weighted	5	0.00453036	0.00625263	0.468727
PGP2	The percentage of FA2B	J45 Asthma	Weighted median	3	-0.00335542	0.00467703	0.473111
PGP18	The percentage of M9	E78 Disorders of lipoprotein metabolism and other lipidaemias	Weighted median	5	0.00191951	0.0027643	0.487435
PGP39	The percentage of sialylation of all core-fucosylated structures without bisecting GlcNAc	E11 Non-insulin-dependent diabetes mellitus	Simple mode	4	0.00236594	0.00306165	0.495961
PGP112	The percentage of antennary-fucosylation of trigalactosylated structures	E78 Disorders of lipoprotein metabolism and other lipidaemias	Simple mode	4	-0.00149928	0.00196159	0.500297
PGP39	The percentage of sialylation of all core-fucosylated structures without bisecting GlcNAc	E11 Non-insulin-dependent diabetes mellitus	Weighted median	4	-0.00132819	0.00197186	0.500585
PGP18	The percentage of M9	I25 Chronic ischaemic heart disease	Weighted median	5	0.00152113	0.00235312	0.518
PGP18	The percentage of M9	I25 Chronic ischaemic heart disease	Simple mode	5	0.00188334	0.00271542	0.526121
PGP50	Ratio of core-fucosylated monosialylated and trisialylated structures (without bisecting GlcNAc)	E78 Disorders of lipoprotein metabolism and other lipidaemias	Weighted mode	3	-0.00215	0.00286733	0.531563
PGP69	The percentage of M9 in total neutral plasma glycans (GPn)	I25 Chronic ischaemic heart disease	Inverse variance weighted	2	-0.00183513	0.0029424	0.532834
PGP88	Ratio of fucosylated digalactosylated structures with and without bisecting GlcNAc in total neutral plasma glycans	E66 Obesity	Weighted median	5	0.000934071	0.00152889	0.541235
PGP23	The percentage of A3G3S2	I10 Essential (primary) hypertension	Simple mode	5	0.00201538	0.00306965	0.547322
PGP51	Ratio of all core-fucosylated disialylated and trisialylated structures (+/- bisecting GlcNAc)	E78 Disorders of lipoprotein metabolism and other lipidaemias	Inverse variance weighted	4	-0.00847382	0.0144726	0.558207
PGP18	The percentage of M9	E78 Disorders of lipoprotein metabolism and other lipidaemias	Weighted mode	5	0.00135986	0.0021471	0.560911
PGP2	The percentage of FA2B	J45 Asthma	MR Egger	3	0.0452252	0.0556264	0.565426
PGP50	Ratio of core-fucosylated monosialylated and trisialylated structures (without bisecting GlcNAc)	E78 Disorders of lipoprotein metabolism and other lipidaemias	Weighted median	3	-0.00152465	0.00270904	0.57357
PGP37	The percentage of sialylation of core-fucosylated galactosylated structures without bisecting GlcNAc	E11 Non-insulin-dependent diabetes mellitus	Inverse variance weighted	3	0.00125794	0.00226413	0.578489
PGP47	Ratio of fucosylated monosialylated and disialylated structures (without bisecting GlcNAc)	I10 Essential (primary) hypertension	Weighted mode	4	0.00253018	0.00408035	0.579114
PGP29	The percentage of A3G3S3	I10 Essential (primary) hypertension	MR Egger	5	0.00290645	0.00476205	0.584766
PGP39	The percentage of sialylation of all core-fucosylated structures without bisecting GlcNAc	E11 Non-insulin-dependent diabetes mellitus	Weighted mode	4	-0.00146576	0.00241146	0.586226
PGP23	The percentage of A3G3S2	E78 Disorders of lipoprotein metabolism and other lipidaemias	Weighted median	5	0.00110946	0.0020394	0.586431
PGP71	The percentage of monogalactosylated structures in total neutral plasma glycans	L40 Psoriasis	Inverse variance weighted	2	-0.0012879	0.00248258	0.603918
PGP23	The percentage of A3G3S2	M10 Gout	MR Egger	5	-0.00159183	0.00281941	0.61181
PGP18	The percentage of M9	E78 Disorders of lipoprotein metabolism and other lipidaemias	Simple mode	5	0.00135986	0.00257943	0.625944
PGP22	The percentage of A3G3S2	K80 Cholelithiasis	Weighted mode	7	-0.0016705	0.00337504	0.63823
PGP88	Ratio of fucosylated digalactosylated structures with and without bisecting GlcNAc in total neutral plasma glycans	E66 Obesity	Simple mode	5	0.00099991	0.0020718	0.654583
PGP3	The percentage of A2BG1	E78 Disorders of lipoprotein metabolism and other lipidaemias	Weighted median	6	-0.0011533	0.00258016	0.654884
PGP18	The percentage of M9	I10 Essential (primary) hypertension	Weighted mode	5	-0.00176586	0.00389316	0.673649
PGP23	The percentage of A3G3S2	M10 Gout	Simple mode	5	0.000325065	0.000727356	0.678068
PGP112	The percentage of antennary-fucosylation of trigalactosylated structures	E78 Disorders of lipoprotein metabolism and other lipidaemias	MR Egger	4	-0.0020508	0.00429076	0.679824
PGP23	The percentage of A3G3S2	I10 Essential (primary) hypertension	MR Egger	5	0.00353299	0.00800262	0.688749
PGP18	The percentage of M9	J45 Asthma	MR Egger	5	-0.0196595	0.0448618	0.69086
PGP27	The percentage of A3G3S3	E78 Disorders of lipoprotein metabolism and other lipidaemias	MR Egger	8	0.00384239	0.00925059	0.692318
PGP18	The percentage of M9	I10 Essential (primary) hypertension	MR Egger	5	-0.021415	0.0503447	0.699237
PGP18	The percentage of M9	I25 Chronic ischaemic heart disease	Weighted mode	5	0.000960882	0.00237928	0.706979
PGP18	The percentage of M9	J45 Asthma	Inverse variance weighted	5	-0.00194445	0.00547626	0.722539
PGP37	The percentage of sialylation of core-fucosylated galactosylated structures without bisecting GlcNAc	E11 Non-insulin-dependent diabetes mellitus	Weighted median	3	0.000648989	0.00198662	0.74391
PGP37	The percentage of sialylation of core-fucosylated galactosylated structures without bisecting GlcNAc	E11 Non-insulin-dependent diabetes mellitus	Simple mode	3	0.00105031	0.00299285	0.759152
PGP18	The percentage of M9	I20 Angina pectoris	Weighted mode	5	0.000590192	0.00189897	0.771478
PGP18	The percentage of M9	J44 Other chronic obstructive pulmonary disease	Weighted median	5	0.000367422	0.00133264	0.78277
PGP18	The percentage of M9	I20 Angina pectoris	MR Egger	5	0.0136423	0.0467181	0.789306
PGP18	The percentage of M9	J44 Other chronic obstructive pulmonary disease	Inverse variance weighted	5	0.000663149	0.00252198	0.79259
PGP25	The percentage of A3G3S3	E78 Disorders of lipoprotein metabolism and other lipidaemias	MR Egger	7	0.00370008	0.0138482	0.799995
PGP18	The percentage of M9	J44 Other chronic obstructive pulmonary disease	MR Egger	5	-0.00576595	0.0208614	0.800194
PGP51	Ratio of all core-fucosylated disialylated and trisialylated structures (+/- bisecting GlcNAc)	E78 Disorders of lipoprotein metabolism and other lipidaemias	MR Egger	4	0.0184839	0.0642338	0.800609
PGP18	The percentage of M9	I20 Angina pectoris	Simple mode	5	0.000590192	0.00228282	0.808752
PGP27	The percentage of A3G3S3	K80 Cholelithiasis	Simple mode	8	-0.000669856	0.00273081	0.813264
PGP27	The percentage of A3G3S3	Diagnoses - main ICD10: D25 Leiomyoma of uterus	MR Egger	8	-0.000570093	0.00235525	0.8168
PGP18	The percentage of M9	J45 Asthma	Simple mode	5	0.00187394	0.00763031	0.818084
PGP50	Ratio of core-fucosylated monosialylated and trisialylated structures (without bisecting GlcNAc)	E78 Disorders of lipoprotein metabolism and other lipidaemias	Inverse variance weighted	3	0.00211539	0.00962986	0.826129
PGP18	The percentage of M9	J45 Asthma	Weighted median	5	-0.000629713	0.00292576	0.829587
PGP69	The percentage of M9 in total neutral plasma glycans (GPn)	J45 Asthma	Inverse variance weighted	2	-0.00245105	0.0118475	0.836101
PGP29	The percentage of A3G3S3	E11 Non-insulin-dependent diabetes mellitus	Simple mode	5	-0.00046898	0.00214498	0.837633
PGP18	The percentage of M9	I10 Essential (primary) hypertension	Weighted median	5	0.000756367	0.00371898	0.838838
PGP3	The percentage of A2BG1	E78 Disorders of lipoprotein metabolism and other lipidaemias	Weighted mode	6	-0.000853983	0.00404362	0.841075
PGP88	Ratio of fucosylated digalactosylated structures with and without bisecting GlcNAc in total neutral plasma glycans	E66 Obesity	Weighted mode	5	0.000426255	0.0020196	0.843157
PGP37	The percentage of sialylation of core-fucosylated galactosylated structures without bisecting GlcNAc	E11 Non-insulin-dependent diabetes mellitus	MR Egger	3	0.00465091	0.02138	0.863637
PGP18	The percentage of M9	J44 Other chronic obstructive pulmonary disease	Weighted mode	5	0.000242456	0.00134535	0.865744
PGP18	The percentage of M9	I10 Essential (primary) hypertension	Simple mode	5	-0.00102844	0.00576527	0.867091
PGP3	The percentage of A2BG1	I10 Essential (primary) hypertension	MR Egger	6	0.0016245	0.00983676	0.876839
PGP2	The percentage of FA2B	J45 Asthma	Inverse variance weighted	3	0.00114306	0.00754962	0.879655
PGP61	The percentage of FA2[6]G1 in total neutral plasma glycans (GPn)	E78 Disorders of lipoprotein metabolism and other lipidaemias	MR Egger	7	0.00155751	0.0105734	0.888647
PGP18	The percentage of M9	J44 Other chronic obstructive pulmonary disease	Simple mode	5	0.000242456	0.00169656	0.893271
PGP23	The percentage of A3G3S2	E78 Disorders of lipoprotein metabolism and other lipidaemias	MR Egger	5	-0.00287541	0.019875	0.89414
PGP3	The percentage of A2BG1	E78 Disorders of lipoprotein metabolism and other lipidaemias	Simple mode	6	-0.000766306	0.00573815	0.89897
PGP3	The percentage of A2BG1	E78 Disorders of lipoprotein metabolism and other lipidaemias	MR Egger	6	-0.00174362	0.0136194	0.904308
PGP37	The percentage of sialylation of core-fucosylated galactosylated structures without bisecting GlcNAc	I10 Essential (primary) hypertension	MR Egger	3	0.00312258	0.0232876	0.915143
PGP18	The percentage of M9	J45 Asthma	Weighted mode	5	0.00058798	0.00528725	0.916809
PGP108	The percentage of glycan structures with bisecting GlcNAc in total plasma glycans	E78 Disorders of lipoprotein metabolism and other lipidaemias	MR Egger	5	0.00710866	0.0746715	0.930159
PGP29	The percentage of A3G3S3	E11 Non-insulin-dependent diabetes mellitus	Inverse variance weighted	5	-0.000314234	0.00358534	0.93016
PGP18	The percentage of M9	E78 Disorders of lipoprotein metabolism and other lipidaemias	MR Egger	5	-0.0101375	0.142087	0.947612
PGP37	The percentage of sialylation of core-fucosylated galactosylated structures without bisecting GlcNAc	E11 Non-insulin-dependent diabetes mellitus	Weighted mode	3	-0.00014782	0.00218116	0.952133
PGP18	The percentage of M9	I25 Chronic ischaemic heart disease	MR Egger	5	0.00376408	0.0622209	0.955566
PGP23	The percentage of A3G3S2	I10 Essential (primary) hypertension	Inverse variance weighted	5	0.000191303	0.00372903	0.959086
PGP23	The percentage of A3G3S2	E78 Disorders of lipoprotein metabolism and other lipidaemias	Inverse variance weighted	5	0.000451649	0.00896906	0.959838
PGP39	The percentage of sialylation of all core-fucosylated structures without bisecting GlcNAc	E11 Non-insulin-dependent diabetes mellitus	Inverse variance weighted	4	6.13876e-05	0.00172974	0.971689
PGP69	The percentage of M9 in total neutral plasma glycans (GPn)	E11 Non-insulin-dependent diabetes mellitus	Inverse variance weighted	2	-8.54924e-05	0.00252747	0.973017
PGP47	Ratio of fucosylated monosialylated and disialylated structures (without bisecting GlcNAc)	I10 Essential (primary) hypertension	Simple mode	4	0.000184327	0.00520943	0.973997
PGP76	The percentage of fucosylated structures (without bisecting GlcNAc) in total neutral plasma glycans	F17 Mental and behavioural disorders due to use of tobacco	Simple mode	4	-5.53295e-05	0.00272003	0.985048
PGP107	The percentage of high-mannose structures in total plasma glycans	E78 Disorders of lipoprotein metabolism and other lipidaemias	MR Egger	3	0.000959588	0.0599956	0.989819
PGP25	The percentage of A3G3S3	Diagnoses - main ICD10: D25 Leiomyoma of uterus	MR Egger	7	1.63756e-05	0.00203967	0.993905
statistically significant results at p < 0.001 are in red

## Sheet: 11b
Supplementary Data 11b. MR analysis of causal effects of disease phenotypes on plasma N-glycosylation traits.
MR - Mendelian randomization; Exposure - upstream trait in the MR analysis, Outcome - downstream trait in the MR analysis;
IV - instrumental variable (independent SNPs associated with the exposure trait; SE - standard error of the causal effect
P-value - two-sided Bonferroni-corrected p-value of the MR effect estimate
Exposure Trait	Outcome Trait Abbreviation	Outcome Trait Name	MR Method	Number of IVs	Causal Effect Estimate	SE	P-value
E78 Disorders of lipoprotein metabolism and other lipidaemias	PGP18	The percentage of M9	Inverse variance weighted	27	4.08746	1.1772	0.000516212
E78 Disorders of lipoprotein metabolism and other lipidaemias	PGP107	The percentage of high-mannose structures in total plasma glycans	Weighted median	27	3.00996	0.875599	0.00058689
E78 Disorders of lipoprotein metabolism and other lipidaemias	PGP69	The percentage of M9 in total neutral plasma glycans (GPn)	Inverse variance weighted	27	2.81664	0.847629	0.000890668
E78 Disorders of lipoprotein metabolism and other lipidaemias	PGP69	The percentage of M9 in total neutral plasma glycans (GPn)	Weighted median	27	2.12456	0.876994	0.015412
E78 Disorders of lipoprotein metabolism and other lipidaemias	PGP18	The percentage of M9	Weighted median	27	2.21407	0.980623	0.0239571
E78 Disorders of lipoprotein metabolism and other lipidaemias	PGP107	The percentage of high-mannose structures in total plasma glycans	Inverse variance weighted	27	2.40969	1.12726	0.0325448
E78 Disorders of lipoprotein metabolism and other lipidaemias	PGP107	The percentage of high-mannose structures in total plasma glycans	Simple mode	27	3.82029	1.72447	0.0357018
I10 Essential (primary) hypertension	PGP3	The percentage of A2BG1	Inverse variance weighted	85	0.690831	0.333391	0.0382532
E78 Disorders of lipoprotein metabolism and other lipidaemias	PGP107	The percentage of high-mannose structures in total plasma glycans	Weighted mode	27	2.80948	1.36045	0.0490176
E11 Non-insulin-dependent diabetes mellitus	PGP37	The percentage of sialylation of core-fucosylated galactosylated structures without bisecting GlcNAc	Inverse variance weighted	40	1.67547	0.875797	0.0557376
I10 Essential (primary) hypertension	PGP3	The percentage of A2BG1	Weighted median	85	0.773314	0.417449	0.0639577
E78 Disorders of lipoprotein metabolism and other lipidaemias	PGP69	The percentage of M9 in total neutral plasma glycans (GPn)	Simple mode	27	3.27158	1.7316	0.070047
J45 Asthma	PGP69	The percentage of M9 in total neutral plasma glycans (GPn)	MR Egger	27	-4.94591	2.66793	0.0755985
J45 Asthma	PGP64	The percentage of M6 in total neutral plasma glycans (GPn)	Inverse variance weighted	27	1.66101	0.95966	0.0834826
E78 Disorders of lipoprotein metabolism and other lipidaemias	PGP69	The percentage of M9 in total neutral plasma glycans (GPn)	Weighted mode	27	2.81773	1.56778	0.0839182
E78 Disorders of lipoprotein metabolism and other lipidaemias	PGP49	Ratio of all core-fucosylated monosialylated and trisialylated structures (+/- bisecting GlcNAc)	Weighted mode	27	-1.54205	0.860711	0.0848458
I10 Essential (primary) hypertension	PGP47	Ratio of fucosylated monosialylated and disialylated structures (without bisecting GlcNAc)	MR Egger	85	2.03445	1.17271	0.0864846
E11 Non-insulin-dependent diabetes mellitus	PGP69	The percentage of M9 in total neutral plasma glycans (GPn)	Weighted median	40	2.01518	1.19188	0.0908817
E11 Non-insulin-dependent diabetes mellitus	PGP39	The percentage of sialylation of all core-fucosylated structures without bisecting GlcNAc	Inverse variance weighted	40	1.44355	0.854679	0.0912195
E11 Non-insulin-dependent diabetes mellitus	PGP117	The percentage of galactosylated structures in total neutral plasma glycans	Weighted median	40	-1.91035	1.13564	0.0925355
E11 Non-insulin-dependent diabetes mellitus	PGP94	The percentage of neutral glycan structures in total plasma glycans	Weighted median	40	-2.00436	1.19349	0.0930718
E11 Non-insulin-dependent diabetes mellitus	PGP69	The percentage of M9 in total neutral plasma glycans (GPn)	Weighted mode	40	2.23646	1.32316	0.0989617
L40 Psoriasis	PGP71	The percentage of monogalactosylated structures in total neutral plasma glycans	Simple mode	6	-9.21011	4.57726	0.100371
J45 Asthma	PGP107	The percentage of high-mannose structures in total plasma glycans	MR Egger	27	-5.14476	3.01787	0.100636
E78 Disorders of lipoprotein metabolism and other lipidaemias	PGP112	The percentage of antennary-fucosylation of trigalactosylated structures	Weighted mode	27	1.4703	0.868986	0.102603
I10 Essential (primary) hypertension	PGP29	The percentage of A3G3S3	MR Egger	85	-1.99309	1.2157	0.104904
E78 Disorders of lipoprotein metabolism and other lipidaemias	PGP117	The percentage of galactosylated structures in total neutral plasma glycans	Weighted median	27	-1.20473	0.743521	0.105166
E78 Disorders of lipoprotein metabolism and other lipidaemias	PGP69	The percentage of M9 in total neutral plasma glycans (GPn)	MR Egger	27	2.85806	1.72149	0.109363
J45 Asthma	PGP2	The percentage of FA2B	Inverse variance weighted	27	-1.58982	1.01261	0.11641
E78 Disorders of lipoprotein metabolism and other lipidaemias	PGP112	The percentage of antennary-fucosylation of trigalactosylated structures	Weighted median	27	1.15805	0.757869	0.126504
I10 Essential (primary) hypertension	PGP29	The percentage of A3G3S3	Inverse variance weighted	85	0.539557	0.354758	0.128281
E11 Non-insulin-dependent diabetes mellitus	PGP39	The percentage of sialylation of all core-fucosylated structures without bisecting GlcNAc	MR Egger	40	3.40942	2.22302	0.133392
I10 Essential (primary) hypertension	PGP94	The percentage of neutral glycan structures in total plasma glycans	Simple mode	85	1.75766	1.17016	0.13683
I10 Essential (primary) hypertension	PGP37	The percentage of sialylation of core-fucosylated galactosylated structures without bisecting GlcNAc	MR Egger	85	-1.7923	1.19788	0.13839
E78 Disorders of lipoprotein metabolism and other lipidaemias	PGP18	The percentage of M9	MR Egger	27	3.61536	2.38836	0.142633
E11 Non-insulin-dependent diabetes mellitus	PGP117	The percentage of galactosylated structures in total neutral plasma glycans	Inverse variance weighted	40	-1.28693	0.886133	0.146419
E78 Disorders of lipoprotein metabolism and other lipidaemias	PGP117	The percentage of galactosylated structures in total neutral plasma glycans	Weighted mode	27	-1.22002	0.815095	0.146491
I20 Angina pectoris	PGP69	The percentage of M9 in total neutral plasma glycans (GPn)	Inverse variance weighted	15	2.28955	1.57806	0.146819
E11 Non-insulin-dependent diabetes mellitus	PGP117	The percentage of galactosylated structures in total neutral plasma glycans	Weighted mode	40	-1.91048	1.29319	0.147615
I20 Angina pectoris	PGP18	The percentage of M9	Inverse variance weighted	15	3.25538	2.28777	0.154751
E11 Non-insulin-dependent diabetes mellitus	PGP37	The percentage of sialylation of core-fucosylated galactosylated structures without bisecting GlcNAc	Weighted median	40	1.64989	1.16163	0.155512
E78 Disorders of lipoprotein metabolism and other lipidaemias	PGP61	The percentage of FA2[6]G1 in total neutral plasma glycans (GPn)	Weighted mode	27	-1.77372	1.2247	0.159487
E11 Non-insulin-dependent diabetes mellitus	PGP94	The percentage of neutral glycan structures in total plasma glycans	MR Egger	40	-3.32799	2.32628	0.160716
J45 Asthma	PGP18	The percentage of M9	MR Egger	27	-3.97938	2.75544	0.161102
E11 Non-insulin-dependent diabetes mellitus	PGP17	The percentage of A2G2S2	Weighted median	40	1.54128	1.11863	0.168257
E78 Disorders of lipoprotein metabolism and other lipidaemias	PGP112	The percentage of antennary-fucosylation of trigalactosylated structures	Simple mode	27	1.71143	1.20779	0.168359
E78 Disorders of lipoprotein metabolism and other lipidaemias	PGP51	Ratio of all core-fucosylated disialylated and trisialylated structures (+/- bisecting GlcNAc)	Weighted median	27	-0.988126	0.736823	0.1799
E11 Non-insulin-dependent diabetes mellitus	PGP37	The percentage of sialylation of core-fucosylated galactosylated structures without bisecting GlcNAc	Weighted mode	40	1.74702	1.29789	0.18606
E78 Disorders of lipoprotein metabolism and other lipidaemias	PGP49	Ratio of all core-fucosylated monosialylated and trisialylated structures (+/- bisecting GlcNAc)	MR Egger	27	-1.93892	1.48222	0.202733
E78 Disorders of lipoprotein metabolism and other lipidaemias	PGP25	The percentage of A3G3S3	Weighted median	27	-1.0113	0.799614	0.205964
E78 Disorders of lipoprotein metabolism and other lipidaemias	PGP51	Ratio of all core-fucosylated disialylated and trisialylated structures (+/- bisecting GlcNAc)	Weighted mode	27	-1.04272	0.803876	0.205985
E11 Non-insulin-dependent diabetes mellitus	PGP37	The percentage of sialylation of core-fucosylated galactosylated structures without bisecting GlcNAc	MR Egger	40	2.9453	2.29434	0.20701
I10 Essential (primary) hypertension	PGP100	The percentage of monogalactosylated structures in total plasma glycans	Weighted median	85	0.533482	0.425266	0.209673
E14 Unspecified diabetes mellitus	PGP62	The percentage of FA2[3]G1 in total neutral plasma glycans (GPn)	MR Egger	6	0.596199	0.401358	0.211607
E78 Disorders of lipoprotein metabolism and other lipidaemias	PGP50	Ratio of core-fucosylated monosialylated and trisialylated structures (without bisecting GlcNAc)	MR Egger	27	-1.86426	1.46147	0.213821
I10 Essential (primary) hypertension	PGP3	The percentage of A2BG1	Weighted mode	85	0.967351	0.773362	0.214467
E11 Non-insulin-dependent diabetes mellitus	PGP117	The percentage of galactosylated structures in total neutral plasma glycans	MR Egger	40	-2.90812	2.31502	0.216714
E78 Disorders of lipoprotein metabolism and other lipidaemias	PGP49	Ratio of all core-fucosylated monosialylated and trisialylated structures (+/- bisecting GlcNAc)	Weighted median	27	-0.887234	0.722422	0.219395
I10 Essential (primary) hypertension	PGP100	The percentage of monogalactosylated structures in total plasma glycans	Inverse variance weighted	85	0.428285	0.349549	0.220481
E11 Non-insulin-dependent diabetes mellitus	PGP17	The percentage of A2G2S2	Weighted mode	40	1.65686	1.34414	0.225086
I10 Essential (primary) hypertension	PGP23	The percentage of A3G3S2	Simple mode	85	-1.1251	0.930796	0.230149
E11 Non-insulin-dependent diabetes mellitus	PGP69	The percentage of M9 in total neutral plasma glycans (GPn)	MR Egger	40	2.80725	2.33147	0.23601
I10 Essential (primary) hypertension	PGP23	The percentage of A3G3S2	Weighted mode	85	-0.901459	0.759871	0.238836
I10 Essential (primary) hypertension	PGP18	The percentage of M9	Weighted median	85	-0.492526	0.420797	0.241816
I10 Essential (primary) hypertension	PGP3	The percentage of A2BG1	Simple mode	85	1.02048	0.87315	0.245815
E78 Disorders of lipoprotein metabolism and other lipidaemias	PGP71	The percentage of monogalactosylated structures in total neutral plasma glycans	Simple mode	27	-2.00205	1.71102	0.252579
E11 Non-insulin-dependent diabetes mellitus	PGP39	The percentage of sialylation of all core-fucosylated structures without bisecting GlcNAc	Weighted mode	40	1.49065	1.28364	0.252592
E78 Disorders of lipoprotein metabolism and other lipidaemias	PGP112	The percentage of antennary-fucosylation of trigalactosylated structures	MR Egger	27	3.01533	2.58816	0.254997
K80 Cholelithiasis	PGP27	The percentage of A3G3S3	Simple mode	19	2.20149	1.87618	0.255933
E66 Obesity	PGP62	The percentage of FA2[3]G1 in total neutral plasma glycans (GPn)	Simple mode	4	-0.482997	0.350167	0.261631
E11 Non-insulin-dependent diabetes mellitus	PGP39	The percentage of sialylation of all core-fucosylated structures without bisecting GlcNAc	Weighted median	40	1.33647	1.20066	0.265659
E78 Disorders of lipoprotein metabolism and other lipidaemias	PGP117	The percentage of galactosylated structures in total neutral plasma glycans	MR Egger	27	-1.5104	1.34244	0.271226
E78 Disorders of lipoprotein metabolism and other lipidaemias	PGP49	Ratio of all core-fucosylated monosialylated and trisialylated structures (+/- bisecting GlcNAc)	Inverse variance weighted	27	-0.810197	0.74092	0.274174
E11 Non-insulin-dependent diabetes mellitus	PGP29	The percentage of A3G3S3	Inverse variance weighted	40	1.31074	1.2006	0.27495
E66 Obesity	PGP88	Ratio of fucosylated digalactosylated structures with and without bisecting GlcNAc in total neutral plasma glycans	Simple mode	4	0.437543	0.334689	0.282277
E78 Disorders of lipoprotein metabolism and other lipidaemias	PGP50	Ratio of core-fucosylated monosialylated and trisialylated structures (without bisecting GlcNAc)	Weighted median	27	-0.787247	0.735613	0.284533
J44 Other chronic obstructive pulmonary disease	PGP18	The percentage of M9	Simple mode	3	-11.2087	7.79352	0.28697
E11 Non-insulin-dependent diabetes mellitus	PGP29	The percentage of A3G3S3	MR Egger	40	3.39166	3.1416	0.287127
E11 Non-insulin-dependent diabetes mellitus	PGP94	The percentage of neutral glycan structures in total plasma glycans	Inverse variance weighted	40	-0.948943	0.897919	0.290591
I10 Essential (primary) hypertension	PGP23	The percentage of A3G3S2	MR Egger	85	-1.2779	1.208	0.293186
I10 Essential (primary) hypertension	PGP100	The percentage of monogalactosylated structures in total plasma glycans	MR Egger	85	1.29713	1.2275	0.293702
E78 Disorders of lipoprotein metabolism and other lipidaemias	PGP25	The percentage of A3G3S3	Weighted mode	27	-0.892042	0.849138	0.303143
E78 Disorders of lipoprotein metabolism and other lipidaemias	PGP50	Ratio of core-fucosylated monosialylated and trisialylated structures (without bisecting GlcNAc)	Weighted mode	27	-0.910173	0.877995	0.309445
E14 Unspecified diabetes mellitus	PGP62	The percentage of FA2[3]G1 in total neutral plasma glycans (GPn)	Weighted mode	6	0.425912	0.381001	0.314433
I10 Essential (primary) hypertension	PGP37	The percentage of sialylation of core-fucosylated galactosylated structures without bisecting GlcNAc	Simple mode	85	1.24304	1.22885	0.314658
E78 Disorders of lipoprotein metabolism and other lipidaemias	PGP117	The percentage of galactosylated structures in total neutral plasma glycans	Simple mode	27	-1.09839	1.07972	0.318388
J45 Asthma	PGP64	The percentage of M6 in total neutral plasma glycans (GPn)	Simple mode	27	1.84792	1.83163	0.322323
I10 Essential (primary) hypertension	PGP117	The percentage of galactosylated structures in total neutral plasma glycans	Inverse variance weighted	85	0.334801	0.340315	0.325216
E14 Unspecified diabetes mellitus	PGP62	The percentage of FA2[3]G1 in total neutral plasma glycans (GPn)	Inverse variance weighted	6	0.454157	0.463504	0.327168
I10 Essential (primary) hypertension	PGP37	The percentage of sialylation of core-fucosylated galactosylated structures without bisecting GlcNAc	Weighted mode	85	1.13721	1.16118	0.330219
E11 Non-insulin-dependent diabetes mellitus	PGP69	The percentage of M9 in total neutral plasma glycans (GPn)	Inverse variance weighted	40	0.863438	0.895412	0.3349
E78 Disorders of lipoprotein metabolism and other lipidaemias	PGP51	Ratio of all core-fucosylated disialylated and trisialylated structures (+/- bisecting GlcNAc)	Inverse variance weighted	27	-0.886695	0.922291	0.336349
E78 Disorders of lipoprotein metabolism and other lipidaemias	PGP50	Ratio of core-fucosylated monosialylated and trisialylated structures (without bisecting GlcNAc)	Inverse variance weighted	27	-0.703116	0.731471	0.336433
E14 Unspecified diabetes mellitus	PGP62	The percentage of FA2[3]G1 in total neutral plasma glycans (GPn)	Weighted median	6	0.398921	0.418085	0.340002
I10 Essential (primary) hypertension	PGP29	The percentage of A3G3S3	Simple mode	85	1.02038	1.06381	0.340223
E78 Disorders of lipoprotein metabolism and other lipidaemias	PGP71	The percentage of monogalactosylated structures in total neutral plasma glycans	Inverse variance weighted	27	-0.559195	0.587398	0.341104
M10 Gout	PGP23	The percentage of A3G3S2	Weighted mode	6	0.424426	0.405722	0.343427
I10 Essential (primary) hypertension	PGP117	The percentage of galactosylated structures in total neutral plasma glycans	MR Egger	85	1.12381	1.19562	0.349975
E78 Disorders of lipoprotein metabolism and other lipidaemias	PGP117	The percentage of galactosylated structures in total neutral plasma glycans	Inverse variance weighted	27	-0.624414	0.668652	0.350386
E78 Disorders of lipoprotein metabolism and other lipidaemias	PGP25	The percentage of A3G3S3	Simple mode	27	-1.12805	1.19899	0.35545
E66 Obesity	PGP117	The percentage of galactosylated structures in total neutral plasma glycans	Simple mode	4	-0.483703	0.446103	0.357598
I10 Essential (primary) hypertension	PGP29	The percentage of A3G3S3	Weighted mode	85	-0.722495	0.791454	0.363923
J45 Asthma	PGP107	The percentage of high-mannose structures in total plasma glycans	Inverse variance weighted	27	0.798919	0.893751	0.371378
I10 Essential (primary) hypertension	PGP94	The percentage of neutral glycan structures in total plasma glycans	Weighted median	85	0.373694	0.421821	0.375667
I10 Essential (primary) hypertension	PGP69	The percentage of M9 in total neutral plasma glycans (GPn)	MR Egger	85	-1.0535	1.19305	0.37977
I10 Essential (primary) hypertension	PGP23	The percentage of A3G3S2	Weighted median	85	-0.383175	0.440684	0.384573
E78 Disorders of lipoprotein metabolism and other lipidaemias	PGP3	The percentage of A2BG1	Inverse variance weighted	27	-0.692399	0.797184	0.38509
E78 Disorders of lipoprotein metabolism and other lipidaemias	PGP4	The percentage of FA2[6]G1	Weighted median	27	-0.627798	0.728512	0.388823
I10 Essential (primary) hypertension	PGP18	The percentage of M9	MR Egger	85	-0.930447	1.07905	0.391017
E78 Disorders of lipoprotein metabolism and other lipidaemias	PGP71	The percentage of monogalactosylated structures in total neutral plasma glycans	Weighted median	27	-0.698399	0.814835	0.391387
E66 Obesity	PGP94	The percentage of neutral glycan structures in total plasma glycans	Weighted mode	4	-0.0931752	0.0955787	0.401532
I10 Essential (primary) hypertension	PGP100	The percentage of monogalactosylated structures in total plasma glycans	Simple mode	85	1.02471	1.2406	0.411156
E78 Disorders of lipoprotein metabolism and other lipidaemias	PGP4	The percentage of FA2[6]G1	Weighted mode	27	-0.694077	0.836406	0.414188
K80 Cholelithiasis	PGP27	The percentage of A3G3S3	Inverse variance weighted	19	-2.36485	2.89904	0.414651
E14 Unspecified diabetes mellitus	PGP62	The percentage of FA2[3]G1 in total neutral plasma glycans (GPn)	Simple mode	6	-0.741915	0.838181	0.416607
E66 Obesity	PGP94	The percentage of neutral glycan structures in total plasma glycans	Weighted median	4	-0.082498	0.101819	0.417802
J45 Asthma	PGP64	The percentage of M6 in total neutral plasma glycans (GPn)	MR Egger	27	-2.77588	3.37634	0.41876
E66 Obesity	PGP5	The percentage of FA2[3]G1	Simple mode	4	-0.417587	0.447109	0.419216
E78 Disorders of lipoprotein metabolism and other lipidaemias	PGP23	The percentage of A3G3S2	Inverse variance weighted	27	1.08011	1.3374	0.419307
M10 Gout	PGP23	The percentage of A3G3S2	Weighted median	6	0.356906	0.441953	0.419342
I10 Essential (primary) hypertension	PGP69	The percentage of M9 in total neutral plasma glycans (GPn)	Weighted median	85	-0.346543	0.433205	0.423739
E11 Non-insulin-dependent diabetes mellitus	PGP29	The percentage of A3G3S3	Weighted median	40	0.983954	1.24943	0.430977
I10 Essential (primary) hypertension	PGP37	The percentage of sialylation of core-fucosylated galactosylated structures without bisecting GlcNAc	Inverse variance weighted	85	-0.267508	0.343607	0.436257
E78 Disorders of lipoprotein metabolism and other lipidaemias	PGP3	The percentage of A2BG1	MR Egger	27	1.22634	1.55695	0.438304
E78 Disorders of lipoprotein metabolism and other lipidaemias	PGP27	The percentage of A3G3S3	Simple mode	27	-0.781461	1.00129	0.442173
E78 Disorders of lipoprotein metabolism and other lipidaemias	PGP71	The percentage of monogalactosylated structures in total neutral plasma glycans	MR Egger	27	-0.925632	1.18998	0.443956
I25 Chronic ischaemic heart disease	PGP69	The percentage of M9 in total neutral plasma glycans (GPn)	Inverse variance weighted	31	0.74907	0.981637	0.445414
I10 Essential (primary) hypertension	PGP47	Ratio of fucosylated monosialylated and disialylated structures (without bisecting GlcNAc)	Inverse variance weighted	85	0.257652	0.337828	0.44566
I25 Chronic ischaemic heart disease	PGP18	The percentage of M9	MR Egger	31	1.8672	2.45499	0.453053
E11 Non-insulin-dependent diabetes mellitus	PGP17	The percentage of A2G2S2	MR Egger	40	1.57143	2.08271	0.455193
I10 Essential (primary) hypertension	PGP94	The percentage of neutral glycan structures in total plasma glycans	Inverse variance weighted	85	0.260264	0.350284	0.457476
E78 Disorders of lipoprotein metabolism and other lipidaemias	PGP108	The percentage of glycan structures with bisecting GlcNAc in total plasma glycans	Simple mode	27	1.01016	1.34833	0.460466
K80 Cholelithiasis	PGP22	The percentage of A3G3S2	Inverse variance weighted	19	-1.85514	2.59202	0.474169
E11 Non-insulin-dependent diabetes mellitus	PGP94	The percentage of neutral glycan structures in total plasma glycans	Weighted mode	40	-0.99334	1.39044	0.479231
E66 Obesity	PGP5	The percentage of FA2[3]G1	Weighted mode	4	-0.078615	0.0980554	0.48133
I10 Essential (primary) hypertension	PGP47	Ratio of fucosylated monosialylated and disialylated structures (without bisecting GlcNAc)	Weighted median	85	0.310685	0.442261	0.482373
E78 Disorders of lipoprotein metabolism and other lipidaemias	PGP51	Ratio of all core-fucosylated disialylated and trisialylated structures (+/- bisecting GlcNAc)	MR Egger	27	-1.32131	1.87069	0.486519
J45 Asthma	PGP18	The percentage of M9	Inverse variance weighted	27	-0.540318	0.779597	0.488263
I10 Essential (primary) hypertension	PGP23	The percentage of A3G3S2	Inverse variance weighted	85	0.237087	0.346421	0.49373
E11 Non-insulin-dependent diabetes mellitus	PGP37	The percentage of sialylation of core-fucosylated galactosylated structures without bisecting GlcNAc	Simple mode	40	-1.5289	2.21483	0.494091
I10 Essential (primary) hypertension	PGP94	The percentage of neutral glycan structures in total plasma glycans	Weighted mode	85	-0.799275	1.17632	0.498708
E78 Disorders of lipoprotein metabolism and other lipidaemias	PGP61	The percentage of FA2[6]G1 in total neutral plasma glycans (GPn)	Simple mode	27	-1.09287	1.59899	0.500351
J45 Asthma	PGP64	The percentage of M6 in total neutral plasma glycans (GPn)	Weighted median	27	0.73677	1.09848	0.502399
E78 Disorders of lipoprotein metabolism and other lipidaemias	PGP51	Ratio of all core-fucosylated disialylated and trisialylated structures (+/- bisecting GlcNAc)	Simple mode	27	-0.783936	1.15962	0.504992
E78 Disorders of lipoprotein metabolism and other lipidaemias	PGP25	The percentage of A3G3S3	MR Egger	27	-1.86392	2.76851	0.50696
J45 Asthma	PGP64	The percentage of M6 in total neutral plasma glycans (GPn)	Weighted mode	27	0.945769	1.45936	0.52262
E66 Obesity	PGP117	The percentage of galactosylated structures in total neutral plasma glycans	MR Egger	4	0.0768135	0.100728	0.525379
E66 Obesity	PGP88	Ratio of fucosylated digalactosylated structures with and without bisecting GlcNAc in total neutral plasma glycans	MR Egger	4	-0.115173	0.154158	0.532889
I10 Essential (primary) hypertension	PGP18	The percentage of M9	Weighted mode	85	-0.586726	0.937135	0.532957
J45 Asthma	PGP69	The percentage of M9 in total neutral plasma glycans (GPn)	Weighted median	27	-0.623717	1.00446	0.534635
E78 Disorders of lipoprotein metabolism and other lipidaemias	PGP114	The percentage of M7 in total neutral plasma glycans (GPn)	Weighted median	27	0.46661	0.764258	0.541504
I10 Essential (primary) hypertension	PGP94	The percentage of neutral glycan structures in total plasma glycans	MR Egger	85	0.755092	1.23275	0.541864
E78 Disorders of lipoprotein metabolism and other lipidaemias	PGP108	The percentage of glycan structures with bisecting GlcNAc in total plasma glycans	Inverse variance weighted	27	-0.606077	1.02442	0.554097
E78 Disorders of lipoprotein metabolism and other lipidaemias	PGP71	The percentage of monogalactosylated structures in total neutral plasma glycans	Weighted mode	27	-0.791191	1.33106	0.557378
E78 Disorders of lipoprotein metabolism and other lipidaemias	PGP114	The percentage of M7 in total neutral plasma glycans (GPn)	MR Egger	27	0.773384	1.30125	0.557625
E78 Disorders of lipoprotein metabolism and other lipidaemias	PGP23	The percentage of A3G3S2	MR Egger	27	-1.57191	2.64624	0.557839
E78 Disorders of lipoprotein metabolism and other lipidaemias	PGP4	The percentage of FA2[6]G1	MR Egger	27	-0.820213	1.383	0.558463
I10 Essential (primary) hypertension	PGP18	The percentage of M9	Simple mode	85	-0.633845	1.08983	0.562393
J45 Asthma	PGP69	The percentage of M9 in total neutral plasma glycans (GPn)	Weighted mode	27	-0.808023	1.3864	0.565035
I25 Chronic ischaemic heart disease	PGP18	The percentage of M9	Inverse variance weighted	31	0.63944	1.11737	0.567137
E66 Obesity	PGP94	The percentage of neutral glycan structures in total plasma glycans	Inverse variance weighted	4	-0.0898754	0.158887	0.571627
K80 Cholelithiasis	PGP22	The percentage of A3G3S2	MR Egger	19	2.32998	4.04674	0.572316
E78 Disorders of lipoprotein metabolism and other lipidaemias	PGP112	The percentage of antennary-fucosylation of trigalactosylated structures	Inverse variance weighted	27	-0.758349	1.34476	0.572803
E11 Non-insulin-dependent diabetes mellitus	PGP29	The percentage of A3G3S3	Weighted mode	40	0.738411	1.29898	0.572986
K80 Cholelithiasis	PGP22	The percentage of A3G3S2	Simple mode	19	1.13353	1.99874	0.577635
E78 Disorders of lipoprotein metabolism and other lipidaemias	PGP94	The percentage of neutral glycan structures in total plasma glycans	Weighted median	27	-0.402933	0.723836	0.577758
E78 Disorders of lipoprotein metabolism and other lipidaemias	PGP114	The percentage of M7 in total neutral plasma glycans (GPn)	Inverse variance weighted	27	0.350563	0.642714	0.58545
J45 Asthma	PGP2	The percentage of FA2B	Weighted median	27	-0.584254	1.07281	0.586028
E78 Disorders of lipoprotein metabolism and other lipidaemias	PGP107	The percentage of high-mannose structures in total plasma glycans	MR Egger	27	1.25094	2.27363	0.587068
J45 Asthma	PGP2	The percentage of FA2B	MR Egger	27	1.97502	3.62355	0.590547
E11 Non-insulin-dependent diabetes mellitus	PGP17	The percentage of A2G2S2	Simple mode	40	1.28543	2.38038	0.59226
I10 Essential (primary) hypertension	PGP37	The percentage of sialylation of core-fucosylated galactosylated structures without bisecting GlcNAc	Weighted median	85	-0.234663	0.44149	0.595055
E78 Disorders of lipoprotein metabolism and other lipidaemias	PGP61	The percentage of FA2[6]G1 in total neutral plasma glycans (GPn)	MR Egger	27	-0.68267	1.27105	0.595954
E78 Disorders of lipoprotein metabolism and other lipidaemias	PGP27	The percentage of A3G3S3	Inverse variance weighted	27	0.791183	1.51155	0.600679
I10 Essential (primary) hypertension	PGP69	The percentage of M9 in total neutral plasma glycans (GPn)	Simple mode	85	-0.608252	1.15932	0.6012
E78 Disorders of lipoprotein metabolism and other lipidaemias	PGP27	The percentage of A3G3S3	MR Egger	27	-1.58137	3.02031	0.605183
E78 Disorders of lipoprotein metabolism and other lipidaemias	PGP27	The percentage of A3G3S3	Weighted mode	27	-0.402007	0.768673	0.605411
E11 Non-insulin-dependent diabetes mellitus	PGP29	The percentage of A3G3S3	Simple mode	40	1.12773	2.18119	0.608058
E78 Disorders of lipoprotein metabolism and other lipidaemias	PGP18	The percentage of M9	Simple mode	27	1.07337	2.08674	0.611335
E78 Disorders of lipoprotein metabolism and other lipidaemias	PGP4	The percentage of FA2[6]G1	Simple mode	27	-0.629042	1.22915	0.613131
E66 Obesity	PGP5	The percentage of FA2[3]G1	Weighted median	4	-0.0490029	0.0983795	0.618413
E78 Disorders of lipoprotein metabolism and other lipidaemias	PGP108	The percentage of glycan structures with bisecting GlcNAc in total plasma glycans	Weighted median	27	-0.411925	0.829931	0.619657
J45 Asthma	PGP2	The percentage of FA2B	Simple mode	27	-0.845422	1.7097	0.625116
E11 Non-insulin-dependent diabetes mellitus	PGP39	The percentage of sialylation of all core-fucosylated structures without bisecting GlcNAc	Simple mode	40	-1.14328	2.32632	0.625859
J45 Asthma	PGP69	The percentage of M9 in total neutral plasma glycans (GPn)	Simple mode	27	-0.808023	1.64292	0.626972
I10 Essential (primary) hypertension	PGP69	The percentage of M9 in total neutral plasma glycans (GPn)	Inverse variance weighted	85	-0.164809	0.33988	0.627746
I10 Essential (primary) hypertension	PGP100	The percentage of monogalactosylated structures in total plasma glycans	Weighted mode	85	-0.542575	1.13746	0.634596
E78 Disorders of lipoprotein metabolism and other lipidaemias	PGP23	The percentage of A3G3S2	Weighted median	27	0.359877	0.763517	0.637397
K80 Cholelithiasis	PGP27	The percentage of A3G3S3	Weighted median	19	-0.530331	1.12779	0.638183
E78 Disorders of lipoprotein metabolism and other lipidaemias	PGP94	The percentage of neutral glycan structures in total plasma glycans	MR Egger	27	-0.664478	1.4137	0.642409
E66 Obesity	PGP88	Ratio of fucosylated digalactosylated structures with and without bisecting GlcNAc in total neutral plasma glycans	Weighted median	4	-0.0468738	0.101791	0.645163
E66 Obesity	PGP88	Ratio of fucosylated digalactosylated structures with and without bisecting GlcNAc in total neutral plasma glycans	Weighted mode	4	-0.0474439	0.0935765	0.647068
E11 Non-insulin-dependent diabetes mellitus	PGP94	The percentage of neutral glycan structures in total plasma glycans	Simple mode	40	0.929148	2.05031	0.652934
I25 Chronic ischaemic heart disease	PGP69	The percentage of M9 in total neutral plasma glycans (GPn)	MR Egger	31	0.984429	2.1676	0.653097
E78 Disorders of lipoprotein metabolism and other lipidaemias	PGP94	The percentage of neutral glycan structures in total plasma glycans	Weighted mode	27	-0.38703	0.857285	0.655401
E78 Disorders of lipoprotein metabolism and other lipidaemias	PGP108	The percentage of glycan structures with bisecting GlcNAc in total plasma glycans	MR Egger	27	-0.938282	2.07935	0.655708
I20 Angina pectoris	PGP69	The percentage of M9 in total neutral plasma glycans (GPn)	MR Egger	15	1.53938	3.38509	0.656788
E78 Disorders of lipoprotein metabolism and other lipidaemias	PGP61	The percentage of FA2[6]G1 in total neutral plasma glycans (GPn)	Weighted median	27	-0.341623	0.809203	0.672899
E66 Obesity	PGP100	The percentage of monogalactosylated structures in total plasma glycans	Simple mode	4	-0.235946	0.510045	0.67514
I20 Angina pectoris	PGP18	The percentage of M9	MR Egger	15	2.07883	4.90742	0.678775
J45 Asthma	PGP107	The percentage of high-mannose structures in total plasma glycans	Simple mode	27	-0.94331	2.27829	0.682238
I10 Essential (primary) hypertension	PGP29	The percentage of A3G3S3	Weighted median	85	-0.175724	0.438189	0.688403
E11 Non-insulin-dependent diabetes mellitus	PGP117	The percentage of galactosylated structures in total neutral plasma glycans	Simple mode	40	-0.801249	2.0266	0.694728
E78 Disorders of lipoprotein metabolism and other lipidaemias	PGP4	The percentage of FA2[6]G1	Inverse variance weighted	27	-0.267753	0.683887	0.695416
I25 Chronic ischaemic heart disease	PGP69	The percentage of M9 in total neutral plasma glycans (GPn)	Simple mode	31	0.749116	1.90099	0.69632
I10 Essential (primary) hypertension	PGP18	The percentage of M9	Inverse variance weighted	85	-0.118596	0.307467	0.699704
I10 Essential (primary) hypertension	PGP117	The percentage of galactosylated structures in total neutral plasma glycans	Weighted median	85	0.164464	0.440705	0.709011
J45 Asthma	PGP18	The percentage of M9	Simple mode	27	0.700135	1.85567	0.709017
I25 Chronic ischaemic heart disease	PGP18	The percentage of M9	Weighted median	31	-0.354955	0.952968	0.709541
E66 Obesity	PGP5	The percentage of FA2[3]G1	Inverse variance weighted	4	-0.0568679	0.159692	0.721759
E78 Disorders of lipoprotein metabolism and other lipidaemias	PGP23	The percentage of A3G3S2	Simple mode	27	0.348687	0.979161	0.724633
I20 Angina pectoris	PGP69	The percentage of M9 in total neutral plasma glycans (GPn)	Weighted median	15	0.58315	1.65795	0.725041
I25 Chronic ischaemic heart disease	PGP69	The percentage of M9 in total neutral plasma glycans (GPn)	Weighted median	31	0.341962	1.00513	0.733692
J45 Asthma	PGP107	The percentage of high-mannose structures in total plasma glycans	Weighted mode	27	-0.609819	1.79019	0.736108
I20 Angina pectoris	PGP18	The percentage of M9	Simple mode	15	0.788051	2.30505	0.737518
E78 Disorders of lipoprotein metabolism and other lipidaemias	PGP61	The percentage of FA2[6]G1 in total neutral plasma glycans (GPn)	Inverse variance weighted	27	-0.20475	0.628135	0.744451
E78 Disorders of lipoprotein metabolism and other lipidaemias	PGP18	The percentage of M9	Weighted mode	27	0.532704	1.62225	0.74526
E78 Disorders of lipoprotein metabolism and other lipidaemias	PGP3	The percentage of A2BG1	Weighted median	27	-0.242456	0.750512	0.746654
E78 Disorders of lipoprotein metabolism and other lipidaemias	PGP114	The percentage of M7 in total neutral plasma glycans (GPn)	Weighted mode	27	0.279169	0.875083	0.752261
J44 Other chronic obstructive pulmonary disease	PGP18	The percentage of M9	MR Egger	3	0.400848	0.98188	0.75325
E66 Obesity	PGP100	The percentage of monogalactosylated structures in total plasma glycans	Weighted median	4	-0.031659	0.102337	0.757048
I25 Chronic ischaemic heart disease	PGP18	The percentage of M9	Weighted mode	31	-0.32515	1.06455	0.762144
M10 Gout	PGP23	The percentage of A3G3S2	Inverse variance weighted	6	0.511592	1.6936	0.762596
E78 Disorders of lipoprotein metabolism and other lipidaemias	PGP94	The percentage of neutral glycan structures in total plasma glycans	Inverse variance weighted	27	-0.210339	0.698011	0.763155
Diagnoses - main ICD10: D25 Leiomyoma of uterus	PGP27	The percentage of A3G3S3	Inverse variance weighted	2	2.64147	8.76954	0.763255
E78 Disorders of lipoprotein metabolism and other lipidaemias	PGP25	The percentage of A3G3S3	Inverse variance weighted	27	0.417725	1.3875	0.763366
I10 Essential (primary) hypertension	PGP3	The percentage of A2BG1	MR Egger	85	0.351398	1.17388	0.765423
E78 Disorders of lipoprotein metabolism and other lipidaemias	PGP27	The percentage of A3G3S3	Weighted median	27	-0.217897	0.735147	0.766925
L40 Psoriasis	PGP71	The percentage of monogalactosylated structures in total neutral plasma glycans	Weighted median	6	-0.167729	0.567511	0.767572
E78 Disorders of lipoprotein metabolism and other lipidaemias	PGP108	The percentage of glycan structures with bisecting GlcNAc in total plasma glycans	Weighted mode	27	0.339172	1.14993	0.770375
E66 Obesity	PGP100	The percentage of monogalactosylated structures in total plasma glycans	MR Egger	4	0.0365077	0.109525	0.770587
E78 Disorders of lipoprotein metabolism and other lipidaemias	PGP49	Ratio of all core-fucosylated monosialylated and trisialylated structures (+/- bisecting GlcNAc)	Simple mode	27	-0.306094	1.06787	0.77666
K80 Cholelithiasis	PGP27	The percentage of A3G3S3	Weighted mode	19	-0.32936	1.14857	0.777573
E78 Disorders of lipoprotein metabolism and other lipidaemias	PGP94	The percentage of neutral glycan structures in total plasma glycans	Simple mode	27	-0.320125	1.13689	0.780495
E78 Disorders of lipoprotein metabolism and other lipidaemias	PGP50	Ratio of core-fucosylated monosialylated and trisialylated structures (without bisecting GlcNAc)	Simple mode	27	-0.312311	1.14879	0.787876
K80 Cholelithiasis	PGP22	The percentage of A3G3S2	Weighted mode	19	0.29276	1.08974	0.791252
E66 Obesity	PGP117	The percentage of galactosylated structures in total neutral plasma glycans	Weighted mode	4	0.0266477	0.0943344	0.795943
I25 Chronic ischaemic heart disease	PGP18	The percentage of M9	Simple mode	31	-0.426515	1.6434	0.796998
E66 Obesity	PGP88	Ratio of fucosylated digalactosylated structures with and without bisecting GlcNAc in total neutral plasma glycans	Inverse variance weighted	4	-0.0445743	0.175844	0.799891
J45 Asthma	PGP69	The percentage of M9 in total neutral plasma glycans (GPn)	Inverse variance weighted	27	-0.188897	0.754399	0.802283
I20 Angina pectoris	PGP18	The percentage of M9	Weighted mode	15	-0.417111	1.65201	0.804334
E66 Obesity	PGP94	The percentage of neutral glycan structures in total plasma glycans	Simple mode	4	-0.142534	0.53727	0.807968
E66 Obesity	PGP100	The percentage of monogalactosylated structures in total plasma glycans	Inverse variance weighted	4	-0.0394095	0.162392	0.808253
E66 Obesity	PGP100	The percentage of monogalactosylated structures in total plasma glycans	Weighted mode	4	-0.0262983	0.100863	0.811172
K80 Cholelithiasis	PGP27	The percentage of A3G3S3	MR Egger	19	1.10261	4.62954	0.814597
J44 Other chronic obstructive pulmonary disease	PGP18	The percentage of M9	Weighted mode	3	0.246409	0.964327	0.822196
E66 Obesity	PGP62	The percentage of FA2[3]G1 in total neutral plasma glycans (GPn)	MR Egger	4	0.0337814	0.141885	0.833981
L40 Psoriasis	PGP71	The percentage of monogalactosylated structures in total neutral plasma glycans	Inverse variance weighted	6	-0.181582	0.903388	0.840698
I10 Essential (primary) hypertension	PGP117	The percentage of galactosylated structures in total neutral plasma glycans	Weighted mode	85	-0.195391	0.994086	0.844652
I25 Chronic ischaemic heart disease	PGP69	The percentage of M9 in total neutral plasma glycans (GPn)	Weighted mode	31	-0.221876	1.14528	0.847692
E11 Non-insulin-dependent diabetes mellitus	PGP17	The percentage of A2G2S2	Inverse variance weighted	40	-0.148103	0.79985	0.853101
Diagnoses - main ICD10: D25 Leiomyoma of uterus	PGP25	The percentage of A3G3S3	Inverse variance weighted	2	1.7702	10.0512	0.860202
E78 Disorders of lipoprotein metabolism and other lipidaemias	PGP3	The percentage of A2BG1	Simple mode	27	-0.191133	1.09413	0.862677
J45 Asthma	PGP107	The percentage of high-mannose structures in total plasma glycans	Weighted median	27	-0.195514	1.13252	0.862938
E66 Obesity	PGP62	The percentage of FA2[3]G1 in total neutral plasma glycans (GPn)	Weighted median	4	-0.0165806	0.100806	0.869352
I10 Essential (primary) hypertension	PGP69	The percentage of M9 in total neutral plasma glycans (GPn)	Weighted mode	85	-0.15589	1.04319	0.881568
E66 Obesity	PGP94	The percentage of neutral glycan structures in total plasma glycans	MR Egger	4	-0.0197128	0.120688	0.885267
E66 Obesity	PGP62	The percentage of FA2[3]G1 in total neutral plasma glycans (GPn)	Inverse variance weighted	4	-0.0211191	0.148812	0.887145
E78 Disorders of lipoprotein metabolism and other lipidaemias	PGP114	The percentage of M7 in total neutral plasma glycans (GPn)	Simple mode	27	0.173234	1.27193	0.892714
I10 Essential (primary) hypertension	PGP117	The percentage of galactosylated structures in total neutral plasma glycans	Simple mode	85	0.142454	1.07646	0.895035
J45 Asthma	PGP18	The percentage of M9	Weighted mode	27	0.19247	1.53565	0.901223
E66 Obesity	PGP62	The percentage of FA2[3]G1 in total neutral plasma glycans (GPn)	Weighted mode	4	-0.0137881	0.102881	0.901873
J45 Asthma	PGP2	The percentage of FA2B	Weighted mode	27	-0.17282	1.41744	0.903897
M10 Gout	PGP23	The percentage of A3G3S2	MR Egger	6	0.215739	1.70788	0.905574
E78 Disorders of lipoprotein metabolism and other lipidaemias	PGP23	The percentage of A3G3S2	Weighted mode	27	0.096987	0.817782	0.906506
M10 Gout	PGP23	The percentage of A3G3S2	Simple mode	6	-0.291195	2.39572	0.907991
I10 Essential (primary) hypertension	PGP47	Ratio of fucosylated monosialylated and disialylated structures (without bisecting GlcNAc)	Weighted mode	85	0.122606	1.07649	0.909593
I10 Essential (primary) hypertension	PGP47	Ratio of fucosylated monosialylated and disialylated structures (without bisecting GlcNAc)	Simple mode	85	0.122606	1.17729	0.917305
E66 Obesity	PGP5	The percentage of FA2[3]G1	MR Egger	4	0.0140564	0.120709	0.917936
E11 Non-insulin-dependent diabetes mellitus	PGP69	The percentage of M9 in total neutral plasma glycans (GPn)	Simple mode	40	-0.196527	2.0382	0.923679
I20 Angina pectoris	PGP18	The percentage of M9	Weighted median	15	-0.126136	1.56041	0.935573
L40 Psoriasis	PGP71	The percentage of monogalactosylated structures in total neutral plasma glycans	Weighted mode	6	0.0452748	0.541445	0.936604
E78 Disorders of lipoprotein metabolism and other lipidaemias	PGP3	The percentage of A2BG1	Weighted mode	27	-0.0598472	0.760811	0.937903
J44 Other chronic obstructive pulmonary disease	PGP18	The percentage of M9	Inverse variance weighted	3	-0.0918887	1.35925	0.946102
J44 Other chronic obstructive pulmonary disease	PGP18	The percentage of M9	Weighted median	3	-0.0660383	1.00248	0.947478
L40 Psoriasis	PGP71	The percentage of monogalactosylated structures in total neutral plasma glycans	MR Egger	6	0.0455792	0.855675	0.960073
J45 Asthma	PGP18	The percentage of M9	Weighted median	27	-0.0496276	1.07476	0.96317
E66 Obesity	PGP117	The percentage of galactosylated structures in total neutral plasma glycans	Inverse variance weighted	4	-0.00622677	0.170417	0.970853
I20 Angina pectoris	PGP69	The percentage of M9 in total neutral plasma glycans (GPn)	Weighted mode	15	-0.0654999	1.96	0.973813
K80 Cholelithiasis	PGP22	The percentage of A3G3S2	Weighted median	19	-0.030057	1.09631	0.978127
I20 Angina pectoris	PGP69	The percentage of M9 in total neutral plasma glycans (GPn)	Simple mode	15	-0.0654999	2.8506	0.981992
E66 Obesity	PGP117	The percentage of galactosylated structures in total neutral plasma glycans	Weighted median	4	0.00200711	0.0993112	0.983876
statistically significant results at p < 0.00078 are in red
