# Supplementary material for: A genome-wide association study in 10,000 individuals links plasma N-glycome to liver disease and anti-inflammatory proteins
Source: Nat Commun. 2025 Jul 1;16:5525. doi: 10.1038/s41467-025-60431-y (PMC12218978; doi:10.1038/s41467-025-60431-y)
Supplement: Supplementary file 14 — Supplementary Data 12 [file 41467_2025_60431_MOESM14_ESM.xlsx]

## Sheet: 12a
Supplementary Data 12a. Sensitivity analyses for the significant causal effects of plasma N-glycosylation traits on ICD-10 disease phenotypes and vice versa.
MR - Mendelian randomization; Exposure - upstream trait in the MR analysis, Outcome - downstream trait in the MR analysis;
IV - instrumental variable (independent SNPs associated with the exposure trait; SE - standard error of the causal effect; P-value - two-sided Bonferroni-corrected p-value of the MR effect estimate
PGP64 on J45
Exposure	Outcome	MR method	Number of IVs	Causal Effect Estimate	SE	P-value
PGP64 The percentage of M6 in total neutral plasma glycans (GPn)	J45 Asthma	Weighted median	3	0.0118	0.0036	0.000977552
PGP64 The percentage of M6 in total neutral plasma glycans (GPn)	J45 Asthma	Inverse variance weighted	3	0.0103	0.0034	0.00261263
PGP64 The percentage of M6 in total neutral plasma glycans (GPn)	J45 Asthma	Weighted mode	3	0.0137	0.0052	0.119189
PGP64 The percentage of M6 in total neutral plasma glycans (GPn)	J45 Asthma	Simple mode	3	0.0138	0.0053	0.120921
PGP64 The percentage of M6 in total neutral plasma glycans (GPn)	J45 Asthma	MR Egger	3	0.0189	0.0129	0.382031
PGP69 on E78
PGP 69 The percentage of M9 in total neutral plasma glycans (GPn)	E78 Disorders of lipoprotein metabolism and other lipidaemias	Inverse variance weighted	2	0.0133	0.0035	0.000124537
E78 on PGP18
E78 Disorders of lipoprotein metabolism and other lipidaemias	PGP18 The percentage of M9	Inverse variance weighted	27	4.08746	1.1772	0.000516212
E78 Disorders of lipoprotein metabolism and other lipidaemias	PGP18 The percentage of M9	Weighted median	27	2.21407	0.980623	0.0239571
E78 Disorders of lipoprotein metabolism and other lipidaemias	PGP18 The percentage of M9	MR Egger	27	3.61536	2.38836	0.142633
E78 Disorders of lipoprotein metabolism and other lipidaemias	PGP18 The percentage of M9	Simple mode	27	1.07337	2.08674	0.611335
E78 Disorders of lipoprotein metabolism and other lipidaemias	PGP18 The percentage of M9	Weighted mode	27	0.532704	1.62225	0.74526
E78 on PGP107
E78 Disorders of lipoprotein metabolism and other lipidaemias	PGP107 The percentage of high-mannose structures in total plasma glycans	Weighted median	27	3.00996	0.875599	0.00058689
E78 Disorders of lipoprotein metabolism and other lipidaemias	PGP107 The percentage of high-mannose structures in total plasma glycans	Inverse variance weighted	27	2.40969	1.12726	0.0325448
E78 Disorders of lipoprotein metabolism and other lipidaemias	PGP107 The percentage of high-mannose structures in total plasma glycans	Simple mode	27	3.82029	1.72447	0.0357018
E78 Disorders of lipoprotein metabolism and other lipidaemias	PGP107 The percentage of high-mannose structures in total plasma glycans	Weighted mode	27	2.80948	1.36045	0.0490176
E78 Disorders of lipoprotein metabolism and other lipidaemias	PGP107 The percentage of high-mannose structures in total plasma glycans	MR Egger	27	1.25094	2.27363	0.587068

## Sheet: 12b
Supplementary Data 12b. Heterogeneity tests for the significant causal effects of plasma N-glycosylation traits on ICD-10 disease phenotypes and vice versa.
Exposure - upstream trait in the MR analysis, Outcome - downstream trait in the MR analysis;
Q - Cochran's Q test statistic; Q_df - degrees of freedom of the Cochrane's test; Q_pval - two-sided Cochran's Q test p-value
Exposure	Outcome	Method	Q	Q_df	Q_pval
PGP64 The percentage of M6 in total neutral plasma glycans (GPn)	Asthma (J45)	MR Egger	2.20761	1	0.137332
PGP64 The percentage of M6 in total neutral plasma glycans (GPn)	Asthma (J45)	Inverse variance weighted	3.28803	2	0.193202
PGP 69 The percentage of M9 in total neutral plasma glycans (GPn)	Disorders of lipoprotein metabolism and other lipidaemias (E78)	Inverse variance weighted	0.0869256	1	0.768123
Disorders of lipoprotein metabolism and other lipidaemias (E78)	PGP18 The percentage of M9	MR Egger	128.945	25	0
Disorders of lipoprotein metabolism and other lipidaemias (E78)	PGP18 The percentage of M9	Inverse variance weighted	129.214	26	0
Disorders of lipoprotein metabolism and other lipidaemias (E78)	PGP107 The percentage of high-mannose structures in total plasma glycans	MR Egger	26.2001	21	0.198923
Disorders of lipoprotein metabolism and other lipidaemias (E78)	PGP107 The percentage of high-mannose structures in total plasma glycans	Inverse variance weighted	26.3481	22	0.237038

## Sheet: 12c
Supplementary Data 12c. Test for directional horizontal pleiotropy for the significant causal effects of plasma N-glycosylation traits on ICD-10 disease phenotypes and vice versa.
Horizontal pleiotropy refers to the effects of the SNPs on the outcome not mediated by the exposure. Exposure - upstream trait in the MR analysis, Outcome - downstream trait in the MR analysis;
egger_intercept - non-zero intercept, estimated by the MR Egger method, characterizing horizontal pleiotropic effects; se - standard error of the egger intercept; p_val - two-sided p-value of the egger intercept
exposure	outcome	egger_intercept	se	p_val
PGP64 The percentage of M6 in total neutral plasma glycans (GPn)	Asthma (J45)	-0.0011742	0.0016784	0.611379
PGP 69 The percentage of M9 in total neutral plasma glycans (GPn)	Disorders of lipoprotein metabolism and other lipidaemias (E78)	NA	NA	NA
Disorders of lipoprotein metabolism and other lipidaemias (E78)	PGP18 The percentage of M9	0.0036293	0.0158779	0.821061
Disorders of lipoprotein metabolism and other lipidaemias (E78)	PGP107 The percentage of high-mannose structures in total plasma glycans	-0.0029017	0.0084247	0.73395
