# Supplementary material for: A genome-wide association study in 10,000 individuals links plasma N-glycome to liver disease and anti-inflammatory proteins
Source: Nat Commun. 2025 Jul 1;16:5525. doi: 10.1038/s41467-025-60431-y (PMC12218978; doi:10.1038/s41467-025-60431-y)
Supplement: Supplementary file 15 — Supplementary Data 13 [file 41467_2025_60431_MOESM15_ESM.xlsx]

## Sheet: 13
Supplementary Data 13. SMR-HEIDI analysis for the effects of plasma N-glycosylation traits on diseases.
The analysis was performed for the pairs of traits for which statistically significant causal effects were observed in the Mendelian Randomization analyses.
SMR - summary data–based Mendelian randomization; HEIDI - heterogeneity in dependent instruments;
Marker SNP - the SNP tagging the locus associated with the plasma N-glycosylation trait, tested for colocalization with the disease phenotype; Top SNP - the genetic variant with the lowest p-value of association with the causal trait in LD with the marker SNP that is present in the GWAS summary statistics both for the causal trait and for the outcome;
beta SMR - effect, estimated in the SMR analysis; SE SMR - standard error of the effect estimated in the SMR analysis; p-value SMR - p-value corresponding to the effect estimated in the SMR analysis; p-value SMR adj - Benjamini-Hochberg adjusted SMR p-value
p-value HEIDI - p-value corresponding to the the HEIDI analysis (if p-value HEIDI is lower than 0,05 it suggest linkage rather than existance of the genetic variant shared by the two traits); conclusion describes the most probable explanation of the observed causal association between the two traits
Harmonized Code	Glycan trait	Disease	Marker SNP	Top SNP	beta SMR	SE SMR	p-value SMR	P-value SMR adj	p-value HEIDI	Conclusion
PGP64	The percentage of M6 in total neutral plasma glycans (GPn)	J45 Asthma	rs144126567	rs144126567	0.060379	0.020478	0.003194	0.016	0.297695	causality/pleiotropy
PGP64	The percentage of M6 in total neutral plasma glycans (GPn)	J45 Asthma	rs614004	rs617119	0.018554	0.024698	0.45251	0.4525	0.181968
PGP64	The percentage of M6 in total neutral plasma glycans (GPn)	J45 Asthma	rs440674	rs440674	0.062707	0.025322	0.013272	0.0221667	0.013482	linkage
PGP69	The percentage of M9 in total neutral plasma glycans (GPn)	E78 Disorders of lipoprotein metabolism and other lipidaemias	rs401775	rs401775	0.048505	0.019514	0.01293	0.0221667	0.041766	linkage
PGP69	The percentage of M9 in total neutral plasma glycans (GPn)	E78 Disorders of lipoprotein metabolism and other lipidaemias	rs7529425	rs140970775	0.031645	0.020009	0.113768	0.14225	0.052641
a - Benjamini-Hochberg adjusted p-value
