# Supplementary material for: A genome-wide association study in 10,000 individuals links plasma N-glycome to liver disease and anti-inflammatory proteins
Source: Nat Commun. 2025 Jul 1;16:5525. doi: 10.1038/s41467-025-60431-y (PMC12218978; doi:10.1038/s41467-025-60431-y)
Supplement: Supplementary file 16 — Supplementary Data 14 [file 41467_2025_60431_MOESM16_ESM.xlsx]

## Sheet: 14a
Supplementary Data 14a. MR-PRESSO Sensitivity analysis for the effects of disorders of lipoprotein metabolism and other lipidaemias on plasma N-glycosylation traits.
MR - Mendelian Randomization; MR-PRESSO - Mendelian Randomization Pleiotropy RESidual Sum and Outlier analysis; Exposure - upstream trait in the MR analysis, Outcome - downstream trait in the MR analysis;
IV - instrumental variable (independent SNPs associated with the exposure trait; Causal effect - effect, estimated in the MR analysis after removal of pleiotropic SNPs identified by MR-PRESSO; SE - standard error of the causal effect;
P - two-sided Bonferroni-corrected p-value of the MR effect estimate
Exposure	Outcome	MR Method	Number of IVs	Causal effect	SE	P-value
E78 Disorders of lipoprotein metabolism and other lipidaemias	PGP18 The percentage of M9	MR Egger	19	3.4885	2.07054	0.11029
E78 Disorders of lipoprotein metabolism and other lipidaemias	PGP18 The percentage of M9	Weighted median	19	3.38731	1.06788	0.00151398
E78 Disorders of lipoprotein metabolism and other lipidaemias	PGP18 The percentage of M9	Inverse variance weighted	19	3.29879	0.823607	6.19392e-05
E78 Disorders of lipoprotein metabolism and other lipidaemias	PGP18 The percentage of M9	Simple mode	19	4.81982	2.18804	0.0408798
E78 Disorders of lipoprotein metabolism and other lipidaemias	PGP18 The percentage of M9	Weighted mode	19	4.06735	1.63898	0.0231748
E78 Disorders of lipoprotein metabolism and other lipidaemias	PGP107 The percentage of high-mannose structures in total plasma glycans	MR Egger	23	2.46481	1.27679	0.0671626
E78 Disorders of lipoprotein metabolism and other lipidaemias	PGP107 The percentage of high-mannose structures in total plasma glycans	Weighted median	23	3.1253	0.867902	0.00031702
E78 Disorders of lipoprotein metabolism and other lipidaemias	PGP107 The percentage of high-mannose structures in total plasma glycans	Inverse variance weighted	23	2.08449	0.628059	0.000903607
E78 Disorders of lipoprotein metabolism and other lipidaemias	PGP107 The percentage of high-mannose structures in total plasma glycans	Simple mode	23	4.16183	1.96682	0.0458943
E78 Disorders of lipoprotein metabolism and other lipidaemias	PGP107 The percentage of high-mannose structures in total plasma glycans	Weighted mode	23	3.34529	1.23853	0.0130487

## Sheet: 14b
Supplementary Data 14b. Heterogeneity tests for the significant causal effects of plasma N-glycosylation traits on ICD-10 disease phenotypes estimated after removal of pleiotropic IVs.
MR - Mendelian randomization; Exposure - upstream trait in the MR analysis, Outcome - downstream trait in the MR analysis;
Q - Cochran's Q test statistic; Q_df - degrees of freedom of the Cochrane's test; Q_pval - Cochran's Q test p-value
exposure	outcome	method	Q	Q_df	Q_pval
E78 Disorders of lipoprotein metabolism and other lipidaemias	PGP18 The percentage of M9	MR Egger	23.6526	17	0.129186
E78 Disorders of lipoprotein metabolism and other lipidaemias	PGP18 The percentage of M9	Inverse variance weighted	23.6666	18	0.166256
E78 Disorders of lipoprotein metabolism and other lipidaemias	PGP107 The percentage of high-mannose structures in total plasma glycans	MR Egger	26.2001	21	0.198923
E78 Disorders of lipoprotein metabolism and other lipidaemias	PGP107 The percentage of high-mannose structures in total plasma glycans	Inverse variance weighted	26.3481	22	0.237038

## Sheet: 14c
Supplementary Data 14c. Test for directional horizontal pleiotropy for the significant causal effects of ICD-10 disease phenotypes on plasma N-glycosylation traits estimated after removal of pleiotropic IVs.
Horizontal pleiotropy refers to the effects of the SNPs on the outcome not mediated by the exposure. Exposure - upstream trait in the MR analysis, Outcome - downstream trait in the MR analysis;
egger_intercept - non-zero intercept, estimated by the MR Egger method, characterizing horizontal pleiotropic effects; se - standard error of the egger intercept; p_val - two-sided Bonferroni-corrected p-value of the MR effect estimate
exposure	outcome	egger_intercept	se	pval
E78 Disorders of lipoprotein metabolism and other lipidaemias	PGP18 The percentage of M9	-0.001199	0.0119409	0.921192
E78 Disorders of lipoprotein metabolism and other lipidaemias	PGP107 The percentage of high-mannose structures in total plasma glycans	-0.0029017	0.0084247	0.73395
