# Supplementary material for: A genome-wide association study in 10,000 individuals links plasma N-glycome to liver disease and anti-inflammatory proteins
Source: Nat Commun. 2025 Jul 1;16:5525. doi: 10.1038/s41467-025-60431-y (PMC12218978; doi:10.1038/s41467-025-60431-y)
Supplement: Supplementary file 17 — Supplementary Data 15 [file 41467_2025_60431_MOESM17_ESM.xlsx]

## Sheet: 15
Supplementary Data 15. Description of genome-wide association studies providing summary statistics for ICD-10 disease phenotypes used for MR and SMR-HEIDI analyses in the current study
ICD-10 code and phenotype	Year of Publication	Population	Study Website	PubMed Reference	DOI	Number of Cases	Number of Controls	Study Size	Genomic build	Type of association	Association metric	Units of beta	Model of association	Imputation reference	Genotyping Array	Transformations applied to traits	Trait variance
D25 Leiomyoma of uterus	2017	European	http://www.nealelab.is/blog/2017/7/19/rapid-gwas-of-thousands-of-phenotypes-for-337000-samples-in-the-uk-biobank			4351	332848	337199	hg19/GRCh37	linear	beta		least-squares linear model with sex and the first 10 principal components from the UK Biobank sample QC file as covariates	1000G p3 v5, UK10K	UK BiLEVE Axiom Array by Affymetrix1, UK Biobank Axiom	Phenotypes were converted into normally-distributed quantitative or a collection of binary (TRUE/FALSE) categorical variables using Hail.	0.0127576
E11 Non-insulin-dependent diabetes mellitus	2018	European	http://geneatlas.roslin.ed.ac.uk/	30349118	10.1038/s41588-018-0248-z	19860	432404	452264	hg19/GRCh37	linear	beta	SD	additive model	HRC+1000G+UK 10K	Affymetrix UK BiLEVE Axiom or Affymetrix UK Biobank Axiom array.		0.0378684
E14 Unspecified diabetes mellitus	2018	European	http://geneatlas.roslin.ed.ac.uk/	30349118	10.1038/s41588-018-0248-z	2543	449721	452264	hg19/GRCh37	linear	beta	SD	additive model	HRC+1000G+UK 10K	Affymetrix UK BiLEVE Axiom or Affymetrix UK Biobank Axiom array.		0.00554697
E66 Obesity	2018	European	http://geneatlas.roslin.ed.ac.uk/	30349118	10.1038/s41588-018-0248-z	11846	440418	452264	hg19/GRCh37	linear	beta	SD	additive model	HRC+1000G+UK 10K	Affymetrix UK BiLEVE Axiom or Affymetrix UK Biobank Axiom array.		0.0243274
E78 Disorders of lipoprotein metabolism and other lipidaemias	2018	European	http://geneatlas.roslin.ed.ac.uk/	30349118	10.1038/s41588-018-0248-z	39308	412956	452264	hg19/GRCh37	linear	beta	SD	additive model	HRC+1000G+UK 10K	Affymetrix UK BiLEVE Axiom or Affymetrix UK Biobank Axiom array.		0.0705065
F17 Mental and behavioural disorders due to use of tobacco	2018	European	http://geneatlas.roslin.ed.ac.uk/	30349118	10.1038/s41588-018-0248-z	12310	439954	452264	hg19/GRCh37	linear	beta	SD	additive model	HRC+1000G+UK 10K	Affymetrix UK BiLEVE Axiom or Affymetrix UK Biobank Axiom array.		0.0256292
I10 Essential (primary) hypertension	2018	European	http://geneatlas.roslin.ed.ac.uk/	30349118	10.1038/s41588-018-0248-z	84640	367624	452264	hg19/GRCh37	linear	beta	SD	additive model	HRC+1000G+UK 10K	Affymetrix UK BiLEVE Axiom or Affymetrix UK Biobank Axiom array.		0.121629
I20 Angina pectoris	2017	European	http://www.nealelab.is/blog/2017/7/19/rapid-gwas-of-thousands-of-phenotypes-for-337000-samples-in-the-uk-biobank			4837	332362	337199	hg19/GRCh37	linear	beta		least-squares linear model with sex and the first 10 principal components from the UK Biobank sample QC file as covariates	1000G p3 v5, UK10K	UK BiLEVE Axiom Array by Affymetrix1, UK Biobank Axiom	Phenotypes were converted into normally-distributed quantitative or a collection of binary (TRUE/FALSE) categorical variables using Hail.	0.0142983
I25 Chronic ischaemic heart disease	2018	European	http://geneatlas.roslin.ed.ac.uk/	30349118	10.1038/s41588-018-0248-z	27772	424492	452264	hg19/GRCh37	linear	beta	SD	additive model	HRC+1000G+UK 10K	Affymetrix UK BiLEVE Axiom or Affymetrix UK Biobank Axiom array.		0.0511919
J44 Other chronic obstructive pulmonary disease	2018	European	http://geneatlas.roslin.ed.ac.uk/	30349118	10.1038/s41588-018-0248-z	9266	442998	452264	hg19/GRCh37	linear	beta	SD	additive model	HRC+1000G+UK 10K	Affymetrix UK BiLEVE Axiom or Affymetrix UK Biobank Axiom array.		0.0192141
J45 Asthma	2018	European	http://geneatlas.roslin.ed.ac.uk/	30349118	10.1038/s41588-018-0248-z	28628	423636	452264	hg19/GRCh37	linear	beta	SD	additive model	HRC+1000G+UK 10K	Affymetrix UK BiLEVE Axiom or Affymetrix UK Biobank Axiom array.		0.0550949
K80 Cholelithiasis	2018	European	http://geneatlas.roslin.ed.ac.uk/	30349118	10.1038/s41588-018-0248-z	15653	436611	452264	hg19/GRCh37	linear	beta	SD	additive model	HRC+1000G+UK 10K	Affymetrix UK BiLEVE Axiom or Affymetrix UK Biobank Axiom array.		0.0320039
L40 Psoriasis	2018	European	http://geneatlas.roslin.ed.ac.uk/	30349118	10.1038/s41588-018-0248-z	2437	449827	452264	hg19/GRCh37	linear	beta	SD	additive model	HRC+1000G+UK 10K	Affymetrix UK BiLEVE Axiom or Affymetrix UK Biobank Axiom array.		0.0052506
M10 Gout	2018	European	http://geneatlas.roslin.ed.ac.uk/	30349118	10.1038/s41588-018-0248-z	3528	448736	452264	hg19/GRCh37	linear	beta	SD	additive model	HRC+1000G+UK 10K	Affymetrix UK BiLEVE Axiom or Affymetrix UK Biobank Axiom array.		0.00757337
