# Supplementary material for: A genome-wide association study in 10,000 individuals links plasma N-glycome to liver disease and anti-inflammatory proteins
Source: Nat Commun. 2025 Jul 1;16:5525. doi: 10.1038/s41467-025-60431-y (PMC12218978; doi:10.1038/s41467-025-60431-y)
Supplement: Supplementary file 18 — Supplementary Data 16 [file 41467_2025_60431_MOESM18_ESM.xlsx]

## Sheet: 16a
Supplementary Data 16a. Bidirectional Mendelian Randomization analysis for N-glycosylation traits and liver-associated traits.
MR - Mendelian randomization; Exposure - upstream trait in the MR analysis, Outcome - downstream trait in the MR analysis;
IV - instrumental variable (independent SNPs associated with the exposure trait; SE - standard error of the causal effect
P - two-sided Bonferroni-corrected p-value of the MR effect estimate
bold - Causal significant (P < 0.05/126=0.000397), where 126 is a number of performed tests) associations between glyQTLs and liver-associated trait
Red bold - significant heterogeneity test of horizontal pleiotropy test
Green background of cells highlights test with evidence for causal relationship after sensitivity analysis
		Primary analysis					Heterogeneity test			Horizontal pleyotropy test			Sensitivity analysis					Heterogeneity test			Horizontal pleyotropy test			Conclusion
Exposure	Outcome	MR method	Number of IVs	Causal BETA	SE	P	Q	Q_df	Q_pval	egger_intercept	se	pval	MR method	Number of IVs	Causal BETA	SE	P	Q	Q_df	Q_pval	egger_intercept	se	pval
PGP29 (A3G3S3)	ALP	Weighted median	5	0.01337	0.0009	1.95e-46	578.001	4	8.93284e-124	0.0020374	0.0024707	0.470037	No outliers detected by MR-PRESSO											No evidence for causal association
PGP23 (A3G3S2)	ALP	Weighted median	4	0.01899	0.00138	5.06e-44	186.246	3	3.94845e-40	0.0018847	0.0023043	0.499338	Insufficient amount of IV for MR-PRESSO											No evidence for causal association
PGP19 (A2G2S2)	ALP	Weighted median	3	0.0243	0.00257	3.4e-22	554.632	363	3.45005e-10	-0.0001081	0.0019976	0.956855	Insufficient amount of IV for MR-PRESSO											No evidence for causal association
PGP30 (A3F1G3S3)	AST	Weighted median	3	0.04656	0.005555	5.28e-17	3.18828	2	0.203084	-0.003938	0.0022318	0.328246	Insufficient amount of IV for MR-PRESSO											Evidence for causal association
PGP112 (G3Fa/G3total)	AST	Weighted median	3	0.04202	0.005181	5.07e-16	6.92455	2	0.0313584	-0.0058525	0.0031089	0.310862	Insufficient amount of IV for MR-PRESSO											Evidence for causal association
PGP92 (FUC-A)	AST	Weighted median	3	0.04614	0.00569	5.12e-16	3.28915	2	0.193095	-0.0040269	0.0022394	0.323098	Insufficient amount of IV for MR-PRESSO											Evidence for causal association
PGP24 (A3F1G3S2)	AST	Weighted median	5	0.04397	0.006366	4.97e-12	17.4458	4	0.00158301	-0.0064161	0.0017424	0.0347004	No outliers detected by MR-PRESSO											No evidence for causal association
PGP113 (G4Fa/G4total)	AST	Inverse variance weighted	5	0.04525	0.006914	5.98e-11	7.8669	4	0.0965774	-0.0030648	0.0022408	0.264839	No outliers detected by MR-PRESSO											Evidence for causal association
PGP27 (A3G3S3)	AST	Weighted median	8	-0.06138	0.009723	2.73e-10	273.95	7	2.1904e-55	0.0123631	0.0116685	0.330138	Inverse variance weighted	3	-0.05715	0.011956	1.75e-06	0.0244397	1	0.875771	0.0069534	0.0174898	0.759097	Evidence for causal association
PGP97 (S3total)	ALP	Weighted median	4	0.013	0.00208	2.33e-09	244.216	3	1.16612e-52	0.0031992	0.0078868	0.724291	Insufficient amount of IV for MR-PRESSO											No evidence for causal association
PGP25 (A3G3S3)	GGT	Weighted median	6	-0.01093	0.00206	1e-07	3594.72	5	0	-0.0011132	0.0161975	0.948504	No outliers detected by MR-PRESSO											No evidence for causal association
PGP105 (A3total)	ALP	Weighted median	4	0.01232	0.00241	3e-07	221.373	3	1.01371e-47	0.0013998	0.0086028	0.885693	Insufficient amount of IV for MR-PRESSO											No evidence for causal association
PGP102 (G3total)	ALP	Weighted median	4	0.01232	0.00249	8e-07	218.481	2	3.61046e-48	0.0013998	0.0086028	0.885693	Insufficient amount of IV for MR-PRESSO											No evidence for causal association
PGP29 (A3G3S3)	GGT	Weighted median	5	0.00743	0.00155	1.6e-06	630.234	4	4.42889e-135	0.0041396	0.005885	0.53247	No outliers detected by MR-PRESSO											No evidence for causal association
PGP23 (A3G3S2)	GGT	Weighted median	4	0.00919	0.002	4.2e-06	638.769	3	3.96611e-138	0.0099275	0.00841	0.359198	Insufficient amount of IV for MR-PRESSO											No evidence for causal association
ALP	PGP23 (A3G3S2)	Inverse variance weighted	365	1.91458	0.43906	1.3e-05	829.751	364	2.24834e-38	0.002777	0.0024528	0.2583	Inverse variance weighted	357	1.02608	0.323188	0.001499	406.784	356	0.0325729	0.0032137	0.0017497	0.0670782	No evidence for causal association
PGP108 (Btotal)	GGT	Weighted median	4	-0.0218	0.00506	1.65e-05	505.47	3	3.11398e-109	-0.018494	0.0469852	0.731866	Insufficient amount of IV for MR-PRESSO											Evidence for causal association
PGP25 (A3G3S3)	AST	Weighted median	7	-0.03526	0.008712	5.19e-05	151.273	6	4.16376e-30	0.0125818	0.0088632	0.214965	Inverse variance weighted	3	-0.02984	0.007579	8.25e-05	1.283	1	0.257341	-0.0006601	0.0033657	0.876711	Evidence for causal association
GGT	PGP22 (A3G3S2)	Weighted mode	331	-1.27713	0.35069	0.000314	681.303	330	1.32415e-26	0.0003955	0.0028643	0.89026	Weighted mode	317	-1.1773	0.336601	0.0005367	377.877	315	0.0086182	0.0006735	0.0022964	0.769506	No evidence for causal association
PGP27 (A3G3S3)	ALP	Weighted median	7	0.00659	0.00185	0.000373	654.753	6	3.57987e-138	-0.0023872	0.0084561	0.789027	Inverse variance weighted	2	0.018797	0.0076756	0.0143286	23.5118	1	1.2e-06	NA	NA	NA	No evidence for causal association
PGP97 (S3total)	AST	Weighted median	4	-0.05801	0.017044	0.000665
PGP92 (FUC-A)	ALP	Weighted median	3	0.00405	0.00125	0.00116
PGP30 (A3F1G3S3)	ALP	Weighted median	3	0.00412	0.00131	0.00159
PGP29 (A3G3S3)	AST	Weighted median	4	0.01959	0.006352	0.002043
NAFLD	PGP27 (A3G3S3)	Weighted median	3	-0.15875	0.05637	0.00486
PGP25 (A3G3S3)	ALP	Simple mode	6	0.01911	0.00403	0.00514
NAFLD	PGP22 (A3G3S2)	Weighted median	3	-0.15448	0.05532	0.00523
GGT	PGP29 (A3G3S3)	Inverse variance weighted	331	0.50022	0.18758	0.00766
ALP	PGP29 (A3G3S3)	Inverse variance weighted	365	1.25058	0.47563	0.00856
PGP97 (S3total)	GGT	Weighted median	4	-0.00841	0.00331	0.0111
PGP113 (G4Fa/G4total)	ALP	Weighted median	5	0.00363	0.00146	0.0129
PGP24 (A3F1G3S2)	ALP	Weighted median	4	0.00325	0.00132	0.0139
ALT	PGP22 (A3G3S2)	MR Egger	232	-1.92297	0.794264	0.01625
GGT	PGP25 (A3G3S3)	Weighted mode	331	-0.83501	0.35141	0.0181
PGP23 (A3G3S2)	ALT	Weighted median	4	0.00308	0.001365	0.023865
GGT	PGP108 (Btotal)	Weighted median	331	-0.5876	0.26277	0.0253
NAFLD	PGP102 (G3total)	Inverse variance weighted	3	-0.11377	0.05145	0.027
NAFLD	PGP105 (A3total)	Inverse variance weighted	3	-0.11377	0.05145	0.027
PGP102 (G3total)	AST	Simple mode	4	-0.11816	0.031654	0.033512
ALT	PGP23 (A3G3S2)	Inverse variance weighted	232	0.77875	0.366478	0.033591
PGP105 (A3total)	AST	Simple mode	4	-0.11816	0.033253	0.038002
ALP	PGP27 (A3G3S3)	Inverse variance weighted	365	0.91826	0.44296	0.0382
PGP23 (A3G3S2)	AST	Weighted median	5	0.01758	0.008584	0.040514
ALT	PGP30 (A3F1G3S3)	Inverse variance weighted	232	-0.78882	0.386191	0.041097
GGT	PGP19 (A2G2S2)	Weighted mode	331	0.64977	0.31867	0.0422
ALP	PGP102 (G3total)	Inverse variance weighted	365	0.80821	0.3992	0.0429
ALP	PGP105 (A3total)	Inverse variance weighted	365	0.80821	0.3992	0.0429
GGT	PGP27 (A3G3S3)	Weighted median	331	-0.5718	0.28374	0.0439
PGP102 (G3total)	NAFLD	Simple mode	4	-0.35289	0.10585	0.0446
NAFLD	PGP97 (S3total)	Inverse variance weighted	3	-0.10286	0.05131	0.045
PGP105 (A3total)	NAFLD	Simple mode	4	-0.35289	0.10832	0.0472
NAFLD	PGP25 (A3G3S3)	Weighted median	3	-0.11558	0.05833	0.0475
ALT	PGP92 (FUC-A)	Inverse variance weighted	232	-0.7569	0.383888	0.048647
PGP105 (A3total)	GGT	Weighted mode	4	-0.01026	0.00321	0.0494
PGP102 (G3total)	GGT	Weighted mode	4	-0.01026	0.00321	0.0494
PGP97 (S3total)	NAFLD	Simple mode	4	-0.36503	0.11535	0.0507
PGP19 (A2G2S2)	GGT	Weighted mode	3	0.01951	0.00461	0.0515
PGP22 (A3G3S2)	ALP	Simple mode	6	0.00601	0.00237	0.052
PGP27 (A3G3S3)	GGT	Weighted mode	7	-0.00644	0.00284	0.0639
ALP	PGP19 (A2G2S2)	Weighted median	365	-0.92668	0.50164	0.0647
ALT	PGP24 (A3F1G3S2)	Inverse variance weighted	232	-0.7118	0.390352	0.068231
AST	PGP102 (G3total)	Simple mode	204	0.41554	0.227913	0.069736
PGP108 (Btotal)	AST	Weighted median	5	0.0301	0.016621	0.070111
AST	PGP105 (A3total)	Simple mode	204	0.41554	0.23118	0.073744
ALP	PGP113 (G4Fa/G4total)	Inverse variance weighted	365	-0.82776	0.46829	0.0771
NAFLD	PGP108 (Btotal)	Weighted median	3	0.09313	0.05286	0.0781
ALP	PGP108 (Btotal)	Weighted mode	365	0.82842	0.47068	0.0792
PGP29 (A3G3S3)	NAFLD	Inverse variance weighted	4	0.25336	0.14895	0.089
PGP23 (A3G3S2)	NAFLD	Inverse variance weighted	4	0.21102	0.1249	0.0911
ALP	PGP112 (G3Fa/G3total)	Inverse variance weighted	365	-0.8095	0.49107	0.0993
ALP	PGP22 (A3G3S2)	Inverse variance weighted	365	0.68842	0.41791	0.0995
PGP108 (Btotal)	ALP	Simple mode	4	0.00552	0.00237	0.102
PGP22 (A3G3S2)	NAFLD	Inverse variance weighted	5	0.14317	0.08944	0.109
ALT	PGP112 (G3Fa/G3total)	Inverse variance weighted	232	-0.62962	0.394026	0.110063
PGP22 (A3G3S2)	GGT	Weighted median	6	-0.00178	0.00113	0.113
AST	PGP108 (Btotal)	Weighted median	204	0.16392	0.104316	0.116105
GGT	PGP97 (S3total)	Inverse variance weighted	331	0.31788	0.2073	0.125
ALP	PGP97 (S3total)	Inverse variance weighted	365	0.61199	0.40006	0.126
GGT	PGP23 (A3G3S2)	Inverse variance weighted	331	0.29838	0.2014	0.138
AST	PGP22 (A3G3S2)	Weighted median	204	-0.1576	0.106414	0.1386
NAFLD	PGP23 (A3G3S2)	Weighted median	3	-0.0787	0.054	0.145
PGP19 (A2G2S2)	AST	Weighted mode	3	0.03928	0.016902	0.145749
PGP112 (G3Fa/G3total)	ALP	Weighted mode	3	0.00267	0.00118	0.152
PGP112 (G3Fa/G3total)	ALT	Inverse variance weighted	3	-0.00201	0.00142	0.156894
GGT	PGP102 (G3total)	Inverse variance weighted	331	0.29909	0.213	0.16
GGT	PGP105 (A3total)	Inverse variance weighted	331	0.29909	0.213	0.16
ALT	PGP113 (G4Fa/G4total)	Weighted median	232	-0.85816	0.611687	0.160636
PGP22 (A3G3S2)	ALT	Weighted median	6	-0.00114	0.000858	0.18458
PGP27 (A3G3S3)	ALT	Inverse variance weighted	7	-0.00654	0.005081	0.197999
ALT	PGP27 (A3G3S3)	MR Egger	232	-1.10327	0.859719	0.200682
PGP24 (A3F1G3S2)	ALT	Simple mode	4	-0.00314	0.001919	0.200698
PGP113 (G4Fa/G4total)	ALT	Weighted median	5	-0.00237	0.001866	0.204181
AST	PGP27 (A3G3S3)	Simple mode	204	0.2713	0.221598	0.222267
AST	PGP19 (A2G2S2)	MR Egger	204	0.20029	0.170554	0.241642
PGP30 (A3F1G3S3)	ALT	MR Egger	3	-0.02456	0.010023	0.246711
NAFLD	PGP113 (G4Fa/G4total)	Weighted mode	3	-0.10313	0.06369	0.247
ALP	PGP30 (A3F1G3S3)	Simple mode	365	1.52177	1.31216	0.247
PGP19 (A2G2S2)	ALT	Weighted mode	3	0.00368	0.002331	0.254978
PGP92 (FUC-A)	ALT	MR Egger	3	-0.02392	0.010218	0.257049
PGP113 (G4Fa/G4total)	NAFLD	Inverse variance weighted	6	-0.03981	0.03557	0.263
AST	PGP97 (S3total)	Simple mode	204	0.23859	0.221233	0.282106
PGP112 (G3Fa/G3total)	NAFLD	Inverse variance weighted	4	-0.03513	0.03279	0.284
PGP27 (A3G3S3)	NAFLD	Weighted median	8	0.05892	0.05511	0.285
PGP24 (A3F1G3S2)	NAFLD	Weighted median	5	-0.04006	0.03748	0.285
NAFLD	PGP30 (A3F1G3S3)	Weighted median	3	-0.06491	0.06228	0.297
ALT	PGP19 (A2G2S2)	MR Egger	232	0.76194	0.746813	0.30868
AST	PGP24 (A3F1G3S2)	Weighted median	204	-0.11204	0.111185	0.313593
ALP	PGP92 (FUC-A)	Inverse variance weighted	365	-0.47935	0.48022	0.318
ALP	PGP25 (A3G3S3)	Simple mode	365	-1.16849	1.16989	0.319
PGP25 (A3G3S3)	NAFLD	Weighted median	6	0.06349	0.06496	0.328
AST	PGP30 (A3F1G3S3)	Inverse variance weighted	204	-0.06857	0.073063	0.348003
AST	PGP113 (G4Fa/G4total)	Weighted mode	204	-0.12901	0.140542	0.359726
PGP108 (Btotal)	NAFLD	Weighted mode	4	0.11885	0.11398	0.374
PGP22 (A3G3S2)	AST	MR Egger	6	-0.04381	0.044123	0.376915
NAFLD	PGP92 (FUC-A)	Weighted mode	3	-0.07261	0.06455	0.378
PGP30 (A3F1G3S3)	NAFLD	Inverse variance weighted	3	-0.03303	0.03825	0.388
AST	PGP92 (FUC-A)	Inverse variance weighted	204	-0.06332	0.073456	0.388656
PGP92 (FUC-A)	NAFLD	Inverse variance weighted	3	-0.03264	0.03795	0.39
AST	PGP25 (A3G3S3)	Weighted median	204	-0.08723	0.113675	0.442865
AST	PGP112 (G3Fa/G3total)	Weighted median	204	-0.08195	0.108671	0.450781
AST	PGP23 (A3G3S2)	MR Egger	204	-0.124	0.177575	0.485791
NAFLD	PGP112 (G3Fa/G3total)	Inverse variance weighted	3	0.09266	0.14719	0.529
NAFLD	PGP24 (A3F1G3S2)	Simple mode	3	-0.06954	0.09421	0.537
AST	PGP29 (A3G3S3)	Inverse variance weighted	204	0.04074	0.076978	0.596592
NAFLD	PGP29 (A3G3S3)	MR Egger	3	0.07244	0.17684	0.752
ALP	PGP24 (A3F1G3S2)	MR Egger	365	-0.20384	0.76592	0.79

## Sheet: 16b
Supplementary Data 16b. Bidirectional Mendelian Randomization analysis for N-glycosylation traits and pQTLs.
MR - Mendelian randomization; Exposure - upstream trait in the MR analysis, Outcome - downstream trait in the MR analysis;
IV - instrumental variable (independent SNPs associated with the exposure trait; SE - standard error of the causal effect
P - two-sided Bonferroni-corrected p-value of the MR effect estimate
bold - Causal significant (P < 0.05/30=0.00167, where 30 is a number of performed tests) associations between glyQTLs and pQTLs
Exposure	Outcome	MR method	Number of IVs	Causal BETA	SE	P	Q	Q_df	Q_pval	Egger_intercept	SE	P	MR_Egger_Beta	MR_Egger_Se	MR_Egger_Pval
PGP18 (M9)	pQTL_CFH	Inverse variance weighted	7	0.37131	0.44337	0.402	193.223	6	2.57082e-39	0.2704	0.256071	0.339315	-1.32266	1.66324	0.46254
PGP8 (A2G2)	pQTL_HP	Inverse variance weighted	2	-3.1195	3.34401	0.351	526.474	1	8.27605e-117	NA	NA	NA	NA	NA	NA
PGP14 (A2G2S1)	pQTL_HP	Inverse variance weighted	2	-1.10709	0.52305	0.0343	19.063	1	6.62747e-06	NA	NA	NA	NA	NA	NA
PGP18 (M9)	pQTL_HP	MR Egger	5	7.42186	6.20215	0.317	500.897	4	2.13445e-107	-1.44634	1.08524	0.274796	7.42186	6.20215	0.317386
PGP22 (A3G3S2)	pQTL_HP	Inverse variance weighted	7	0.30135	0.42474	0.478	545.124	6	7.88194e-115	0.184286	0.199879	0.398841	-0.299113	0.780505	0.717302
PGP27 (A3G3S3)	pQTL_HP	Simple mode	8	0.25477	0.1408	0.113	461.503	7	7.43095e-96	0.109632	0.180871	0.566635	-0.0442266	1.0326	0.967227
PGP33 (A4G4S3)	pQTL_HP	MR Egger	5	-1.94218	2.14738	0.432	880.697	4	1.26422e-189	0.62345	0.469011	0.275801	-1.94218	2.14738	0.432431
PGP52 (FS2/FS3)	pQTL_HP	Weighted median	4	-0.32286	0.20173	0.11	585.689	3	6.36627e-127	0.319999	1.1477	0.80657	-4.74176	8.73748	0.641732
PGP95 (S1total)	pQTL_HP	Inverse variance weighted	2	-1.68903	1.10816	0.127	71.2836	1	1.56811e-17	NA	NA	NA	NA	NA	NA
PGP97 (S3total)	pQTL_HP	Weighted median	4	0.26359	0.14131	0.0621	533.254	3	1.47794e-115	-1.26222	0.888693	0.291373	9.15866	5.23402	0.222252
PGP102 (G3total)	pQTL_HP	Weighted median	4	0.25182	0.12384	0.042	583.785	3	1.64707e-126	-1.04205	1.29527	0.50554	7.63642	7.46355	0.413838
PGP105 (A3total)	pQTL_HP	Weighted median	4	0.25182	0.12546	0.0447	583.785	3	1.64707e-126	-1.04205	1.29527	0.50554	7.63642	7.46355	0.413838
PGP107 (Mtotal)	pQTL_HP	Inverse variance weighted	3	-2.08168	1.5956	0.192	532.15	2	1.39344e-116	0.99367	2.02717	0.709856	-7.94234	12.1267	0.63086
PGP109 (G3S2/G3S3)	pQTL_HP	Weighted median	4	-0.07695	0.06412	0.23	91.9048	3	4.22372e-20	-0.290029	0.246024	0.359702	0.70464	0.831693	0.486081
PGP110 (G4S3/G4S4)	pQTL_HP	Weighted mode	5	-0.03846	0.05537	0.525	559.072	4	5.55165e-120	0.320357	0.283674	0.340908	-0.640147	0.937865	0.543867
pQTL_CFH	PGP18 (M9)	Inverse variance weighted	2	0.1508	0.03865	9.57e-05	0.0358163	1	0.849895	NA	NA	NA	NA	NA	NA
pQTL_HP	PGP8 (A2G2)	Weighted median	3	-0.15123	0.02215	5.74e-12	13.0975	2	0.0014319	0.106176	0.0362626	0.209519	-0.27462	0.0573864	0.131145
pQTL_HP	PGP14 (A2G2S1)	Weighted median	3	-0.1347	0.02311	1.9e-08	56.5201	2	2.6656e-13	0.197731	0.121538	0.350859	-0.4248	0.192098	0.270365
pQTL_HP	PGP18 (M9)	Inverse variance weighted	3	-0.15665	0.01913	2.68e-16	0.965825	1	0.325724	-0.0089738	0.0310332	0.820797	-0.143576	0.0490843	0.209711
pQTL_HP	PGP22 (A3G3S2)	Weighted median	3	0.1258	0.01946	1.01e-10	4.3778	2	0.11204	0.0560782	0.0332599	0.340801	0.0452795	0.0526805	0.548007
pQTL_HP	PGP27 (A3G3S3)	Inverse variance weighted	3	0.15936	0.01918	9.56e-17	1.20617	1	0.272092	0.0105722	0.0340848	0.808528	0.143942	0.0539782	0.228401
pQTL_HP	PGP33 (A4G4S3)	Weighted median	3	0.12542	0.02137	4.38e-09	6.01577	2	0.049396	-0.0679846	0.0336431	0.292546	0.22519	0.0532574	0.147844
pQTL_HP	PGP52 (FS2/FS3)	Inverse variance weighted	3	-0.16194	0.01904	1.83e-17	0.465397	1	0.495112	0.0096239	0.0308755	0.807641	-0.175958	0.0488508	0.172401
pQTL_HP	PGP95 (S1total)	Weighted median	3	-0.1657	0.02152	1.38e-14	22.6881	2	1.18e-05	0.116817	0.0896803	0.416815	-0.340224	0.141733	0.251289
pQTL_HP	PGP97 (S3total)	Inverse variance weighted	3	0.22708	0.01906	1.03e-32	0.884377	1	0.347006	-0.0251603	0.0309325	0.565281	0.263714	0.0489116	0.116749
pQTL_HP	PGP102 (G3total)	Inverse variance weighted	3	0.22395	0.01912	1.11e-31	0.253294	1	0.614765	-0.002325	0.0310088	0.952356	0.227337	0.0490473	0.135275
pQTL_HP	PGP105 (A3total)	Inverse variance weighted	3	0.22395	0.01912	1.11e-31	0.253294	1	0.614765	-0.002325	0.0310088	0.952356	0.227337	0.0490473	0.135275
pQTL_HP	PGP107 (Mtotal)	Inverse variance weighted	3	-0.21413	0.01903	2.3e-29	0.471822	1	0.49215	0.004821	0.0309188	0.901528	-0.221146	0.0488566	0.138421
pQTL_HP	PGP109 (G3S2/G3S3)	Weighted median	3	-0.07445	0.02115	0.00043	20.4884	2	3.56e-05	0.10459	0.0924515	0.460832	-0.228791	0.146331	0.362248
pQTL_HP	PGP110 (G4S3/G4S4)	Weighted median	3	0.13273	0.01993	2.73e-11	2.55835	1	0.109713	-0.0203265	0.0494813	0.751862	0.159753	0.0783641	0.290327

## Sheet: 16с
Supplementary Data 16с. SMR-HEIDI analysis for the effects of plasma N-glycosylation traits on liver enzymes.
The analysis was performed for the pairs of traits for which statistically significant causal effects were observed in the Mendelian Randomization analyses.
SMR - summary data–based Mendelian randomization; HEIDI - heterogeneity in dependent instruments;
Marker SNP - the SNP tagging the locus associated with the plasma N-glycosylation trait, tested for colocalization with the disease phenotype; Top SNP - the genetic variant with the lowest p-value of association with the causal trait in LD with the marker SNP that is present in the GWAS summary statistics both for the causal trait and for the outcome;
beta SMR - effect, estimated in the SMR analysis; p-value SMR - p-value corresponding to the effect estimated in the SMR analysis; p-value SMR adj - Benjamini-Hochberg adjusted SMR p-value
p-value HEIDI - p-value corresponding to the the HEIDI analysis (if p-value HEIDI is lower than 0,05 it suggest linkage rather than existance of the genetic variant shared by the two traits); conclusion describes the most probable explanation of the observed causal association between the two traits
P-value SMR adj - Benjamini-Hochberg adjusted p-value
Harmonized Code	Glycan trait	Liver enzyme	Marker SNP	Top SNP	beta SMR	p-value SMR	P-value SMR adj	p-value HEIDI	Conclusion for IV	Conclusion
PGP102	The percentage of trigalactosylated structures in total plasma glycans	ALP	rs217184	rs142589036	0.114888	1.1073e-06	2.76826e-06	0.0275192	linkage	No evidence for causal association
PGP102	The percentage of trigalactosylated structures in total plasma glycans	ALP	rs12738964	rs12726286	0.114234	2.6578e-05	5.81394e-05	7.42307e-06	linkage
PGP102	The percentage of trigalactosylated structures in total plasma glycans	ALP	rs13107325	rs13135092	0.0243965	0.296979	0.32523	0.246833
PGP105	The percentage of triantennary structures in total plasma glycans	ALP	rs217184	rs142589036	0.114874	1.1073e-06	2.76826e-06	0.0275192	linkage	No evidence for causal association
PGP105	The percentage of triantennary structures in total plasma glycans	ALP	rs12738964	rs12726286	0.11422	2.6578e-05	5.81394e-05	7.42307e-06	linkage
PGP105	The percentage of triantennary structures in total plasma glycans	ALP	rs1260326	rs4665972	0.378127	3.11503e-21	5.4513e-20	0.734756	causality/pleiotropy
PGP105	The percentage of triantennary structures in total plasma glycans	ALP	rs13107325	rs13135092	0.0243935	0.296979	0.32523	0.246833
PGP108	The percentage of glycan structures with bisecting GlcNAc in total plasma glycans	GGT	rs1260326	rs6547692	-0.593943	1.97655e-09	8.64743e-09	0.249195	causality/pleiotropy	Evidence for causal association
PGP108	The percentage of glycan structures with bisecting GlcNAc in total plasma glycans	GGT	rs34864242	rs34864242	-0.106584	0.000269813	0.000497024	0.0302091	linkage
PGP108	The percentage of glycan structures with bisecting GlcNAc in total plasma glycans	GGT	rs4821898	rs4821898	0.109817	2.84013e-05	5.84733e-05	0.74893	causality/pleiotropy
PGP108	The percentage of glycan structures with bisecting GlcNAc in total plasma glycans	GGT	rs73292853	rs55701306	-0.0896674	0.00585992	0.00732491	0.803805	causality/pleiotropy
PGP112	The percentage of antennary-fucosylation of trigalactosylated structures	AST	rs7970695	rs7970695	0.0120038	0.354171	0.375636	2.10601e-08		Evidence for causal association
PGP112	The percentage of antennary-fucosylation of trigalactosylated structures	AST	rs10421538	rs708686	0.070475	0.000551185	0.000918642	0.271051	causality/pleiotropy
PGP112	The percentage of antennary-fucosylation of trigalactosylated structures	AST	rs112742683	rs708686	0.070475	0.000551185	0.000918642	0.271051	causality/pleiotropy
PGP19	The percentage of A2G2S2	ALP	rs72714460	rs72714460	0.093	0.000886319	0.00119312	0.417891	causality/pleiotropy	No evidence for causal association
PGP19	The percentage of A2G2S3	ALP	rs10893499	rs6590199	0.319104	1.32184e-11	7.71074e-11	1.00394e-06	linkage
PGP19	The percentage of A2G2S4	ALP	rs36033103	rs12925078	0.344822	4.04589e-07	1.28733e-06	0.00147418	linkage
PGP23	The percentage of A3G3S3	ALP	rs35732917	rs13244614	0.282932	1.76044e-08	6.84617e-08	0.109809	causality/pleiotropy	No evidence for causal association
PGP23	The percentage of A3G3S5	ALP	rs4665972	rs4665972	0.418151	5.46628e-18	4.78299e-17	0.000111047	linkage
PGP23	The percentage of A3G3S7	ALP	rs34042070	rs56960650	0.0596569	0.0947604	0.114366	0.0034463
PGP23	The percentage of A3G3S9	ALP	rs78689694	rs6590199	0.153039	3.98135e-29	1.39347e-27	3.24761e-16	linkage
PGP23	The percentage of A3G3S2	GGT	rs35732917	rs35732917	0.398446	2.82147e-10	1.41074e-09	0.00399242	linkage	No evidence for causal association
PGP23	The percentage of A3G3S4	GGT	rs4665972	rs6547692	0.464938	5.27192e-14	3.69034e-13	1.42934e-05	linkage
PGP23	The percentage of A3G3S6	GGT	rs34042070	rs34042070	-0.0841597	0.00108519	0.00140672	5.22045e-05	linkage
PGP23	The percentage of A3G3S8	GGT	rs78689694	rs78689694	0.0476797	9.40531e-08	3.29186e-07	0.849275	causality/pleiotropy
PGP30	The percentage of A3F1G3S3	AST	rs11071547	rs11071547	0.00825585	0.755469	0.755469	0.0052553		Evidence for causal association
PGP30	The percentage of A3F1G3S4	AST	rs10421538	rs10420107	0.0753098	0.000837522	0.00117253	0.276286	causality/pleiotropy
PGP30	The percentage of A3F1G3S5	AST	rs112742683	rs10420107	0.0753098	0.000837522	0.00117253	0.276286	causality/pleiotropy
PGP92	The percentage of antennary fucosylated structures in total plasma glycans	AST	rs10421538	rs708686	0.077085	0.00066817	0.00101678	0.234521	causality/pleiotropy	Evidence for causal association
PGP92	The percentage of antennary fucosylated structures in total plasma glycans	AST	rs11071547	rs11071547	0.0081678	0.755462	0.755469	0.0058469
PGP92	The percentage of antennary fucosylated structures in total plasma glycans	AST	rs112742683	rs708686	0.077085	0.00066817	0.00101678	0.234521	causality/pleiotropy
PGP97	the percentage of trisialylated structures in total plasma glycans	ALP	rs1260326	rs4665972	0.415447	3.10562e-18	3.62323e-17	0.629052	causality/pleiotropy
PGP97	the percentage of trisialylated structures in total plasma glycans	ALP	rs13107325	rs13135092	0.0251484	0.297353	0.32523	0.265651		No evidence for causal association
PGP97	the percentage of trisialylated structures in total plasma glycans	ALP	rs217184	rs142589036	0.105364	5.1681e-07	1.50736e-06	0.00559019	linkage
PGP97	the percentage of trisialylated structures in total plasma glycans	ALP	rs12738964	rs34041593	0.114604	3.19772e-05	6.21779e-05	7.4852e-06	linkage
