# Supplementary material for: A genome-wide association study in 10,000 individuals links plasma N-glycome to liver disease and anti-inflammatory proteins
Source: Nat Commun. 2025 Jul 1;16:5525. doi: 10.1038/s41467-025-60431-y (PMC12218978; doi:10.1038/s41467-025-60431-y)
Supplement: Supplementary file 19 — Supplementary Data 17 [file 41467_2025_60431_MOESM19_ESM.xlsx]

## Sheet: 17
Supplementary Data 17. Correspondence between UHPLC glycan peaks, obtained in the studied cohorts.
Each study has from 36 to 42 GPs. Trait name - name of the trait after harmonization. Additionally correspinding HPLC peak is provided in HPLC column.
TwinsUK - Genos	EPIC - Genos	PainOmics - Genos	SOCCS - NIBRT	SABRE - Genos	QMDiab - Genos	CEDAR - Genos	Code
GP1	GP1	GP1	GP1	GP1	GP1	GP1	PGP1
GP2	GP2	GP2	GP2	GP2	GP2	GP2	PGP2
GP3	GP3	GP3	GP3	GP3	GP3	GP3	PGP3
GP4	GP4	GP4	GP4	GP4	GP4	GP4	PGP4
GP5	GP5	GP5	GP5	GP5	GP5	GP5	PGP5
GP6	GP6	GP6	GP6	GP6	GP6	GP6	PGP6
GP7	GP7	GP7	GP7	GP7	GP7	GP7	PGP7
GP8	GP8	GP8	GP8	GP8	GP8	GP8	PGP8
GP9	GP9	GP9	GP9	GP9	GP9	GP9	PGP9
GP10	GP10	GP10	GP10+11	GP10	GP10	GP10	PGP10
GP11	GP11	GP11	GP12	GP11	GP11	GP11	PGP11
GP12	GP12	GP12	GP13	GP12	GP12	GP12	PGP12
GP13	GP13	GP13	GP14	GP13	GP13	GP13	PGP13
GP14 + GP15	GP14 + GP15	GP14 + GP15	GP15 + GP16	GP14.15	GP14 + GP15	GP14 + GP15	PGP14
GP16	GP16	GP16	GP17+18	GP16	GP16	GP16	PGP15
GP17	GP17	GP17	GP19	GP17	GP17	GP17	PGP16
GP18	GP18	GP18	GP20+21	GP18	GP18	GP18	PGP17
GP19	GP19	GP19	GP22	GP19	GP19	GP19	PGP18
GP20 + GP21	GP20 + GP21	GP20 + GP21	GP23+GP24	GP20.21	GP20 + GP21	GP20 + GP21	PGP19
GP22	GP22	GP22	GP25	GP22	GP22	GP22	PGP20
GP23	GP23	GP23	GP26	GP23	GP23	GP23	PGP21
GP24+GP25	GP24+GP25	GP24+GP25	GP27+GP28	GP24	GP24+GP25	GP24+GP25	PGP22
GP26	GP26	GP26	GP29	GP25	GP26	GP26	PGP23
GP27	GP27	GP27	GP30	GP26	GP27	GP27	PGP24
GP28	GP28	GP28	GP31	GP27	GP28	GP28	PGP25
GP29	GP29	GP29	GP32	GP28	GP29	GP29	PGP26
GP30	GP30	GP30	GP33	GP29	GP30	GP30	PGP27
GP31	GP31	GP31	GP34	GP30	GP31	GP31	PGP28
GP32	GP32	GP32	GP35	GP31	GP32	GP32	PGP29
GP33	GP33	GP33	GP36	GP32	GP33	GP33	PGP30
GP34	GP34	GP34	GP37	GP33	GP34	GP34	PGP31
GP35	GP35	GP35	GP38	GP34	GP35	GP35	PGP32
GP36	GP36	GP36	GP39	GP35	GP36	GP36	PGP33
GP37	GP37	GP37	GP40	GP36	GP37	GP37	PGP34
GP38	GP38	GP38	GP41	GP37	GP38	GP38	PGP35
GP39	GP39	GP39	GP42	GP38	GP39	GP39	PGP36
