# Supplementary material for: A genome-wide association study in 10,000 individuals links plasma N-glycome to liver disease and anti-inflammatory proteins
Source: Nat Commun. 2025 Jul 1;16:5525. doi: 10.1038/s41467-025-60431-y (PMC12218978; doi:10.1038/s41467-025-60431-y)
Supplement: Supplementary file 22 — Source Data [file 41467_2025_60431_MOESM22_ESM.xlsx]

## Sheet: Figure 1A
LOCUS_ID	CATEGORY	TRAIT	CHR	BP	MARKER	GENE
1	Ig	PGP1	9	33153527	rs10813957	B4GALT1
1	Ig	PGP1	9	33168891	rs10971434	B4GALT1
1	Ig	PGP1	9	33139453	rs3780486	B4GALT1
1	Ig	PGP1	9	33163486	rs3780480	B4GALT1
1	Ig	PGP1	9	33128021	rs10813951	B4GALT1
1	Ig	PGP1	9	33121480	rs10971417	B4GALT1
1	Ig	PGP1	9	33122645	rs10113903	B4GALT1
1	Ig	PGP1	9	33123627	rs10738905	B4GALT1
1	Ig	PGP1	9	33122370	rs10116966	B4GALT1
1	Ig	PGP1	9	33125804	rs10758189	B4GALT1
1	Ig	PGP1	9	33132134	rs56687083	B4GALT1
1	Ig	PGP1	9	33127640	rs10813950	B4GALT1
1	Ig	PGP1	9	33124872	rs12342831	B4GALT1
1	Ig	PGP1	9	33132044	rs12554995	B4GALT1
1	Ig	PGP1	9	33124161	rs10971419	B4GALT1
1	Ig	PGP1	9	33123464	rs10813949	B4GALT1
1	Ig	PGP1	9	33129839	rs3780490	B4GALT1
1	Ig	PGP1	9	33123106	rs6476400	B4GALT1
1	Ig	PGP1	9	33174587	rs10758195	B4GALT1
1	Ig	PGP1	9	33121570	rs10813948	B4GALT1
1	Ig	PGP1	9	33125000	rs10971420	B4GALT1
1	Ig	PGP1	9	33126570	rs7850878	B4GALT1
1	Ig	PGP1	9	33119241	rs6476398	B4GALT1
1	Ig	PGP1	9	33125942	rs3780495	B4GALT1
1	Ig	PGP1	9	33132492	rs73484568	B4GALT1
1	Ig	PGP1	9	33129844	rs3780489	B4GALT1
1	Ig	PGP1	9	33119818	rs10121987	B4GALT1
1	Ig	PGP1	9	33133812	rs3780488	B4GALT1
1	Ig	PGP1	9	33137596	rs10813954	B4GALT1
1	Ig	PGP1	9	33135634	rs10738906	B4GALT1
1	Ig	PGP1	9	33135085	rs913214	B4GALT1
1	Ig	PGP1	9	33131651	rs10758192	B4GALT1
1	Ig	PGP1	9	33136233	rs10124479	B4GALT1
1	Ig	PGP1	9	33138352	rs7849148	B4GALT1
1	Ig	PGP1	9	33140976	rs7865745	B4GALT1
1	Ig	PGP1	9	33142728	rs7873903	B4GALT1
1	Ig	PGP1	9	33142170	rs7873182	B4GALT1
1	Ig	PGP1	9	33140352	rs7864705	B4GALT1
1	Ig	PGP1	9	33138247	rs2209948	B4GALT1
1	Ig	PGP1	9	33138775	rs10971424	B4GALT1
1	Ig	PGP1	9	33141320	rs7868781	B4GALT1
1	Ig	PGP1	9	33144809	rs3824458	B4GALT1
1	Ig	PGP1	9	33139237	rs3780487	B4GALT1
1	Ig	PGP1	9	33119583	rs7859454	B4GALT1
1	Ig	PGP1	9	33141791	rs10813955	B4GALT1
1	Ig	PGP1	9	33142258	rs7873077	B4GALT1
1	Ig	PGP1	9	33143822	rs7036812	B4GALT1
1	Ig	PGP1	9	33122024	rs10971418	B4GALT1
1	Ig	PGP1	9	33120706	rs3818593	B4GALT1
1	Ig	PGP1	9	33147479	rs4584234	B4GALT1
1	Ig	PGP1	9	33148552	rs6476402	B4GALT1
1	Ig	PGP1	9	33132354	rs73645257	B4GALT1
1	Ig	PGP1	9	33128617	rs13297246	B4GALT1
1	Ig	PGP1	9	33152622	rs112906036	B4GALT1
1	Ig	PGP1	9	33122460	rs111370407	B4GALT1
2	Ig	PGP10	3	186712963	rs16848727	ST6GAL1
2	Ig	PGP10	3	186715319	rs35376994	ST6GAL1
1	Ig	PGP10	9	33153527	rs10813957	B4GALT1
2	Ig	PGP10	3	186718745	rs13322676	ST6GAL1
2	Ig	PGP10	3	186727170	rs7621161	ST6GAL1
1	Ig	PGP10	9	33168891	rs10971434	B4GALT1
2	Ig	PGP10	3	186713103	rs55862858	ST6GAL1
3	Ig	PGP10	6	143169723	rs7758383	HIVEP2
1	Ig	PGP10	9	33139453	rs3780486	B4GALT1
1	Ig	PGP10	9	33163486	rs3780480	B4GALT1
1	Ig	PGP10	9	33128021	rs10813951	B4GALT1
2	Ig	PGP10	3	186725887	rs11710456	ST6GAL1
2	Ig	PGP10	3	186713556	rs13071014	ST6GAL1
2	Ig	PGP10	3	186715887	rs3868902	ST6GAL1
2	Ig	PGP10	3	186723150	rs13098740	ST6GAL1
1	Ig	PGP10	9	33121480	rs10971417	B4GALT1
1	Ig	PGP10	9	33122645	rs10113903	B4GALT1
2	Ig	PGP10	3	186722450	rs7617523	ST6GAL1
1	Ig	PGP10	9	33123627	rs10738905	B4GALT1
1	Ig	PGP10	9	33122370	rs10116966	B4GALT1
1	Ig	PGP10	9	33125804	rs10758189	B4GALT1
1	Ig	PGP10	9	33132134	rs56687083	B4GALT1
1	Ig	PGP10	9	33127640	rs10813950	B4GALT1
1	Ig	PGP10	9	33124872	rs12342831	B4GALT1
1	Ig	PGP10	9	33132044	rs12554995	B4GALT1
1	Ig	PGP10	9	33124161	rs10971419	B4GALT1
1	Ig	PGP10	9	33123464	rs10813949	B4GALT1
1	Ig	PGP10	9	33129839	rs3780490	B4GALT1
1	Ig	PGP10	9	33123106	rs6476400	B4GALT1
3	Ig	PGP10	6	143182742	rs12190015	HIVEP2
1	Ig	PGP10	9	33174587	rs10758195	B4GALT1
1	Ig	PGP10	9	33121570	rs10813948	B4GALT1
1	Ig	PGP10	9	33125000	rs10971420	B4GALT1
1	Ig	PGP10	9	33126570	rs7850878	B4GALT1
2	Ig	PGP10	3	186724219	rs6788832	ST6GAL1
1	Ig	PGP10	9	33119241	rs6476398	B4GALT1
1	Ig	PGP10	9	33125942	rs3780495	B4GALT1
1	Ig	PGP10	9	33132492	rs73484568	B4GALT1
2	Ig	PGP10	3	186723975	rs6764279	ST6GAL1
1	Ig	PGP10	9	33129844	rs3780489	B4GALT1
1	Ig	PGP10	9	33119818	rs10121987	B4GALT1
1	Ig	PGP10	9	33133812	rs3780488	B4GALT1
1	Ig	PGP10	9	33137596	rs10813954	B4GALT1
1	Ig	PGP10	9	33135634	rs10738906	B4GALT1
1	Ig	PGP10	9	33135085	rs913214	B4GALT1
1	Ig	PGP10	9	33131651	rs10758192	B4GALT1
1	Ig	PGP10	9	33136233	rs10124479	B4GALT1
4	Ig	PGP10	1	161575844	rs3754053	FCGR3B
1	Ig	PGP10	9	33138352	rs7849148	B4GALT1
1	Ig	PGP10	9	33140976	rs7865745	B4GALT1
1	Ig	PGP10	9	33142728	rs7873903	B4GALT1
1	Ig	PGP10	9	33142170	rs7873182	B4GALT1
1	Ig	PGP10	9	33140352	rs7864705	B4GALT1
1	Ig	PGP10	9	33138247	rs2209948	B4GALT1
1	Ig	PGP10	9	33138775	rs10971424	B4GALT1
1	Ig	PGP10	9	33141320	rs7868781	B4GALT1
1	Ig	PGP10	9	33144809	rs3824458	B4GALT1
1	Ig	PGP10	9	33139237	rs3780487	B4GALT1
1	Ig	PGP10	9	33141791	rs10813955	B4GALT1
1	Ig	PGP10	9	33142258	rs7873077	B4GALT1
1	Ig	PGP10	9	33143822	rs7036812	B4GALT1
4	Ig	PGP10	1	161575149	rs61802301	FCGR3B
4	Ig	PGP10	1	161575538	rs34754216	FCGR3B
1	Ig	PGP10	9	33128617	rs13297246	B4GALT1
4	Ig	PGP10	1	161574548	rs2305972	FCGR3B
1	Ig	PGP10	9	33107797	rs28645680	B4GALT1
4	Ig	PGP10	1	161597821	rs67295569	FCGR3B
4	Ig	PGP100	1	161448691	rs9427392	FCGR3B
4	Ig	PGP100	1	161463876	rs10494359	FCGR3B
4	Ig	PGP100	1	161480649	rs11810143	FCGR3B
4	Ig	PGP100	1	161450597	rs72717018	FCGR3B
4	Ig	PGP100	1	161476533	rs9427399	FCGR3B
4	Ig	PGP100	1	161492175	rs9427401	FCGR3B
4	Ig	PGP100	1	161467837	rs867624	FCGR3B
4	Ig	PGP100	1	161443041	rs9427387	FCGR3B
4	Ig	PGP100	1	161479352	rs7529225	FCGR3B
4	Ig	PGP100	1	161408369	rs6427591	FCGR3B
4	Ig	PGP100	1	161477066	rs7539468	FCGR3B
4	Ig	PGP100	1	161450341	rs72717016	FCGR3B
4	Ig	PGP100	1	161450176	rs9427394	FCGR3B
4	Ig	PGP100	1	161405053	rs72717009	FCGR3B
4	Ig	PGP100	1	161477816	rs7518087	FCGR3B
4	Ig	PGP100	1	161410458	rs12731669	FCGR3B
4	Ig	PGP100	1	161479438	rs7552317	FCGR3B
4	Ig	PGP100	1	161404254	rs12402741	FCGR3B
4	Ig	PGP100	1	161451118	rs115032752	FCGR3B
4	Ig	PGP100	1	161467042	rs12746613	FCGR3B
4	Ig	PGP100	1	161477204	rs9427400	FCGR3B
4	Ig	PGP100	1	161476204	rs9427397	FCGR3B
4	Ig	PGP100	1	161473873	rs61802846	FCGR3B
4	Ig	PGP100	1	161399920	rs9427372	FCGR3B
4	Ig	PGP100	1	161477747	rs7532275	FCGR3B
4	Ig	PGP100	1	161474961	rs9427065	FCGR3B
4	Ig	PGP100	1	161402259	rs9427046	FCGR3B
4	Ig	PGP100	1	161487452	rs72717040	FCGR3B
4	Ig	PGP100	1	161403307	rs56383975	FCGR3B
4	Ig	PGP100	1	161476949	rs7515174	FCGR3B
4	Ig	PGP100	1	161485259	rs17400517	FCGR3B
4	Ig	PGP100	1	161520931	rs56199187	FCGR3B
4	Ig	PGP100	1	161465420	rs12722986	FCGR3B
4	Ig	PGP100	1	161476205	rs9427398	FCGR3B
4	Ig	PGP100	1	161479599	rs7529425	FCGR3B
4	Ig	PGP100	1	161526397	rs71632979	FCGR3B
4	Ig	PGP100	1	161475750	rs10494360	FCGR3B
4	Ig	PGP100	1	161478708	rs6671753	FCGR3B
4	Ig	PGP100	1	161515326	rs55971447	FCGR3B
4	Ig	PGP100	1	161533055	rs71632989	FCGR3B
4	Ig	PGP100	1	161445365	rs146188788	FCGR3B
4	Ig	PGP100	1	161408397	rs6427592	FCGR3B
4	Ig	PGP100	1	161443086	rs9427388	FCGR3B
4	Ig	PGP100	1	161443372	rs72717013	FCGR3B
4	Ig	PGP100	1	161575844	rs3754053	FCGR3B
4	Ig	PGP100	1	161503013	rs140970775	FCGR3B
4	Ig	PGP100	1	161575149	rs61802301	FCGR3B
4	Ig	PGP100	1	161510516	rs144126567	FCGR3B
4	Ig	PGP100	1	161575538	rs34754216	FCGR3B
4	Ig	PGP100	1	161540857	rs67418890	FCGR3B
4	Ig	PGP100	1	161500796	rs72717048	FCGR3B
4	Ig	PGP100	1	161531340	rs115383270	FCGR3B
4	Ig	PGP100	1	161574548	rs2305972	FCGR3B
4	Ig	PGP100	1	161612233	rs7554873	FCGR3B
5	nonIg	PGP101	11	126226775	rs73632737	ST3GAL4
5	nonIg	PGP101	11	126232385	rs3967200	ST3GAL4
5	nonIg	PGP101	11	126242372	rs9704688	ST3GAL4
5	nonIg	PGP101	11	126210862	rs1060542	ST3GAL4
5	nonIg	PGP101	11	126253877	rs11220464	ST3GAL4
5	nonIg	PGP101	11	126239285	rs7103461	ST3GAL4
5	nonIg	PGP101	11	126234820	rs78689694	ST3GAL4
5	nonIg	PGP101	11	126250647	rs73021419	ST3GAL4
5	nonIg	PGP101	11	126225876	rs112771035	ST3GAL4
5	nonIg	PGP101	11	126243709	rs7121123	ST3GAL4
5	nonIg	PGP101	11	126228000	rs59379014	ST3GAL4
5	nonIg	PGP101	11	126232337	rs4055121	ST3GAL4
5	nonIg	PGP101	11	126238633	rs74612335	ST3GAL4
5	nonIg	PGP101	11	126251033	rs10893501	ST3GAL4
5	nonIg	PGP101	11	126227723	rs7928577	ST3GAL4
5	nonIg	PGP101	11	126251286	rs2066985	ST3GAL4
5	nonIg	PGP101	11	126233669	rs7952602	ST3GAL4
5	nonIg	PGP101	11	126242147	rs4055111	ST3GAL4
5	nonIg	PGP101	11	126238394	rs7951028	ST3GAL4
5	nonIg	PGP101	11	126241696	rs10893498	ST3GAL4
5	nonIg	PGP101	11	126244955	rs4307732	ST3GAL4
5	nonIg	PGP101	11	126242546	rs11220459	ST3GAL4
5	nonIg	PGP101	11	126250680	rs76970536	ST3GAL4
5	nonIg	PGP101	11	126243952	rs11220462	ST3GAL4
5	nonIg	PGP101	11	126246076	rs7940893	ST3GAL4
5	nonIg	PGP101	11	126241979	rs10893499	ST3GAL4
5	nonIg	PGP101	11	126250774	rs10893500	ST3GAL4
5	nonIg	PGP101	11	126248211	rs11220463	ST3GAL4
5	nonIg	PGP101	11	126229617	rs73632745	ST3GAL4
6	nonIg	PGP102	2	27833502	rs74175068	NRBP1
7	nonIg	PGP102	1	93431324	rs34098754	DIPK1A
7	nonIg	PGP102	1	93305371	rs11586570	DIPK1A
8	nonIg	PGP102	16	72024490	rs12444854	HP
8	nonIg	PGP102	16	71949266	rs35619990	HP
7	nonIg	PGP102	1	93344692	rs11582791	DIPK1A
8	nonIg	PGP102	16	72044238	rs4788598	HP
6	nonIg	PGP102	2	27853245	rs13002853	NRBP1
6	nonIg	PGP102	2	27817817	rs13010586	NRBP1
8	nonIg	PGP102	16	72149923	rs9930957	HP
6	nonIg	PGP102	2	27741072	rs780096	NRBP1
8	nonIg	PGP102	16	71986995	rs12708919	HP
8	nonIg	PGP102	16	72219756	rs34417180	HP
6	nonIg	PGP102	2	27815510	rs13022873	NRBP1
7	nonIg	PGP102	1	93334379	rs12726286	DIPK1A
8	nonIg	PGP102	16	72028930	rs11645540	HP
8	nonIg	PGP102	16	71961246	rs140803283	HP
6	nonIg	PGP102	2	27834152	rs12987055	NRBP1
8	nonIg	PGP102	16	71941912	rs12444594	HP
7	nonIg	PGP102	1	93377835	rs7521417	DIPK1A
6	nonIg	PGP102	2	27741105	rs780095	NRBP1
8	nonIg	PGP102	16	72097827	rs3794695	HP
6	nonIg	PGP102	2	27748597	rs1260334	NRBP1
7	nonIg	PGP102	1	93408279	rs11586089	DIPK1A
8	nonIg	PGP102	16	72078043	rs763665	HP
6	nonIg	PGP102	2	27678471	rs780105	NRBP1
6	nonIg	PGP102	2	27786188	rs10208529	NRBP1
8	nonIg	PGP102	16	72049799	rs8048262	HP
7	nonIg	PGP102	1	93274885	rs66649041	DIPK1A
7	nonIg	PGP102	1	93290352	rs6687931	DIPK1A
7	nonIg	PGP102	1	93427662	rs34041593	DIPK1A
6	nonIg	PGP102	2	27748904	rs1313566	NRBP1
7	nonIg	PGP102	1	93295723	rs58270016	DIPK1A
8	nonIg	PGP102	16	71931126	rs4788575	HP
7	nonIg	PGP102	1	93346928	rs35183060	DIPK1A
8	nonIg	PGP102	16	72022156	rs35338546	HP
8	nonIg	PGP102	16	71984941	rs12708918	HP
6	nonIg	PGP102	2	27761436	rs4665988	NRBP1
6	nonIg	PGP102	2	27784658	rs7570476	NRBP1
7	nonIg	PGP102	1	93288437	rs2893226	DIPK1A
8	nonIg	PGP102	16	72003077	rs138526434	HP
7	nonIg	PGP102	1	93295830	rs35051335	DIPK1A
8	nonIg	PGP102	16	72217018	rs61483465	HP
8	nonIg	PGP102	16	71974407	rs182334180	HP
6	nonIg	PGP102	2	27854524	rs34502053	NRBP1
7	nonIg	PGP102	1	93298756	rs1854797	DIPK1A
8	nonIg	PGP102	16	72048632	rs8062895	HP
8	nonIg	PGP102	16	72018771	rs10492824	HP
8	nonIg	PGP102	16	72132129	rs11075921	HP
6	nonIg	PGP102	2	27832055	rs2384656	NRBP1
8	nonIg	PGP102	16	72047170	rs752434	HP
8	nonIg	PGP102	16	72052348	rs11648003	HP
6	nonIg	PGP102	2	27778572	rs10179872	NRBP1
8	nonIg	PGP102	16	71914107	rs2288030	HP
7	nonIg	PGP102	1	93311661	rs12750269	DIPK1A
8	nonIg	PGP102	16	72156666	rs35909200	HP
6	nonIg	PGP102	2	27752871	rs6753534	NRBP1
7	nonIg	PGP102	1	93312592	rs12062315	DIPK1A
6	nonIg	PGP102	2	27684957	rs780108	NRBP1
6	nonIg	PGP102	2	27651375	rs2303370	NRBP1
8	nonIg	PGP102	16	71878255	rs4788561	HP
7	nonIg	PGP102	1	93321541	rs10874745	DIPK1A
8	nonIg	PGP102	16	72181553	rs79940707	HP
8	nonIg	PGP102	16	72029008	rs11645582	HP
8	nonIg	PGP102	16	72154509	rs4788460	HP
8	nonIg	PGP102	16	71951845	rs4788579	HP
6	nonIg	PGP102	2	27812252	rs6760250	NRBP1
6	nonIg	PGP102	2	27750546	rs2911711	NRBP1
8	nonIg	PGP102	16	72105965	rs217184	HP
8	nonIg	PGP102	16	72048080	rs4788600	HP
8	nonIg	PGP102	16	71962591	rs6558	HP
8	nonIg	PGP102	16	71914785	rs4788569	HP
6	nonIg	PGP102	2	27753878	rs4665985	NRBP1
7	nonIg	PGP102	1	93296764	rs66525381	DIPK1A
7	nonIg	PGP102	1	93295077	rs7554594	DIPK1A
6	nonIg	PGP102	2	27840640	rs4666002	NRBP1
8	nonIg	PGP102	16	71913025	rs4788568	HP
7	nonIg	PGP102	1	93312142	rs12746956	DIPK1A
7	nonIg	PGP102	1	93296246	rs35031391	DIPK1A
6	nonIg	PGP102	2	27793921	rs7577311	NRBP1
6	nonIg	PGP102	2	27685388	rs780110	NRBP1
8	nonIg	PGP102	16	72014687	rs12921355	HP
8	nonIg	PGP102	16	72075593	rs12924886	HP
7	nonIg	PGP102	1	93294983	rs12752618	DIPK1A
7	nonIg	PGP102	1	93311707	rs11164825	DIPK1A
6	nonIg	PGP102	2	27791555	rs4665383	NRBP1
8	nonIg	PGP102	16	72046268	rs1465457	HP
6	nonIg	PGP102	2	27778560	rs10169065	NRBP1
6	nonIg	PGP102	2	27766284	rs4665991	NRBP1
6	nonIg	PGP102	2	27833687	rs34016998	NRBP1
8	nonIg	PGP102	16	72001521	rs117844066	HP
6	nonIg	PGP102	2	27827092	rs12464616	NRBP1
7	nonIg	PGP102	1	93324038	rs77741804	DIPK1A
7	nonIg	PGP102	1	93294792	rs12728322	DIPK1A
8	nonIg	PGP102	16	72193036	rs11648622	HP
8	nonIg	PGP102	16	71972060	rs1834036	HP
8	nonIg	PGP102	16	72045186	rs2878404	HP
6	nonIg	PGP102	2	27765587	rs12473139	NRBP1
6	nonIg	PGP102	2	27811722	rs12478841	NRBP1
8	nonIg	PGP102	16	72079657	rs77303550	HP
6	nonIg	PGP102	2	27734972	rs6547692	NRBP1
8	nonIg	PGP102	16	72047286	rs4788456	HP
6	nonIg	PGP102	2	27821482	rs12989678	NRBP1
7	nonIg	PGP102	1	93320869	rs7514280	DIPK1A
8	nonIg	PGP102	16	71955400	rs4788450	HP
7	nonIg	PGP102	1	93293063	rs6657809	DIPK1A
7	nonIg	PGP102	1	93275934	rs17614449	DIPK1A
6	nonIg	PGP102	2	27836605	rs13020949	NRBP1
7	nonIg	PGP102	1	93366357	rs71652510	DIPK1A
6	nonIg	PGP102	2	27825715	rs12467476	NRBP1
6	nonIg	PGP102	2	27778167	rs12995461	NRBP1
7	nonIg	PGP102	1	93297180	rs34244251	DIPK1A
7	nonIg	PGP102	1	93296153	rs34168045	DIPK1A
8	nonIg	PGP102	16	72008225	rs34972708	HP
8	nonIg	PGP102	16	72140553	rs2287997	HP
7	nonIg	PGP102	1	93274450	rs12738964	DIPK1A
7	nonIg	PGP102	1	93280788	rs11164820	DIPK1A
7	nonIg	PGP102	1	93151226	rs114225281	DIPK1A
7	nonIg	PGP102	1	93255653	rs111281067	DIPK1A
7	nonIg	PGP102	1	93243615	rs34843292	DIPK1A
7	nonIg	PGP102	1	93151282	rs35435370	DIPK1A
6	nonIg	PGP102	2	27598097	rs4665972	NRBP1
7	nonIg	PGP102	1	93205514	rs35241270	DIPK1A
8	nonIg	PGP102	16	72108093	rs2000999	HP
8	nonIg	PGP102	16	72148419	rs12445401	HP
7	nonIg	PGP102	1	93253963	rs35901796	DIPK1A
6	nonIg	PGP102	2	27851918	rs3749147	NRBP1
7	nonIg	PGP102	1	93178467	rs35311203	DIPK1A
8	nonIg	PGP102	16	72140937	rs142589036	HP
7	nonIg	PGP102	1	93278769	rs11810111	DIPK1A
7	nonIg	PGP102	1	93196654	rs71652503	DIPK1A
7	nonIg	PGP102	1	93261373	rs11164814	DIPK1A
7	nonIg	PGP102	1	93257619	rs34250288	DIPK1A
7	nonIg	PGP102	1	93257213	rs59864761	DIPK1A
7	nonIg	PGP102	1	93263474	rs11583778	DIPK1A
7	nonIg	PGP102	1	93173210	rs72724587	DIPK1A
8	nonIg	PGP102	16	72048332	rs3764310	HP
7	nonIg	PGP102	1	93466960	rs11164855	DIPK1A
7	nonIg	PGP102	1	93262016	rs11581705	DIPK1A
6	nonIg	PGP102	2	27730940	rs1260326	NRBP1
7	nonIg	PGP102	1	93192738	rs12743005	DIPK1A
8	nonIg	PGP102	16	72101525	rs34042070	HP
6	nonIg	PGP102	2	27741237	rs780094	NRBP1
7	nonIg	PGP102	1	93211920	rs11164803	DIPK1A
8	nonIg	PGP102	16	72144174	rs9302635	HP
7	nonIg	PGP102	1	93303603	rs6604026	DIPK1A
6	nonIg	PGP102	2	27748624	rs1260333	NRBP1
7	nonIg	PGP102	1	93232380	rs11585590	DIPK1A
6	nonIg	PGP102	2	27783801	rs4665382	NRBP1
8	nonIg	PGP102	16	72236956	rs2023929	HP
7	nonIg	PGP102	1	93151233	rs150394053	DIPK1A
8	nonIg	PGP102	16	72043039	rs4788597	HP
8	nonIg	PGP102	16	72114002	rs217181	HP
7	nonIg	PGP102	1	93167329	rs12731107	DIPK1A
6	nonIg	PGP102	2	27750545	rs2950835	NRBP1
7	nonIg	PGP102	1	93230968	rs35038369	DIPK1A
7	nonIg	PGP102	1	93261498	rs11164816	DIPK1A
7	nonIg	PGP102	1	93152409	rs11805229	DIPK1A
6	nonIg	PGP102	2	27742603	rs780093	NRBP1
7	nonIg	PGP102	1	93203252	rs11805698	DIPK1A
7	nonIg	PGP102	1	93197485	rs34761380	DIPK1A
7	nonIg	PGP102	1	93158104	rs72724574	DIPK1A
6	nonIg	PGP102	2	27801493	rs1919127	NRBP1
6	nonIg	PGP102	2	27801759	rs1919128	NRBP1
7	nonIg	PGP102	1	93217952	rs35699160	DIPK1A
7	nonIg	PGP102	1	93233323	rs35705463	DIPK1A
7	nonIg	PGP102	1	93154095	rs35612297	DIPK1A
6	nonIg	PGP102	2	27635463	rs1728918	NRBP1
8	nonIg	PGP102	16	72435701	rs12149769	HP
9	nonIg	PGP103	2	134981945	rs1257207	MGAT5
9	nonIg	PGP103	2	135014566	rs1257217	MGAT5
9	nonIg	PGP103	2	134872561	rs1879018	MGAT5
9	nonIg	PGP103	2	134879492	rs10928479	MGAT5
9	nonIg	PGP103	2	134875346	rs2056274	MGAT5
9	nonIg	PGP103	2	135008041	rs1257198	MGAT5
9	nonIg	PGP103	2	134867244	rs7570137	MGAT5
9	nonIg	PGP103	2	135014126	rs2460383	MGAT5
9	nonIg	PGP103	2	134870498	rs56190064	MGAT5
9	nonIg	PGP103	2	135000674	rs1257187	MGAT5
9	nonIg	PGP103	2	134879670	rs11888896	MGAT5
9	nonIg	PGP103	2	134864871	rs6711115	MGAT5
9	nonIg	PGP103	2	135014890	rs1257219	MGAT5
9	nonIg	PGP103	2	134878142	rs6430497	MGAT5
9	nonIg	PGP103	2	134980942	rs1257206	MGAT5
9	nonIg	PGP103	2	134874719	rs2062421	MGAT5
9	nonIg	PGP103	2	134996059	rs2680731	MGAT5
9	nonIg	PGP103	2	135001397	rs1257188	MGAT5
9	nonIg	PGP103	2	134877407	rs10928478	MGAT5
9	nonIg	PGP103	2	135003922	rs1257191	MGAT5
9	nonIg	PGP103	2	134999332	rs1257185	MGAT5
9	nonIg	PGP103	2	134877946	rs1812665	MGAT5
9	nonIg	PGP103	2	135001538	rs1257189	MGAT5
9	nonIg	PGP103	2	134883353	rs2277882	MGAT5
9	nonIg	PGP103	2	134871884	rs1879020	MGAT5
9	nonIg	PGP103	2	135005277	rs2593704	MGAT5
9	nonIg	PGP103	2	135014078	rs2442046	MGAT5
9	nonIg	PGP103	2	134867672	rs10200989	MGAT5
9	nonIg	PGP103	2	134873680	rs13412603	MGAT5
9	nonIg	PGP103	2	134865046	rs1996591	MGAT5
9	nonIg	PGP103	2	134867470	rs73003685	MGAT5
9	nonIg	PGP103	2	134866840	rs7567071	MGAT5
9	nonIg	PGP103	2	135016618	rs1257221	MGAT5
9	nonIg	PGP103	2	134874008	rs60668151	MGAT5
9	nonIg	PGP103	2	134873270	rs10194795	MGAT5
9	nonIg	PGP103	2	134869683	rs73003690	MGAT5
9	nonIg	PGP103	2	135014685	rs1257218	MGAT5
9	nonIg	PGP103	2	134866574	rs12617543	MGAT5
9	nonIg	PGP103	2	135015347	rs1257220	MGAT5
9	nonIg	PGP103	2	134991024	rs1257192	MGAT5
9	nonIg	PGP103	2	134880830	rs1111961	MGAT5
9	nonIg	PGP103	2	135007736	rs1257197	MGAT5
9	nonIg	PGP103	2	134865196	rs1996589	MGAT5
9	nonIg	PGP103	2	135005832	rs1257196	MGAT5
9	nonIg	PGP103	2	135014116	rs2460382	MGAT5
9	nonIg	PGP103	2	135024803	rs62165759	MGAT5
9	nonIg	PGP103	2	134984070	rs1257208	MGAT5
10	nonIg	PGP103	11	134292765	rs55646072	B3GAT1
10	nonIg	PGP103	11	134286609	rs78751202	B3GAT1
10	nonIg	PGP103	11	134292819	rs56129946	B3GAT1
10	nonIg	PGP103	11	134294813	rs55943924	B3GAT1
10	nonIg	PGP103	11	134293610	rs77867811	B3GAT1
10	nonIg	PGP103	11	134287396	rs11223794	B3GAT1
10	nonIg	PGP103	11	134281332	rs78760579	B3GAT1
10	nonIg	PGP103	11	134294571	rs1561613	B3GAT1
10	nonIg	PGP103	11	134265173	rs77897340	B3GAT1
10	nonIg	PGP103	11	134276970	rs56387937	B3GAT1
10	nonIg	PGP103	11	134268453	rs11820880	B3GAT1
10	nonIg	PGP103	11	134279882	rs56134226	B3GAT1
10	nonIg	PGP103	11	134264506	rs75373472	B3GAT1
10	nonIg	PGP103	11	134267092	rs75474440	B3GAT1
10	nonIg	PGP103	11	134280860	rs7108756	B3GAT1
10	nonIg	PGP103	11	134264227	rs74622686	B3GAT1
10	nonIg	PGP103	11	134265254	rs2360225	B3GAT1
10	nonIg	PGP103	11	134280504	rs28625034	B3GAT1
10	nonIg	PGP103	11	134264596	rs77478906	B3GAT1
10	nonIg	PGP103	11	134264729	rs78975867	B3GAT1
10	nonIg	PGP103	11	134268634	rs7929612	B3GAT1
10	nonIg	PGP103	11	134270721	rs34702205	B3GAT1
10	nonIg	PGP103	11	134265236	rs75842822	B3GAT1
10	nonIg	PGP103	11	134279352	rs11824649	B3GAT1
10	nonIg	PGP103	11	134280503	rs28378882	B3GAT1
10	nonIg	PGP103	11	134280126	rs55986667	B3GAT1
10	nonIg	PGP103	11	134277978	rs11223787	B3GAT1
10	nonIg	PGP103	11	134265723	rs55751035	B3GAT1
10	nonIg	PGP103	11	134265315	rs877456	B3GAT1
10	nonIg	PGP103	11	134272144	rs76956658	B3GAT1
10	nonIg	PGP103	11	134268110	rs76369658	B3GAT1
10	nonIg	PGP103	11	134278010	rs113328990	B3GAT1
10	nonIg	PGP103	11	134264213	rs74639401	B3GAT1
10	nonIg	PGP103	11	134264255	rs60337613	B3GAT1
10	nonIg	PGP103	11	134273304	rs11826381	B3GAT1
10	nonIg	PGP103	11	134280766	rs7108503	B3GAT1
10	nonIg	PGP103	11	134264529	rs111711955	B3GAT1
10	nonIg	PGP103	11	134271771	rs11822935	B3GAT1
10	nonIg	PGP103	11	134270070	rs11823810	B3GAT1
10	nonIg	PGP103	11	134274763	rs1866767	B3GAT1
10	nonIg	PGP103	11	134271805	rs11825120	B3GAT1
10	nonIg	PGP103	11	134269772	rs75190711	B3GAT1
10	nonIg	PGP103	11	134264142	rs58475265	B3GAT1
10	nonIg	PGP103	11	134280067	rs56330625	B3GAT1
10	nonIg	PGP103	11	134270003	rs79416046	B3GAT1
10	nonIg	PGP103	11	134270955	rs56007027	B3GAT1
10	nonIg	PGP103	11	134266372	rs878987	B3GAT1
10	nonIg	PGP103	11	134263728	rs79256507	B3GAT1
10	nonIg	PGP103	11	134272451	rs7945585	B3GAT1
10	nonIg	PGP103	11	134263734	rs80021729	B3GAT1
10	nonIg	PGP103	11	134280521	rs28402124	B3GAT1
10	nonIg	PGP103	11	134277750	rs75184941	B3GAT1
10	nonIg	PGP103	11	134269120	rs78642342	B3GAT1
10	nonIg	PGP103	11	134265121	rs79449985	B3GAT1
10	nonIg	PGP103	11	134271645	rs11822913	B3GAT1
10	nonIg	PGP103	11	134256805	rs10894808	B3GAT1
10	nonIg	PGP103	11	134265967	rs7928758	B3GAT1
10	nonIg	PGP103	11	134274710	rs1866768	B3GAT1
10	nonIg	PGP103	11	134261150	rs11223780	B3GAT1
10	nonIg	PGP103	11	134269091	rs7948031	B3GAT1
7	nonIg	PGP104	1	93305371	rs11586570	DIPK1A
7	nonIg	PGP104	1	93431324	rs34098754	DIPK1A
7	nonIg	PGP104	1	93344692	rs11582791	DIPK1A
7	nonIg	PGP104	1	93334379	rs12726286	DIPK1A
5	nonIg	PGP104	11	126226775	rs73632737	ST3GAL4
5	nonIg	PGP104	11	126218773	rs17135401	ST3GAL4
7	nonIg	PGP104	1	93377835	rs7521417	DIPK1A
7	nonIg	PGP104	1	93408279	rs11586089	DIPK1A
7	nonIg	PGP104	1	93274885	rs66649041	DIPK1A
7	nonIg	PGP104	1	93290352	rs6687931	DIPK1A
7	nonIg	PGP104	1	93427662	rs34041593	DIPK1A
7	nonIg	PGP104	1	93295723	rs58270016	DIPK1A
7	nonIg	PGP104	1	93346928	rs35183060	DIPK1A
5	nonIg	PGP104	11	126232385	rs3967200	ST3GAL4
7	nonIg	PGP104	1	93288437	rs2893226	DIPK1A
7	nonIg	PGP104	1	93295830	rs35051335	DIPK1A
5	nonIg	PGP104	11	126235667	rs6590199	ST3GAL4
5	nonIg	PGP104	11	126242372	rs9704688	ST3GAL4
5	nonIg	PGP104	11	126210862	rs1060542	ST3GAL4
7	nonIg	PGP104	1	93298756	rs1854797	DIPK1A
5	nonIg	PGP104	11	126253877	rs11220464	ST3GAL4
7	nonIg	PGP104	1	93311661	rs12750269	DIPK1A
7	nonIg	PGP104	1	93312592	rs12062315	DIPK1A
5	nonIg	PGP104	11	126239285	rs7103461	ST3GAL4
7	nonIg	PGP104	1	93321541	rs10874745	DIPK1A
5	nonIg	PGP104	11	126234820	rs78689694	ST3GAL4
5	nonIg	PGP104	11	126250647	rs73021419	ST3GAL4
5	nonIg	PGP104	11	126225876	rs112771035	ST3GAL4
7	nonIg	PGP104	1	93296764	rs66525381	DIPK1A
7	nonIg	PGP104	1	93295077	rs7554594	DIPK1A
7	nonIg	PGP104	1	93312142	rs12746956	DIPK1A
5	nonIg	PGP104	11	126243709	rs7121123	ST3GAL4
7	nonIg	PGP104	1	93296246	rs35031391	DIPK1A
5	nonIg	PGP104	11	126218153	rs73632723	ST3GAL4
5	nonIg	PGP104	11	126228000	rs59379014	ST3GAL4
5	nonIg	PGP104	11	126238633	rs74612335	ST3GAL4
5	nonIg	PGP104	11	126232337	rs4055121	ST3GAL4
7	nonIg	PGP104	1	93294983	rs12752618	DIPK1A
7	nonIg	PGP104	1	93311707	rs11164825	DIPK1A
5	nonIg	PGP104	11	126251033	rs10893501	ST3GAL4
7	nonIg	PGP104	1	93324038	rs77741804	DIPK1A
5	nonIg	PGP104	11	126227723	rs7928577	ST3GAL4
5	nonIg	PGP104	11	126251286	rs2066985	ST3GAL4
7	nonIg	PGP104	1	93294792	rs12728322	DIPK1A
5	nonIg	PGP104	11	126233669	rs7952602	ST3GAL4
5	nonIg	PGP104	11	126237281	rs60648773	ST3GAL4
5	nonIg	PGP104	11	126242147	rs4055111	ST3GAL4
5	nonIg	PGP104	11	126221298	rs78471630	ST3GAL4
5	nonIg	PGP104	11	126241696	rs10893498	ST3GAL4
5	nonIg	PGP104	11	126212022	rs75757016	ST3GAL4
7	nonIg	PGP104	1	93320869	rs7514280	DIPK1A
5	nonIg	PGP104	11	126238394	rs7951028	ST3GAL4
7	nonIg	PGP104	1	93275934	rs17614449	DIPK1A
5	nonIg	PGP104	11	126244955	rs4307732	ST3GAL4
7	nonIg	PGP104	1	93366357	rs71652510	DIPK1A
5	nonIg	PGP104	11	126242546	rs11220459	ST3GAL4
7	nonIg	PGP104	1	93297180	rs34244251	DIPK1A
7	nonIg	PGP104	1	93296153	rs34168045	DIPK1A
5	nonIg	PGP104	11	126250680	rs76970536	ST3GAL4
7	nonIg	PGP104	1	93274450	rs12738964	DIPK1A
7	nonIg	PGP104	1	93280788	rs11164820	DIPK1A
5	nonIg	PGP104	11	126243952	rs11220462	ST3GAL4
7	nonIg	PGP104	1	93278769	rs11810111	DIPK1A
5	nonIg	PGP104	11	126251650	rs67358277	ST3GAL4
5	nonIg	PGP104	11	126246076	rs7940893	ST3GAL4
5	nonIg	PGP104	11	126242912	rs3862628	ST3GAL4
5	nonIg	PGP104	11	126218541	rs17135399	ST3GAL4
5	nonIg	PGP104	11	126241979	rs10893499	ST3GAL4
5	nonIg	PGP104	11	126250774	rs10893500	ST3GAL4
5	nonIg	PGP104	11	126243505	rs3862629	ST3GAL4
5	nonIg	PGP104	11	126248211	rs11220463	ST3GAL4
5	nonIg	PGP104	11	126229617	rs73632745	ST3GAL4
5	nonIg	PGP104	11	126228659	rs4937122	ST3GAL4
6	nonIg	PGP105	2	27833502	rs74175068	NRBP1
7	nonIg	PGP105	1	93431324	rs34098754	DIPK1A
7	nonIg	PGP105	1	93305371	rs11586570	DIPK1A
8	nonIg	PGP105	16	72024490	rs12444854	HP
8	nonIg	PGP105	16	71949266	rs35619990	HP
7	nonIg	PGP105	1	93344692	rs11582791	DIPK1A
8	nonIg	PGP105	16	72044238	rs4788598	HP
6	nonIg	PGP105	2	27853245	rs13002853	NRBP1
6	nonIg	PGP105	2	27817817	rs13010586	NRBP1
8	nonIg	PGP105	16	72149923	rs9930957	HP
6	nonIg	PGP105	2	27741072	rs780096	NRBP1
8	nonIg	PGP105	16	71986995	rs12708919	HP
8	nonIg	PGP105	16	72219756	rs34417180	HP
6	nonIg	PGP105	2	27815510	rs13022873	NRBP1
7	nonIg	PGP105	1	93334379	rs12726286	DIPK1A
8	nonIg	PGP105	16	72028930	rs11645540	HP
8	nonIg	PGP105	16	71961246	rs140803283	HP
6	nonIg	PGP105	2	27834152	rs12987055	NRBP1
8	nonIg	PGP105	16	71941912	rs12444594	HP
7	nonIg	PGP105	1	93377835	rs7521417	DIPK1A
6	nonIg	PGP105	2	27741105	rs780095	NRBP1
8	nonIg	PGP105	16	72097827	rs3794695	HP
6	nonIg	PGP105	2	27748597	rs1260334	NRBP1
7	nonIg	PGP105	1	93408279	rs11586089	DIPK1A
8	nonIg	PGP105	16	72078043	rs763665	HP
6	nonIg	PGP105	2	27678471	rs780105	NRBP1
6	nonIg	PGP105	2	27786188	rs10208529	NRBP1
8	nonIg	PGP105	16	72049799	rs8048262	HP
7	nonIg	PGP105	1	93274885	rs66649041	DIPK1A
7	nonIg	PGP105	1	93290352	rs6687931	DIPK1A
7	nonIg	PGP105	1	93427662	rs34041593	DIPK1A
6	nonIg	PGP105	2	27748904	rs1313566	NRBP1
7	nonIg	PGP105	1	93295723	rs58270016	DIPK1A
8	nonIg	PGP105	16	71931126	rs4788575	HP
7	nonIg	PGP105	1	93346928	rs35183060	DIPK1A
8	nonIg	PGP105	16	72022156	rs35338546	HP
8	nonIg	PGP105	16	71984941	rs12708918	HP
6	nonIg	PGP105	2	27761436	rs4665988	NRBP1
6	nonIg	PGP105	2	27784658	rs7570476	NRBP1
7	nonIg	PGP105	1	93288437	rs2893226	DIPK1A
8	nonIg	PGP105	16	72003077	rs138526434	HP
7	nonIg	PGP105	1	93295830	rs35051335	DIPK1A
8	nonIg	PGP105	16	72217018	rs61483465	HP
8	nonIg	PGP105	16	71974407	rs182334180	HP
6	nonIg	PGP105	2	27854524	rs34502053	NRBP1
7	nonIg	PGP105	1	93298756	rs1854797	DIPK1A
8	nonIg	PGP105	16	72048632	rs8062895	HP
8	nonIg	PGP105	16	72018771	rs10492824	HP
8	nonIg	PGP105	16	72132129	rs11075921	HP
6	nonIg	PGP105	2	27832055	rs2384656	NRBP1
8	nonIg	PGP105	16	72047170	rs752434	HP
8	nonIg	PGP105	16	72052348	rs11648003	HP
6	nonIg	PGP105	2	27778572	rs10179872	NRBP1
8	nonIg	PGP105	16	71914107	rs2288030	HP
7	nonIg	PGP105	1	93311661	rs12750269	DIPK1A
8	nonIg	PGP105	16	72156666	rs35909200	HP
6	nonIg	PGP105	2	27752871	rs6753534	NRBP1
7	nonIg	PGP105	1	93312592	rs12062315	DIPK1A
6	nonIg	PGP105	2	27684957	rs780108	NRBP1
6	nonIg	PGP105	2	27651375	rs2303370	NRBP1
8	nonIg	PGP105	16	71878255	rs4788561	HP
7	nonIg	PGP105	1	93321541	rs10874745	DIPK1A
8	nonIg	PGP105	16	72181553	rs79940707	HP
8	nonIg	PGP105	16	72029008	rs11645582	HP
8	nonIg	PGP105	16	72154509	rs4788460	HP
8	nonIg	PGP105	16	71951845	rs4788579	HP
6	nonIg	PGP105	2	27812252	rs6760250	NRBP1
6	nonIg	PGP105	2	27750546	rs2911711	NRBP1
8	nonIg	PGP105	16	72105965	rs217184	HP
8	nonIg	PGP105	16	72048080	rs4788600	HP
8	nonIg	PGP105	16	71962591	rs6558	HP
8	nonIg	PGP105	16	71914785	rs4788569	HP
6	nonIg	PGP105	2	27753878	rs4665985	NRBP1
7	nonIg	PGP105	1	93296764	rs66525381	DIPK1A
7	nonIg	PGP105	1	93295077	rs7554594	DIPK1A
6	nonIg	PGP105	2	27840640	rs4666002	NRBP1
8	nonIg	PGP105	16	71913025	rs4788568	HP
7	nonIg	PGP105	1	93312142	rs12746956	DIPK1A
7	nonIg	PGP105	1	93296246	rs35031391	DIPK1A
6	nonIg	PGP105	2	27793921	rs7577311	NRBP1
6	nonIg	PGP105	2	27685388	rs780110	NRBP1
8	nonIg	PGP105	16	72014687	rs12921355	HP
8	nonIg	PGP105	16	72075593	rs12924886	HP
7	nonIg	PGP105	1	93294983	rs12752618	DIPK1A
7	nonIg	PGP105	1	93311707	rs11164825	DIPK1A
6	nonIg	PGP105	2	27791555	rs4665383	NRBP1
8	nonIg	PGP105	16	72046268	rs1465457	HP
6	nonIg	PGP105	2	27778560	rs10169065	NRBP1
6	nonIg	PGP105	2	27766284	rs4665991	NRBP1
6	nonIg	PGP105	2	27833687	rs34016998	NRBP1
8	nonIg	PGP105	16	72001521	rs117844066	HP
6	nonIg	PGP105	2	27827092	rs12464616	NRBP1
7	nonIg	PGP105	1	93324038	rs77741804	DIPK1A
7	nonIg	PGP105	1	93294792	rs12728322	DIPK1A
8	nonIg	PGP105	16	72193036	rs11648622	HP
8	nonIg	PGP105	16	71972060	rs1834036	HP
8	nonIg	PGP105	16	72045186	rs2878404	HP
6	nonIg	PGP105	2	27765587	rs12473139	NRBP1
6	nonIg	PGP105	2	27811722	rs12478841	NRBP1
8	nonIg	PGP105	16	72079657	rs77303550	HP
6	nonIg	PGP105	2	27734972	rs6547692	NRBP1
8	nonIg	PGP105	16	72047286	rs4788456	HP
6	nonIg	PGP105	2	27821482	rs12989678	NRBP1
7	nonIg	PGP105	1	93320869	rs7514280	DIPK1A
8	nonIg	PGP105	16	71955400	rs4788450	HP
7	nonIg	PGP105	1	93293063	rs6657809	DIPK1A
7	nonIg	PGP105	1	93275934	rs17614449	DIPK1A
6	nonIg	PGP105	2	27836605	rs13020949	NRBP1
7	nonIg	PGP105	1	93366357	rs71652510	DIPK1A
6	nonIg	PGP105	2	27825715	rs12467476	NRBP1
6	nonIg	PGP105	2	27778167	rs12995461	NRBP1
7	nonIg	PGP105	1	93297180	rs34244251	DIPK1A
7	nonIg	PGP105	1	93296153	rs34168045	DIPK1A
8	nonIg	PGP105	16	72008225	rs34972708	HP
8	nonIg	PGP105	16	72140553	rs2287997	HP
7	nonIg	PGP105	1	93274450	rs12738964	DIPK1A
7	nonIg	PGP105	1	93280788	rs11164820	DIPK1A
7	nonIg	PGP105	1	93151226	rs114225281	DIPK1A
7	nonIg	PGP105	1	93255653	rs111281067	DIPK1A
7	nonIg	PGP105	1	93243615	rs34843292	DIPK1A
7	nonIg	PGP105	1	93151282	rs35435370	DIPK1A
6	nonIg	PGP105	2	27598097	rs4665972	NRBP1
7	nonIg	PGP105	1	93205514	rs35241270	DIPK1A
8	nonIg	PGP105	16	72108093	rs2000999	HP
8	nonIg	PGP105	16	72148419	rs12445401	HP
7	nonIg	PGP105	1	93253963	rs35901796	DIPK1A
6	nonIg	PGP105	2	27851918	rs3749147	NRBP1
7	nonIg	PGP105	1	93178467	rs35311203	DIPK1A
8	nonIg	PGP105	16	72140937	rs142589036	HP
7	nonIg	PGP105	1	93278769	rs11810111	DIPK1A
7	nonIg	PGP105	1	93196654	rs71652503	DIPK1A
7	nonIg	PGP105	1	93261373	rs11164814	DIPK1A
7	nonIg	PGP105	1	93257619	rs34250288	DIPK1A
7	nonIg	PGP105	1	93257213	rs59864761	DIPK1A
7	nonIg	PGP105	1	93263474	rs11583778	DIPK1A
7	nonIg	PGP105	1	93173210	rs72724587	DIPK1A
8	nonIg	PGP105	16	72048332	rs3764310	HP
7	nonIg	PGP105	1	93466960	rs11164855	DIPK1A
7	nonIg	PGP105	1	93262016	rs11581705	DIPK1A
6	nonIg	PGP105	2	27730940	rs1260326	NRBP1
7	nonIg	PGP105	1	93192738	rs12743005	DIPK1A
8	nonIg	PGP105	16	72101525	rs34042070	HP
6	nonIg	PGP105	2	27741237	rs780094	NRBP1
7	nonIg	PGP105	1	93211920	rs11164803	DIPK1A
8	nonIg	PGP105	16	72144174	rs9302635	HP
7	nonIg	PGP105	1	93303603	rs6604026	DIPK1A
6	nonIg	PGP105	2	27748624	rs1260333	NRBP1
7	nonIg	PGP105	1	93232380	rs11585590	DIPK1A
6	nonIg	PGP105	2	27783801	rs4665382	NRBP1
8	nonIg	PGP105	16	72236956	rs2023929	HP
7	nonIg	PGP105	1	93151233	rs150394053	DIPK1A
8	nonIg	PGP105	16	72043039	rs4788597	HP
8	nonIg	PGP105	16	72114002	rs217181	HP
7	nonIg	PGP105	1	93167329	rs12731107	DIPK1A
6	nonIg	PGP105	2	27750545	rs2950835	NRBP1
7	nonIg	PGP105	1	93230968	rs35038369	DIPK1A
7	nonIg	PGP105	1	93261498	rs11164816	DIPK1A
7	nonIg	PGP105	1	93152409	rs11805229	DIPK1A
6	nonIg	PGP105	2	27742603	rs780093	NRBP1
7	nonIg	PGP105	1	93203252	rs11805698	DIPK1A
7	nonIg	PGP105	1	93197485	rs34761380	DIPK1A
7	nonIg	PGP105	1	93158104	rs72724574	DIPK1A
6	nonIg	PGP105	2	27801493	rs1919127	NRBP1
6	nonIg	PGP105	2	27801759	rs1919128	NRBP1
7	nonIg	PGP105	1	93217952	rs35699160	DIPK1A
7	nonIg	PGP105	1	93233323	rs35705463	DIPK1A
7	nonIg	PGP105	1	93154095	rs35612297	DIPK1A
6	nonIg	PGP105	2	27635463	rs1728918	NRBP1
8	nonIg	PGP105	16	72435701	rs12149769	HP
9	nonIg	PGP106	2	134981945	rs1257207	MGAT5
9	nonIg	PGP106	2	135014566	rs1257217	MGAT5
9	nonIg	PGP106	2	134872561	rs1879018	MGAT5
9	nonIg	PGP106	2	134879492	rs10928479	MGAT5
9	nonIg	PGP106	2	134875346	rs2056274	MGAT5
9	nonIg	PGP106	2	135008041	rs1257198	MGAT5
9	nonIg	PGP106	2	134867244	rs7570137	MGAT5
9	nonIg	PGP106	2	135014126	rs2460383	MGAT5
9	nonIg	PGP106	2	134870498	rs56190064	MGAT5
9	nonIg	PGP106	2	135000674	rs1257187	MGAT5
9	nonIg	PGP106	2	134879670	rs11888896	MGAT5
9	nonIg	PGP106	2	134864871	rs6711115	MGAT5
9	nonIg	PGP106	2	135014890	rs1257219	MGAT5
9	nonIg	PGP106	2	134878142	rs6430497	MGAT5
9	nonIg	PGP106	2	134980942	rs1257206	MGAT5
9	nonIg	PGP106	2	134874719	rs2062421	MGAT5
9	nonIg	PGP106	2	134996059	rs2680731	MGAT5
9	nonIg	PGP106	2	135001397	rs1257188	MGAT5
9	nonIg	PGP106	2	134877407	rs10928478	MGAT5
9	nonIg	PGP106	2	135003922	rs1257191	MGAT5
9	nonIg	PGP106	2	134999332	rs1257185	MGAT5
9	nonIg	PGP106	2	134877946	rs1812665	MGAT5
9	nonIg	PGP106	2	135001538	rs1257189	MGAT5
9	nonIg	PGP106	2	134883353	rs2277882	MGAT5
9	nonIg	PGP106	2	134871884	rs1879020	MGAT5
9	nonIg	PGP106	2	135005277	rs2593704	MGAT5
9	nonIg	PGP106	2	135014078	rs2442046	MGAT5
9	nonIg	PGP106	2	134867672	rs10200989	MGAT5
9	nonIg	PGP106	2	134873680	rs13412603	MGAT5
9	nonIg	PGP106	2	134865046	rs1996591	MGAT5
9	nonIg	PGP106	2	134867470	rs73003685	MGAT5
9	nonIg	PGP106	2	134866840	rs7567071	MGAT5
9	nonIg	PGP106	2	135016618	rs1257221	MGAT5
9	nonIg	PGP106	2	134874008	rs60668151	MGAT5
9	nonIg	PGP106	2	134873270	rs10194795	MGAT5
9	nonIg	PGP106	2	134869683	rs73003690	MGAT5
9	nonIg	PGP106	2	135014685	rs1257218	MGAT5
9	nonIg	PGP106	2	134866574	rs12617543	MGAT5
9	nonIg	PGP106	2	135015347	rs1257220	MGAT5
9	nonIg	PGP106	2	134991024	rs1257192	MGAT5
9	nonIg	PGP106	2	134880830	rs1111961	MGAT5
9	nonIg	PGP106	2	135007736	rs1257197	MGAT5
9	nonIg	PGP106	2	134865196	rs1996589	MGAT5
9	nonIg	PGP106	2	135005832	rs1257196	MGAT5
9	nonIg	PGP106	2	135014116	rs2460382	MGAT5
9	nonIg	PGP106	2	135024803	rs62165759	MGAT5
9	nonIg	PGP106	2	134984070	rs1257208	MGAT5
10	nonIg	PGP106	11	134292765	rs55646072	B3GAT1
10	nonIg	PGP106	11	134286609	rs78751202	B3GAT1
10	nonIg	PGP106	11	134292819	rs56129946	B3GAT1
10	nonIg	PGP106	11	134294813	rs55943924	B3GAT1
10	nonIg	PGP106	11	134293610	rs77867811	B3GAT1
10	nonIg	PGP106	11	134287396	rs11223794	B3GAT1
10	nonIg	PGP106	11	134281332	rs78760579	B3GAT1
10	nonIg	PGP106	11	134294571	rs1561613	B3GAT1
10	nonIg	PGP106	11	134265173	rs77897340	B3GAT1
10	nonIg	PGP106	11	134276970	rs56387937	B3GAT1
10	nonIg	PGP106	11	134268453	rs11820880	B3GAT1
10	nonIg	PGP106	11	134279882	rs56134226	B3GAT1
10	nonIg	PGP106	11	134264506	rs75373472	B3GAT1
10	nonIg	PGP106	11	134267092	rs75474440	B3GAT1
10	nonIg	PGP106	11	134280860	rs7108756	B3GAT1
10	nonIg	PGP106	11	134264227	rs74622686	B3GAT1
10	nonIg	PGP106	11	134265254	rs2360225	B3GAT1
10	nonIg	PGP106	11	134280504	rs28625034	B3GAT1
10	nonIg	PGP106	11	134264596	rs77478906	B3GAT1
10	nonIg	PGP106	11	134264729	rs78975867	B3GAT1
10	nonIg	PGP106	11	134268634	rs7929612	B3GAT1
10	nonIg	PGP106	11	134270721	rs34702205	B3GAT1
10	nonIg	PGP106	11	134265236	rs75842822	B3GAT1
10	nonIg	PGP106	11	134279352	rs11824649	B3GAT1
10	nonIg	PGP106	11	134280503	rs28378882	B3GAT1
10	nonIg	PGP106	11	134280126	rs55986667	B3GAT1
10	nonIg	PGP106	11	134277978	rs11223787	B3GAT1
10	nonIg	PGP106	11	134265723	rs55751035	B3GAT1
10	nonIg	PGP106	11	134265315	rs877456	B3GAT1
10	nonIg	PGP106	11	134272144	rs76956658	B3GAT1
10	nonIg	PGP106	11	134268110	rs76369658	B3GAT1
10	nonIg	PGP106	11	134278010	rs113328990	B3GAT1
10	nonIg	PGP106	11	134264213	rs74639401	B3GAT1
10	nonIg	PGP106	11	134264255	rs60337613	B3GAT1
10	nonIg	PGP106	11	134273304	rs11826381	B3GAT1
10	nonIg	PGP106	11	134280766	rs7108503	B3GAT1
10	nonIg	PGP106	11	134264529	rs111711955	B3GAT1
10	nonIg	PGP106	11	134271771	rs11822935	B3GAT1
10	nonIg	PGP106	11	134270070	rs11823810	B3GAT1
10	nonIg	PGP106	11	134274763	rs1866767	B3GAT1
10	nonIg	PGP106	11	134271805	rs11825120	B3GAT1
10	nonIg	PGP106	11	134269772	rs75190711	B3GAT1
10	nonIg	PGP106	11	134264142	rs58475265	B3GAT1
10	nonIg	PGP106	11	134280067	rs56330625	B3GAT1
10	nonIg	PGP106	11	134270003	rs79416046	B3GAT1
10	nonIg	PGP106	11	134270955	rs56007027	B3GAT1
10	nonIg	PGP106	11	134266372	rs878987	B3GAT1
10	nonIg	PGP106	11	134263728	rs79256507	B3GAT1
10	nonIg	PGP106	11	134272451	rs7945585	B3GAT1
10	nonIg	PGP106	11	134263734	rs80021729	B3GAT1
10	nonIg	PGP106	11	134280521	rs28402124	B3GAT1
10	nonIg	PGP106	11	134277750	rs75184941	B3GAT1
10	nonIg	PGP106	11	134269120	rs78642342	B3GAT1
10	nonIg	PGP106	11	134265121	rs79449985	B3GAT1
10	nonIg	PGP106	11	134271645	rs11822913	B3GAT1
10	nonIg	PGP106	11	134256805	rs10894808	B3GAT1
10	nonIg	PGP106	11	134265967	rs7928758	B3GAT1
10	nonIg	PGP106	11	134274710	rs1866768	B3GAT1
10	nonIg	PGP106	11	134261150	rs11223780	B3GAT1
10	nonIg	PGP106	11	134269091	rs7948031	B3GAT1
11	nonIg	PGP107	6	32217171	rs28429183	C2
8	nonIg	PGP107	16	72024490	rs12444854	HP
11	nonIg	PGP107	6	32193220	rs2395106	C2
8	nonIg	PGP107	16	71986995	rs12708919	HP
11	nonIg	PGP107	6	32192978	rs2395105	C2
8	nonIg	PGP107	16	72028930	rs11645540	HP
11	nonIg	PGP107	6	32218299	rs10223572	C2
11	nonIg	PGP107	6	32214435	rs1894374	C2
11	nonIg	PGP107	6	32216236	rs12529483	C2
11	nonIg	PGP107	6	32220037	rs6921945	C2
8	nonIg	PGP107	16	72036257	rs8051239	HP
8	nonIg	PGP107	16	72097827	rs3794695	HP
11	nonIg	PGP107	6	32191730	rs367398	C2
11	nonIg	PGP107	6	32208921	rs439303	C2
8	nonIg	PGP107	16	72022156	rs35338546	HP
8	nonIg	PGP107	16	71984941	rs12708918	HP
11	nonIg	PGP107	6	32194751	rs1475960	C2
8	nonIg	PGP107	16	72217018	rs61483465	HP
8	nonIg	PGP107	16	72018771	rs10492824	HP
8	nonIg	PGP107	16	72052348	rs11648003	HP
11	nonIg	PGP107	6	31382911	rs1882	C2
11	nonIg	PGP107	6	32194083	rs2023222	C2
11	nonIg	PGP107	6	32219010	rs9296016	C2
8	nonIg	PGP107	16	72029008	rs11645582	HP
11	nonIg	PGP107	6	32219962	rs4959090	C2
8	nonIg	PGP107	16	72105965	rs217184	HP
11	nonIg	PGP107	6	32194740	rs3132950	C2
11	nonIg	PGP107	6	32208673	rs447459	C2
11	nonIg	PGP107	6	32219326	rs41264782	C2
11	nonIg	PGP107	6	32218666	rs10223580	C2
8	nonIg	PGP107	16	72014687	rs12921355	HP
8	nonIg	PGP107	16	72075593	rs12924886	HP
11	nonIg	PGP107	6	32218681	rs10223710	C2
11	nonIg	PGP107	6	32220577	rs12525893	C2
8	nonIg	PGP107	16	72079657	rs77303550	HP
11	nonIg	PGP107	6	32193698	rs9267845	C2
8	nonIg	PGP107	16	72008225	rs34972708	HP
11	nonIg	PGP107	6	32218414	rs10223576	C2
8	nonIg	PGP107	16	72140553	rs2287997	HP
11	nonIg	PGP107	6	30267807	rs261952	C2
11	nonIg	PGP107	6	30231071	rs2516700	C2
11	nonIg	PGP107	6	30249613	rs2844752	C2
11	nonIg	PGP107	6	30297529	rs2057727	C2
11	nonIg	PGP107	6	30314567	rs974963	C2
8	nonIg	PGP107	16	72108093	rs2000999	HP
11	nonIg	PGP107	6	30270080	rs261949	C2
8	nonIg	PGP107	16	72148419	rs12445401	HP
11	nonIg	PGP107	6	30237454	rs2844761	C2
11	nonIg	PGP107	6	30230453	rs2523744	C2
11	nonIg	PGP107	6	30251314	rs1313929	C2
11	nonIg	PGP107	6	30235184	rs2844763	C2
8	nonIg	PGP107	16	72140937	rs142589036	HP
11	nonIg	PGP107	6	30234494	rs2844765	C2
11	nonIg	PGP107	6	30228938	rs2523747	C2
11	nonIg	PGP107	6	30231108	rs2516699	C2
11	nonIg	PGP107	6	30285405	rs1473102	C2
11	nonIg	PGP107	6	32194854	rs3096691	C2
11	nonIg	PGP107	6	30268863	rs261951	C2
11	nonIg	PGP107	6	30282644	rs9394001	C2
11	nonIg	PGP107	6	30316739	rs9380174	C2
11	nonIg	PGP107	6	30276472	rs28360021	C2
8	nonIg	PGP107	16	72036577	rs7195958	HP
11	nonIg	PGP107	6	30247603	rs2523737	C2
8	nonIg	PGP107	16	72101525	rs34042070	HP
11	nonIg	PGP107	6	30228379	rs2516709	C2
8	nonIg	PGP107	16	72035359	rs7186207	HP
11	nonIg	PGP107	6	30259657	rs1045251	C2
11	nonIg	PGP107	6	30284051	rs6912495	C2
11	nonIg	PGP107	6	30270609	rs261948	C2
11	nonIg	PGP107	6	30227246	rs2516713	C2
11	nonIg	PGP107	6	30240926	rs2097773	C2
11	nonIg	PGP107	6	30228879	rs2523749	C2
11	nonIg	PGP107	6	30314566	rs1060065	C2
11	nonIg	PGP107	6	30073847	rs2844795	C2
11	nonIg	PGP107	6	30229504	rs2516706	C2
11	nonIg	PGP107	6	30307020	rs7452694	C2
11	nonIg	PGP107	6	30301203	rs2394780	C2
11	nonIg	PGP107	6	32389648	rs3135363	C2
8	nonIg	PGP107	16	72042682	rs3213422	HP
11	nonIg	PGP107	6	30229457	rs2023478	C2
11	nonIg	PGP107	6	30275124	rs9380168	C2
8	nonIg	PGP107	16	72018417	rs10492825	HP
11	nonIg	PGP107	6	30273371	rs261943	C2
11	nonIg	PGP107	6	30229922	rs2516703	C2
11	nonIg	PGP107	6	32194609	rs1475961	C2
11	nonIg	PGP107	6	30229013	rs2516707	C2
11	nonIg	PGP107	6	30315210	rs9394003	C2
11	nonIg	PGP107	6	30267662	rs261953	C2
11	nonIg	PGP107	6	30229830	rs2516704	C2
11	nonIg	PGP107	6	30264307	rs1264616	C2
11	nonIg	PGP107	6	30229280	rs2508027	C2
11	nonIg	PGP107	6	30245033	rs2516725	C2
11	nonIg	PGP107	6	30229281	rs2508026	C2
8	nonIg	PGP107	16	72114002	rs217181	HP
11	nonIg	PGP107	6	30304953	rs7767817	C2
11	nonIg	PGP107	6	30246888	rs9378103	C2
11	nonIg	PGP107	6	30228416	rs2523750	C2
11	nonIg	PGP107	6	30229463	rs2023477	C2
11	nonIg	PGP107	6	30247044	rs7740823	C2
11	nonIg	PGP107	6	30291152	rs6912239	C2
11	nonIg	PGP107	6	30229990	rs2516702	C2
11	nonIg	PGP107	6	30309508	rs2074474	C2
11	nonIg	PGP107	6	30288924	rs28360023	C2
11	nonIg	PGP107	6	30230128	rs2523745	C2
11	nonIg	PGP107	6	30302600	rs3778624	C2
11	nonIg	PGP107	6	30229583	rs2023476	C2
11	nonIg	PGP107	6	30281234	rs9295843	C2
11	nonIg	PGP107	6	30232514	rs2516697	C2
11	nonIg	PGP107	6	30230085	rs2523746	C2
11	nonIg	PGP107	6	30228230	rs2516710	C2
11	nonIg	PGP107	6	30229694	rs2516705	C2
11	nonIg	PGP107	6	30226811	rs962899	C2
11	nonIg	PGP107	6	30228881	rs2523748	C2
12	nonIg	PGP107	19	6724340	rs163494	C3
12	nonIg	PGP107	19	6716279	rs11569415	C3
12	nonIg	PGP107	19	6713175	rs11085197	C3
12	nonIg	PGP107	19	6718387	rs2230199	C3
12	nonIg	PGP107	19	6710782	rs2230203	C3
12	nonIg	PGP107	19	6713262	rs1047286	C3
13	Ig	PGP108	22	39837920	rs5757673	MGAT3
13	Ig	PGP108	22	39855728	rs738287	MGAT3
13	Ig	PGP108	22	39831986	rs1972280	MGAT3
13	Ig	PGP108	22	39854421	rs5995735	MGAT3
13	Ig	PGP108	22	39843537	rs9306335	MGAT3
13	Ig	PGP108	22	39843409	rs5757678	MGAT3
13	Ig	PGP108	22	39839293	rs6001595	MGAT3
13	Ig	PGP108	22	39833437	rs4821896	MGAT3
13	Ig	PGP108	22	39837472	rs6001594	MGAT3
13	Ig	PGP108	22	39838018	rs5750829	MGAT3
13	Ig	PGP108	22	39852720	rs6001599	MGAT3
13	Ig	PGP108	22	39835587	rs4821897	MGAT3
13	Ig	PGP108	22	39845547	rs5757681	MGAT3
13	Ig	PGP108	22	39852648	rs1557543	MGAT3
13	Ig	PGP108	22	39856356	rs738285	MGAT3
13	Ig	PGP108	22	39844574	rs8136980	MGAT3
13	Ig	PGP108	22	39837625	rs2899318	MGAT3
13	Ig	PGP108	22	39838892	rs5757675	MGAT3
13	Ig	PGP108	22	39851584	rs5757684	MGAT3
13	Ig	PGP108	22	39852350	rs1557542	MGAT3
13	Ig	PGP108	22	39834102	rs73167342	MGAT3
13	Ig	PGP108	22	39842165	rs7364148	MGAT3
13	Ig	PGP108	22	39844793	rs5757680	MGAT3
13	Ig	PGP108	22	39851970	rs1557541	MGAT3
13	Ig	PGP108	22	39838003	rs9611176	MGAT3
13	Ig	PGP108	22	39838352	rs4821898	MGAT3
13	Ig	PGP108	22	39829973	rs5750823	MGAT3
13	Ig	PGP108	22	39844350	rs8137426	MGAT3
13	Ig	PGP108	22	39848259	rs5757682	MGAT3
13	Ig	PGP108	22	39855540	rs5757685	MGAT3
13	Ig	PGP108	22	39835083	rs5750828	MGAT3
13	Ig	PGP108	22	39852921	rs6001600	MGAT3
13	Ig	PGP108	22	39840828	rs5750830	MGAT3
13	Ig	PGP108	22	39843091	rs5750833	MGAT3
13	Ig	PGP108	22	39839670	rs8138462	MGAT3
13	Ig	PGP108	22	39855575	rs738286	MGAT3
13	Ig	PGP108	22	39831278	rs5750825	MGAT3
6	Ig	PGP108	2	27598097	rs4665972	NRBP1
13	Ig	PGP108	22	39855883	rs738289	MGAT3
13	Ig	PGP108	22	39858196	rs2413592	MGAT3
6	Ig	PGP108	2	27730940	rs1260326	NRBP1
6	Ig	PGP108	2	27741237	rs780094	NRBP1
13	Ig	PGP108	22	39859169	rs909674	MGAT3
13	Ig	PGP108	22	39860589	rs3959642	MGAT3
13	Ig	PGP108	22	39850174	rs5757683	MGAT3
13	Ig	PGP108	22	39845898	rs1005522	MGAT3
8	nonIg	PGP109	16	72118324	rs9941087	HP
8	nonIg	PGP109	16	72079352	rs7197869	HP
8	nonIg	PGP109	16	72122143	rs8059378	HP
8	nonIg	PGP109	16	72155240	rs12444701	HP
5	nonIg	PGP109	11	126226775	rs73632737	ST3GAL4
8	nonIg	PGP109	16	72147242	rs12448315	HP
5	nonIg	PGP109	11	126250018	rs73632774	ST3GAL4
5	nonIg	PGP109	11	126218773	rs17135401	ST3GAL4
8	nonIg	PGP109	16	72102813	rs6499558	HP
5	nonIg	PGP109	11	126262997	rs11220468	ST3GAL4
8	nonIg	PGP109	16	72108687	rs11646364	HP
8	nonIg	PGP109	16	72155938	rs8061282	HP
8	nonIg	PGP109	16	72124219	rs7192730	HP
8	nonIg	PGP109	16	72136769	rs2074627	HP
8	nonIg	PGP109	16	72112480	rs55741258	HP
5	nonIg	PGP109	11	126232385	rs3967200	ST3GAL4
8	nonIg	PGP109	16	72147666	rs6499560	HP
8	nonIg	PGP109	16	72105371	rs72787060	HP
5	nonIg	PGP109	11	126235667	rs6590199	ST3GAL4
8	nonIg	PGP109	16	72121956	rs8058609	HP
5	nonIg	PGP109	11	126242372	rs9704688	ST3GAL4
5	nonIg	PGP109	11	126259223	rs67740177	ST3GAL4
8	nonIg	PGP109	16	72043546	rs12149380	HP
8	nonIg	PGP109	16	72064905	rs55824906	HP
5	nonIg	PGP109	11	126210862	rs1060542	ST3GAL4
8	nonIg	PGP109	16	72088280	rs5467	HP
8	nonIg	PGP109	16	72190009	rs8045481	HP
8	nonIg	PGP109	16	72066879	rs11641424	HP
8	nonIg	PGP109	16	72138112	rs12325142	HP
8	nonIg	PGP109	16	72052034	rs11647889	HP
8	nonIg	PGP109	16	72156063	rs8061459	HP
8	nonIg	PGP109	16	72154187	rs8050238	HP
5	nonIg	PGP109	11	126264025	rs36178456	ST3GAL4
5	nonIg	PGP109	11	126253877	rs11220464	ST3GAL4
8	nonIg	PGP109	16	72144284	rs2241412	HP
8	nonIg	PGP109	16	72115238	rs2854956	HP
8	nonIg	PGP109	16	72165856	rs7188058	HP
5	nonIg	PGP109	11	126239285	rs7103461	ST3GAL4
8	nonIg	PGP109	16	72177786	rs12933838	HP
8	nonIg	PGP109	16	72042825	rs3213423	HP
8	nonIg	PGP109	16	72126276	rs12445586	HP
8	nonIg	PGP109	16	72105844	rs72787062	HP
5	nonIg	PGP109	11	126234820	rs78689694	ST3GAL4
5	nonIg	PGP109	11	126250647	rs73021419	ST3GAL4
5	nonIg	PGP109	11	126225876	rs112771035	ST3GAL4
8	nonIg	PGP109	16	72142895	rs9926156	HP
8	nonIg	PGP109	16	72132064	rs6499559	HP
5	nonIg	PGP109	11	126260684	rs12804228	ST3GAL4
8	nonIg	PGP109	16	72126165	rs12708927	HP
8	nonIg	PGP109	16	72142072	rs8051882	HP
8	nonIg	PGP109	16	72099694	rs72787056	HP
8	nonIg	PGP109	16	72042442	rs3213421	HP
8	nonIg	PGP109	16	72175820	rs3902135	HP
8	nonIg	PGP109	16	72079342	rs72787046	HP
8	nonIg	PGP109	16	72098260	rs56129242	HP
8	nonIg	PGP109	16	72190653	rs9923344	HP
8	nonIg	PGP109	16	72055336	rs56387295	HP
8	nonIg	PGP109	16	72132713	rs2072142	HP
8	nonIg	PGP109	16	72105084	rs72787058	HP
8	nonIg	PGP109	16	72177742	rs28432692	HP
8	nonIg	PGP109	16	72093134	rs3852780	HP
5	nonIg	PGP109	11	126243709	rs7121123	ST3GAL4
8	nonIg	PGP109	16	72066102	rs72787038	HP
8	nonIg	PGP109	16	72042428	rs3213419	HP
8	nonIg	PGP109	16	72124157	rs7190995	HP
8	nonIg	PGP109	16	72071501	rs7499467	HP
8	nonIg	PGP109	16	72190650	rs9933009	HP
5	nonIg	PGP109	11	126218153	rs73632723	ST3GAL4
8	nonIg	PGP109	16	72067522	rs72787042	HP
5	nonIg	PGP109	11	126260580	rs4393322	ST3GAL4
8	nonIg	PGP109	16	72061041	rs113191211	HP
8	nonIg	PGP109	16	72058667	rs113365769	HP
5	nonIg	PGP109	11	126244173	rs656841	ST3GAL4
5	nonIg	PGP109	11	126228000	rs59379014	ST3GAL4
8	nonIg	PGP109	16	72079127	rs7197453	HP
5	nonIg	PGP109	11	126232337	rs4055121	ST3GAL4
5	nonIg	PGP109	11	126238633	rs74612335	ST3GAL4
8	nonIg	PGP109	16	72006198	rs56121774	HP
5	nonIg	PGP109	11	126251033	rs10893501	ST3GAL4
8	nonIg	PGP109	16	72137227	rs12708928	HP
5	nonIg	PGP109	11	126227723	rs7928577	ST3GAL4
8	nonIg	PGP109	16	72049621	rs3812988	HP
5	nonIg	PGP109	11	126251286	rs2066985	ST3GAL4
5	nonIg	PGP109	11	126233669	rs7952602	ST3GAL4
8	nonIg	PGP109	16	72158920	rs3812987	HP
5	nonIg	PGP109	11	126237281	rs60648773	ST3GAL4
8	nonIg	PGP109	16	72126063	rs12708926	HP
5	nonIg	PGP109	11	126221298	rs78471630	ST3GAL4
5	nonIg	PGP109	11	126263972	rs35823964	ST3GAL4
8	nonIg	PGP109	16	72177099	rs34714490	HP
5	nonIg	PGP109	11	126242147	rs4055111	ST3GAL4
8	nonIg	PGP109	16	72123992	rs7191127	HP
5	nonIg	PGP109	11	126238394	rs7951028	ST3GAL4
5	nonIg	PGP109	11	126241696	rs10893498	ST3GAL4
5	nonIg	PGP109	11	126212022	rs75757016	ST3GAL4
5	nonIg	PGP109	11	126258862	rs11220466	ST3GAL4
8	nonIg	PGP109	16	72189727	rs13334151	HP
5	nonIg	PGP109	11	126244955	rs4307732	ST3GAL4
8	nonIg	PGP109	16	72183220	rs7198572	HP
5	nonIg	PGP109	11	126242546	rs11220459	ST3GAL4
5	nonIg	PGP109	11	126264155	rs12293992	ST3GAL4
8	nonIg	PGP109	16	72177060	rs35460163	HP
8	nonIg	PGP109	16	72148339	rs8047377	HP
5	nonIg	PGP109	11	126250680	rs76970536	ST3GAL4
8	nonIg	PGP109	16	72106024	rs8047930	HP
8	nonIg	PGP109	16	72200801	rs35959677	HP
8	nonIg	PGP109	16	72142595	rs9925763	HP
8	nonIg	PGP109	16	72130815	rs1050362	HP
8	nonIg	PGP109	16	72078907	rs1424241	HP
5	nonIg	PGP109	11	126243952	rs11220462	ST3GAL4
8	nonIg	PGP109	16	72088964	rs8062041	HP
5	nonIg	PGP109	11	126258062	rs7118117	ST3GAL4
8	nonIg	PGP109	16	72139184	rs2074626	HP
5	nonIg	PGP109	11	126257779	rs11220465	ST3GAL4
5	nonIg	PGP109	11	126251650	rs67358277	ST3GAL4
5	nonIg	PGP109	11	126246076	rs7940893	ST3GAL4
5	nonIg	PGP109	11	126242912	rs3862628	ST3GAL4
5	nonIg	PGP109	11	126218541	rs17135399	ST3GAL4
8	nonIg	PGP109	16	72146570	rs6680	HP
5	nonIg	PGP109	11	126241979	rs10893499	ST3GAL4
5	nonIg	PGP109	11	126250774	rs10893500	ST3GAL4
5	nonIg	PGP109	11	126243505	rs3862629	ST3GAL4
8	nonIg	PGP109	16	72125733	rs3764312	HP
5	nonIg	PGP109	11	126248211	rs11220463	ST3GAL4
8	nonIg	PGP109	16	72097279	rs28731397	HP
5	nonIg	PGP109	11	126229617	rs73632745	ST3GAL4
10	nonIg	PGP109	11	134292765	rs55646072	B3GAT1
10	nonIg	PGP109	11	134286609	rs78751202	B3GAT1
10	nonIg	PGP109	11	134292819	rs56129946	B3GAT1
10	nonIg	PGP109	11	134294813	rs55943924	B3GAT1
10	nonIg	PGP109	11	134293610	rs77867811	B3GAT1
10	nonIg	PGP109	11	134287396	rs11223794	B3GAT1
10	nonIg	PGP109	11	134281332	rs78760579	B3GAT1
5	nonIg	PGP109	11	126228659	rs4937122	ST3GAL4
10	nonIg	PGP109	11	134265173	rs77897340	B3GAT1
10	nonIg	PGP109	11	134276970	rs56387937	B3GAT1
10	nonIg	PGP109	11	134268453	rs11820880	B3GAT1
10	nonIg	PGP109	11	134279882	rs56134226	B3GAT1
10	nonIg	PGP109	11	134264506	rs75373472	B3GAT1
10	nonIg	PGP109	11	134267092	rs75474440	B3GAT1
10	nonIg	PGP109	11	134280860	rs7108756	B3GAT1
10	nonIg	PGP109	11	134264227	rs74622686	B3GAT1
10	nonIg	PGP109	11	134265254	rs2360225	B3GAT1
10	nonIg	PGP109	11	134280504	rs28625034	B3GAT1
10	nonIg	PGP109	11	134264596	rs77478906	B3GAT1
10	nonIg	PGP109	11	134264729	rs78975867	B3GAT1
10	nonIg	PGP109	11	134268634	rs7929612	B3GAT1
10	nonIg	PGP109	11	134270721	rs34702205	B3GAT1
10	nonIg	PGP109	11	134265236	rs75842822	B3GAT1
10	nonIg	PGP109	11	134279352	rs11824649	B3GAT1
10	nonIg	PGP109	11	134280503	rs28378882	B3GAT1
10	nonIg	PGP109	11	134280126	rs55986667	B3GAT1
10	nonIg	PGP109	11	134277978	rs11223787	B3GAT1
10	nonIg	PGP109	11	134265723	rs55751035	B3GAT1
10	nonIg	PGP109	11	134265315	rs877456	B3GAT1
10	nonIg	PGP109	11	134272144	rs76956658	B3GAT1
10	nonIg	PGP109	11	134268110	rs76369658	B3GAT1
10	nonIg	PGP109	11	134278010	rs113328990	B3GAT1
10	nonIg	PGP109	11	134264213	rs74639401	B3GAT1
10	nonIg	PGP109	11	134264255	rs60337613	B3GAT1
10	nonIg	PGP109	11	134273304	rs11826381	B3GAT1
10	nonIg	PGP109	11	134280766	rs7108503	B3GAT1
10	nonIg	PGP109	11	134264529	rs111711955	B3GAT1
10	nonIg	PGP109	11	134271771	rs11822935	B3GAT1
10	nonIg	PGP109	11	134270070	rs11823810	B3GAT1
10	nonIg	PGP109	11	134274763	rs1866767	B3GAT1
10	nonIg	PGP109	11	134271805	rs11825120	B3GAT1
10	nonIg	PGP109	11	134269772	rs75190711	B3GAT1
10	nonIg	PGP109	11	134264142	rs58475265	B3GAT1
10	nonIg	PGP109	11	134280067	rs56330625	B3GAT1
10	nonIg	PGP109	11	134270003	rs79416046	B3GAT1
10	nonIg	PGP109	11	134270955	rs56007027	B3GAT1
10	nonIg	PGP109	11	134266372	rs878987	B3GAT1
10	nonIg	PGP109	11	134263728	rs79256507	B3GAT1
10	nonIg	PGP109	11	134272451	rs7945585	B3GAT1
10	nonIg	PGP109	11	134263734	rs80021729	B3GAT1
10	nonIg	PGP109	11	134280521	rs28402124	B3GAT1
10	nonIg	PGP109	11	134277750	rs75184941	B3GAT1
10	nonIg	PGP109	11	134269120	rs78642342	B3GAT1
10	nonIg	PGP109	11	134265121	rs79449985	B3GAT1
10	nonIg	PGP109	11	134271645	rs11822913	B3GAT1
10	nonIg	PGP109	11	134256805	rs10894808	B3GAT1
10	nonIg	PGP109	11	134265967	rs7928758	B3GAT1
10	nonIg	PGP109	11	134261150	rs11223780	B3GAT1
10	nonIg	PGP109	11	134269091	rs7948031	B3GAT1
2	gray	PGP11	3	186715319	rs35376994	ST6GAL1
2	gray	PGP11	3	186718745	rs13322676	ST6GAL1
2	gray	PGP11	3	186727170	rs7621161	ST6GAL1
2	gray	PGP11	3	186725887	rs11710456	ST6GAL1
2	gray	PGP11	3	186723150	rs13098740	ST6GAL1
2	gray	PGP11	3	186723975	rs6764279	ST6GAL1
5	nonIg	PGP110	11	126114025	rs11220418	ST3GAL4
5	nonIg	PGP110	11	126112575	rs11220417	ST3GAL4
10	nonIg	PGP110	11	134308729	rs56323805	B3GAT1
5	nonIg	PGP110	11	126060191	rs587165	ST3GAL4
14	nonIg	PGP110	11	134315244	rs10894817	LOC283177
5	nonIg	PGP110	11	126059212	rs601702	ST3GAL4
5	nonIg	PGP110	11	126063229	rs638576	ST3GAL4
10	nonIg	PGP110	11	134308907	rs10791364	B3GAT1
5	nonIg	PGP110	11	126226775	rs73632737	ST3GAL4
5	nonIg	PGP110	11	126078285	rs510767	ST3GAL4
5	nonIg	PGP110	11	126250018	rs73632774	ST3GAL4
5	nonIg	PGP110	11	126092564	rs507113	ST3GAL4
5	nonIg	PGP110	11	126218773	rs17135401	ST3GAL4
5	nonIg	PGP110	11	126148192	rs11220438	ST3GAL4
5	nonIg	PGP110	11	126153875	rs8177353	ST3GAL4
5	nonIg	PGP110	11	126060826	rs562361	ST3GAL4
5	nonIg	PGP110	11	126262997	rs11220468	ST3GAL4
5	nonIg	PGP110	11	126155202	rs11220440	ST3GAL4
5	nonIg	PGP110	11	126262915	rs10893503	ST3GAL4
5	nonIg	PGP110	11	126179519	rs652534	ST3GAL4
8	nonIg	PGP110	16	72097827	rs3794695	HP
5	nonIg	PGP110	11	126059460	rs600751	ST3GAL4
5	nonIg	PGP110	11	126087949	rs695077	ST3GAL4
5	nonIg	PGP110	11	126183594	rs684687	ST3GAL4
5	nonIg	PGP110	11	126184127	rs76683614	ST3GAL4
5	nonIg	PGP110	11	126145931	rs2276025	ST3GAL4
5	nonIg	PGP110	11	126085448	rs533058	ST3GAL4
5	nonIg	PGP110	11	126179197	rs77713868	ST3GAL4
5	nonIg	PGP110	11	126152910	rs112081523	ST3GAL4
5	nonIg	PGP110	11	126180238	rs78340587	ST3GAL4
5	nonIg	PGP110	11	126097958	rs527720	ST3GAL4
5	nonIg	PGP110	11	126181471	rs77270398	ST3GAL4
5	nonIg	PGP110	11	126185404	rs655913	ST3GAL4
5	nonIg	PGP110	11	126129382	rs55640045	ST3GAL4
5	nonIg	PGP110	11	126232385	rs3967200	ST3GAL4
5	nonIg	PGP110	11	126105452	rs687491	ST3GAL4
5	nonIg	PGP110	11	126196537	rs56207600	ST3GAL4
5	nonIg	PGP110	11	126144411	rs10893492	ST3GAL4
5	nonIg	PGP110	11	126261042	rs6590201	ST3GAL4
5	nonIg	PGP110	11	126235667	rs6590199	ST3GAL4
5	nonIg	PGP110	11	126160006	rs1392060	ST3GAL4
5	nonIg	PGP110	11	126062236	rs664967	ST3GAL4
5	nonIg	PGP110	11	126242372	rs9704688	ST3GAL4
5	nonIg	PGP110	11	126259223	rs67740177	ST3GAL4
5	nonIg	PGP110	11	126070064	rs627397	ST3GAL4
5	nonIg	PGP110	11	126210862	rs1060542	ST3GAL4
5	nonIg	PGP110	11	126257083	rs7951067	ST3GAL4
5	nonIg	PGP110	11	126095215	rs519586	ST3GAL4
5	nonIg	PGP110	11	126168582	rs8177390	ST3GAL4
8	nonIg	PGP110	16	72052348	rs11648003	HP
5	nonIg	PGP110	11	126264025	rs36178456	ST3GAL4
5	nonIg	PGP110	11	126089613	rs1783956	ST3GAL4
5	nonIg	PGP110	11	126253877	rs11220464	ST3GAL4
5	nonIg	PGP110	11	126207678	rs7947528	ST3GAL4
5	nonIg	PGP110	11	126135139	rs2242391	ST3GAL4
5	nonIg	PGP110	11	126239285	rs7103461	ST3GAL4
5	nonIg	PGP110	11	126125154	rs11220426	ST3GAL4
5	nonIg	PGP110	11	126079939	rs580145	ST3GAL4
5	nonIg	PGP110	11	126137854	rs7130615	ST3GAL4
5	nonIg	PGP110	11	126073824	rs612592	ST3GAL4
5	nonIg	PGP110	11	126258522	rs4278528	ST3GAL4
5	nonIg	PGP110	11	126166468	rs8177382	ST3GAL4
5	nonIg	PGP110	11	126188405	rs672806	ST3GAL4
5	nonIg	PGP110	11	126234820	rs78689694	ST3GAL4
5	nonIg	PGP110	11	126250647	rs73021419	ST3GAL4
5	nonIg	PGP110	11	126062305	rs664860	ST3GAL4
8	nonIg	PGP110	16	72179568	rs56960650	HP
5	nonIg	PGP110	11	126225876	rs112771035	ST3GAL4
14	nonIg	PGP110	11	134316231	rs55888805	LOC283177
5	nonIg	PGP110	11	126260684	rs12804228	ST3GAL4
5	nonIg	PGP110	11	126211727	rs2401	ST3GAL4
5	nonIg	PGP110	11	126171054	rs74345323	ST3GAL4
5	nonIg	PGP110	11	126086701	rs597469	ST3GAL4
5	nonIg	PGP110	11	126075843	rs535644	ST3GAL4
5	nonIg	PGP110	11	126063061	rs535565	ST3GAL4
5	nonIg	PGP110	11	126214691	rs78230040	ST3GAL4
5	nonIg	PGP110	11	126200090	rs77603146	ST3GAL4
5	nonIg	PGP110	11	126099092	rs620630	ST3GAL4
5	nonIg	PGP110	11	126243709	rs7121123	ST3GAL4
5	nonIg	PGP110	11	126195841	rs1614592	ST3GAL4
5	nonIg	PGP110	11	126060433	rs671615	ST3GAL4
10	nonIg	PGP110	11	134311772	rs75992462	B3GAT1
5	nonIg	PGP110	11	126204969	rs608008	ST3GAL4
5	nonIg	PGP110	11	126218153	rs73632723	ST3GAL4
5	nonIg	PGP110	11	126260715	rs4390359	ST3GAL4
5	nonIg	PGP110	11	126260580	rs4393322	ST3GAL4
5	nonIg	PGP110	11	126060622	rs585028	ST3GAL4
5	nonIg	PGP110	11	126244173	rs656841	ST3GAL4
5	nonIg	PGP110	11	126154107	rs111690127	ST3GAL4
5	nonIg	PGP110	11	126180322	rs79172668	ST3GAL4
5	nonIg	PGP110	11	126228000	rs59379014	ST3GAL4
5	nonIg	PGP110	11	126210374	rs3781778	ST3GAL4
5	nonIg	PGP110	11	126098549	rs617936	ST3GAL4
5	nonIg	PGP110	11	126167474	rs8177388	ST3GAL4
5	nonIg	PGP110	11	126232337	rs4055121	ST3GAL4
8	nonIg	PGP110	16	72075593	rs12924886	HP
5	nonIg	PGP110	11	126180370	rs638433	ST3GAL4
5	nonIg	PGP110	11	126069632	rs572311	ST3GAL4
5	nonIg	PGP110	11	126238633	rs74612335	ST3GAL4
5	nonIg	PGP110	11	126195931	rs1613784	ST3GAL4
5	nonIg	PGP110	11	126161374	rs8177371	ST3GAL4
14	nonIg	PGP110	11	134316532	rs7938546	LOC283177
5	nonIg	PGP110	11	126251033	rs10893501	ST3GAL4
14	nonIg	PGP110	11	134313681	rs12576256	LOC283177
5	nonIg	PGP110	11	126227723	rs7928577	ST3GAL4
5	nonIg	PGP110	11	126251286	rs2066985	ST3GAL4
5	nonIg	PGP110	11	126233669	rs7952602	ST3GAL4
5	nonIg	PGP110	11	126110318	rs11220414	ST3GAL4
5	nonIg	PGP110	11	126179774	rs79152678	ST3GAL4
10	nonIg	PGP110	11	134308919	rs7484072	B3GAT1
5	nonIg	PGP110	11	126237281	rs60648773	ST3GAL4
5	nonIg	PGP110	11	126116652	rs11220421	ST3GAL4
5	nonIg	PGP110	11	126221298	rs78471630	ST3GAL4
5	nonIg	PGP110	11	126089080	rs597828	ST3GAL4
5	nonIg	PGP110	11	126263972	rs35823964	ST3GAL4
10	nonIg	PGP110	11	134309454	rs4575292	B3GAT1
5	nonIg	PGP110	11	126242147	rs4055111	ST3GAL4
5	nonIg	PGP110	11	126155917	rs8177359	ST3GAL4
5	nonIg	PGP110	11	126110978	rs3824924	ST3GAL4
5	nonIg	PGP110	11	126060233	rs683040	ST3GAL4
5	nonIg	PGP110	11	126238394	rs7951028	ST3GAL4
5	nonIg	PGP110	11	126063192	rs560354	ST3GAL4
5	nonIg	PGP110	11	126241696	rs10893498	ST3GAL4
5	nonIg	PGP110	11	126212022	rs75757016	ST3GAL4
5	nonIg	PGP110	11	126258862	rs11220466	ST3GAL4
5	nonIg	PGP110	11	126078600	rs630956	ST3GAL4
5	nonIg	PGP110	11	126111094	rs10893489	ST3GAL4
5	nonIg	PGP110	11	126148160	rs11220437	ST3GAL4
5	nonIg	PGP110	11	126244955	rs4307732	ST3GAL4
8	nonIg	PGP110	16	72198051	rs57186116	HP
10	nonIg	PGP110	11	134310000	rs56126629	B3GAT1
5	nonIg	PGP110	11	126187837	rs685903	ST3GAL4
5	nonIg	PGP110	11	126133587	rs3189850	ST3GAL4
5	nonIg	PGP110	11	126242546	rs11220459	ST3GAL4
5	nonIg	PGP110	11	126264155	rs12293992	ST3GAL4
5	nonIg	PGP110	11	126250680	rs76970536	ST3GAL4
5	nonIg	PGP110	11	126138381	rs3809004	ST3GAL4
14	nonIg	PGP110	11	134312775	rs11223814	LOC283177
5	nonIg	PGP110	11	126203487	rs12276740	ST3GAL4
5	nonIg	PGP110	11	126109060	rs674218	ST3GAL4
8	nonIg	PGP110	16	72140553	rs2287997	HP
5	nonIg	PGP110	11	126248207	rs73021415	ST3GAL4
5	nonIg	PGP110	11	126203713	rs240552	ST3GAL4
5	nonIg	PGP110	11	126232186	rs75071241	ST3GAL4
5	nonIg	PGP110	11	126247299	rs60194243	ST3GAL4
5	nonIg	PGP110	11	126197599	rs646775	ST3GAL4
5	nonIg	PGP110	11	126066948	rs527051	ST3GAL4
5	nonIg	PGP110	11	126200819	rs664000	ST3GAL4
5	nonIg	PGP110	11	126133632	rs1049665	ST3GAL4
5	nonIg	PGP110	11	125977789	rs12806364	ST3GAL4
5	nonIg	PGP110	11	126133576	rs1049666	ST3GAL4
5	nonIg	PGP110	11	126115959	rs73017350	ST3GAL4
5	nonIg	PGP110	11	126243952	rs11220462	ST3GAL4
5	nonIg	PGP110	11	126245145	rs4601794	ST3GAL4
5	nonIg	PGP110	11	126061352	rs679387	ST3GAL4
5	nonIg	PGP110	11	126152647	rs10893493	ST3GAL4
8	nonIg	PGP110	16	72108093	rs2000999	HP
8	nonIg	PGP110	16	72148419	rs12445401	HP
5	nonIg	PGP110	11	126200883	rs663913	ST3GAL4
5	nonIg	PGP110	11	126201238	rs651983	ST3GAL4
5	nonIg	PGP110	11	126197026	rs604255	ST3GAL4
5	nonIg	PGP110	11	126181847	rs73017394	ST3GAL4
5	nonIg	PGP110	11	126208378	rs7115672	ST3GAL4
5	nonIg	PGP110	11	126258062	rs7118117	ST3GAL4
5	nonIg	PGP110	11	126059949	rs522486	ST3GAL4
5	nonIg	PGP110	11	126089053	rs598169	ST3GAL4
5	nonIg	PGP110	11	125978084	rs7101742	ST3GAL4
10	nonIg	PGP110	11	134312488	rs7935790	B3GAT1
5	nonIg	PGP110	11	126182644	rs12788021	ST3GAL4
5	nonIg	PGP110	11	126187868	rs624259	ST3GAL4
5	nonIg	PGP110	11	126197996	rs589442	ST3GAL4
5	nonIg	PGP110	11	125975928	rs892425	ST3GAL4
5	nonIg	PGP110	11	126242976	rs78411544	ST3GAL4
5	nonIg	PGP110	11	126060666	rs670712	ST3GAL4
8	nonIg	PGP110	16	72101525	rs34042070	HP
5	nonIg	PGP110	11	126151422	rs563011	ST3GAL4
5	nonIg	PGP110	11	126265154	rs73021441	ST3GAL4
14	nonIg	PGP110	11	134316222	rs10894818	LOC283177
5	nonIg	PGP110	11	126155184	rs4935964	ST3GAL4
5	nonIg	PGP110	11	126257779	rs11220465	ST3GAL4
5	nonIg	PGP110	11	126204387	rs240549	ST3GAL4
5	nonIg	PGP110	11	125972440	rs4310632	ST3GAL4
5	nonIg	PGP110	11	126112060	rs4340064	ST3GAL4
5	nonIg	PGP110	11	126202085	rs240555	ST3GAL4
5	nonIg	PGP110	11	126181592	rs3862627	ST3GAL4
5	nonIg	PGP110	11	125972786	rs17538345	ST3GAL4
5	nonIg	PGP110	11	126168992	rs8177391	ST3GAL4
5	nonIg	PGP110	11	126251650	rs67358277	ST3GAL4
5	nonIg	PGP110	11	126079333	rs1783955	ST3GAL4
5	nonIg	PGP110	11	126151242	rs655540	ST3GAL4
5	nonIg	PGP110	11	126147697	rs667627	ST3GAL4
5	nonIg	PGP110	11	125978913	rs12418326	ST3GAL4
5	nonIg	PGP110	11	126201403	rs616360	ST3GAL4
5	nonIg	PGP110	11	126163064	rs8177375	ST3GAL4
5	nonIg	PGP110	11	126199904	rs678422	ST3GAL4
5	nonIg	PGP110	11	126197557	rs601985	ST3GAL4
5	nonIg	PGP110	11	126197404	rs645852	ST3GAL4
5	nonIg	PGP110	11	126111091	rs657361	ST3GAL4
5	nonIg	PGP110	11	126246076	rs7940893	ST3GAL4
8	nonIg	PGP110	16	72144174	rs9302635	HP
5	nonIg	PGP110	11	126204161	rs646358	ST3GAL4
5	nonIg	PGP110	11	126193807	rs240556	ST3GAL4
5	nonIg	PGP110	11	125978224	rs34183905	ST3GAL4
5	nonIg	PGP110	11	126172588	rs12287976	ST3GAL4
5	nonIg	PGP110	11	126183756	rs683800	ST3GAL4
5	nonIg	PGP110	11	126144369	rs665134	ST3GAL4
5	nonIg	PGP110	11	126201458	rs651034	ST3GAL4
5	nonIg	PGP110	11	125974632	rs12798026	ST3GAL4
5	nonIg	PGP110	11	126197991	rs658614	ST3GAL4
5	nonIg	PGP110	11	126179575	rs73017385	ST3GAL4
5	nonIg	PGP110	11	126058369	rs487450	ST3GAL4
5	nonIg	PGP110	11	126103239	rs4347404	ST3GAL4
5	nonIg	PGP110	11	126060763	rs561514	ST3GAL4
5	nonIg	PGP110	11	126169850	rs8177395	ST3GAL4
5	nonIg	PGP110	11	126084496	rs692955	ST3GAL4
5	nonIg	PGP110	11	126149920	rs671492	ST3GAL4
5	nonIg	PGP110	11	126191112	rs240559	ST3GAL4
14	nonIg	PGP110	11	134312742	rs11223813	LOC283177
5	nonIg	PGP110	11	126059422	rs686646	ST3GAL4
5	nonIg	PGP110	11	126195910	rs1613842	ST3GAL4
5	nonIg	PGP110	11	126075768	rs534804	ST3GAL4
5	nonIg	PGP110	11	126192310	rs240557	ST3GAL4
5	nonIg	PGP110	11	125976967	rs12417569	ST3GAL4
5	nonIg	PGP110	11	126242912	rs3862628	ST3GAL4
5	nonIg	PGP110	11	126218541	rs17135399	ST3GAL4
5	nonIg	PGP110	11	126200066	rs667469	ST3GAL4
5	nonIg	PGP110	11	126100932	rs618176	ST3GAL4
5	nonIg	PGP110	11	126241979	rs10893499	ST3GAL4
5	nonIg	PGP110	11	126262616	rs7928391	ST3GAL4
5	nonIg	PGP110	11	125977813	rs12420655	ST3GAL4
5	nonIg	PGP110	11	125972706	rs61918992	ST3GAL4
5	nonIg	PGP110	11	126253641	rs73021423	ST3GAL4
5	nonIg	PGP110	11	126200554	rs4937121	ST3GAL4
5	nonIg	PGP110	11	125974576	rs12797852	ST3GAL4
5	nonIg	PGP110	11	126091941	rs512577	ST3GAL4
5	nonIg	PGP110	11	126135785	rs11220432	ST3GAL4
5	nonIg	PGP110	11	126204293	rs240550	ST3GAL4
5	nonIg	PGP110	11	126250774	rs10893500	ST3GAL4
5	nonIg	PGP110	11	126226663	rs683486	ST3GAL4
5	nonIg	PGP110	11	126243505	rs3862629	ST3GAL4
5	nonIg	PGP110	11	126084834	rs588361	ST3GAL4
5	nonIg	PGP110	11	126165566	rs8177380	ST3GAL4
5	nonIg	PGP110	11	126072294	rs480153	ST3GAL4
5	nonIg	PGP110	11	126248211	rs11220463	ST3GAL4
5	nonIg	PGP110	11	126204967	rs240548	ST3GAL4
5	nonIg	PGP110	11	126167720	rs4937119	ST3GAL4
5	nonIg	PGP110	11	126060838	rs681664	ST3GAL4
5	nonIg	PGP110	11	125978423	rs61918994	ST3GAL4
5	nonIg	PGP110	11	126159860	rs8177365	ST3GAL4
5	nonIg	PGP110	11	126186312	rs73017399	ST3GAL4
5	nonIg	PGP110	11	126189649	rs111802253	ST3GAL4
5	nonIg	PGP110	11	125970673	rs12795043	ST3GAL4
5	nonIg	PGP110	11	126201290	rs651922	ST3GAL4
5	nonIg	PGP110	11	126142990	rs113976905	ST3GAL4
5	nonIg	PGP110	11	126235510	rs35156054	ST3GAL4
10	nonIg	PGP110	11	134308161	rs11223807	B3GAT1
5	nonIg	PGP110	11	126213341	rs240537	ST3GAL4
5	nonIg	PGP110	11	126199618	rs586566	ST3GAL4
5	nonIg	PGP110	11	125972495	rs4448703	ST3GAL4
5	nonIg	PGP110	11	126133641	rs529328	ST3GAL4
5	nonIg	PGP110	11	126133182	rs17656	ST3GAL4
5	nonIg	PGP110	11	126163612	rs8177376	ST3GAL4
5	nonIg	PGP110	11	126162862	rs7932766	ST3GAL4
5	nonIg	PGP110	11	126217870	rs582037	ST3GAL4
5	nonIg	PGP110	11	126082661	rs547862	ST3GAL4
5	nonIg	PGP110	11	126229617	rs73632745	ST3GAL4
5	nonIg	PGP110	11	126235513	rs36046161	ST3GAL4
5	nonIg	PGP110	11	126262638	rs10790800	ST3GAL4
5	nonIg	PGP110	11	126066040	rs515917	ST3GAL4
10	nonIg	PGP110	11	134237891	rs79893499	B3GAT1
5	nonIg	PGP110	11	126196175	rs1695739	ST3GAL4
5	nonIg	PGP110	11	126254018	rs10893502	ST3GAL4
5	nonIg	PGP110	11	126231114	rs56344867	ST3GAL4
5	nonIg	PGP110	11	126207745	rs171270	ST3GAL4
5	nonIg	PGP110	11	126219396	rs35887873	ST3GAL4
5	nonIg	PGP110	11	126261564	rs12290068	ST3GAL4
10	nonIg	PGP110	11	134292765	rs55646072	B3GAT1
10	nonIg	PGP110	11	134286609	rs78751202	B3GAT1
10	nonIg	PGP110	11	134292819	rs56129946	B3GAT1
10	nonIg	PGP110	11	134294813	rs55943924	B3GAT1
10	nonIg	PGP110	11	134293610	rs77867811	B3GAT1
5	nonIg	PGP110	11	126265501	rs12284180	ST3GAL4
10	nonIg	PGP110	11	134287396	rs11223794	B3GAT1
10	nonIg	PGP110	11	134281332	rs78760579	B3GAT1
5	nonIg	PGP110	11	126263885	rs12280645	ST3GAL4
5	nonIg	PGP110	11	125984426	rs533239	ST3GAL4
5	nonIg	PGP110	11	126228659	rs4937122	ST3GAL4
10	nonIg	PGP110	11	134294571	rs1561613	B3GAT1
5	nonIg	PGP110	11	126254266	rs35099186	ST3GAL4
10	nonIg	PGP110	11	134265173	rs77897340	B3GAT1
10	nonIg	PGP110	11	134243901	rs78491612	B3GAT1
10	nonIg	PGP110	11	134274676	rs1866769	B3GAT1
10	nonIg	PGP110	11	134276970	rs56387937	B3GAT1
10	nonIg	PGP110	11	134294730	rs2119299	B3GAT1
10	nonIg	PGP110	11	134268453	rs11820880	B3GAT1
10	nonIg	PGP110	11	134279882	rs56134226	B3GAT1
10	nonIg	PGP110	11	134275986	rs11223785	B3GAT1
5	nonIg	PGP110	11	126270374	rs11220472	ST3GAL4
10	nonIg	PGP110	11	134264506	rs75373472	B3GAT1
10	nonIg	PGP110	11	134267092	rs75474440	B3GAT1
10	nonIg	PGP110	11	134276302	rs56766695	B3GAT1
10	nonIg	PGP110	11	134262154	rs77954628	B3GAT1
10	nonIg	PGP110	11	134280860	rs7108756	B3GAT1
10	nonIg	PGP110	11	134264227	rs74622686	B3GAT1
10	nonIg	PGP110	11	134265254	rs2360225	B3GAT1
5	nonIg	PGP110	11	126275715	rs2186716	ST3GAL4
10	nonIg	PGP110	11	134280504	rs28625034	B3GAT1
10	nonIg	PGP110	11	134267093	rs746431	B3GAT1
10	nonIg	PGP110	11	134264596	rs77478906	B3GAT1
10	nonIg	PGP110	11	134264729	rs78975867	B3GAT1
10	nonIg	PGP110	11	134268634	rs7929612	B3GAT1
10	nonIg	PGP110	11	134270721	rs34702205	B3GAT1
10	nonIg	PGP110	11	134265236	rs75842822	B3GAT1
10	nonIg	PGP110	11	134279352	rs11824649	B3GAT1
10	nonIg	PGP110	11	134280503	rs28378882	B3GAT1
10	nonIg	PGP110	11	134280126	rs55986667	B3GAT1
10	nonIg	PGP110	11	134277978	rs11223787	B3GAT1
10	nonIg	PGP110	11	134265723	rs55751035	B3GAT1
10	nonIg	PGP110	11	134265315	rs877456	B3GAT1
10	nonIg	PGP110	11	134272144	rs76956658	B3GAT1
10	nonIg	PGP110	11	134268110	rs76369658	B3GAT1
10	nonIg	PGP110	11	134276142	rs7932600	B3GAT1
10	nonIg	PGP110	11	134278010	rs113328990	B3GAT1
10	nonIg	PGP110	11	134264213	rs74639401	B3GAT1
10	nonIg	PGP110	11	134264255	rs60337613	B3GAT1
10	nonIg	PGP110	11	134273304	rs11826381	B3GAT1
10	nonIg	PGP110	11	134280766	rs7108503	B3GAT1
10	nonIg	PGP110	11	134264529	rs111711955	B3GAT1
10	nonIg	PGP110	11	134271771	rs11822935	B3GAT1
14	nonIg	PGP110	11	134600585	rs10791386	LOC283177
10	nonIg	PGP110	11	134273559	rs10894810	B3GAT1
10	nonIg	PGP110	11	134270070	rs11823810	B3GAT1
10	nonIg	PGP110	11	134274763	rs1866767	B3GAT1
10	nonIg	PGP110	11	134271805	rs11825120	B3GAT1
10	nonIg	PGP110	11	134269772	rs75190711	B3GAT1
10	nonIg	PGP110	11	134264142	rs58475265	B3GAT1
10	nonIg	PGP110	11	134280067	rs56330625	B3GAT1
10	nonIg	PGP110	11	134270003	rs79416046	B3GAT1
10	nonIg	PGP110	11	134270955	rs56007027	B3GAT1
10	nonIg	PGP110	11	134266372	rs878987	B3GAT1
10	nonIg	PGP110	11	134263728	rs79256507	B3GAT1
10	nonIg	PGP110	11	134272451	rs7945585	B3GAT1
10	nonIg	PGP110	11	134263734	rs80021729	B3GAT1
10	nonIg	PGP110	11	134280521	rs28402124	B3GAT1
5	nonIg	PGP110	11	126267544	rs10893505	ST3GAL4
10	nonIg	PGP110	11	134277750	rs75184941	B3GAT1
10	nonIg	PGP110	11	134269120	rs78642342	B3GAT1
10	nonIg	PGP110	11	134265121	rs79449985	B3GAT1
5	nonIg	PGP110	11	125986307	rs11220358	ST3GAL4
10	nonIg	PGP110	11	134271645	rs11822913	B3GAT1
5	nonIg	PGP110	11	125988745	rs10893483	ST3GAL4
10	nonIg	PGP110	11	134282729	rs11223791	B3GAT1
14	nonIg	PGP110	11	134611715	rs11223978	LOC283177
14	nonIg	PGP110	11	134611782	rs11223981	LOC283177
10	nonIg	PGP110	11	134256805	rs10894808	B3GAT1
14	nonIg	PGP110	11	134611604	rs11223977	LOC283177
14	nonIg	PGP110	11	134612146	rs10894866	LOC283177
10	nonIg	PGP110	11	134268411	rs2165313	B3GAT1
5	nonIg	PGP110	11	125986662	rs10790787	ST3GAL4
14	nonIg	PGP110	11	134611773	rs11223980	LOC283177
14	nonIg	PGP110	11	134611748	rs11223979	LOC283177
10	nonIg	PGP110	11	134265967	rs7928758	B3GAT1
5	nonIg	PGP110	11	126275402	rs11220477	ST3GAL4
5	nonIg	PGP110	11	126219188	rs113867958	ST3GAL4
14	nonIg	PGP110	11	134613230	rs11223983	LOC283177
14	nonIg	PGP110	11	134611571	rs11223976	LOC283177
14	nonIg	PGP110	11	134612044	rs10894865	LOC283177
14	nonIg	PGP110	11	134612702	rs11223982	LOC283177
10	nonIg	PGP110	11	134274710	rs1866768	B3GAT1
10	nonIg	PGP110	11	134261150	rs11223780	B3GAT1
10	nonIg	PGP110	11	134269091	rs7948031	B3GAT1
14	nonIg	PGP110	11	134612887	rs73030001	LOC283177
14	nonIg	PGP110	11	134611935	rs10894864	LOC283177
5	nonIg	PGP110	11	126260226	rs7948413	ST3GAL4
14	nonIg	PGP110	11	134611280	rs12360937	LOC283177
14	nonIg	PGP110	11	134611854	rs10894863	LOC283177
5	nonIg	PGP110	11	126140155	rs111643701	ST3GAL4
10	nonIg	PGP110	11	134248994	rs117400758	B3GAT1
5	nonIg	PGP110	11	126104575	rs142299549	ST3GAL4
5	nonIg	PGP110	11	126071349	rs111577916	ST3GAL4
5	nonIg	PGP110	11	126386363	rs145450774	ST3GAL4
5	nonIg	PGP110	11	126160826	rs8177399	ST3GAL4
5	nonIg	PGP110	11	126312874	rs140015001	ST3GAL4
14	nonIg	PGP110	11	134606394	rs4937942	LOC283177
5	nonIg	PGP110	11	126131242	rs7109286	ST3GAL4
5	nonIg	PGP110	11	126116219	rs10893490	ST3GAL4
5	nonIg	PGP110	11	126086219	rs111230146	ST3GAL4
5	nonIg	PGP110	11	126052988	rs149222257	ST3GAL4
5	nonIg	PGP110	11	126148916	rs78692113	ST3GAL4
15	nonIg	PGP111	17	43830938	rs17426174	CRHR1
15	nonIg	PGP111	17	43986396	rs1467968	CRHR1
15	nonIg	PGP111	17	43793665	rs7502937	CRHR1
15	nonIg	PGP111	17	43903298	rs62057147	CRHR1
15	nonIg	PGP111	17	43572419	rs56328224	CRHR1
15	nonIg	PGP111	17	44012463	rs17565025	CRHR1
15	nonIg	PGP111	17	43961044	rs62055539	CRHR1
15	nonIg	PGP111	17	43918651	rs62054811	CRHR1
15	nonIg	PGP111	17	44000202	rs55929431	CRHR1
15	nonIg	PGP111	17	43970303	rs62056777	CRHR1
15	nonIg	PGP111	17	44039410	rs111520035	CRHR1
15	nonIg	PGP111	17	43921572	rs62054814	CRHR1
15	nonIg	PGP111	17	43908151	rs16940671	CRHR1
15	nonIg	PGP111	17	43836673	rs12948216	CRHR1
15	nonIg	PGP111	17	43975285	rs62056786	CRHR1
15	nonIg	PGP111	17	43906828	rs17689882	CRHR1
16	nonIg	PGP111	14	65423755	rs67346920	MAX
16	nonIg	PGP111	14	65503473	rs36045499	MAX
15	nonIg	PGP111	17	43911036	rs16940676	CRHR1
17	nonIg	PGP111	14	65791928	rs899959	FUT8
15	nonIg	PGP111	17	43934776	rs10445369	CRHR1
15	nonIg	PGP111	17	43898963	rs17689653	CRHR1
15	nonIg	PGP111	17	43895653	rs4277389	CRHR1
15	nonIg	PGP111	17	43985662	rs79290980	CRHR1
16	nonIg	PGP111	14	65475010	rs3783721	MAX
15	nonIg	PGP111	17	44039008	rs17650860	CRHR1
15	nonIg	PGP111	17	43899736	rs62057119	CRHR1
15	nonIg	PGP111	17	43999529	rs62058965	CRHR1
15	nonIg	PGP111	17	43974065	rs74496580	CRHR1
15	nonIg	PGP111	17	43958172	rs55944735	CRHR1
15	nonIg	PGP111	17	43908989	rs62054760	CRHR1
15	nonIg	PGP111	17	43983159	rs75617973	CRHR1
15	nonIg	PGP111	17	43897449	rs62057113	CRHR1
15	nonIg	PGP111	17	43946875	rs757055	CRHR1
15	nonIg	PGP111	17	44024562	rs62062785	CRHR1
15	nonIg	PGP111	17	43945938	rs62055478	CRHR1
15	nonIg	PGP111	17	44046202	rs62063296	CRHR1
15	nonIg	PGP111	17	43992305	rs55933304	CRHR1
15	nonIg	PGP111	17	43910183	rs17763199	CRHR1
15	nonIg	PGP111	17	43950533	rs62055490	CRHR1
15	nonIg	PGP111	17	44028707	rs74903707	CRHR1
15	nonIg	PGP111	17	43811060	rs62054395	CRHR1
15	nonIg	PGP111	17	44058017	rs77527347	CRHR1
15	nonIg	PGP111	17	44045474	rs77513497	CRHR1
15	nonIg	PGP111	17	43913315	rs56127111	CRHR1
15	nonIg	PGP111	17	44011749	rs17564948	CRHR1
15	nonIg	PGP111	17	43895008	rs739644	CRHR1
15	nonIg	PGP111	17	43895530	rs2316763	CRHR1
15	nonIg	PGP111	17	43846820	rs111374028	CRHR1
15	nonIg	PGP111	17	43992806	rs62056851	CRHR1
15	nonIg	PGP111	17	43887480	rs62057103	CRHR1
17	nonIg	PGP111	14	65762476	rs1256536	FUT8
15	nonIg	PGP111	17	44034859	rs17571809	CRHR1
15	nonIg	PGP111	17	43979504	rs62056801	CRHR1
15	nonIg	PGP111	17	43926992	rs56269136	CRHR1
15	nonIg	PGP111	17	43954284	rs62055502	CRHR1
15	nonIg	PGP111	17	43955093	rs113414067	CRHR1
15	nonIg	PGP111	17	43964899	rs62055548	CRHR1
15	nonIg	PGP111	17	43923934	rs11079725	CRHR1
15	nonIg	PGP111	17	44069687	rs17651857	CRHR1
15	nonIg	PGP111	17	43947488	rs56398500	CRHR1
15	nonIg	PGP111	17	44002138	rs17564619	CRHR1
15	nonIg	PGP111	17	44015464	rs12150230	CRHR1
15	nonIg	PGP111	17	43988623	rs62056835	CRHR1
15	nonIg	PGP111	17	44012989	rs62061719	CRHR1
15	nonIg	PGP111	17	43853922	rs56303031	CRHR1
15	nonIg	PGP111	17	44074619	rs62063854	CRHR1
15	nonIg	PGP111	17	43934948	rs10445336	CRHR1
15	nonIg	PGP111	17	44060248	rs56234850	CRHR1
15	nonIg	PGP111	17	43990072	rs79860128	CRHR1
15	nonIg	PGP111	17	44058629	rs17572627	CRHR1
15	nonIg	PGP111	17	44055647	rs754512	CRHR1
15	nonIg	PGP111	17	43838710	rs62055887	CRHR1
15	nonIg	PGP111	17	43902861	rs34283254	CRHR1
15	nonIg	PGP111	17	43936011	rs55886302	CRHR1
15	nonIg	PGP111	17	43817557	rs56295996	CRHR1
15	nonIg	PGP111	17	43911898	rs16940677	CRHR1
15	nonIg	PGP111	17	44025347	rs62062792	CRHR1
15	nonIg	PGP111	17	43811673	rs17563718	CRHR1
15	nonIg	PGP111	17	43951345	rs62055492	CRHR1
15	nonIg	PGP111	17	43969136	rs17770296	CRHR1
15	nonIg	PGP111	17	44014263	rs12150195	CRHR1
15	nonIg	PGP111	17	43815820	rs1608956	CRHR1
17	nonIg	PGP111	14	66254578	rs4400971	FUT8
15	nonIg	PGP111	17	43964191	rs17770186	CRHR1
16	nonIg	PGP111	14	65430328	rs8007405	MAX
15	nonIg	PGP111	17	43843395	rs75257002	CRHR1
15	nonIg	PGP111	17	43871982	rs56319902	CRHR1
15	nonIg	PGP111	17	44028045	rs62062802	CRHR1
15	nonIg	PGP111	17	43912159	rs16940681	CRHR1
15	nonIg	PGP111	17	43987154	rs62056812	CRHR1
15	nonIg	PGP111	17	43973652	rs62056780	CRHR1
15	nonIg	PGP111	17	43849366	rs75916678	CRHR1
15	nonIg	PGP111	17	43977049	rs62056794	CRHR1
15	nonIg	PGP111	17	43998574	rs1467970	CRHR1
15	nonIg	PGP111	17	43940685	rs62054859	CRHR1
15	nonIg	PGP111	17	44022043	rs62062776	CRHR1
15	nonIg	PGP111	17	43972142	rs11575896	CRHR1
15	nonIg	PGP111	17	43980762	rs62056802	CRHR1
15	nonIg	PGP111	17	43961292	rs17770108	CRHR1
16	nonIg	PGP111	14	65538104	rs11626720	MAX
15	nonIg	PGP111	17	44042868	rs112415880	CRHR1
15	nonIg	PGP111	17	43960911	rs56180212	CRHR1
15	nonIg	PGP111	17	43844201	rs62055896	CRHR1
15	nonIg	PGP111	17	43827391	rs62054440	CRHR1
15	nonIg	PGP111	17	43912830	rs4482334	CRHR1
15	nonIg	PGP111	17	44037079	rs113793114	CRHR1
15	nonIg	PGP111	17	44011526	rs62061715	CRHR1
15	nonIg	PGP111	17	43903089	rs41280118	CRHR1
15	nonIg	PGP111	17	43917086	rs77692262	CRHR1
15	nonIg	PGP111	17	43854449	rs62055956	CRHR1
15	nonIg	PGP111	17	44002431	rs62059003	CRHR1
15	nonIg	PGP111	17	43851971	rs62055946	CRHR1
15	nonIg	PGP111	17	44039043	rs62063282	CRHR1
15	nonIg	PGP111	17	43909022	rs62054762	CRHR1
15	nonIg	PGP111	17	43851851	rs62055945	CRHR1
15	nonIg	PGP111	17	43944519	rs12150516	CRHR1
15	nonIg	PGP111	17	43895602	rs2316764	CRHR1
15	nonIg	PGP111	17	43910088	rs17689918	CRHR1
15	nonIg	PGP111	17	43989909	rs78209533	CRHR1
5	nonIg	PGP111	11	126226775	rs73632737	ST3GAL4
15	nonIg	PGP111	17	43897480	rs78506181	CRHR1
15	nonIg	PGP111	17	43817459	rs17563800	CRHR1
15	nonIg	PGP111	17	43806451	rs4617909	CRHR1
15	nonIg	PGP111	17	43986420	rs4371195	CRHR1
15	nonIg	PGP111	17	43946423	rs2316772	CRHR1
15	nonIg	PGP111	17	43835854	rs62055878	CRHR1
15	nonIg	PGP111	17	43809264	rs62054393	CRHR1
15	nonIg	PGP111	17	43992233	rs55788678	CRHR1
15	nonIg	PGP111	17	43810902	rs77301847	CRHR1
15	nonIg	PGP111	17	43959261	rs56387391	CRHR1
15	nonIg	PGP111	17	44020314	rs62062772	CRHR1
15	nonIg	PGP111	17	43969952	rs62056775	CRHR1
15	nonIg	PGP111	17	44042366	rs55907036	CRHR1
15	nonIg	PGP111	17	43964163	rs17770150	CRHR1
15	nonIg	PGP111	17	43816605	rs62054419	CRHR1
15	nonIg	PGP111	17	43795573	rs111415173	CRHR1
5	nonIg	PGP111	11	126218773	rs17135401	ST3GAL4
15	nonIg	PGP111	17	43976644	rs62056792	CRHR1
15	nonIg	PGP111	17	43847039	rs113934115	CRHR1
15	nonIg	PGP111	17	43953307	rs62055496	CRHR1
15	nonIg	PGP111	17	43990041	rs62056841	CRHR1
15	nonIg	PGP111	17	43844044	rs62055895	CRHR1
15	nonIg	PGP111	17	44021699	rs2316784	CRHR1
15	nonIg	PGP111	17	43823889	rs62054432	CRHR1
15	nonIg	PGP111	17	43841729	rs11079723	CRHR1
15	nonIg	PGP111	17	44036287	rs62063275	CRHR1
15	nonIg	PGP111	17	43959092	rs56343551	CRHR1
15	nonIg	PGP111	17	44036047	rs62063271	CRHR1
15	nonIg	PGP111	17	43847741	rs56268325	CRHR1
15	nonIg	PGP111	17	43977702	rs1864324	CRHR1
15	nonIg	PGP111	17	43941608	rs77652965	CRHR1
15	nonIg	PGP111	17	43949892	rs2106784	CRHR1
15	nonIg	PGP111	17	43893751	rs8073146	CRHR1
15	nonIg	PGP111	17	43973233	rs76324150	CRHR1
15	nonIg	PGP111	17	44068480	rs77290642	CRHR1
16	nonIg	PGP111	14	65458925	rs34677431	MAX
15	nonIg	PGP111	17	43973413	rs78720789	CRHR1
15	nonIg	PGP111	17	43904673	rs62057155	CRHR1
15	nonIg	PGP111	17	44000914	rs17649866	CRHR1
15	nonIg	PGP111	17	43792358	rs56160448	CRHR1
15	nonIg	PGP111	17	43937104	rs62054841	CRHR1
15	nonIg	PGP111	17	43799048	rs55896111	CRHR1
15	nonIg	PGP111	17	43828617	rs17334944	CRHR1
15	nonIg	PGP111	17	44001621	rs17649918	CRHR1
16	nonIg	PGP111	14	65464302	rs35447265	MAX
15	nonIg	PGP111	17	43915054	rs62054805	CRHR1
15	nonIg	PGP111	17	43939609	rs56227067	CRHR1
15	nonIg	PGP111	17	43898887	rs17762882	CRHR1
15	nonIg	PGP111	17	43934016	rs111962225	CRHR1
15	nonIg	PGP111	17	43932049	rs56254732	CRHR1
15	nonIg	PGP111	17	44002969	rs76090253	CRHR1
15	nonIg	PGP111	17	43800351	rs17563433	CRHR1
15	nonIg	PGP111	17	43903106	rs62057146	CRHR1
15	nonIg	PGP111	17	43945106	rs62055475	CRHR1
15	nonIg	PGP111	17	43853235	rs56043078	CRHR1
15	nonIg	PGP111	17	44047802	rs62063297	CRHR1
17	nonIg	PGP111	14	65805709	rs1954052	FUT8
15	nonIg	PGP111	17	43978534	rs1560310	CRHR1
15	nonIg	PGP111	17	43987723	rs28439143	CRHR1
16	nonIg	PGP111	14	65487694	rs11627485	MAX
15	nonIg	PGP111	17	43989898	rs112116311	CRHR1
15	nonIg	PGP111	17	43916773	rs17690176	CRHR1
15	nonIg	PGP111	17	43792326	rs56220242	CRHR1
17	nonIg	PGP111	14	65783523	rs28740895	FUT8
15	nonIg	PGP111	17	43957328	rs56249780	CRHR1
15	nonIg	PGP111	17	43848461	rs62055933	CRHR1
15	nonIg	PGP111	17	43933673	rs62054833	CRHR1
15	nonIg	PGP111	17	43992456	rs62056848	CRHR1
15	nonIg	PGP111	17	43968572	rs62056760	CRHR1
15	nonIg	PGP111	17	43990662	rs9944484	CRHR1
15	nonIg	PGP111	17	44027316	rs62062796	CRHR1
15	nonIg	PGP111	17	43811510	rs62054396	CRHR1
15	nonIg	PGP111	17	43943957	rs56327054	CRHR1
15	nonIg	PGP111	17	44022433	rs79765413	CRHR1
16	nonIg	PGP111	14	65480208	rs11627382	MAX
15	nonIg	PGP111	17	43912635	rs878888	CRHR1
15	nonIg	PGP111	17	43899611	rs78917479	CRHR1
15	nonIg	PGP111	17	43812218	rs1526126	CRHR1
15	nonIg	PGP111	17	43812684	rs62054411	CRHR1
15	nonIg	PGP111	17	43830640	rs62055868	CRHR1
15	nonIg	PGP111	17	43953814	rs62055498	CRHR1
15	nonIg	PGP111	17	43981795	rs113589236	CRHR1
15	nonIg	PGP111	17	43825339	rs62054435	CRHR1
15	nonIg	PGP111	17	43894159	rs28364023	CRHR1
15	nonIg	PGP111	17	43962017	rs62055541	CRHR1
15	nonIg	PGP111	17	44010040	rs2316782	CRHR1
15	nonIg	PGP111	17	44005329	rs112454267	CRHR1
15	nonIg	PGP111	17	43955487	rs17691328	CRHR1
15	nonIg	PGP111	17	43793828	rs4479288	CRHR1
15	nonIg	PGP111	17	43994623	rs112647192	CRHR1
15	nonIg	PGP111	17	44013024	rs17650381	CRHR1
17	nonIg	PGP111	14	66256489	rs59636756	FUT8
15	nonIg	PGP111	17	44017666	rs62061731	CRHR1
15	nonIg	PGP111	17	43824848	rs12150683	CRHR1
16	nonIg	PGP111	14	65484454	rs11627757	MAX
17	nonIg	PGP111	14	66257294	rs11848463	FUT8
15	nonIg	PGP111	17	43959113	rs55975673	CRHR1
15	nonIg	PGP111	17	43956370	rs62055515	CRHR1
15	nonIg	PGP111	17	44012343	rs17650335	CRHR1
15	nonIg	PGP111	17	43982159	rs62056803	CRHR1
15	nonIg	PGP111	17	43895751	rs4566212	CRHR1
15	nonIg	PGP111	17	43973899	rs62056781	CRHR1
15	nonIg	PGP111	17	43791429	rs77387379	CRHR1
15	nonIg	PGP111	17	43834970	rs7350923	CRHR1
15	nonIg	PGP111	17	43844859	rs56109643	CRHR1
15	nonIg	PGP111	17	43825725	rs62054439	CRHR1
15	nonIg	PGP111	17	43977018	rs62056793	CRHR1
15	nonIg	PGP111	17	43823229	rs76171147	CRHR1
15	nonIg	PGP111	17	43799667	rs62054378	CRHR1
15	nonIg	PGP111	17	43970108	rs78729125	CRHR1
15	nonIg	PGP111	17	43958736	rs62055525	CRHR1
15	nonIg	PGP111	17	44036462	rs62063277	CRHR1
15	nonIg	PGP111	17	43881790	rs17689378	CRHR1
15	nonIg	PGP111	17	43825568	rs62054436	CRHR1
15	nonIg	PGP111	17	43822511	rs62054428	CRHR1
15	nonIg	PGP111	17	44068543	rs62063798	CRHR1
15	nonIg	PGP111	17	44012915	rs77924424	CRHR1
15	nonIg	PGP111	17	43954686	rs916793	CRHR1
15	nonIg	PGP111	17	43931245	rs56329743	CRHR1
15	nonIg	PGP111	17	43812649	rs62054400	CRHR1
16	nonIg	PGP111	14	65429519	rs2412105	MAX
15	nonIg	PGP111	17	43968219	rs17691466	CRHR1
15	nonIg	PGP111	17	43997372	rs17649641	CRHR1
15	nonIg	PGP111	17	43893716	rs8072451	CRHR1
15	nonIg	PGP111	17	43897246	rs78587102	CRHR1
15	nonIg	PGP111	17	43838678	rs62055886	CRHR1
15	nonIg	PGP111	17	44006130	rs62059009	CRHR1
15	nonIg	PGP111	17	43935118	rs10445370	CRHR1
15	nonIg	PGP111	17	43808945	rs62054392	CRHR1
15	nonIg	PGP111	17	44015745	rs12150235	CRHR1
16	nonIg	PGP111	14	65429186	rs4899155	MAX
16	nonIg	PGP111	14	65453063	rs11623866	MAX
15	nonIg	PGP111	17	43859691	rs62057071	CRHR1
15	nonIg	PGP111	17	43798401	rs62056946	CRHR1
15	nonIg	PGP111	17	44017342	rs62061730	CRHR1
15	nonIg	PGP111	17	44069180	rs62063799	CRHR1
15	nonIg	PGP111	17	43963943	rs17770120	CRHR1
17	nonIg	PGP111	14	66258528	rs28459012	FUT8
15	nonIg	PGP111	17	43800987	rs62054380	CRHR1
15	nonIg	PGP111	17	43931122	rs2873269	CRHR1
15	nonIg	PGP111	17	44015446	rs12150229	CRHR1
15	nonIg	PGP111	17	43844798	rs56082319	CRHR1
16	nonIg	PGP111	14	65611063	rs61987431	MAX
15	nonIg	PGP111	17	43908773	rs55763795	CRHR1
15	nonIg	PGP111	17	43957269	rs56101773	CRHR1
15	nonIg	PGP111	17	44068481	rs76618565	CRHR1
15	nonIg	PGP111	17	43824201	rs111497072	CRHR1
15	nonIg	PGP111	17	43964283	rs17691449	CRHR1
15	nonIg	PGP111	17	43932277	rs113856644	CRHR1
15	nonIg	PGP111	17	43956778	rs55653657	CRHR1
15	nonIg	PGP111	17	43843943	rs62055894	CRHR1
15	nonIg	PGP111	17	44073027	rs17652036	CRHR1
15	nonIg	PGP111	17	44013346	rs62061721	CRHR1
17	nonIg	PGP111	14	65811400	rs4899174	FUT8
15	nonIg	PGP111	17	44022376	rs75686108	CRHR1
15	nonIg	PGP111	17	44006956	rs62061708	CRHR1
15	nonIg	PGP111	17	43949342	rs34739559	CRHR1
15	nonIg	PGP111	17	43839951	rs11079718	CRHR1
15	nonIg	PGP111	17	43814020	rs10451283	CRHR1
15	nonIg	PGP111	17	43960020	rs62055529	CRHR1
15	nonIg	PGP111	17	43914598	rs62054802	CRHR1
15	nonIg	PGP111	17	43994648	rs17649553	CRHR1
15	nonIg	PGP111	17	43900817	rs112137135	CRHR1
15	nonIg	PGP111	17	44025273	rs62062791	CRHR1
15	nonIg	PGP111	17	43998822	rs767057	CRHR1
15	nonIg	PGP111	17	44024906	rs62062788	CRHR1
15	nonIg	PGP111	17	43972581	rs74457229	CRHR1
15	nonIg	PGP111	17	44056433	rs2163129	CRHR1
15	nonIg	PGP111	17	43840899	rs74918686	CRHR1
15	nonIg	PGP111	17	43937671	rs77625338	CRHR1
15	nonIg	PGP111	17	43899657	rs62057117	CRHR1
15	nonIg	PGP111	17	43949092	rs62055486	CRHR1
15	nonIg	PGP111	17	44018399	rs62061733	CRHR1
15	nonIg	PGP111	17	43838014	rs62055885	CRHR1
15	nonIg	PGP111	17	43954134	rs62055500	CRHR1
15	nonIg	PGP111	17	44067508	rs79447161	CRHR1
15	nonIg	PGP111	17	44010452	rs62061714	CRHR1
15	nonIg	PGP111	17	43823880	rs62054431	CRHR1
15	nonIg	PGP111	17	44009921	rs7501759	CRHR1
15	nonIg	PGP111	17	43826351	rs12150363	CRHR1
15	nonIg	PGP111	17	43827471	rs12150048	CRHR1
15	nonIg	PGP111	17	44050850	rs62063776	CRHR1
15	nonIg	PGP111	17	44068238	rs62063795	CRHR1
15	nonIg	PGP111	17	43791652	rs74579538	CRHR1
15	nonIg	PGP111	17	43975263	rs62056785	CRHR1
15	nonIg	PGP111	17	44050463	rs62063774	CRHR1
15	nonIg	PGP111	17	43968463	rs17691508	CRHR1
15	nonIg	PGP111	17	44026478	rs78556223	CRHR1
15	nonIg	PGP111	17	44030115	rs17650579	CRHR1
15	nonIg	PGP111	17	43910262	rs62054763	CRHR1
15	nonIg	PGP111	17	44003397	rs55788597	CRHR1
15	nonIg	PGP111	17	43856710	rs62057062	CRHR1
15	nonIg	PGP111	17	43844486	rs55725840	CRHR1
16	nonIg	PGP111	14	65742463	rs79230737	MAX
15	nonIg	PGP111	17	43945687	rs62055477	CRHR1
15	nonIg	PGP111	17	43919105	rs2106785	CRHR1
15	nonIg	PGP111	17	43837237	rs55801356	CRHR1
15	nonIg	PGP111	17	43806264	rs1880752	CRHR1
15	nonIg	PGP111	17	43896032	rs62057107	CRHR1
15	nonIg	PGP111	17	43936298	rs56136075	CRHR1
15	nonIg	PGP111	17	43818222	rs17563827	CRHR1
15	nonIg	PGP111	17	43940012	rs75210307	CRHR1
15	nonIg	PGP111	17	44056767	rs1981997	CRHR1
15	nonIg	PGP111	17	43926149	rs62054819	CRHR1
15	nonIg	PGP111	17	44060775	rs63750417	CRHR1
15	nonIg	PGP111	17	43836191	rs74514268	CRHR1
15	nonIg	PGP111	17	43999100	rs767059	CRHR1
15	nonIg	PGP111	17	43931907	rs56146262	CRHR1
15	nonIg	PGP111	17	44072984	rs112572874	CRHR1
15	nonIg	PGP111	17	43850519	rs76885724	CRHR1
15	nonIg	PGP111	17	44032470	rs55821155	CRHR1
15	nonIg	PGP111	17	43979971	rs2082068	CRHR1
15	nonIg	PGP111	17	43794209	rs4605208	CRHR1
15	nonIg	PGP111	17	43941491	rs62055463	CRHR1
5	nonIg	PGP111	11	126232385	rs3967200	ST3GAL4
15	nonIg	PGP111	17	44065901	rs919464	CRHR1
15	nonIg	PGP111	17	43811950	rs4569335	CRHR1
15	nonIg	PGP111	17	43991888	rs55682376	CRHR1
15	nonIg	PGP111	17	43825478	rs75715199	CRHR1
15	nonIg	PGP111	17	43848761	rs62055936	CRHR1
15	nonIg	PGP111	17	44006252	rs62061705	CRHR1
15	nonIg	PGP111	17	44071089	rs17573175	CRHR1
17	nonIg	PGP111	14	66257467	rs11848444	FUT8
17	nonIg	PGP111	14	65758236	rs76824828	FUT8
15	nonIg	PGP111	17	43956425	rs62055517	CRHR1
15	nonIg	PGP111	17	44023520	rs62062783	CRHR1
15	nonIg	PGP111	17	44044985	rs17572147	CRHR1
15	nonIg	PGP111	17	43911525	rs1876828	CRHR1
15	nonIg	PGP111	17	44000610	rs8078495	CRHR1
15	nonIg	PGP111	17	43940497	rs79406732	CRHR1
15	nonIg	PGP111	17	43978934	rs1467963	CRHR1
15	nonIg	PGP111	17	43858326	rs62057067	CRHR1
15	nonIg	PGP111	17	43855228	rs4074462	CRHR1
15	nonIg	PGP111	17	43937162	rs62054842	CRHR1
15	nonIg	PGP111	17	44029178	rs76839282	CRHR1
15	nonIg	PGP111	17	44013189	rs62061720	CRHR1
15	nonIg	PGP111	17	43819450	rs17563923	CRHR1
15	nonIg	PGP111	17	43984669	rs62056809	CRHR1
15	nonIg	PGP111	17	43992283	rs55810795	CRHR1
15	nonIg	PGP111	17	44026548	rs242561	CRHR1
15	nonIg	PGP111	17	43897722	rs79600142	CRHR1
15	nonIg	PGP111	17	43798015	rs56323722	CRHR1
15	nonIg	PGP111	17	43971937	rs62056779	CRHR1
15	nonIg	PGP111	17	43799509	rs55653963	CRHR1
15	nonIg	PGP111	17	44021061	rs79115768	CRHR1
15	nonIg	PGP111	17	43962982	rs77426526	CRHR1
15	nonIg	PGP111	17	43914558	rs10445363	CRHR1
15	nonIg	PGP111	17	43857129	rs76830096	CRHR1
15	nonIg	PGP111	17	43924521	rs17690661	CRHR1
15	nonIg	PGP111	17	43895797	rs4309444	CRHR1
15	nonIg	PGP111	17	44017180	rs62061728	CRHR1
15	nonIg	PGP111	17	43824348	rs62054433	CRHR1
15	nonIg	PGP111	17	44024865	rs62062787	CRHR1
15	nonIg	PGP111	17	44054596	rs17572495	CRHR1
15	nonIg	PGP111	17	43921754	rs17763634	CRHR1
15	nonIg	PGP111	17	43902522	rs4523962	CRHR1
15	nonIg	PGP111	17	44021717	rs4327091	CRHR1
15	nonIg	PGP111	17	43960600	rs56194412	CRHR1
15	nonIg	PGP111	17	43844977	rs62055899	CRHR1
15	nonIg	PGP111	17	43937633	rs79889833	CRHR1
15	nonIg	PGP111	17	44031420	rs62062806	CRHR1
15	nonIg	PGP111	17	44032073	rs56317731	CRHR1
15	nonIg	PGP111	17	43848750	rs62055935	CRHR1
15	nonIg	PGP111	17	43844560	rs55657917	CRHR1
15	nonIg	PGP111	17	43984399	rs1467966	CRHR1
15	nonIg	PGP111	17	43792586	rs1880749	CRHR1
15	nonIg	PGP111	17	44000505	rs56002706	CRHR1
15	nonIg	PGP111	17	44049900	rs62063304	CRHR1
15	nonIg	PGP111	17	43794182	rs4609898	CRHR1
15	nonIg	PGP111	17	44019643	rs62062769	CRHR1
15	nonIg	PGP111	17	43816306	rs62054418	CRHR1
15	nonIg	PGP111	17	43995990	rs17649635	CRHR1
15	nonIg	PGP111	17	44044823	rs75145092	CRHR1
15	nonIg	PGP111	17	44013475	rs79857651	CRHR1
15	nonIg	PGP111	17	43933579	rs62054832	CRHR1
15	nonIg	PGP111	17	44015929	rs12150104	CRHR1
15	nonIg	PGP111	17	43892784	rs55915917	CRHR1
15	nonIg	PGP111	17	44044157	rs62063294	CRHR1
15	nonIg	PGP111	17	44022319	rs75839508	CRHR1
15	nonIg	PGP111	17	44024552	rs62062784	CRHR1
15	nonIg	PGP111	17	43837567	rs62055884	CRHR1
15	nonIg	PGP111	17	43980530	rs1984937	CRHR1
15	nonIg	PGP111	17	43917818	rs17763515	CRHR1
15	nonIg	PGP111	17	43919301	rs56150806	CRHR1
15	nonIg	PGP111	17	43793388	rs1105569	CRHR1
17	nonIg	PGP111	14	66253437	rs61378474	FUT8
15	nonIg	PGP111	17	44032879	rs78555354	CRHR1
15	nonIg	PGP111	17	43815713	rs1608955	CRHR1
15	nonIg	PGP111	17	43801185	rs62054381	CRHR1
17	nonIg	PGP111	14	65809247	rs12886005	FUT8
15	nonIg	PGP111	17	43927708	rs62054822	CRHR1
15	nonIg	PGP111	17	43892788	rs55668363	CRHR1
15	nonIg	PGP111	17	43905313	rs62057157	CRHR1
15	nonIg	PGP111	17	43954227	rs62055501	CRHR1
15	nonIg	PGP111	17	43997520	rs17564223	CRHR1
15	nonIg	PGP111	17	43844559	rs56194509	CRHR1
15	nonIg	PGP111	17	44051924	rs17651213	CRHR1
15	nonIg	PGP111	17	43912454	rs2316765	CRHR1
15	nonIg	PGP111	17	44056238	rs62063780	CRHR1
15	nonIg	PGP111	17	43914554	rs10445362	CRHR1
15	nonIg	PGP111	17	43960172	rs79580365	CRHR1
15	nonIg	PGP111	17	43946318	rs753236	CRHR1
15	nonIg	PGP111	17	44028011	rs62062801	CRHR1
[truncated: 69,958 more rows]

## Sheet: Figure 1B
LOCUS	TRAITS
RUNX3 ○	PGP82;PGP78;PGP80;PGP38;PGP40;PGP63;PGP20;PGP59;PGP85;PGP2;PGP84;PGP6;PGP86;PGP15;PGP61;PGP89;PGP88;PGP90;PGP67;PGP52;PGP45;PGP83;PGP70;PGP79;PGP21;PGP51;PGP48;PGP39;PGP99;PGP72
GCKR	PGP102;PGP105;PGP27;PGP97;PGP23;PGP22;PGP25;PGP108;PGP29
MGAT5 ●	PGP103;PGP106;PGP98;PGP35;PGP26;PGP34;PGP33
ST6GAL1 ○	PGP41;PGP13;PGP42;PGP45;PGP48;PGP21;PGP44;PGP37;PGP57;PGP56;PGP67;PGP10;PGP11;PGP38;PGP72;PGP75;PGP29
SLC39A8	PGP70;PGP99
ELL2 ○	PGP41
ATF6B ○	PGP18;PGP107;PGP69
TXLNB ○	PGP63;PGP78;PGP82;PGP81;PGP77;PGP80;PGP84;PGP86;PGP85
HIVEP2 ○	PGP67;PGP72;PGP10;PGP15;PGP70;PGP58
IKZF1 ○	PGP60;PGP74;PGP87;PGP3;PGP66;PGP91;PGP81;PGP77;PGP86;PGP9;PGP59;PGP78;PGP84;PGP85;PGP76
MLXIPL	PGP22;PGP23;PGP27
SMARCD3 ○	PGP74;PGP91;PGP60;PGP59;PGP3;PGP87
TRIB1	PGP112;PGP113;PGP92;PGP30;PGP24;PGP27
B4GALT1 ○	PGP67;PGP72;PGP70;PGP58;PGP15;PGP89;PGP90;PGP88;PGP55;PGP54;PGP1;PGP79;PGP99;PGP10;PGP39;PGP83;PGP81;PGP77;PGP53;PGP91;PGP3;PGP20
GRAMD1B	PGP44;PGP55;PGP48;PGP54;PGP7;PGP16;PGP83;PGP45
ST3GAL4 ●	PGP110;PGP29;PGP34;PGP17;PGP26;PGP23;PGP25;PGP12;PGP33;PGP109;PGP19;PGP114;PGP98;PGP104;PGP116;PGP95;PGP14;PGP101;PGP115;PGP111;PGP96;PGP113;PGP52
B3GAT1 ●	PGP33;PGP110;PGP22;PGP109;PGP36;PGP103;PGP106
LINC02714	PGP33;PGP110
HNF1A ●	PGP112;PGP24;PGP92;PGP30;PGP32;PGP113;PGP27;PGP47;PGP34;PGP36;PGP22;PGP25;PGP56;PGP57;PGP46
MAX	PGP111;PGP28
FUT8 ○●	PGP111;PGP20;PGP28;PGP43;PGP31;PGP32;PGP50;PGP49;PGP74;PGP60;PGP3;PGP42;PGP47;PGP56;PGP57;PGP87;PGP37;PGP39;PGP51;PGP53;PGP46;PGP91;PGP8;PGP59;PGP75;PGP9;PGP66
SERPINA1	PGP19
TMEM121 ○	PGP62;PGP13;PGP5
HP	PGP97;PGP102;PGP105;PGP14;PGP95;PGP107;PGP22;PGP18;PGP109;PGP110;PGP27;PGP8;PGP52;PGP33
TNFRSF13B ○	PGP6;PGP3
SLC38A10 ○	PGP63
FUT6 ○●	PGP112;PGP92;PGP30;PGP24;PGP113;PGP32;PGP27;PGP34;PGP36;PGP25;PGP22;PGP28;PGP47;PGP23;PGP56;PGP57;PGP46;PGP26;PGP31;PGP35
MEF2B ○	PGP63
RUNX1 ○	PGP80;PGP59;PGP78;PGP82;PGP63;PGP2;PGP84;PGP85;PGP86
SMARCB1 ○	PGP63;PGP80;PGP82;PGP78;PGP84;PGP85;PGP86;PGP6;PGP59;PGP81;PGP77;PGP83;PGP76;PGP89;PGP88;PGP2
MGAT3 ○	PGP63;PGP80;PGP82;PGP78;PGP84;PGP85;PGP86;PGP81;PGP59;PGP77;PGP56;PGP57;PGP53;PGP6;PGP76;PGP108;PGP2
CHST2 ○	PGP57;PGP56;PGP22
ABO	PGP2;PGP10;PGP12;PGP13;PGP15;PGP17;PGP19;PGP20;PGP24;PGP29
CALB2	PGP14;PGP19;PGP33
LOC107985440	PGP6;PGP13
DIPK1A	PGP19;PGP24;PGP25;PGP26
FADS2	PGP14;PGP19;PGP29

## Sheet: Figure 2
GENE	I2TPM	TYPE
DIPK1A	4.35623	Liver
FUT8 ○●	2.30895	Liver
B4GALT1 ○	7.6243	Liver
ST3GAL4 ●	3.80496	Liver
SLC38A10 ○	7.03678	Liver
MGAT5 ●	4.83875	Liver
ST6GAL1 ○	8.10784	Liver
ABO	0.808969	Liver
B3GAT1 ●	1.56113	Liver
FUT6 ○●	1.99991	Liver
SLC39A8	5.13297	Liver
GCKR	5.07229	Liver
TNFRSF13B ○	0.0851338	Liver
RUNX3 ○	0.511434	Liver
HNF1A ●	5.05012	Liver
IKZF1 ○	0.635363	Liver
HP2	11.4416	Liver
HPR2	5.4502	Liver
SERPINA1	13.0446	Liver
MAX	4.82937	Liver
MGAT3 ○	0.292497	Liver
TRIB1	5.79346	Liver
FADS21	7.81044	Liver
MYRF1	6.54937	Liver
SMARCB13 ○	5.46653	Liver
DERL33 ○	1.3102	Liver
MEF2B ○	0.756779	Liver
ELL2 ○	7.05502	Liver
HIVEP2 ○	4.38462	Liver
SMARCD3 ○	2.40392	Liver
RUNX1 ○	3.79458	Liver
CFH	9.08746	Liver
DIPK1A	4.73728	Plasma
FUT8 ○●	5.92214	Plasma
B4GALT1 ○	5.18519	Plasma
ST3GAL4 ●	0.823575	Plasma
SLC38A10 ○	5.82683	Plasma
MGAT5 ●	2.93938	Plasma
ST6GAL1 ○	7.91246	Plasma
ABO	2.01016	Plasma
B3GAT1 ●	1.45914	Plasma
FUT6 ○●	1.14325	Plasma
SLC39A8	5.83851	Plasma
GCKR	0.639596	Plasma
TNFRSF13B ○	4.55249	Plasma
RUNX3 ○	3.71127	Plasma
HNF1A ●	0.406101	Plasma
IKZF1 ○	5.77477	Plasma
HP2	1.24841	Plasma
HPR2	0	Plasma
SERPINA1	0.206679	Plasma
MAX	3.95159	Plasma
MGAT3 ○	3.75198	Plasma
TRIB1	8.61384	Plasma
FADS21	2.01962	Plasma
MYRF1	2.14565	Plasma
SMARCB13 ○	4.40732	Plasma
DERL33 ○	6.72862	Plasma
MEF2B ○	1.15917	Plasma
ELL2 ○	8.26374	Plasma
HIVEP2 ○	4.93189	Plasma
SMARCD3 ○	1.36676	Plasma
RUNX1 ○	5.17368	Plasma
CFH	2.55189	Plasma

## Sheet: Figure 3A. Categories
Categories used for color-coding in Figure 3A. "null" denotes the absence of colocalization and is painted differently.
	Triglycerides	Cholesterol	Total.Lipids	Phospholipids	Lipoprotein.particles	Fatty.acids	LowMolecule	Glucose.Insulin	Mass	Impedance	Basophils	Eosinophils	Erythrocytes	Monocytes	Platelets	Reticulocytes	Neutrophils	Leukocytes	Lymphocytes	Diet	Feelings	Height	Pulse	Balding.pattern	Body.circumference	Hand.grip	Lung.capacity	Skin.color	Blood.pressure	Qualification	Pain	Fertility	Tobaco.usage	Alcohol.usage	Physical.activity	ApoA1	ApoB	Tot.phosphoglycerides	N.of.NC.diseases	N.of.treats.meds	BMI	Age.of.voice.broke	Age.of.menarche	Height.at.10	BMR	Narcolepsy	Age.of.1st.facial.hair	Sleep.duration	Fluid.int..score
FADS2	Metabolites	Metabolites	Metabolites	Metabolites	Metabolites	Metabolites	Metabolites	Metabolites	null	null	null	Haemocytometry	Haemocytometry	Haemocytometry	Haemocytometry	Haemocytometry	Haemocytometry	Haemocytometry	null	null	null	Anthropometry	Anthropometry	Other	null	null	null	null	null	null	null	null	null	null	null	Other	null	null	null	null	null	null	null	null	null	null	null	null	null
GRAMD1B	null	null	Metabolites	null	null	null	null	null	null	null	null	Haemocytometry	null	null	Haemocytometry	null	Haemocytometry	null	Haemocytometry	null	null	null	null	null	null	null	null	null	null	null	null	null	null	null	null	null	null	null	null	null	null	null	null	null	null	null	null	null	null
TRIB1	Metabolites	Metabolites	Metabolites	Metabolites	Metabolites	Metabolites	Metabolites	Metabolites	Anthropometry	null	null	null	Haemocytometry	Haemocytometry	Haemocytometry	Haemocytometry	null	null	Haemocytometry	Psychometry & Lifestyle	null	null	Anthropometry	null	Anthropometry	null	null	null	null	null	null	null	null	Psychometry & Lifestyle	null	null	Other	Metabolites	Other	Other	Anthropometry	null	null	null	null	null	null	null	null
HNF1A ●	Metabolites	Metabolites	Metabolites	Metabolites	Metabolites	null	Metabolites	Metabolites	null	null	null	null	null	null	Haemocytometry	null	null	Haemocytometry	null	Psychometry & Lifestyle	null	null	null	null	null	null	null	Other	null	null	null	null	null	null	null	null	null	null	null	null	null	Life history	Life history	null	null	null	null	null	null
MLXIPL	Metabolites	Metabolites	Metabolites	Metabolites	Metabolites	Metabolites	Metabolites	Metabolites	Anthropometry	Anthropometry	null	Haemocytometry	Haemocytometry	Haemocytometry	Haemocytometry	Haemocytometry	Haemocytometry	Haemocytometry	Haemocytometry	Psychometry & Lifestyle	null	Anthropometry	null	null	null	null	null	Other	Anthropometry	null	null	null	null	Psychometry & Lifestyle	null	null	null	null	null	null	null	null	null	Life history	Anthropometry	null	null	null	null
TNFRSF13B ○	null	Metabolites	Metabolites	Metabolites	Metabolites	null	Metabolites	null	null	null	null	null	Haemocytometry	null	null	Haemocytometry	Haemocytometry	null	Haemocytometry	null	null	null	null	null	null	null	null	null	null	null	null	null	null	null	null	null	null	null	null	null	null	null	null	null	null	null	null	null	null
GCKR	Metabolites	Metabolites	Metabolites	Metabolites	Metabolites	Metabolites	Metabolites	Metabolites	Anthropometry	null	Haemocytometry	null	Haemocytometry	Haemocytometry	Haemocytometry	Haemocytometry	Haemocytometry	Haemocytometry	null	Psychometry & Lifestyle	null	Anthropometry	Anthropometry	null	Anthropometry	Anthropometry	null	Other	null	null	null	null	null	Psychometry & Lifestyle	null	null	Other	Metabolites	Other	Other	null	null	null	Life history	null	Psychometry & Lifestyle	Life history	null	null
ST6GAL1 ○	null	null	null	null	null	null	null	null	null	null	null	null	null	null	null	null	null	null	null	null	null	null	null	null	null	null	null	null	null	null	null	null	null	null	null	null	null	null	null	null	null	null	null	null	null	null	null	null	null
ELL2 ○	null	Metabolites	null	null	null	null	null	null	null	null	null	null	Haemocytometry	null	null	null	null	null	null	null	null	null	null	null	null	null	null	null	null	null	null	null	null	null	null	null	null	null	null	null	null	null	null	null	null	null	null	null	null
ST3GAL4 ●	Metabolites	Metabolites	null	null	null	null	null	null	null	null	null	null	null	null	null	null	null	Haemocytometry	null	Psychometry & Lifestyle	null	null	null	null	null	null	null	null	null	null	null	null	null	null	null	null	null	null	null	null	null	null	null	null	null	null	null	null	null
MEF2B ○	null	null	null	null	null	null	null	null	null	null	null	null	null	null	null	null	null	null	null	null	null	null	null	null	null	null	null	null	null	null	null	null	null	null	null	null	null	null	null	null	null	null	null	null	null	null	null	null	null
SLC38A10 ○	null	null	null	null	null	null	null	null	null	null	null	null	Haemocytometry	Haemocytometry	null	null	null	null	null	null	null	null	null	null	null	null	null	null	null	null	null	null	null	Psychometry & Lifestyle	null	null	null	null	null	null	null	null	Life history	null	null	null	null	null	null
TXLNB	null	null	null	null	null	null	null	null	null	null	null	null	null	null	null	null	null	null	null	null	null	null	null	null	null	null	null	null	null	null	null	null	null	null	null	null	null	null	null	null	null	null	null	null	null	null	null	null	null
SMARCB1 ○	null	null	null	null	null	null	null	null	null	null	null	null	null	Haemocytometry	null	null	null	null	null	null	Psychometry & Lifestyle	null	null	null	null	null	null	null	null	null	null	null	null	null	null	null	null	null	null	null	null	null	null	null	null	null	null	null	null
MGAT3 ○	null	Metabolites	null	null	null	null	null	null	Anthropometry	Anthropometry	null	null	null	null	null	null	null	null	null	null	null	Anthropometry	null	null	null	null	null	null	null	Psychometry & Lifestyle	null	null	null	null	Psychometry & Lifestyle	null	null	null	null	null	null	null	null	Life history	null	null	null	Psychometry & Lifestyle	Psychometry & Lifestyle
DIPK1A	null	null	null	null	null	null	null	null	null	null	null	null	Haemocytometry	null	null	Haemocytometry	null	null	null	null	null	null	null	null	null	null	null	null	null	null	null	null	null	null	null	null	null	null	null	null	null	null	null	null	null	null	null	null	null
ABO	Metabolites	Metabolites	Metabolites	Metabolites	Metabolites	null	Metabolites	null	Anthropometry	null	null	Haemocytometry	null	Haemocytometry	Haemocytometry	Haemocytometry	null	null	null	Psychometry & Lifestyle	null	null	Anthropometry	null	null	Anthropometry	Anthropometry	null	Anthropometry	null	null	null	null	null	null	null	Other	null	Other	null	null	null	null	null	null	null	null	null	null
SMARCD3 ○	null	null	null	null	null	null	null	null	null	Anthropometry	null	null	Haemocytometry	null	Haemocytometry	null	null	Haemocytometry	null	null	null	null	null	null	null	null	null	null	null	null	null	null	null	null	null	null	null	null	null	null	null	null	null	null	null	null	null	null	null
LOC157273	Metabolites	Metabolites	Metabolites	Metabolites	Metabolites	null	Metabolites	Metabolites	null	null	null	Haemocytometry	Haemocytometry	Haemocytometry	Haemocytometry	Haemocytometry	Haemocytometry	null	Haemocytometry	Psychometry & Lifestyle	Psychometry & Lifestyle	null	null	null	null	null	null	null	null	null	null	null	null	null	null	null	null	Metabolites	null	null	null	null	null	null	null	null	null	null	null
CHST2	null	null	null	null	null	null	null	null	null	null	null	null	null	null	null	null	null	null	null	null	null	Anthropometry	null	null	null	null	null	null	null	null	null	null	null	null	null	null	null	null	null	null	null	null	null	null	null	null	null	null	null
MAX	null	null	null	null	null	null	null	null	null	null	null	null	null	null	null	null	null	null	null	null	null	null	null	null	null	null	null	null	null	null	null	null	null	null	null	null	null	null	null	null	null	null	null	null	null	null	null	Psychometry & Lifestyle	null
FUT8 ○●	null	Metabolites	null	null	null	null	null	Metabolites	Anthropometry	Anthropometry	null	null	Haemocytometry	null	null	null	null	null	null	null	null	null	Anthropometry	null	null	null	Anthropometry	null	null	null	null	null	null	null	null	null	null	null	null	null	Anthropometry	null	null	null	null	null	null	null	null
RUNX3 ○	null	null	null	null	null	null	null	null	null	null	null	null	null	null	null	Haemocytometry	null	null	null	null	null	Anthropometry	null	Other	null	null	Anthropometry	null	null	null	Other	null	null	null	null	null	null	null	null	null	null	null	null	null	null	null	null	null	null
HP	Metabolites	null	null	null	null	null	null	null	null	null	null	null	Haemocytometry	null	Haemocytometry	null	null	null	null	null	null	null	null	null	null	null	null	null	null	null	null	null	null	null	null	null	null	null	null	null	null	null	null	null	null	null	null	null	null
CALB2	null	Metabolites	null	null	null	null	null	null	null	null	null	null	Haemocytometry	null	null	null	null	null	null	null	null	null	null	null	null	null	null	null	null	null	null	null	Psychometry & Lifestyle	null	null	null	null	null	null	null	null	null	null	null	null	null	null	null	null
B3GAT1 ●	null	Metabolites	null	null	null	null	null	null	null	null	null	null	Haemocytometry	null	null	null	null	null	Haemocytometry	null	null	null	null	null	Anthropometry	Anthropometry	null	null	null	null	null	null	null	null	null	null	null	null	null	null	null	null	null	null	null	null	null	null	null
SLC39A8	null	Metabolites	Metabolites	null	null	null	null	null	null	null	Haemocytometry	Haemocytometry	Haemocytometry	Haemocytometry	null	null	Haemocytometry	null	null	Psychometry & Lifestyle	null	Anthropometry	null	null	null	null	null	null	null	null	null	Other	null	null	null	null	null	null	null	null	null	null	null	null	null	null	null	null	null
ATF6B	null	Metabolites	null	null	null	null	null	null	null	null	null	null	null	null	null	null	null	null	null	null	null	null	null	null	null	null	null	null	null	null	null	null	null	null	null	null	null	null	null	null	null	null	null	null	null	null	null	null	null
B4GALT1 ○	null	Metabolites	null	null	null	null	Metabolites	null	null	null	null	null	null	null	null	Haemocytometry	null	null	null	null	null	null	null	null	null	null	null	null	null	null	null	null	null	null	null	null	null	null	null	null	null	null	null	null	null	null	null	null	null
IKZF1 ○	null	null	null	null	null	null	null	null	null	null	null	null	null	null	null	null	null	null	null	null	null	null	null	null	null	null	null	null	null	null	null	Other	null	null	Psychometry & Lifestyle	null	null	null	null	null	null	null	null	null	null	null	null	null	null
[truncated: 11 more columns]

## Sheet: Figure 3A. Numbers
Number of colocolized traits of the group (columns).
	Triglycerides	Cholesterol	Total.Lipids	Phospholipids	Lipoprotein.particles	Fatty.acids	LowMolecule	Glucose.Insulin	Mass	Impedance	Basophils	Eosinophils	Erythrocytes	Monocytes	Platelets	Reticulocytes	Neutrophils	Leukocytes	Lymphocytes	Diet	Feelings	Height	Pulse	Balding.pattern	Body.circumference	Hand.grip	Lung.capacity	Skin.color	Blood.pressure	Qualification	Pain	Fertility	Tobaco.usage	Alcohol.usage	Physical.activity	ApoA1	ApoB	Tot.phosphoglycerides	N.of.NC.diseases	N.of.treats.meds	BMI	Age.of.voice.broke	Age.of.menarche	Height.at.10	BMR	Narcolepsy	Age.of.1st.facial.hair	Sleep.duration	Fluid.int..score
FADS2	1	4	3	2	4	9	1	2	0	0	0	2	7	1	4	3	1	1	0	0	0	1	2	1	0	0	0	0	0	0	0	0	0	0	0	1	0	0	0	0	0	0	0	0	0	0	0	0	0
GRAMD1B	0	0	1	0	0	0	0	0	0	0	0	2	0	0	1	0	1	0	2	0	0	0	0	0	0	0	0	0	0	0	0	0	0	0	0	0	0	0	0	0	0	0	0	0	0	0	0	0	0
TRIB1	11	21	9	8	11	7	4	1	10	0	0	0	7	1	2	1	0	0	1	2	0	0	1	0	1	0	0	0	0	0	0	0	0	1	0	0	1	1	1	1	1	0	0	0	0	0	0	0	0
HNF1A ●	1	4	2	2	3	0	3	1	0	0	0	0	0	0	1	0	0	1	0	1	0	0	0	0	0	0	0	1	0	0	0	0	0	0	0	0	0	0	0	0	0	1	1	0	0	0	0	0	0
MLXIPL	7	9	7	6	10	4	5	2	13	5	0	2	3	2	3	2	2	1	1	5	0	1	0	0	0	0	0	1	1	0	0	0	0	1	0	0	0	0	0	0	0	0	0	1	1	0	0	0	0
TNFRSF13B ○	0	3	2	1	3	0	1	0	0	0	0	0	3	0	0	3	1	0	1	0	0	0	0	0	0	0	0	0	0	0	0	0	0	0	0	0	0	0	0	0	0	0	0	0	0	0	0	0	0
GCKR	10	13	10	6	15	13	10	4	6	0	1	0	4	2	3	6	2	1	0	6	0	2	2	0	2	1	0	2	0	0	0	0	0	1	0	0	1	1	1	1	0	0	0	1	0	1	1	0	0
ST6GAL1 ○	0	0	0	0	0	0	0	0	0	0	0	0	0	0	0	0	0	0	0	0	0	0	0	0	0	0	0	0	0	0	0	0	0	0	0	0	0	0	0	0	0	0	0	0	0	0	0	0	0
ELL2 ○	0	1	0	0	0	0	0	0	0	0	0	0	4	0	0	0	0	0	0	0	0	0	0	0	0	0	0	0	0	0	0	0	0	0	0	0	0	0	0	0	0	0	0	0	0	0	0	0	0
ST3GAL4 ●	1	2	0	0	0	0	0	0	0	0	0	0	0	0	0	0	0	1	0	1	0	0	0	0	0	0	0	0	0	0	0	0	0	0	0	0	0	0	0	0	0	0	0	0	0	0	0	0	0
MEF2B ○	0	0	0	0	0	0	0	0	0	0	0	0	0	0	0	0	0	0	0	0	0	0	0	0	0	0	0	0	0	0	0	0	0	0	0	0	0	0	0	0	0	0	0	0	0	0	0	0	0
SLC38A10 ○	0	0	0	0	0	0	0	0	0	0	0	0	1	1	0	0	0	0	0	0	0	0	0	0	0	0	0	0	0	0	0	0	0	1	0	0	0	0	0	0	0	0	1	0	0	0	0	0	0
TXLNB	0	0	0	0	0	0	0	0	0	0	0	0	0	0	0	0	0	0	0	0	0	0	0	0	0	0	0	0	0	0	0	0	0	0	0	0	0	0	0	0	0	0	0	0	0	0	0	0	0
SMARCB1 ○	0	0	0	0	0	0	0	0	0	0	0	0	0	1	0	0	0	0	0	0	1	0	0	0	0	0	0	0	0	0	0	0	0	0	0	0	0	0	0	0	0	0	0	0	0	0	0	0	0
MGAT3 ○	0	1	0	0	0	0	0	0	7	2	0	0	0	0	0	0	0	0	0	0	0	2	0	0	0	0	0	0	0	1	0	0	0	0	1	0	0	0	0	0	0	0	0	1	0	0	0	1	1
DIPK1A	0	0	0	0	0	0	0	0	0	0	0	0	2	0	0	1	0	0	0	0	0	0	0	0	0	0	0	0	0	0	0	0	0	0	0	0	0	0	0	0	0	0	0	0	0	0	0	0	0
ABO	2	12	5	4	5	0	1	0	8	0	0	1	0	2	1	1	0	0	0	1	0	0	1	0	0	1	6	0	1	0	0	0	0	0	0	0	1	0	1	0	0	0	0	0	0	0	0	0	0
SMARCD3 ○	0	0	0	0	0	0	0	0	0	2	0	0	2	0	1	0	0	1	0	0	0	0	0	0	0	0	0	0	0	0	0	0	0	0	0	0	0	0	0	0	0	0	0	0	0	0	0	0	0
LOC157273	1	17	6	5	4	0	4	4	0	0	0	2	4	1	1	1	1	0	1	3	2	0	0	0	0	0	0	0	0	0	0	0	0	0	0	0	0	1	0	0	0	0	0	0	0	0	0	0	0
CHST2	0	0	0	0	0	0	0	0	0	0	0	0	0	0	0	0	0	0	0	0	0	1	0	0	0	0	0	0	0	0	0	0	0	0	0	0	0	0	0	0	0	0	0	0	0	0	0	0	0
MAX	0	0	0	0	0	0	0	0	0	0	0	0	0	0	0	0	0	0	0	0	0	0	0	0	0	0	0	0	0	0	0	0	0	0	0	0	0	0	0	0	0	0	0	0	0	0	0	1	0
FUT8 ○●	0	2	0	0	0	0	0	1	7	1	0	0	3	0	0	0	0	0	0	0	0	0	1	0	0	0	1	0	0	0	0	0	0	0	0	0	0	0	0	0	1	0	0	0	0	0	0	0	0
RUNX3 ○	0	0	0	0	0	0	0	0	0	0	0	0	0	0	0	2	0	0	0	0	0	1	0	1	0	0	4	0	0	0	1	0	0	0	0	0	0	0	0	0	0	0	0	0	0	0	0	0	0
HP	4	0	0	0	0	0	0	0	0	0	0	0	3	0	1	0	0	0	0	0	0	0	0	0	0	0	0	0	0	0	0	0	0	0	0	0	0	0	0	0	0	0	0	0	0	0	0	0	0
CALB2	0	2	0	0	0	0	0	0	0	0	0	0	3	0	0	0	0	0	0	0	0	0	0	0	0	0	0	0	0	0	0	0	1	0	0	0	0	0	0	0	0	0	0	0	0	0	0	0	0
B3GAT1 ●	0	1	0	0	0	0	0	0	0	0	0	0	2	0	0	0	0	0	1	0	0	0	0	0	1	1	0	0	0	0	0	0	0	0	0	0	0	0	0	0	0	0	0	0	0	0	0	0	0
SLC39A8	0	2	1	0	0	0	0	0	0	0	2	1	3	1	0	0	1	0	0	1	0	1	0	0	0	0	0	0	0	0	0	1	0	0	0	0	0	0	0	0	0	0	0	0	0	0	0	0	0
ATF6B	0	1	0	0	0	0	0	0	0	0	0	0	0	0	0	0	0	0	0	0	0	0	0	0	0	0	0	0	0	0	0	0	0	0	0	0	0	0	0	0	0	0	0	0	0	0	0	0	0
B4GALT1 ○	0	1	0	0	0	0	1	0	0	0	0	0	0	0	0	1	0	0	0	0	0	0	0	0	0	0	0	0	0	0	0	0	0	0	0	0	0	0	0	0	0	0	0	0	0	0	0	0	0
IKZF1 ○	0	0	0	0	0	0	0	0	0	0	0	0	0	0	0	0	0	0	0	0	0	0	0	0	0	0	0	0	0	0	0	1	0	0	1	0	0	0	0	0	0	0	0	0	0	0	0	0	0
[truncated: 11 more columns]

## Sheet: Figure 3A_dist
Jaccard distance matrix for loci used for hierachical clustering and tree in the rightmost strip in the Figure 3A. Clustering is performed using the indicator variables denoting presence/absence of the trait.
	FADS2	GRAMD1B	TRIB1	HNF1A ●	MLXIPL	TNFRSF13B ○	GCKR	ST6GAL1 ○	ELL2 ○	ST3GAL4 ●	MEF2B ○	SLC38A10 ○	TXLNB	SMARCB1 ○	MGAT3 ○	DIPK1A	ABO	SMARCD3 ○	LOC157273	CHST2	MAX	FUT8 ○●	RUNX3..	HP	CALB2	B3GAT1 ●	SLC39A8	ATF6B	B4GALT1 ○	IKZF1 ○
FADS2	0	0.932203	0.877419	0.951807	0.8	0.897059	0.815029	1	0.927273	0.966102	1	0.963636	1	0.981481	0.985714	0.928571	0.965812	0.894737	0.83	0.981481	1	0.929577	0.966667	0.916667	0.929825	0.965517	0.911765	1	1	1
GRAMD1B	0.932203	0	0.992308	1	0.933962	0.896552	0.981132	1	1	1	1	1	1	1	1	1	0.987013	1	0.895522	1	1	1	1	1	1	0.9375	0.931034	1	1	1
TRIB1	0.877419	0.992308	0	0.860294	0.789189	0.908397	0.563158	1	0.950413	0.968	1	0.98374	0.991736	1	0.992754	0.976	0.772727	0.960317	0.821656	1	1	0.892308	1	0.918699	0.95122	0.95935	0.948148	0.991935	0.991935	1
HNF1A ●	0.951807	1	0.860294	0	0.954198	0.981818	0.899408	1	1	0.923077	1	0.972973	0.970588	1	1	0.948718	0.853933	0.952381	0.886364	1	1	1	1	0.977778	1	1	0.942308	1	1	0.945946
MLXIPL	0.8	0.933962	0.789189	0.954198	0	0.97541	0.692308	1	0.961905	0.981651	1	0.980952	1	0.990385	0.9	1	0.924528	0.943925	0.879195	0.990385	1	0.967213	0.990991	0.973214	1	0.952381	0.931034	1	1	1
TNFRSF13B ○	0.897059	0.896552	0.908397	0.981818	0.97541	0	0.9125	1	0.962963	1	1	0.96	1	1	1	0.84	0.875	0.896552	0.868421	1	1	0.902439	0.966667	0.866667	0.846154	1	0.97619	1	0.916667	1
GCKR	0.815029	0.981132	0.563158	0.899408	0.692308	0.9125	0	1	0.980645	0.974359	1	0.987013	0.993421	0.993464	0.975904	0.987261	0.842105	0.981132	0.851064	0.993464	1	0.952096	0.981013	0.955414	0.993711	0.980769	0.945122	0.993548	0.987013	0.99359
ST6GAL1 ○	1	1	1	1	1	1	1	0	1	1	1	1	1	1	1	1	1	1	1	1	1	1	1	1	1	1	1	1	1	1
ELL2 ○	0.927273	1	0.950413	1	0.961905	0.962963	0.980645	1	0	1	1	1	1	1	1	0.916667	1	1	0.985507	1	1	0.964286	1	0.941176	0.923077	0.555556	0.826087	1	1	1
ST3GAL4 ●	0.966102	1	0.968	0.923077	0.981651	1	0.974359	1	1	0	1	1	1	1	0.96	1	0.986667	0.8	0.941176	1	1	1	1	0.947368	0.857143	1	1	0.909091	1	1
MEF2B ○	1	1	1	1	1	1	1	1	1	1	0	1	1	1	1	1	1	1	1	1	1	1	1	1	1	1	1	1	1	1
SLC38A10 ○	0.963636	1	0.98374	0.972973	0.980952	0.96	0.987013	1	1	1	1	0	1	0.8	1	1	0.985915	0.923077	0.969697	1	1	0.961538	1	0.933333	0.909091	1	0.958333	1	1	1
TXLNB	1	1	0.991736	0.970588	1	1	0.993421	1	1	1	1	1	0	1	1	1	1	1	1	1	1	1	1	1	1	1	1	1	1	1
SMARCB1 ○	0.981481	1	1	1	0.990385	1	0.993464	1	1	1	1	0.8	1	0	1	1	0.985507	1	0.984615	1	1	1	1	1	1	1	1	1	1	1
MGAT3 ○	0.985714	1	0.992754	1	0.9	1	0.975904	1	1	0.96	1	1	1	1	0	1	0.938272	0.962963	1	0.947368	0.944444	1	0.961538	1	1	1	0.973684	1	0.952381	1
DIPK1A	0.928571	1	0.976	0.948718	1	0.84	0.987261	1	0.916667	1	1	1	1	1	1	0	0.972603	0.866667	0.955882	1	1	0.888889	0.933333	0.8125	0.75	1	0.923077	1	1	0.8
ABO	0.965812	0.987013	0.772727	0.853933	0.924528	0.875	0.842105	1	1	0.986667	1	0.985915	1	0.985507	0.938272	0.972603	0	1	0.842105	1	1	0.954023	0.945205	0.974359	0.986667	1	0.977011	0.985915	0.971429	0.986111
SMARCD3 ○	0.894737	1	0.960317	0.952381	0.943925	0.896552	0.981132	1	1	0.8	1	0.923077	1	1	0.962963	0.866667	1	0	0.957746	1	1	0.9	1	0.777778	0.8	1	0.966667	1	1	1
LOC157273	0.83	0.895522	0.821656	0.886364	0.879195	0.868421	0.851064	1	0.985507	0.941176	1	0.969697	1	0.984615	1	0.955882	0.842105	0.957746	0	1	1	0.951807	1	0.898551	0.909091	1	0.963415	0.985075	1	1
CHST2	0.981481	1	1	1	0.990385	1	0.993464	1	1	1	1	1	1	1	0.947368	1	1	1	1	0	1	1	0.9	1	0.888889	1	1	1	1	1
MAX	1	1	1	1	1	1	1	1	1	1	1	1	1	1	0.944444	1	1	1	1	1	0	1	1	1	1	1	1	1	1	1
FUT8 ○●	0.929577	1	0.892308	1	0.967213	0.902439	0.952096	1	0.964286	1	1	0.961538	1	1	1	0.888889	0.954023	0.9	0.951807	1	1	0	0.967742	0.870968	0.851852	1	0.976744	1	1	1
RUNX3 ○	0.966667	1	1	1	0.990991	0.966667	0.981013	1	1	1	1	1	1	1	0.961538	0.933333	0.945205	1	1	0.9	1	0.967742	0	1	1	1	1	1	1	1
HP	0.916667	1	0.918699	0.977778	0.973214	0.866667	0.955414	1	0.941176	0.947368	1	0.933333	1	1	1	0.8125	0.974359	0.777778	0.898551	1	1	0.870968	1	0	0.75	1	0.96875	1	1	1
CALB2	0.929825	1	0.95122	1	1	0.846154	0.993711	1	0.923077	0.857143	1	0.909091	1	1	1	0.75	0.986667	0.8	0.909091	0.888889	1	0.851852	1	0.75	0	1	0.964286	0.909091	1	1
B3GAT1 ●	0.965517	0.9375	0.95935	1	0.952381	1	0.980769	1	0.555556	1	1	1	1	1	1	1	1	1	1	1	1	1	1	1	1	0	0.833333	1	1	1
SLC39A8	0.911765	0.931034	0.948148	0.942308	0.931034	0.97619	0.945122	1	0.826087	1	1	0.958333	1	1	0.973684	0.923077	0.977011	0.966667	0.963415	1	1	0.976744	1	0.96875	0.964286	0.833333	0	1	1	0.916667
ATF6B	1	1	0.991935	1	1	1	0.993548	1	1	0.909091	1	1	1	1	1	1	0.985915	1	0.985075	1	1	1	1	1	0.909091	1	1	0	1	1
B4GALT1 ○	1	1	0.991935	1	1	0.916667	0.987013	1	1	1	1	1	1	1	0.952381	1	0.971429	1	1	1	1	1	1	1	1	1	1	1	0	1
IKZF1 ○	1	1	1	0.945946	1	1	0.99359	1	1	1	1	1	1	1	1	0.8	0.986111	1	1	1	1	1	1	1	1	1	0.916667	1	1	0

## Sheet: Figure 3B
Categories used for color-coding in Figure 3A.
	Pharyngitis	Angina	BD	BN.of.meninges	CAD	CD	Cervical.dysplasia	Cholecystitis	Chronic.IHD	CLL	Dermatitis.Eczema.L20.30.	Diabetes.E10.E14.	Diverticulitis	Enteritis.Colitis	Gout	Hayfever	Hayfever.Eczema	Heart.failure	non.I.Hypothyroidism	IBD	Infl..polyarthropathy.M05.14.	Kidney.renal.cell.cancer	Leiomyoma.of.uterus	Lipoprot..metab..E78.	Metabolic.dis..E70.E90.	MI	Multiple.myeloma	Oth..pulmonary.heart.I27.	Para..Tetra.plegia	RA	SCZ	Squamous.cell.carcinoma	T1D	T2D	UC	Varicose.lower	Varicose.oth..loc
FADS2	null	null	null	null	null	null	null	null	null	null	null	null	null	null	null	null	null	null	null	null	null	null	null	null	null	null	null	null	null	null	null	Oncology	null	null	null	null	Circulatory
GRAMD1B	null	null	null	null	null	null	null	null	null	Oncology	null	null	null	null	null	null	null	null	null	null	null	null	null	null	null	null	null	null	null	Inflammatory	null	null	null	null	null	null	null
TRIB1	null	null	null	null	Circulatory	null	Oncology	null	Circulatory	null	null	null	null	null	null	null	null	Circulatory	null	null	null	Oncology	null	Metabolic	null	Circulatory	null	null	null	null	null	Oncology	null	null	null	null	Circulatory
HNF1A ●	null	null	null	null	Circulatory	null	null	Inflammatory	Circulatory	null	null	null	null	null	null	Inflammatory	Inflammatory	Circulatory	null	null	null	null	null	null	null	Circulatory	null	null	null	null	null	null	null	null	null	null	null
MLXIPL	null	null	null	Oncology	null	null	null	null	null	null	null	Metabolic	null	null	Inflammatory	null	null	null	null	null	null	Oncology	null	null	null	null	null	null	null	null	null	null	null	null	null	null	Circulatory
TNFRSF13B ○	null	null	null	null	null	null	null	null	null	null	null	null	null	null	null	null	null	null	null	null	null	null	null	null	null	null	null	null	Mental&NS	null	null	Oncology	null	null	null	null	null
GCKR	null	Circulatory	Mental&NS	null	Circulatory	Inflammatory	Oncology	null	null	null	null	Metabolic	null	Inflammatory	Inflammatory	null	Inflammatory	null	null	Inflammatory	Inflammatory	Oncology	Oncology	Metabolic	null	null	null	null	null	null	null	null	null	Metabolic	null	null	Circulatory
ST6GAL1 ○	null	null	null	null	null	null	null	null	null	null	null	null	null	null	null	null	null	null	Metabolic	null	null	null	null	null	null	null	null	null	null	null	null	null	null	null	null	null	null
ELL2 ○	null	null	null	null	null	null	null	null	null	null	null	null	null	null	null	null	null	null	null	null	null	null	null	null	null	null	null	null	null	null	null	null	null	null	null	null	Circulatory
ST3GAL4 ●	null	null	null	null	Circulatory	null	null	null	null	null	null	null	null	null	null	null	null	null	null	null	null	null	null	null	null	null	Oncology	null	null	null	null	null	null	null	null	null	null
MEF2B ○	null	null	null	null	null	null	null	null	null	null	null	null	null	null	null	null	null	null	null	null	null	null	null	null	null	null	null	null	null	null	null	null	null	null	null	null	null
SLC38A10 ○	null	null	null	null	null	null	null	null	null	null	null	null	null	null	null	null	null	null	null	null	null	null	null	null	null	null	null	null	null	null	null	null	null	null	null	null	null
TXLNB	null	null	null	null	null	null	null	null	null	null	null	null	null	null	null	null	null	null	null	null	null	null	null	null	null	null	null	null	null	null	null	null	null	null	null	null	null
SMARCB1 ○	null	null	null	null	null	null	null	null	null	null	null	null	null	null	null	null	null	null	null	null	null	null	null	null	null	null	null	null	null	null	null	null	null	null	null	null	null
MGAT3 ○	null	null	null	null	null	null	null	null	null	null	null	null	null	null	null	null	null	null	null	null	null	null	null	null	null	null	Oncology	null	null	null	null	null	null	null	null	null	null
DIPK1A	null	null	null	null	null	null	null	null	null	null	null	null	null	null	null	null	Inflammatory	null	null	null	null	null	null	null	null	null	null	null	null	null	null	Oncology	null	null	null	null	null
ABO	null	null	null	null	null	null	null	null	null	null	null	null	Inflammatory	null	null	null	Inflammatory	Circulatory	null	null	null	null	null	null	null	null	null	null	null	null	null	null	null	Metabolic	null	Circulatory	null
SMARCD3 ○	null	null	null	null	Circulatory	null	null	null	null	null	null	null	null	null	null	null	null	null	null	null	null	null	null	null	null	null	null	null	null	null	null	Oncology	null	null	null	null	null
LOC157273	null	null	null	null	null	null	null	null	null	null	null	null	null	null	null	null	null	null	null	null	null	null	null	Metabolic	Metabolic	null	null	null	null	null	Mental&NS	Oncology	null	Metabolic	null	null	null
CHST2	null	null	null	null	null	null	null	null	null	null	null	null	null	null	null	null	null	null	null	null	null	null	null	null	null	null	null	null	null	null	null	null	null	null	null	null	null
MAX	null	null	null	null	null	null	null	null	null	null	null	null	null	null	null	null	null	null	null	null	null	null	null	null	null	null	null	null	null	null	null	null	null	null	null	null	null
FUT8 ○●	null	null	null	null	null	null	Oncology	null	null	null	null	null	null	null	null	null	null	null	null	null	null	Oncology	null	null	null	null	null	null	null	null	null	Oncology	Metabolic	null	null	null	null
RUNX3 ○	null	null	null	null	null	null	null	null	null	null	null	null	null	null	null	null	null	null	null	null	null	null	null	null	null	null	null	null	null	null	null	null	null	null	null	null	null
HP	null	null	null	null	null	Inflammatory	null	null	null	null	null	null	null	null	null	null	null	null	null	null	null	null	null	Metabolic	Metabolic	null	null	null	null	null	null	Oncology	null	null	null	null	null
CALB2	null	null	null	null	null	null	null	null	null	null	null	null	null	null	null	null	null	null	null	null	null	null	null	null	null	null	null	null	null	null	null	Oncology	null	null	null	null	null
B3GAT1 ●	null	null	null	null	null	null	null	null	null	null	null	null	null	null	null	null	null	null	null	null	null	null	null	null	null	null	null	null	null	null	null	null	null	null	null	null	Circulatory
SLC39A8	null	null	null	null	null	null	null	null	null	null	null	null	null	null	null	Inflammatory	Inflammatory	null	null	null	null	null	null	null	null	null	null	null	null	null	null	null	null	null	Inflammatory	null	Circulatory
ATF6B	null	null	null	null	null	null	null	null	null	null	Inflammatory	null	null	null	null	null	null	null	null	null	null	null	null	null	null	null	null	null	null	null	null	null	null	null	null	null	null
B4GALT1 ○	Inflammatory	null	null	null	null	null	null	null	null	null	null	null	null	null	null	null	null	null	null	null	null	null	null	null	null	null	null	null	null	null	null	null	null	null	null	null	null
IKZF1 ○	null	null	null	null	null	null	null	null	null	null	null	null	null	null	null	null	Inflammatory	null	null	null	null	null	null	null	null	null	null	Circulatory	null	null	null	null	null	null	null	null	null

## Sheet: Figure 3C
Table for stacked barplot of traitgroup counts.
Locus	Group	Trait Count
FADS2	Anthropometry	3
GRAMD1B	Anthropometry	0
TRIB1	Anthropometry	13
HNF1A ●	Anthropometry	0
MLXIPL	Anthropometry	9
TNFRSF13B ○	Anthropometry	0
GCKR	Anthropometry	12
ST6GAL1 ○	Anthropometry	0
ELL2 ○	Anthropometry	0
ST3GAL4 ●	Anthropometry	0
MEF2B ○	Anthropometry	0
SLC38A10 ○	Anthropometry	0
TXLNB	Anthropometry	0
SMARCB1 ○	Anthropometry	0
MGAT3 ○	Anthropometry	4
DIPK1A	Anthropometry	0
ABO	Anthropometry	11
SMARCD3 ○	Anthropometry	2
LOC157273	Anthropometry	0
CHST2	Anthropometry	1
MAX	Anthropometry	0
FUT8 ○●	Anthropometry	11
RUNX3 ○	Anthropometry	5
HP	Anthropometry	0
CALB2	Anthropometry	0
B3GAT1 ●	Anthropometry	2
SLC39A8	Anthropometry	1
ATF6B	Anthropometry	0
B4GALT1 ○	Anthropometry	0
IKZF1 ○	Anthropometry	0
FADS2	Diseases	3
GRAMD1B	Diseases	3
TRIB1	Diseases	15
HNF1A ●	Diseases	12
MLXIPL	Diseases	8
TNFRSF13B ○	Diseases	4
GCKR	Diseases	23
ST6GAL1 ○	Diseases	1
ELL2 ○	Diseases	1
ST3GAL4 ●	Diseases	3
MEF2B ○	Diseases	1
SLC38A10 ○	Diseases	0
TXLNB	Diseases	1
SMARCB1 ○	Diseases	0
MGAT3 ○	Diseases	1
DIPK1A	Diseases	4
ABO	Diseases	14
SMARCD3 ○	Diseases	4
LOC157273	Diseases	6
CHST2	Diseases	0
MAX	Diseases	0
FUT8 ○●	Diseases	5
RUNX3 ○	Diseases	0
HP	Diseases	4
CALB2	Diseases	1
B3GAT1 ●	Diseases	1
SLC39A8	Diseases	5
ATF6B	Diseases	2
B4GALT1 ○	Diseases	1
IKZF1 ○	Diseases	3
FADS2	Haemocytometry	19
GRAMD1B	Haemocytometry	6
TRIB1	Haemocytometry	12
HNF1A ●	Haemocytometry	2
MLXIPL	Haemocytometry	16
TNFRSF13B ○	Haemocytometry	8
GCKR	Haemocytometry	19
ST6GAL1 ○	Haemocytometry	0
ELL2 ○	Haemocytometry	4
ST3GAL4 ●	Haemocytometry	1
MEF2B ○	Haemocytometry	0
SLC38A10 ○	Haemocytometry	2
TXLNB	Haemocytometry	0
SMARCB1 ○	Haemocytometry	1
MGAT3 ○	Haemocytometry	0
DIPK1A	Haemocytometry	3
ABO	Haemocytometry	5
SMARCD3 ○	Haemocytometry	4
LOC157273	Haemocytometry	11
CHST2	Haemocytometry	0
MAX	Haemocytometry	0
FUT8 ○●	Haemocytometry	3
RUNX3 ○	Haemocytometry	2
HP	Haemocytometry	4
CALB2	Haemocytometry	3
B3GAT1 ●	Haemocytometry	3
SLC39A8	Haemocytometry	8
ATF6B	Haemocytometry	0
B4GALT1 ○	Haemocytometry	1
IKZF1 ○	Haemocytometry	0
FADS2	Life history	0
GRAMD1B	Life history	0
TRIB1	Life history	0
HNF1A ●	Life history	2
MLXIPL	Life history	1
TNFRSF13B ○	Life history	0
GCKR	Life history	2
ST6GAL1 ○	Life history	0
ELL2 ○	Life history	0
ST3GAL4 ●	Life history	0
MEF2B ○	Life history	0
SLC38A10 ○	Life history	1
TXLNB	Life history	0
SMARCB1 ○	Life history	0
MGAT3 ○	Life history	1
DIPK1A	Life history	0
ABO	Life history	0
SMARCD3 ○	Life history	0
LOC157273	Life history	0
CHST2	Life history	0
MAX	Life history	0
FUT8 ○●	Life history	0
RUNX3 ○	Life history	0
HP	Life history	0
CALB2	Life history	0
B3GAT1 ●	Life history	0
SLC39A8	Life history	0
ATF6B	Life history	0
B4GALT1 ○	Life history	0
IKZF1 ○	Life history	0
FADS2	Metabolites	26
GRAMD1B	Metabolites	1
TRIB1	Metabolites	73
HNF1A ●	Metabolites	16
MLXIPL	Metabolites	50
TNFRSF13B ○	Metabolites	10
GCKR	Metabolites	82
ST6GAL1 ○	Metabolites	0
ELL2 ○	Metabolites	1
ST3GAL4 ●	Metabolites	3
MEF2B ○	Metabolites	0
SLC38A10 ○	Metabolites	0
TXLNB	Metabolites	0
SMARCB1 ○	Metabolites	0
MGAT3 ○	Metabolites	1
DIPK1A	Metabolites	0
ABO	Metabolites	29
SMARCD3 ○	Metabolites	0
LOC157273	Metabolites	42
CHST2	Metabolites	0
MAX	Metabolites	0
FUT8 ○●	Metabolites	3
RUNX3 ○	Metabolites	0
HP	Metabolites	4
CALB2	Metabolites	2
B3GAT1 ●	Metabolites	1
SLC39A8	Metabolites	3
ATF6B	Metabolites	1
B4GALT1 ○	Metabolites	2
IKZF1 ○	Metabolites	0
FADS2	Psychometry & Lifestyle	0
GRAMD1B	Psychometry & Lifestyle	0
TRIB1	Psychometry & Lifestyle	3
HNF1A ●	Psychometry & Lifestyle	1
MLXIPL	Psychometry & Lifestyle	6
TNFRSF13B ○	Psychometry & Lifestyle	0
GCKR	Psychometry & Lifestyle	8
ST6GAL1 ○	Psychometry & Lifestyle	0
ELL2 ○	Psychometry & Lifestyle	0
ST3GAL4 ●	Psychometry & Lifestyle	1
MEF2B ○	Psychometry & Lifestyle	0
SLC38A10 ○	Psychometry & Lifestyle	1
TXLNB	Psychometry & Lifestyle	0
SMARCB1 ○	Psychometry & Lifestyle	1
MGAT3 ○	Psychometry & Lifestyle	4
DIPK1A	Psychometry & Lifestyle	0
ABO	Psychometry & Lifestyle	1
SMARCD3 ○	Psychometry & Lifestyle	0
LOC157273	Psychometry & Lifestyle	5
CHST2	Psychometry & Lifestyle	1
MAX	Psychometry & Lifestyle	1
FUT8 ○●	Psychometry & Lifestyle	0
RUNX3 ○	Psychometry & Lifestyle	0
HP	Psychometry & Lifestyle	0
CALB2	Psychometry & Lifestyle	2
B3GAT1 ●	Psychometry & Lifestyle	0
SLC39A8	Psychometry & Lifestyle	1
ATF6B	Psychometry & Lifestyle	0
B4GALT1 ○	Psychometry & Lifestyle	0
IKZF1 ○	Psychometry & Lifestyle	1
FADS2	Other	2
GRAMD1B	Other	0
TRIB1	Other	3
HNF1A ●	Other	1
MLXIPL	Other	1
TNFRSF13B ○	Other	0
GCKR	Other	5
ST6GAL1 ○	Other	0
ELL2 ○	Other	0
ST3GAL4 ●	Other	0
MEF2B ○	Other	0
SLC38A10 ○	Other	0
TXLNB	Other	0
SMARCB1 ○	Other	0
MGAT3 ○	Other	0
DIPK1A	Other	0
ABO	Other	2
SMARCD3 ○	Other	0
LOC157273	Other	0
CHST2	Other	0
MAX	Other	0
FUT8 ○●	Other	1
RUNX3 ○	Other	2
HP	Other	0
CALB2	Other	0
B3GAT1 ●	Other	0
SLC39A8	Other	3
ATF6B	Other	1
B4GALT1 ○	Other	0
IKZF1 ○	Other	1

## Sheet: Figure 4. Table
Association between PGS for plasma N-glycans and ICD-10 diseases.
	G1total	Mtotal	Btotal	G3Fa.G3total	M7n	Gntotal	A2G2S2	M9	FA2B	A3G3S2	A3G3S2.1	A3G3S3	A3G3S3.1	A3G3S3.2	A2BG1	FGS..FG.FGS.	FGS..F.FG.FGS.	FA2G1	FS1.FS2	FtotalS1.FtotalS3	FA2G1.1	FS1.FS3	FtotalS2.FtotalS3	FA2Bn	FA2G1n	FA2G1n.1	M6n	M9n	G1n	Fn	FBG1n.G1n	FBn.Fn	FBn.Fn.total	FBG2n.FG2n	S0total
Essential hypertension	-0.0196814	0	0	0	0	-0.0199454	0	0.0229484	0	0	0.0215702	0	0	0.0252408	-0.0206016	0.021394	0	0	-0.0197433	0	0	0	0	0	0	0	0	0.0282242	0	0	0	0	0	0	-0.0233465
Obesity	-0.0599621	0	0	0	0	-0.0471889	0	0	0	0	0	0	0	0	0	0	0	0	0	0	-0.0570459	0	0	0	0	-0.0540596	0	0	0	0	0	0	0	0.0459283	-0.0460198
Lipoprot. metab. (E78)	0	0.0429936	-0.0422737	-0.0347047	0.0263046	-0.0320215	0	0.0582338	0	0	0.0321182	0.0361843	0.0329658	0	-0.0281983	0	0	-0.0310578	0	-0.0296823	0	-0.0272137	-0.0306526	0	-0.0262201	0	0	0.0427222	-0.0268435	0	0	0	0	0	-0.0307076
Asthma	0	0.0312322	0	0	0	0	0	0.0330501	-0.0298115	0	0	0	0	0	0	0	0	0	0	0	0	0	0	0	0	0	0.0300422	0.035686	0	0	0	0	0	0	0
T2D	0	0	0	0	0	-0.0363905	-0.0404651	0	0	0	0	0	0	0.0435992	0	0.0487129	0.0385918	0	0	0	0	0	0	0	0	0	0	0.0363043	0	0	0	0	0	0	-0.0457234
Chronic IHD	0	0	0	0	0	0	0	0.0424612	0	0	0	0	0	0	0	0	0	0	0	0	0	0	0	0	0	0	0	0.0418589	0	0	0	0	0	0	0
COPD other (J44)	0	0	0	0	0	0	0	0.0522446	0	0	0	0	0	0	0	0	0	0	0	0	0	0	0	0	0	0	0	0	0	0	0	0	0	0	0
Angina	0	0	0	0	0	0	0	0.0466119	0	0	0	0	0	0	0	0	0	0	0	0	0	0	0	0	0	0	0	0.0440173	0	0	0	0	0	0	0
Cholelithiasis	0	0	0	0	0	0	0	0	0	-0.0568995	0	0	-0.0451031	0	0	0	0	0	0	0	0	0	0	0	0	0	0	0	0	0	0	0	0	0	0
Gout	0	0	0	0	0	0	0	0	0	0	0.102075	0	0	0	0	0	0	0	0	0	0	0	0	0	0	0	0	0	0	0	0	0	0	0	0
Leiomyoma of uterus	0	0	0	0	0	0	0	0	0	0	0	0.0544789	0.0572978	0	0	0	0	0	0	0	0	0	0	0	0	0	0	0	0	0	0	0	0	0	0
Tobacco use disorders	0	0	0	0	0	0	0	0	0	0	0	0	0	0	0	0	0	0	0	0	-0.0485325	0	0	0.0444879	0	0	0	0	0	-0.0467494	0.0480858	0.0478889	0.0527204	0	0
Unspecified diabetes (E14)	0	0	0	0	0	0	0	0	0	0	0	0	0	0	0	0	0	0	0	0	0	0	0	0	0	-0.118657	0	0	0	0	0	0	0	0	0
Psoriasis	0	0	0	0	0	0	0	0	0	0	0	0	0	0	0	0	0	0	0	0	0	0	0	0	0	0	0	0	-0.09867	0	0	0	0	0	0

## Sheet: Figure 4. Bottom annotation
Bottom annotation strip trait to type mapping.
trait	type
G1total	Galactosylation
Mtotal	High mannose
Btotal	Bisection
G3Fa/G3total	Antennary fucosylation
M7n	High mannose
Gntotal	Galactosylation
A2G2S2	Sialylation (non-IgG)
M9	High mannose
FA2B	Bisection
A3G3S2	Sialylation (non-IgG)
A3G3S2	Sialylation (non-IgG)
A3G3S3	Sialylation (non-IgG)
A3G3S3	Sialylation (non-IgG)
A3G3S3	Sialylation (non-IgG)
A2BG1	Bisection
FGS/(FG+FGS)	Sialylation (IgG)
FGS/(F+FG+FGS)	Sialylation (IgG)
FA2G1	Galactosylation
FS1/FS2	Sialylation (IgG and non-IgG)
FtotalS1/FtotalS3	Sialylation (non-IgG)
FA2G1	Galactosylation
FS1/FS3	Sialylation (non-IgG)
FtotalS2/FtotalS3	Sialylation (non-IgG)
FA2Bn	Bisection
FA2G1n	Galactosylation
FA2G1n	Galactosylation
M6n	High mannose
M9n	High mannose
G1n	Galactosylation
Fn	Core fucosylation
FBG1n/G1n	Core fucosylation
FBn/Fn	Bisection
FBn/Fn total	Bisection
FBG2n/FG2n	Bisection
S0total	Sialylation (IgG)
